# Supplementary material for: Measuring Strengths, Opportunities, Aspirations, and Results: Psychometric Properties of the 12-Item SOAR Scale
Source: Front Psychol. 2022 Apr 8;13:854406. doi: 10.3389/fpsyg.2022.854406 (PMC9028961; doi:10.3389/fpsyg.2022.854406)
Supplement: Supplementary file 1 [file Data_Sheet_1.zip]

Archive with 263 entries (242 files):
- Supplementary Material/~$Model Comparisons.xlsx
- Supplementary Material/~$Standardized Parameter Estimates.xlsx
- Supplementary Material/0. Data/
- Supplementary Material/0. Data/~$Descriptive Statistics.xlsx
- Supplementary Material/0. Data/Descriptive Statistics.xlsx
- Supplementary Material/0. Data/desktop.ini
- Supplementary Material/0. Data/mplus.sav
- Supplementary Material/0. Data/mplus.txt
- Supplementary Material/1. EFA/
- Supplementary Material/1. EFA/Bifactor EFA.inp
- Supplementary Material/1. EFA/bifactor efa.out
- Supplementary Material/1. EFA/desktop.ini
- Supplementary Material/1. EFA/EFA.inp
- Supplementary Material/1. EFA/efa.out
- Supplementary Material/1. EFA/mplus.txt
- Supplementary Material/2. CFA/
- Supplementary Material/2. CFA/desktop.ini
- Supplementary Material/2. CFA/Model 0. unidimensional.inp
- Supplementary Material/2. CFA/model 0. unidimensional.out
- Supplementary Material/2. CFA/model 1. first-order (four factors).dgm
- Supplementary Material/2. CFA/Model 1. first-order (four factors).inp
- Supplementary Material/2. CFA/model 1. first-order (four factors).out
- Supplementary Material/2. CFA/model 2. second-order.dgm
- Supplementary Material/2. CFA/Model 2. second-order.inp
- Supplementary Material/2. CFA/model 2. second-order.out
- Supplementary Material/2. CFA/model 3. bifactor.dgm
- Supplementary Material/2. CFA/model 3. bifactor.inp
- Supplementary Material/2. CFA/model 3. bifactor.out
- Supplementary Material/2. CFA/mplus.txt
- Supplementary Material/3. ESEM/
- Supplementary Material/3. ESEM/desktop.ini
- Supplementary Material/3. ESEM/model 4. esem first-order (four factors).inp
- Supplementary Material/3. ESEM/model 4. esem first-order (four factors).out
- Supplementary Material/3. ESEM/model 5. esem h-esem.inp
- Supplementary Material/3. ESEM/model 5. esem h-esem.out
- Supplementary Material/3. ESEM/model 6. esem bifactor.inp
- Supplementary Material/3. ESEM/model 6. esem bifactor.out
- Supplementary Material/3. ESEM/model 7. esem within CFA.inp
- Supplementary Material/3. ESEM/model 7. esem within cfa.out
- Supplementary Material/3. ESEM/model 8. esem h-esem within CFA.inp
- Supplementary Material/3. ESEM/model 8. esem h-esem within cfa.out
- Supplementary Material/3. ESEM/mplus.txt
- Supplementary Material/4. BIFACTOR ANCILLARIES/
- Supplementary Material/4. BIFACTOR ANCILLARIES/Bifactor ESEM - OMEGA.xlsx
- Supplementary Material/4. BIFACTOR ANCILLARIES/desktop.ini
- Supplementary Material/5. MEASUREMENT INVARIANCE MODEL 1/
- Supplementary Material/5. MEASUREMENT INVARIANCE MODEL 1/Age/
- Supplementary Material/5. MEASUREMENT INVARIANCE MODEL 1/Age/desktop.ini
- Supplementary Material/5. MEASUREMENT INVARIANCE MODEL 1/Age/mgcfa age.inp
- Supplementary Material/5. MEASUREMENT INVARIANCE MODEL 1/Age/mgcfa age.out
- Supplementary Material/5. MEASUREMENT INVARIANCE MODEL 1/Age/mplus.txt
- Supplementary Material/5. MEASUREMENT INVARIANCE MODEL 1/Age/strict AGE.inp
- Supplementary Material/5. MEASUREMENT INVARIANCE MODEL 1/Age/strict age.out
- Supplementary Material/5. MEASUREMENT INVARIANCE MODEL 1/desktop.ini
- Supplementary Material/5. MEASUREMENT INVARIANCE MODEL 1/Education/
- Supplementary Material/5. MEASUREMENT INVARIANCE MODEL 1/Education/correlations comparisons education.inp
- Supplementary Material/5. MEASUREMENT INVARIANCE MODEL 1/Education/correlations comparisons education.out
- Supplementary Material/5. MEASUREMENT INVARIANCE MODEL 1/Education/desktop.ini
- Supplementary Material/5. MEASUREMENT INVARIANCE MODEL 1/Education/latent means education.inp
- Supplementary Material/5. MEASUREMENT INVARIANCE MODEL 1/Education/latent means education.out
- Supplementary Material/5. MEASUREMENT INVARIANCE MODEL 1/Education/latent var-covar education.inp
- Supplementary Material/5. MEASUREMENT INVARIANCE MODEL 1/Education/latent var-covar education.out
- Supplementary Material/5. MEASUREMENT INVARIANCE MODEL 1/Education/mgcfa education.inp
- Supplementary Material/5. MEASUREMENT INVARIANCE MODEL 1/Education/mgcfa education.out
- Supplementary Material/5. MEASUREMENT INVARIANCE MODEL 1/Education/mplus.txt
- Supplementary Material/5. MEASUREMENT INVARIANCE MODEL 1/Education/strict education.inp
- Supplementary Material/5. MEASUREMENT INVARIANCE MODEL 1/Education/strict education.out
- Supplementary Material/5. MEASUREMENT INVARIANCE MODEL 1/Gender (all code)/
- Supplementary Material/5. MEASUREMENT INVARIANCE MODEL 1/Gender (all code)/correlations comparisons gender.inp
- Supplementary Material/5. MEASUREMENT INVARIANCE MODEL 1/Gender (all code)/correlations comparisons gender.out
- Supplementary Material/5. MEASUREMENT INVARIANCE MODEL 1/Gender (all code)/Descriptive Statistics.xlsx
- Supplementary Material/5. MEASUREMENT INVARIANCE MODEL 1/Gender (all code)/desktop.ini
- Supplementary Material/5. MEASUREMENT INVARIANCE MODEL 1/Gender (all code)/g1. configural.inp
- Supplementary Material/5. MEASUREMENT INVARIANCE MODEL 1/Gender (all code)/g1. configural.out
- Supplementary Material/5. MEASUREMENT INVARIANCE MODEL 1/Gender (all code)/g2. metric.inp
- Supplementary Material/5. MEASUREMENT INVARIANCE MODEL 1/Gender (all code)/g2. metric.out
- Supplementary Material/5. MEASUREMENT INVARIANCE MODEL 1/Gender (all code)/g3. scalar.inp
- Supplementary Material/5. MEASUREMENT INVARIANCE MODEL 1/Gender (all code)/g3. scalar.out
- Supplementary Material/5. MEASUREMENT INVARIANCE MODEL 1/Gender (all code)/g4. strict.inp
- Supplementary Material/5. MEASUREMENT INVARIANCE MODEL 1/Gender (all code)/g4. strict.out
- Supplementary Material/5. MEASUREMENT INVARIANCE MODEL 1/Gender (all code)/g5. latent var-covar.inp
- Supplementary Material/5. MEASUREMENT INVARIANCE MODEL 1/Gender (all code)/g5. latent var-covar.out
- Supplementary Material/5. MEASUREMENT INVARIANCE MODEL 1/Gender (all code)/g6. latent means.inp
- Supplementary Material/5. MEASUREMENT INVARIANCE MODEL 1/Gender (all code)/g6. latent means.out
- Supplementary Material/5. MEASUREMENT INVARIANCE MODEL 1/Gender (all code)/mean comparisons.inp
- Supplementary Material/5. MEASUREMENT INVARIANCE MODEL 1/Gender (all code)/mgcfa gender.inp
- Supplementary Material/5. MEASUREMENT INVARIANCE MODEL 1/Gender (all code)/mgcfa gender.out
- Supplementary Material/5. MEASUREMENT INVARIANCE MODEL 1/Gender (all code)/mplus.txt
- Supplementary Material/5. MEASUREMENT INVARIANCE MODEL 2/
- Supplementary Material/5. MEASUREMENT INVARIANCE MODEL 2/Age/
- Supplementary Material/5. MEASUREMENT INVARIANCE MODEL 2/Age/a1. configural.dgm
- Supplementary Material/5. MEASUREMENT INVARIANCE MODEL 2/Age/a1. configural.inp
- Supplementary Material/5. MEASUREMENT INVARIANCE MODEL 2/Age/a1. configural.out
- Supplementary Material/5. MEASUREMENT INVARIANCE MODEL 2/Age/a2. metric first-order.dgm
- Supplementary Material/5. MEASUREMENT INVARIANCE MODEL 2/Age/a2. metric first-order.inp
- Supplementary Material/5. MEASUREMENT INVARIANCE MODEL 2/Age/a2. metric first-order.out
- Supplementary Material/5. MEASUREMENT INVARIANCE MODEL 2/Age/a3. metric first and second-order.dgm
- Supplementary Material/5. MEASUREMENT INVARIANCE MODEL 2/Age/a3. metric first and second-order.inp
- Supplementary Material/5. MEASUREMENT INVARIANCE MODEL 2/Age/a3. metric first and second-order.out
- Supplementary Material/5. MEASUREMENT INVARIANCE MODEL 2/Age/a4. scalar first-order.dgm
- Supplementary Material/5. MEASUREMENT INVARIANCE MODEL 2/Age/a4. scalar first-order.inp
- Supplementary Material/5. MEASUREMENT INVARIANCE MODEL 2/Age/a4. scalar first-order.out
- Supplementary Material/5. MEASUREMENT INVARIANCE MODEL 2/Age/a5. scalar first and second-order.dgm
- Supplementary Material/5. MEASUREMENT INVARIANCE MODEL 2/Age/a5. scalar first and second-order.inp
- Supplementary Material/5. MEASUREMENT INVARIANCE MODEL 2/Age/a5. scalar first and second-order.out
- Supplementary Material/5. MEASUREMENT INVARIANCE MODEL 2/Age/a6. strict first-order.dgm
- Supplementary Material/5. MEASUREMENT INVARIANCE MODEL 2/Age/a6. strict first-order.inp
- Supplementary Material/5. MEASUREMENT INVARIANCE MODEL 2/Age/a6. strict first-order.out
- Supplementary Material/5. MEASUREMENT INVARIANCE MODEL 2/Age/a7. strict first and second-order.dgm
- Supplementary Material/5. MEASUREMENT INVARIANCE MODEL 2/Age/a7. strict first and second-order.inp
- Supplementary Material/5. MEASUREMENT INVARIANCE MODEL 2/Age/a7. strict first and second-order.out
- Supplementary Material/5. MEASUREMENT INVARIANCE MODEL 2/Age/desktop.ini
- Supplementary Material/5. MEASUREMENT INVARIANCE MODEL 2/Age/mplus.txt
- Supplementary Material/5. MEASUREMENT INVARIANCE MODEL 2/desktop.ini
- Supplementary Material/5. MEASUREMENT INVARIANCE MODEL 2/Education/
- Supplementary Material/5. MEASUREMENT INVARIANCE MODEL 2/Education/correlations comparisons education.dgm
- Supplementary Material/5. MEASUREMENT INVARIANCE MODEL 2/Education/correlations comparisons education.inp
- Supplementary Material/5. MEASUREMENT INVARIANCE MODEL 2/Education/correlations comparisons education.out
- Supplementary Material/5. MEASUREMENT INVARIANCE MODEL 2/Education/desktop.ini
- Supplementary Material/5. MEASUREMENT INVARIANCE MODEL 2/Education/e1. configural.inp
- Supplementary Material/5. MEASUREMENT INVARIANCE MODEL 2/Education/e1. configural.out
- Supplementary Material/5. MEASUREMENT INVARIANCE MODEL 2/Education/e2. metric first-order.inp
- Supplementary Material/5. MEASUREMENT INVARIANCE MODEL 2/Education/e2. metric first-order.out
- Supplementary Material/5. MEASUREMENT INVARIANCE MODEL 2/Education/e3. metric first and second-order.inp
- Supplementary Material/5. MEASUREMENT INVARIANCE MODEL 2/Education/e3. metric first and second-order.out
- Supplementary Material/5. MEASUREMENT INVARIANCE MODEL 2/Education/e4. scalar first-order.inp
- Supplementary Material/5. MEASUREMENT INVARIANCE MODEL 2/Education/e4. scalar first-order.out
- Supplementary Material/5. MEASUREMENT INVARIANCE MODEL 2/Education/e5. scalar first and second-order.inp
- Supplementary Material/5. MEASUREMENT INVARIANCE MODEL 2/Education/e5. scalar first and second-order.out
- Supplementary Material/5. MEASUREMENT INVARIANCE MODEL 2/Education/e6. strict first-order.inp
- Supplementary Material/5. MEASUREMENT INVARIANCE MODEL 2/Education/e6. strict first-order.out
- Supplementary Material/5. MEASUREMENT INVARIANCE MODEL 2/Education/e7. strict first and second-order.dgm
- Supplementary Material/5. MEASUREMENT INVARIANCE MODEL 2/Education/e7. strict first and second-order.inp
- Supplementary Material/5. MEASUREMENT INVARIANCE MODEL 2/Education/e7. strict first and second-order.out
- Supplementary Material/5. MEASUREMENT INVARIANCE MODEL 2/Education/mplus.txt
- Supplementary Material/5. MEASUREMENT INVARIANCE MODEL 2/Gender (all code)/
- Supplementary Material/5. MEASUREMENT INVARIANCE MODEL 2/Gender (all code)/correlations comparisons gender.inp
- Supplementary Material/5. MEASUREMENT INVARIANCE MODEL 2/Gender (all code)/correlations comparisons gender.out
- Supplementary Material/5. MEASUREMENT INVARIANCE MODEL 2/Gender (all code)/Descriptive Statistics.xlsx
- Supplementary Material/5. MEASUREMENT INVARIANCE MODEL 2/Gender (all code)/desktop.ini
- Supplementary Material/5. MEASUREMENT INVARIANCE MODEL 2/Gender (all code)/g1. configural.inp
- Supplementary Material/5. MEASUREMENT INVARIANCE MODEL 2/Gender (all code)/g1. configural.out
- Supplementary Material/5. MEASUREMENT INVARIANCE MODEL 2/Gender (all code)/g2. metric first-order.inp
- Supplementary Material/5. MEASUREMENT INVARIANCE MODEL 2/Gender (all code)/g2. metric first-order.out
- Supplementary Material/5. MEASUREMENT INVARIANCE MODEL 2/Gender (all code)/g3. metric first and second-order.inp
- Supplementary Material/5. MEASUREMENT INVARIANCE MODEL 2/Gender (all code)/g3. metric first and second-order.out
- Supplementary Material/5. MEASUREMENT INVARIANCE MODEL 2/Gender (all code)/g4. scalar first-order.inp
- Supplementary Material/5. MEASUREMENT INVARIANCE MODEL 2/Gender (all code)/g4. scalar first-order.out
- Supplementary Material/5. MEASUREMENT INVARIANCE MODEL 2/Gender (all code)/g5. scalar first and second-order.inp
- Supplementary Material/5. MEASUREMENT INVARIANCE MODEL 2/Gender (all code)/g5. scalar first and second-order.out
- Supplementary Material/5. MEASUREMENT INVARIANCE MODEL 2/Gender (all code)/g6. strict first-order.inp
- Supplementary Material/5. MEASUREMENT INVARIANCE MODEL 2/Gender (all code)/g6. strict first-order.out
- Supplementary Material/5. MEASUREMENT INVARIANCE MODEL 2/Gender (all code)/g7. strict first and second-order.dgm
- Supplementary Material/5. MEASUREMENT INVARIANCE MODEL 2/Gender (all code)/g7. strict first and second-order.inp
- Supplementary Material/5. MEASUREMENT INVARIANCE MODEL 2/Gender (all code)/g7. strict first and second-order.out
- Supplementary Material/5. MEASUREMENT INVARIANCE MODEL 2/Gender (all code)/mean comparisons.inp
- Supplementary Material/5. MEASUREMENT INVARIANCE MODEL 2/Gender (all code)/mean comparisons.out
- Supplementary Material/5. MEASUREMENT INVARIANCE MODEL 2/Gender (all code)/mplus.txt
- Supplementary Material/5. MEASUREMENT INVARIANCE MODEL 4/
- Supplementary Material/5. MEASUREMENT INVARIANCE MODEL 4/Age/
- Supplementary Material/5. MEASUREMENT INVARIANCE MODEL 4/Age/desktop.ini
- Supplementary Material/5. MEASUREMENT INVARIANCE MODEL 4/Age/model 4.MI age esem first-order (four factors) STRICT.inp
- Supplementary Material/5. MEASUREMENT INVARIANCE MODEL 4/Age/model 4.mi age esem first-order (four factors) strict.out
- Supplementary Material/5. MEASUREMENT INVARIANCE MODEL 4/Age/model 4.MI age esem first-order (four factors).inp
- Supplementary Material/5. MEASUREMENT INVARIANCE MODEL 4/Age/model 4.mi age esem first-order (four factors).out
- Supplementary Material/5. MEASUREMENT INVARIANCE MODEL 4/Age/mplus.txt
- Supplementary Material/5. MEASUREMENT INVARIANCE MODEL 4/desktop.ini
- Supplementary Material/5. MEASUREMENT INVARIANCE MODEL 4/Ed/
- Supplementary Material/5. MEASUREMENT INVARIANCE MODEL 4/Ed/(B) ESEM invariance.xlsx
- Supplementary Material/5. MEASUREMENT INVARIANCE MODEL 4/Ed/model 1 - configural - esem.dgm
- Supplementary Material/5. MEASUREMENT INVARIANCE MODEL 4/Ed/Model 1 - Configural - ESEM.inp
- Supplementary Material/5. MEASUREMENT INVARIANCE MODEL 4/Ed/model 1 - configural - esem.out
- Supplementary Material/5. MEASUREMENT INVARIANCE MODEL 4/Ed/model 2 - weak - esem.dgm
- Supplementary Material/5. MEASUREMENT INVARIANCE MODEL 4/Ed/Model 2 - Weak - ESEM.inp
- Supplementary Material/5. MEASUREMENT INVARIANCE MODEL 4/Ed/model 2 - weak - esem.out
- Supplementary Material/5. MEASUREMENT INVARIANCE MODEL 4/Ed/model 3 - strong - esem.dgm
- Supplementary Material/5. MEASUREMENT INVARIANCE MODEL 4/Ed/Model 3 - Strong - ESEM.inp
- Supplementary Material/5. MEASUREMENT INVARIANCE MODEL 4/Ed/model 3 - strong - esem.out
- Supplementary Material/5. MEASUREMENT INVARIANCE MODEL 4/Ed/model 4 - strict - esem.dgm
- Supplementary Material/5. MEASUREMENT INVARIANCE MODEL 4/Ed/Model 4 - Strict - ESEM.inp
- Supplementary Material/5. MEASUREMENT INVARIANCE MODEL 4/Ed/model 4 - strict - esem.out
- Supplementary Material/5. MEASUREMENT INVARIANCE MODEL 4/Ed/model 5 - latent variance-covariance - esem.dgm
- Supplementary Material/5. MEASUREMENT INVARIANCE MODEL 4/Ed/Model 5 - Latent variance-covariance - ESEM.inp
- Supplementary Material/5. MEASUREMENT INVARIANCE MODEL 4/Ed/model 5 - latent variance-covariance - esem.out
- Supplementary Material/5. MEASUREMENT INVARIANCE MODEL 4/Ed/model 6 - latent means - esem.dgm
- Supplementary Material/5. MEASUREMENT INVARIANCE MODEL 4/Ed/Model 6 - Latent means - ESEM.inp
- Supplementary Material/5. MEASUREMENT INVARIANCE MODEL 4/Ed/model 6 - latent means - esem.out
- Supplementary Material/5. MEASUREMENT INVARIANCE MODEL 4/Ed/mplus.txt
- Supplementary Material/5. MEASUREMENT INVARIANCE MODEL 4/Gender/
- Supplementary Material/5. MEASUREMENT INVARIANCE MODEL 4/Gender/desktop.ini
- Supplementary Material/5. MEASUREMENT INVARIANCE MODEL 4/Gender/model 4.MI gender configural.inp
- Supplementary Material/5. MEASUREMENT INVARIANCE MODEL 4/Gender/model 4.mi gender configural.out
- Supplementary Material/5. MEASUREMENT INVARIANCE MODEL 4/Gender/model 4.MI gender esem first-order (four factors) STRICT.inp
- Supplementary Material/5. MEASUREMENT INVARIANCE MODEL 4/Gender/model 4.mi gender esem first-order (four factors) strict.out
- Supplementary Material/5. MEASUREMENT INVARIANCE MODEL 4/Gender/model 4.MI gender esem first-order (four factors).inp
- Supplementary Material/5. MEASUREMENT INVARIANCE MODEL 4/Gender/model 4.mi gender esem first-order (four factors).out
- Supplementary Material/5. MEASUREMENT INVARIANCE MODEL 4/Gender/model 4.mi gender metric.dgm
- Supplementary Material/5. MEASUREMENT INVARIANCE MODEL 4/Gender/model 4.MI gender metric.inp
- Supplementary Material/5. MEASUREMENT INVARIANCE MODEL 4/Gender/model 4.mi gender metric.out
- Supplementary Material/5. MEASUREMENT INVARIANCE MODEL 4/Gender/mplus.txt
- Supplementary Material/5. MEASUREMENT INVARIANCE MODEL 5/
- Supplementary Material/5. MEASUREMENT INVARIANCE MODEL 5/Age/
- Supplementary Material/5. MEASUREMENT INVARIANCE MODEL 5/Age/a1 - Configural invariance.inp
- Supplementary Material/5. MEASUREMENT INVARIANCE MODEL 5/Age/a1 - configural invariance.out
- Supplementary Material/5. MEASUREMENT INVARIANCE MODEL 5/Age/a2 - Metric invariance (First-order factors).inp
- Supplementary Material/5. MEASUREMENT INVARIANCE MODEL 5/Age/a2 - metric invariance (first-order factors).out
- Supplementary Material/5. MEASUREMENT INVARIANCE MODEL 5/Age/a3 - Metric invariance (First- and second-order factors).inp
- Supplementary Material/5. MEASUREMENT INVARIANCE MODEL 5/Age/a3 - metric invariance (first- and second-order factors).out
- Supplementary Material/5. MEASUREMENT INVARIANCE MODEL 5/Age/a4 - Scalar invariance (First-order factors).inp
- Supplementary Material/5. MEASUREMENT INVARIANCE MODEL 5/Age/a4 - scalar invariance (first-order factors).out
- Supplementary Material/5. MEASUREMENT INVARIANCE MODEL 5/Age/a5 - Scalar invariance (First- and second-order factors).inp
- Supplementary Material/5. MEASUREMENT INVARIANCE MODEL 5/Age/a5 - scalar invariance (first- and second-order factors).out
- Supplementary Material/5. MEASUREMENT INVARIANCE MODEL 5/Age/a6 - STRICT invariance (First- -order factors).inp
- Supplementary Material/5. MEASUREMENT INVARIANCE MODEL 5/Age/a6 - strict invariance (first- -order factors).out
- Supplementary Material/5. MEASUREMENT INVARIANCE MODEL 5/Age/a7 - STRICT invariance (First and Second-order factors).inp
- Supplementary Material/5. MEASUREMENT INVARIANCE MODEL 5/Age/a7 - strict invariance (first and second-order factors).out
- Supplementary Material/5. MEASUREMENT INVARIANCE MODEL 5/Age/desktop.ini
- Supplementary Material/5. MEASUREMENT INVARIANCE MODEL 5/Age/mplus.txt
- Supplementary Material/5. MEASUREMENT INVARIANCE MODEL 5/desktop.ini
- Supplementary Material/5. MEASUREMENT INVARIANCE MODEL 5/Ed/
- Supplementary Material/5. MEASUREMENT INVARIANCE MODEL 5/Ed/desktop.ini
- Supplementary Material/5. MEASUREMENT INVARIANCE MODEL 5/Ed/e1 - configural invariance.dgm
- Supplementary Material/5. MEASUREMENT INVARIANCE MODEL 5/Ed/e1 - Configural invariance.inp
- Supplementary Material/5. MEASUREMENT INVARIANCE MODEL 5/Ed/e1 - configural invariance.out
- Supplementary Material/5. MEASUREMENT INVARIANCE MODEL 5/Ed/e2 - metric invariance (first-order factors).dgm
- Supplementary Material/5. MEASUREMENT INVARIANCE MODEL 5/Ed/e2 - Metric invariance (First-order factors).inp
- Supplementary Material/5. MEASUREMENT INVARIANCE MODEL 5/Ed/e2 - metric invariance (first-order factors).out
- Supplementary Material/5. MEASUREMENT INVARIANCE MODEL 5/Ed/e3 - metric invariance (first- and second-order factors).dgm
- Supplementary Material/5. MEASUREMENT INVARIANCE MODEL 5/Ed/e3 - Metric invariance (First- and second-order factors).inp
- Supplementary Material/5. MEASUREMENT INVARIANCE MODEL 5/Ed/e3 - metric invariance (first- and second-order factors).out
- Supplementary Material/5. MEASUREMENT INVARIANCE MODEL 5/Ed/e4 - scalar invariance (first-order factors).dgm
- Supplementary Material/5. MEASUREMENT INVARIANCE MODEL 5/Ed/e4 - Scalar invariance (First-order factors).inp
- Supplementary Material/5. MEASUREMENT INVARIANCE MODEL 5/Ed/e4 - scalar invariance (first-order factors).out
- Supplementary Material/5. MEASUREMENT INVARIANCE MODEL 5/Ed/e5 - scalar invariance (first- and second-order factors).dgm
- Supplementary Material/5. MEASUREMENT INVARIANCE MODEL 5/Ed/e5 - Scalar invariance (First- and second-order factors).inp
- Supplementary Material/5. MEASUREMENT INVARIANCE MODEL 5/Ed/e5 - scalar invariance (first- and second-order factors).out
- Supplementary Material/5. MEASUREMENT INVARIANCE MODEL 5/Ed/e6 - strict invariance (first- -order factors).dgm
- Supplementary Material/5. MEASUREMENT INVARIANCE MODEL 5/Ed/e6 - STRICT invariance (First- -order factors).inp
- Supplementary Material/5. MEASUREMENT INVARIANCE MODEL 5/Ed/e6 - strict invariance (first- -order factors).out
- Supplementary Material/5. MEASUREMENT INVARIANCE MODEL 5/Ed/e7 - strict invariance (first and second-order factors).dgm
- Supplementary Material/5. MEASUREMENT INVARIANCE MODEL 5/Ed/e7 - STRICT invariance (First and Second-order factors).inp
- Supplementary Material/5. MEASUREMENT INVARIANCE MODEL 5/Ed/e7 - strict invariance (first and second-order factors).out
- Supplementary Material/5. MEASUREMENT INVARIANCE MODEL 5/Ed/mplus.txt
- Supplementary Material/5. MEASUREMENT INVARIANCE MODEL 5/Gender/
- Supplementary Material/5. MEASUREMENT INVARIANCE MODEL 5/Gender/desktop.ini
- Supplementary Material/5. MEASUREMENT INVARIANCE MODEL 5/Gender/g1 - Configural invariance.inp
- Supplementary Material/5. MEASUREMENT INVARIANCE MODEL 5/Gender/g1 - configural invariance.out
- Supplementary Material/5. MEASUREMENT INVARIANCE MODEL 5/Gender/g2 - Metric invariance (First-order factors).inp
- Supplementary Material/5. MEASUREMENT INVARIANCE MODEL 5/Gender/g2 - metric invariance (first-order factors).out
- Supplementary Material/5. MEASUREMENT INVARIANCE MODEL 5/Gender/g3 - Metric invariance (First- and second-order factors).inp
- Supplementary Material/5. MEASUREMENT INVARIANCE MODEL 5/Gender/g3 - metric invariance (first- and second-order factors).out
- Supplementary Material/5. MEASUREMENT INVARIANCE MODEL 5/Gender/g4 - Scalar invariance (First-order factors).inp
- Supplementary Material/5. MEASUREMENT INVARIANCE MODEL 5/Gender/g4 - scalar invariance (first-order factors).out
- Supplementary Material/5. MEASUREMENT INVARIANCE MODEL 5/Gender/g5 - Scalar invariance (First- and second-order factors).inp
- Supplementary Material/5. MEASUREMENT INVARIANCE MODEL 5/Gender/g5 - scalar invariance (first- and second-order factors).out
- Supplementary Material/5. MEASUREMENT INVARIANCE MODEL 5/Gender/g6 - STRICT invariance (First- -order factors).inp
- Supplementary Material/5. MEASUREMENT INVARIANCE MODEL 5/Gender/g6 - strict invariance (first- -order factors).out
- Supplementary Material/5. MEASUREMENT INVARIANCE MODEL 5/Gender/g7 - STRICT invariance (First and Second-order factors).inp
- Supplementary Material/5. MEASUREMENT INVARIANCE MODEL 5/Gender/g7 - strict invariance (first and second-order factors).out
- Supplementary Material/5. MEASUREMENT INVARIANCE MODEL 5/mplus.txt
- Supplementary Material/desktop.ini
- Supplementary Material/Model Comparisons.xlsx
- Supplementary Material/Standardized Parameter Estimates.xlsx
