# Supplementary material for: Measuring Strengths, Opportunities, Aspirations, and Results: Psychometric Properties of the 12-Item SOAR Scale
Source: Front Psychol. 2022 Apr 8;13:854406. doi: 10.3389/fpsyg.2022.854406 (PMC9028961; doi:10.3389/fpsyg.2022.854406)
Supplement: Supplementary file 1 [file Data_Sheet_1.zip › Supplementary Material/0. Data/Descriptive Statistics.xlsx]

## Sheet: Descriptive
Gender
		Frequency	Percent	Valid Percent	Cumulative Percent
Valid	Female	151	52.9825	52.9825	52.9825
	Male	134	47.0175	47.0175	100
	Total	285	100	100
Age
		Frequency	Percent	Valid Percent	Cumulative Percent
Valid	18-34	47	16.4912	16.4912	16.4912
	35-54	134	47.0175	47.0175	63.5088
	55-74	104	36.4912	36.4912	100
	Total	285	100	100
Ed
		Frequency	Percent	Valid Percent	Cumulative Percent
Valid	Under Grade	67	23.5088	23.5088	23.5088
	Grad	218	76.4912	76.4912	100
	Total	285	100	100
Descriptive Statistics
	N	Minimum	Maximum	Mean	Std. Deviation	Skewness		Kurtosis
	Statistic	Statistic	Statistic	Statistic	Statistic	Statistic	Std. Error	Statistic	Std. Error
S1	285	2	5	4.18246	0.618131	-0.407292	0.144339	0.707692	0.287696
S2	285	2	5	3.77544	0.701176	-0.583308	0.144339	0.540155	0.287696
S3	285	2	5	4.12281	0.56513	-0.215021	0.144339	1.06168	0.287696
O1	285	2	5	4.09474	0.634795	-0.579005	0.144339	1.36745	0.287696
O2	285	2	5	4.24561	0.589841	-0.328798	0.144339	0.589619	0.287696
O3	285	2	5	4.11228	0.617831	-0.525048	0.144339	1.39691	0.287696
A1	285	2	5	3.67719	0.778907	-0.581941	0.144339	0.0461253	0.287696
A2	285	1	5	3.59298	0.82817	-0.655117	0.144339	0.100339	0.287696
A3	285	2	5	3.98596	0.899812	-0.702431	0.144339	-0.170349	0.287696
R1	285	2	5	4.15789	0.660492	-0.625285	0.144339	1.05693	0.287696
R2	285	2	5	3.85965	0.818763	-0.704513	0.144339	0.266399	0.287696
R3	285	2	5	4.14386	0.64759	-0.538602	0.144339	0.931454	0.287696
Valid N (listwise)	285
Reliability Statistics
Cronbach's Alpha	N of Items
0.773021	3
Item-Total Statistics
	Scale Mean if Item Deleted	Scale Variance if Item Deleted	Corrected Item-Total Correlation	Cronbach's Alpha if Item Deleted
S1	7.89825	1.25369	0.596721	0.706191
S2	8.30526	1.07902	0.611725	0.699826
S3	7.95789	1.32216	0.631129	0.678328
Reliability Statistics
Cronbach's Alpha	N of Items
0.76519	3
Item-Total Statistics
	Scale Mean if Item Deleted	Scale Variance if Item Deleted	Corrected Item-Total Correlation	Cronbach's Alpha if Item Deleted
O1	8.35789	1.08977	0.618155	0.660953
O2	8.20702	1.24925	0.542159	0.743755
O3	8.34035	1.10558	0.634754	0.641665
Reliability Statistics
Cronbach's Alpha	N of Items
0.841655	3
Item-Total Statistics
	Scale Mean if Item Deleted	Scale Variance if Item Deleted	Corrected Item-Total Correlation	Cronbach's Alpha if Item Deleted
A1	7.57895	2.39251	0.743109	0.749827
A2	7.66316	2.30163	0.717231	0.769257
A3	7.27018	2.19787	0.668017	0.823807
Reliability Statistics
Cronbach's Alpha	N of Items
0.765101	3
Item-Total Statistics
	Scale Mean if Item Deleted	Scale Variance if Item Deleted	Corrected Item-Total Correlation	Cronbach's Alpha if Item Deleted
R1	8.00351	1.58802	0.655052	0.627538
R2	8.30175	1.43679	0.513305	0.808984
R3	8.01754	1.61589	0.655637	0.630323

## Sheet: CR, AVE
Definitions:
Cronbach's Alpha test is used when we do EFA. CR when we do CFA.
Composite reliability (aka internal consistency reliability) indicates the shared variance among the observed variables of a latent construct
Composite reliability = (Σ STD Load)2 / (Σ Std Load)2 + Σ (Residuals), should be > 0.7
Residuals (Measurement Error, Item Uniqueness) = 1 - (STD Load)2
If > 0.7 (0.6 for exploratory research), the measurement model of the latent variable has required interntal consistency reliabiity between the indicator variables.
Indicator variables	Latent variables	STD Loadings	Square of STD Loadings (A)	Residuals (= 1-A)	Sum of Residuals	Sum STD Load	Square of Sum of STD Load (C)	C + Resid	Comp Rel = C / (C+Resid)	Sum of Square STD Load	# of indicators	AVE
Model 1 CFA First-order
S1	ST	0.745	0.555025	0.444975
S2	ST	0.705	0.497025	0.502975
S3	ST	0.75	0.5625	0.4375	1.38545	2.2	4.84	6.22545	0.777454	1.61455	3	0.538183
O1	OP	0.753	0.567009	0.432991
O2	OP	0.636	0.404496	0.595504
O3	OP	0.78	0.6084	0.3916	1.42009	2.169	4.70456	6.12466	0.768135	1.57991	3	0.526635
A1	AS	0.845	0.714025	0.285975
A2	AS	0.816	0.665856	0.334144
A3	AS	0.755	0.570025	0.429975	1.05009	2.416	5.83706	6.88715	0.847529	1.94991	3	0.649969
R1	RE	0.829	0.687241	0.312759
R2	RE	0.568	0.322624	0.677376
R3	RE	0.821	0.674041	0.325959	1.31609	2.218	4.91952	6.23562	0.788939	1.68391	3	0.561302
Model 4 ESEM First-order
S1	ST	0.628	0.394384	0.605616
S2	ST	0.768	0.589824	0.410176
S3	ST	0.729	0.531441	0.468559	1.48435	2.125	4.51562	5.99998	0.752607	1.51565	3	0.505216
O1	OP	0.651	0.423801	0.576199
O2	OP	0.547	0.299209	0.700791
O3	OP	0.779	0.606841	0.393159	1.67015	1.977	3.90853	5.57868	0.700619	1.32985	3	0.443284
A1	AS	0.881	0.776161	0.223839
A2	AS	0.827	0.683929	0.316071
A3	AS	0.671	0.450241	0.549759	1.08967	2.379	5.65964	6.74931	0.838551	1.91033	3	0.636777
R1	RE	0.78	0.6084	0.3916
R2	RE	0.592	0.350464	0.649536
R3	RE	0.855	0.731025	0.268975	1.31011	2.227	4.95953	6.26964	0.791039	1.68989	3	0.563296
Model 6 ESEM Bifactor
S1	ST	0.585	0.342225	0.469
S2	ST	0.698	0.487204	0.405
S3	ST	0.607	0.368449	0.461	1.335	1.89	3.5721	4.9071	0.727945	1.19788	3	0.399293
O1	OP	0.636	0.404496	0.437
O2	OP	0.493	0.243049	0.614
O3	OP	0.689	0.474721	0.353	1.404	1.818	3.30512	4.70912	0.701855	1.12227	3	0.374089
A1	AS	-0.03	0.0009	0.66
A2	AS	-0.91	0.8281	-1.865
A3	AS	1.485	2.20523	-3.081	-4.286	0.545	0.297025	-3.98897	-0.0744615	3.03423	3	1.01141
R1	RE	0.73	0.5329	0.361
R2	RE	0.55	0.3025	0.628
R3	RE	0.805	0.648025	0.254	1.243	2.085	4.34722	5.59023	0.777648	1.48342	3	0.494475
	G1	0.34	0.1156	0.469
	G2	0.272	0.073984	0.405
	G3	0.282	0.079524	0.461
	G4	0.295	0.087025	0.437
	G5	0.278	0.077284	0.614
	G6	0.36	0.1296	0.353
	G7	0.515	0.265225	0.66
	G8	1.407	1.97965	-1.865
	G9	1.361	1.85232	-3.081
	G10	0.192	0.036864	0.361
	G11	0.141	0.019881	0.628
	G12	0.185	0.034225	0.254	-0.304	5.628	31.6744	31.3704	1.00969	4.75118	3	1.58373
