# Supplementary material for: Measuring Strengths, Opportunities, Aspirations, and Results: Psychometric Properties of the 12-Item SOAR Scale
Source: Front Psychol. 2022 Apr 8;13:854406. doi: 10.3389/fpsyg.2022.854406 (PMC9028961; doi:10.3389/fpsyg.2022.854406)
Supplement: Supplementary file 1 [file Data_Sheet_1.zip › Supplementary Material/1. EFA/Bifactor EFA.inp]

Title:
EFA;

DATA:
file is Mplus.txt;

VARIABLE:
Names are
Gender Age Ed S1 S2 S3 O1 O2 O3 A1 A2 A3 R1 R2 R3;

USEVARIABLES ARE S1-R3;

Analysis:
ESTIMATOR = ML;
PROCESSORS= 8;
ROTATION = BI-GEOMIN (ORTHOGONAL);
TYPE = EFA 5 5;

OUTPUT:
!SAMPSTAT;
!STDYX MODINDICES(5);
