# Supplementary material for: Measuring Strengths, Opportunities, Aspirations, and Results: Psychometric Properties of the 12-Item SOAR Scale
Source: Front Psychol. 2022 Apr 8;13:854406. doi: 10.3389/fpsyg.2022.854406 (PMC9028961; doi:10.3389/fpsyg.2022.854406)
Supplement: Supplementary file 1 [file Data_Sheet_1.zip › Supplementary Material/1. EFA/bifactor efa.out]

Mplus VERSION 8.6
MUTHEN & MUTHEN
02/20/2022   4:46 PM

INPUT INSTRUCTIONS

  Title:
  EFA;

  DATA:
  file is Mplus.txt;

  VARIABLE:
  Names are
  Gender Age Ed S1 S2 S3 O1 O2 O3 A1 A2 A3 R1 R2 R3;

  USEVARIABLES ARE S1-R3;
  

  Analysis:
  ESTIMATOR = ML;
  PROCESSORS= 8;
  ROTATION = BI-GEOMIN (ORTHOGONAL);
  TYPE = EFA 5 5;

  OUTPUT:
  !SAMPSTAT;
  !STDYX MODINDICES(5);


INPUT READING TERMINATED NORMALLY


EFA;

SUMMARY OF ANALYSIS

Number of groups                                                 1
Number of observations                                         285

Number of dependent variables                                   12
Number of independent variables                                  0
Number of continuous latent variables                            0

Observed dependent variables

  Continuous
   S1          S2          S3          O1          O2          O3
   A1          A2          A3          R1          R2          R3


Estimator                                                       ML
Rotation                                                 BI-GEOMIN
Row standardization                                    CORRELATION
Type of rotation                                        ORTHOGONAL
Information matrix                                        OBSERVED
Maximum number of iterations                                  1000
Convergence criterion                                    0.500D-04
Maximum number of steepest descent iterations                   20
Optimization Specifications for the Exploratory Factor Analysis
Rotation Algorithm
  Number of random starts                                       30
  Maximum number of iterations                               10000
  Derivative convergence criterion                       0.100D-04

Input data file(s)
  Mplus.txt

Input data format  FREE


UNIVARIATE SAMPLE STATISTICS


     UNIVARIATE HIGHER-ORDER MOMENT DESCRIPTIVE STATISTICS

         Variable/         Mean/     Skewness/   Minimum/ % with                Percentiles
        Sample Size      Variance    Kurtosis    Maximum  Min/Max      20%/60%    40%/80%    Median

     S1                    4.182      -0.405       2.000    1.05%       4.000      4.000      4.000
             285.000       0.381       0.674       5.000   28.77%       4.000      5.000
     S2                    3.775      -0.580       2.000    5.26%       3.000      4.000      4.000
             285.000       0.490       0.510       5.000   10.53%       4.000      4.000
     S3                    4.123      -0.214       2.000    0.70%       4.000      4.000      4.000
             285.000       0.318       1.022       5.000   22.11%       4.000      5.000
     O1                    4.095      -0.576       2.000    2.11%       4.000      4.000      4.000
             285.000       0.402       1.323       5.000   23.16%       4.000      5.000
     O2                    4.246      -0.327       2.000    0.70%       4.000      4.000      4.000
             285.000       0.347       0.558       5.000   31.93%       4.000      5.000
     O3                    4.112      -0.522       2.000    1.75%       4.000      4.000      4.000
             285.000       0.380       1.352       5.000   23.51%       4.000      5.000
     A1                    3.677      -0.579       2.000    9.47%       3.000      4.000      4.000
             285.000       0.605       0.024       5.000    9.82%       4.000      4.000
     A2                    3.593      -0.652       1.000    0.70%       3.000      4.000      4.000
             285.000       0.683       0.078       5.000    8.42%       4.000      4.000
     A3                    3.986      -0.699       2.000    8.77%       3.000      4.000      4.000
             285.000       0.807      -0.188       5.000   30.88%       4.000      5.000
     R1                    4.158      -0.622       2.000    2.11%       4.000      4.000      4.000
             285.000       0.435       1.018       5.000   28.77%       4.000      5.000
     R2                    3.860      -0.701       2.000    8.77%       3.000      4.000      4.000
             285.000       0.668       0.241       5.000   18.60%       4.000      4.000
     R3                    4.144      -0.536       2.000    1.75%       4.000      4.000      4.000
             285.000       0.418       0.894       5.000   27.37%       4.000      5.000


RESULTS FOR EXPLORATORY FACTOR ANALYSIS


           EIGENVALUES FOR SAMPLE CORRELATION MATRIX
                  1             2             3             4             5
              ________      ________      ________      ________      ________
                4.610         1.848         1.124         1.034         0.638


           EIGENVALUES FOR SAMPLE CORRELATION MATRIX
                  6             7             8             9            10
              ________      ________      ________      ________      ________
                0.549         0.485         0.453         0.403         0.314


           EIGENVALUES FOR SAMPLE CORRELATION MATRIX
                 11            12
              ________      ________
                0.278         0.265


EXPLORATORY FACTOR ANALYSIS WITH 5 FACTOR(S):


MODEL FIT INFORMATION

Number of Free Parameters                       74

Loglikelihood

          H0 Value                       -2881.620
          H1 Value                       -2869.119

Information Criteria

          Akaike (AIC)                    5911.240
          Bayesian (BIC)                  6181.524
          Sample-Size Adjusted BIC        5946.865
            (n* = (n + 2) / 24)

Chi-Square Test of Model Fit

          Value                             25.001
          Degrees of Freedom                    16
          P-Value                           0.0698

RMSEA (Root Mean Square Error Of Approximation)

          Estimate                           0.044
          90 Percent C.I.                    0.000  0.076
          Probability RMSEA <= .05           0.571

CFI/TLI

          CFI                                0.993
          TLI                                0.972

Chi-Square Test of Model Fit for the Baseline Model

          Value                           1410.888
          Degrees of Freedom                    66
          P-Value                           0.0000

SRMR (Standardized Root Mean Square Residual)

          Value                              0.019


MINIMUM ROTATION FUNCTION VALUE       0.34678


           BI-GEOMIN ROTATED LOADINGS (* significant at 5% level)
                  1             2             3             4             5
              ________      ________      ________      ________      ________
 S1             0.678*        0.037         0.263        -0.010        -0.030
 S2             0.610*       -0.040         0.470*       -0.003         0.019
 S3             0.671*       -0.037         0.289        -0.033         0.039
 O1             0.694*       -0.038        -0.281        -0.024         0.001
 O2             0.570*        0.028        -0.229        -0.018         0.085
 O3             0.715*        0.004        -0.368*        0.022        -0.001
 A1             0.459*        0.187         0.002         0.285        -0.116
 A2             0.469*        0.128        -0.001         1.620        -0.014
 A3             0.533*        1.947        -0.005         0.062        -0.019
 R1             0.476*       -0.024         0.051        -0.057         0.636*
 R2             0.301*       -0.050         0.189*        0.015         0.493*
 R3             0.460*       -0.042        -0.099        -0.045         0.722*


           ESTIMATED RESIDUAL VARIANCES
              S1            S2            S3            O1            O2
              ________      ________      ________      ________      ________
                0.469         0.405         0.461         0.437         0.614


           ESTIMATED RESIDUAL VARIANCES
              O3            A1            A2            A3            R1
              ________      ________      ________      ________      ________
                0.353         0.660        -1.862        -3.078         0.361


           ESTIMATED RESIDUAL VARIANCES
              R2            R3
              ________      ________
                0.628         0.254


           S.E. BI-GEOMIN ROTATED LOADINGS
                  1             2             3             4             5
              ________      ________      ________      ________      ________
 S1             0.070         0.088         0.159         0.036         0.054
 S2             0.113         0.040         0.149         0.055         0.041
 S3             0.075         0.038         0.166         0.038         0.048
 O1             0.075         0.044         0.164         0.037         0.044
 O2             0.068         0.060         0.138         0.032         0.060
 O3             0.088         0.037         0.171         0.091         0.047
 A1             0.056         0.248         0.042         0.399         0.076
 A2             0.125         0.279         0.006         2.292         0.011
 A3             0.090         2.678         0.015         0.249         0.035
 R1             0.058         0.017         0.075         0.052         0.056
 R2             0.078         0.053         0.085         0.060         0.060
 R3             0.061         0.030         0.089         0.032         0.058


           S.E. ESTIMATED RESIDUAL VARIANCES
              S1            S2            S3            O1            O2
              ________      ________      ________      ________      ________
                0.057         0.072         0.056         0.066         0.055


           S.E. ESTIMATED RESIDUAL VARIANCES
              O3            A1            A2            A3            R1
              ________      ________      ________      ________      ________
                0.072         0.249         7.447        10.467         0.059


           S.E. ESTIMATED RESIDUAL VARIANCES
              R2            R3
              ________      ________
                0.058         0.069


           Est./S.E. BI-GEOMIN ROTATED LOADINGS
                  1             2             3             4             5
              ________      ________      ________      ________      ________
 S1             9.639         0.423         1.658        -0.270        -0.565
 S2             5.410        -0.994         3.153        -0.050         0.466
 S3             8.917        -0.968         1.744        -0.861         0.810
 O1             9.267        -0.877        -1.717        -0.646         0.020
 O2             8.383         0.478        -1.662        -0.584         1.425
 O3             8.093         0.096        -2.151         0.245        -0.026
 A1             8.163         0.755         0.045         0.714        -1.541
 A2             3.753         0.458        -0.148         0.707        -1.252
 A3             5.898         0.727        -0.358         0.250        -0.551
 R1             8.233        -1.389         0.676        -1.095        11.330
 R2             3.865        -0.944         2.221         0.249         8.263
 R3             7.559        -1.388        -1.109        -1.398        12.515


           Est./S.E. ESTIMATED RESIDUAL VARIANCES
              S1            S2            S3            O1            O2
              ________      ________      ________      ________      ________
                8.299         5.637         8.179         6.624        11.253


           Est./S.E. ESTIMATED RESIDUAL VARIANCES
              O3            A1            A2            A3            R1
              ________      ________      ________      ________      ________
                4.896         2.648        -0.250        -0.294         6.149


           Est./S.E. ESTIMATED RESIDUAL VARIANCES
              R2            R3
              ________      ________
               10.847         3.667


DIAGRAM INFORMATION

  Mplus diagrams are currently not available for EFA.
  No diagram output was produced.


     Beginning Time:  16:46:52
        Ending Time:  16:46:52
       Elapsed Time:  00:00:00


MUTHEN & MUTHEN
3463 Stoner Ave.
Los Angeles, CA  90066

Tel: (310) 391-9971
Fax: (310) 391-8971
Web: www.StatModel.com
Support: Support@StatModel.com

Copyright (c) 1998-2021 Muthen & Muthen
