# Supplementary material for: Measuring Strengths, Opportunities, Aspirations, and Results: Psychometric Properties of the 12-Item SOAR Scale
Source: Front Psychol. 2022 Apr 8;13:854406. doi: 10.3389/fpsyg.2022.854406 (PMC9028961; doi:10.3389/fpsyg.2022.854406)
Supplement: Supplementary file 1 [file Data_Sheet_1.zip › Supplementary Material/1. EFA/efa.out]

Mplus VERSION 8.6
MUTHEN & MUTHEN
02/20/2022   4:46 PM

INPUT INSTRUCTIONS

  Title:
  EFA;

  DATA:
  file is Mplus.txt;


  VARIABLE:
  Names are
  Gender Age Ed S1 S2 S3 O1 O2 O3 A1 A2 A3 R1 R2 R3;

  USEVARIABLES ARE S1-R3;
  

  Analysis:
  ESTIMATOR = ML;
  PROCESSORS= 8;
  TYPE = EFA 4 4;

  OUTPUT:
  !SAMPSTAT;
  !STDYX MODINDICES(5);


INPUT READING TERMINATED NORMALLY


EFA;

SUMMARY OF ANALYSIS

Number of groups                                                 1
Number of observations                                         285

Number of dependent variables                                   12
Number of independent variables                                  0
Number of continuous latent variables                            0

Observed dependent variables

  Continuous
   S1          S2          S3          O1          O2          O3
   A1          A2          A3          R1          R2          R3


Estimator                                                       ML
Rotation                                                    GEOMIN
Row standardization                                    CORRELATION
Type of rotation                                           OBLIQUE
Epsilon value                                               Varies
Information matrix                                        OBSERVED
Maximum number of iterations                                  1000
Convergence criterion                                    0.500D-04
Maximum number of steepest descent iterations                   20
Optimization Specifications for the Exploratory Factor Analysis
Rotation Algorithm
  Number of random starts                                       30
  Maximum number of iterations                               10000
  Derivative convergence criterion                       0.100D-04

Input data file(s)
  Mplus.txt

Input data format  FREE


UNIVARIATE SAMPLE STATISTICS


     UNIVARIATE HIGHER-ORDER MOMENT DESCRIPTIVE STATISTICS

         Variable/         Mean/     Skewness/   Minimum/ % with                Percentiles
        Sample Size      Variance    Kurtosis    Maximum  Min/Max      20%/60%    40%/80%    Median

     S1                    4.182      -0.405       2.000    1.05%       4.000      4.000      4.000
             285.000       0.381       0.674       5.000   28.77%       4.000      5.000
     S2                    3.775      -0.580       2.000    5.26%       3.000      4.000      4.000
             285.000       0.490       0.510       5.000   10.53%       4.000      4.000
     S3                    4.123      -0.214       2.000    0.70%       4.000      4.000      4.000
             285.000       0.318       1.022       5.000   22.11%       4.000      5.000
     O1                    4.095      -0.576       2.000    2.11%       4.000      4.000      4.000
             285.000       0.402       1.323       5.000   23.16%       4.000      5.000
     O2                    4.246      -0.327       2.000    0.70%       4.000      4.000      4.000
             285.000       0.347       0.558       5.000   31.93%       4.000      5.000
     O3                    4.112      -0.522       2.000    1.75%       4.000      4.000      4.000
             285.000       0.380       1.352       5.000   23.51%       4.000      5.000
     A1                    3.677      -0.579       2.000    9.47%       3.000      4.000      4.000
             285.000       0.605       0.024       5.000    9.82%       4.000      4.000
     A2                    3.593      -0.652       1.000    0.70%       3.000      4.000      4.000
             285.000       0.683       0.078       5.000    8.42%       4.000      4.000
     A3                    3.986      -0.699       2.000    8.77%       3.000      4.000      4.000
             285.000       0.807      -0.188       5.000   30.88%       4.000      5.000
     R1                    4.158      -0.622       2.000    2.11%       4.000      4.000      4.000
             285.000       0.435       1.018       5.000   28.77%       4.000      5.000
     R2                    3.860      -0.701       2.000    8.77%       3.000      4.000      4.000
             285.000       0.668       0.241       5.000   18.60%       4.000      4.000
     R3                    4.144      -0.536       2.000    1.75%       4.000      4.000      4.000
             285.000       0.418       0.894       5.000   27.37%       4.000      5.000


RESULTS FOR EXPLORATORY FACTOR ANALYSIS


           EIGENVALUES FOR SAMPLE CORRELATION MATRIX
                  1             2             3             4             5
              ________      ________      ________      ________      ________
                4.610         1.848         1.124         1.034         0.638


           EIGENVALUES FOR SAMPLE CORRELATION MATRIX
                  6             7             8             9            10
              ________      ________      ________      ________      ________
                0.549         0.485         0.453         0.403         0.314


           EIGENVALUES FOR SAMPLE CORRELATION MATRIX
                 11            12
              ________      ________
                0.278         0.265


EXPLORATORY FACTOR ANALYSIS WITH 4 FACTOR(S):


MODEL FIT INFORMATION

Number of Free Parameters                       66

Loglikelihood

          H0 Value                       -2895.336
          H1 Value                       -2869.119

Information Criteria

          Akaike (AIC)                    5922.673
          Bayesian (BIC)                  6163.737
          Sample-Size Adjusted BIC        5954.447
            (n* = (n + 2) / 24)

Chi-Square Test of Model Fit

          Value                             52.434
          Degrees of Freedom                    24
          P-Value                           0.0007

RMSEA (Root Mean Square Error Of Approximation)

          Estimate                           0.064
          90 Percent C.I.                    0.041  0.088
          Probability RMSEA <= .05           0.147

CFI/TLI

          CFI                                0.979
          TLI                                0.942

Chi-Square Test of Model Fit for the Baseline Model

          Value                           1410.888
          Degrees of Freedom                    66
          P-Value                           0.0000

SRMR (Standardized Root Mean Square Residual)

          Value                              0.023


MINIMUM ROTATION FUNCTION VALUE       0.43022


           GEOMIN ROTATED LOADINGS (* significant at 5% level)
                  1             2             3             4
              ________      ________      ________      ________
 S1             0.591*        0.183         0.101        -0.022
 S2             0.731*       -0.054         0.062         0.045
 S3             0.685*        0.214        -0.107         0.010
 O1             0.084         0.669*        0.016         0.025
 O2             0.045         0.558*        0.002         0.091
 O3            -0.015         0.789*        0.059         0.004
 A1             0.002        -0.018         0.866*        0.000
 A2            -0.013         0.009         0.813*        0.026
 A3             0.039         0.144         0.660*       -0.012
 R1             0.070         0.006         0.017         0.765*
 R2             0.169        -0.162         0.008         0.580*
 R3            -0.097         0.121        -0.012         0.839*


           GEOMIN FACTOR CORRELATIONS (* significant at 5% level)
                  1             2             3             4
              ________      ________      ________      ________
      1         1.000
      2         0.434*        1.000
      3         0.403*        0.456*        1.000
      4         0.436*        0.453*        0.150         1.000


           ESTIMATED RESIDUAL VARIANCES
              S1            S2            S3            O1            O2
              ________      ________      ________      ________      ________
                0.464         0.431         0.418         0.468         0.605


           ESTIMATED RESIDUAL VARIANCES
              O3            A1            A2            A3            R1
              ________      ________      ________      ________      ________
                0.338         0.263         0.334         0.434         0.353


           ESTIMATED RESIDUAL VARIANCES
              R2            R3
              ________      ________
                0.631         0.265


           S.E. GEOMIN ROTATED LOADINGS
                  1             2             3             4
              ________      ________      ________      ________
 S1             0.090         0.123         0.068         0.050
 S2             0.064         0.061         0.050         0.056
 S3             0.092         0.127         0.055         0.039
 O1             0.074         0.078         0.046         0.053
 O2             0.067         0.079         0.052         0.071
 O3             0.034         0.073         0.059         0.039
 A1             0.038         0.041         0.043         0.037
 A2             0.042         0.043         0.044         0.044
 A3             0.056         0.075         0.054         0.045
 R1             0.061         0.019         0.047         0.054
 R2             0.089         0.093         0.045         0.081
 R3             0.058         0.101         0.032         0.086


           S.E. GEOMIN FACTOR CORRELATIONS
                  1             2             3             4
              ________      ________      ________      ________
      1         0.000
      2         0.104         0.000
      3         0.081         0.064         0.000
      4         0.087         0.090         0.083         0.000


           S.E. ESTIMATED RESIDUAL VARIANCES
              S1            S2            S3            O1            O2
              ________      ________      ________      ________      ________
                0.055         0.068         0.060         0.061         0.057


           S.E. ESTIMATED RESIDUAL VARIANCES
              O3            A1            A2            A3            R1
              ________      ________      ________      ________      ________
                0.073         0.053         0.051         0.047         0.062


           S.E. ESTIMATED RESIDUAL VARIANCES
              R2            R3
              ________      ________
                0.057         0.071


           Est./S.E. GEOMIN ROTATED LOADINGS
                  1             2             3             4
              ________      ________      ________      ________
 S1             6.595         1.487         1.480        -0.442
 S2            11.345        -0.885         1.242         0.806
 S3             7.438         1.684        -1.931         0.262
 O1             1.136         8.596         0.360         0.477
 O2             0.671         7.027         0.041         1.283
 O3            -0.431        10.863         1.007         0.111
 A1             0.051        -0.442        19.911        -0.012
 A2            -0.301         0.197        18.267         0.581
 A3             0.703         1.914        12.320        -0.276
 R1             1.150         0.291         0.367        14.295
 R2             1.891        -1.752         0.188         7.190
 R3            -1.667         1.201        -0.381         9.712


           Est./S.E. GEOMIN FACTOR CORRELATIONS
                  1             2             3             4
              ________      ________      ________      ________
      1         0.000
      2         4.164         0.000
      3         4.977         7.154         0.000
      4         4.983         5.010         1.795         0.000


           Est./S.E. ESTIMATED RESIDUAL VARIANCES
              S1            S2            S3            O1            O2
              ________      ________      ________      ________      ________
                8.438         6.378         6.997         7.730        10.672


           Est./S.E. ESTIMATED RESIDUAL VARIANCES
              O3            A1            A2            A3            R1
              ________      ________      ________      ________      ________
                4.648         4.978         6.496         9.192         5.646


           Est./S.E. ESTIMATED RESIDUAL VARIANCES
              R2            R3
              ________      ________
               11.103         3.750


           FACTOR STRUCTURE
                  1             2             3             4
              ________      ________      ________      ________
 S1             0.701         0.476         0.419         0.333
 S2             0.752         0.312         0.339         0.348
 S3             0.739         0.467         0.268         0.390
 O1             0.392         0.724         0.359         0.367
 O2             0.328         0.620         0.289         0.364
 O3             0.354         0.812         0.414         0.365
 A1             0.343         0.377         0.858         0.122
 A2             0.330         0.385         0.815         0.146
 A3             0.363         0.456         0.739         0.169
 R1             0.413         0.391         0.163         0.801
 R2             0.354         0.178         0.089         0.581
 R3             0.316         0.454         0.130         0.850


DIAGRAM INFORMATION

  Mplus diagrams are currently not available for EFA.
  No diagram output was produced.


     Beginning Time:  16:46:22
        Ending Time:  16:46:22
       Elapsed Time:  00:00:00


MUTHEN & MUTHEN
3463 Stoner Ave.
Los Angeles, CA  90066

Tel: (310) 391-9971
Fax: (310) 391-8971
Web: www.StatModel.com
Support: Support@StatModel.com

Copyright (c) 1998-2021 Muthen & Muthen
