# Supplementary material for: Measuring Strengths, Opportunities, Aspirations, and Results: Psychometric Properties of the 12-Item SOAR Scale
Source: Front Psychol. 2022 Apr 8;13:854406. doi: 10.3389/fpsyg.2022.854406 (PMC9028961; doi:10.3389/fpsyg.2022.854406)
Supplement: Supplementary file 1 [file Data_Sheet_1.zip › Supplementary Material/2. CFA/model 0. unidimensional.out]

Mplus VERSION 8.6
MUTHEN & MUTHEN
02/24/2022  10:52 AM

INPUT INSTRUCTIONS

  Title:
  Model 0 (Unidimensional);

  DATA:
  file is Mplus.txt;

  VARIABLE:
  Names are
  Gender Age Ed S1 S2 S3 O1 O2 O3 A1 A2 A3 R1 R2 R3;

  USEVARIABLES ARE S1-R3;


  Analysis:
  ESTIMATOR = MLR;
  PROCESSORS= 8;

  Model:
  SOAR BY S1-R3;

  OUTPUT:
  STDYX;


INPUT READING TERMINATED NORMALLY


Model 0 (Unidimensional);

SUMMARY OF ANALYSIS

Number of groups                                                 1
Number of observations                                         285

Number of dependent variables                                   12
Number of independent variables                                  0
Number of continuous latent variables                            1

Observed dependent variables

  Continuous
   S1          S2          S3          O1          O2          O3
   A1          A2          A3          R1          R2          R3

Continuous latent variables
   SOAR


Estimator                                                      MLR
Information matrix                                        OBSERVED
Maximum number of iterations                                  1000
Convergence criterion                                    0.500D-04
Maximum number of steepest descent iterations                   20

Input data file(s)
  Mplus.txt

Input data format  FREE


UNIVARIATE SAMPLE STATISTICS


     UNIVARIATE HIGHER-ORDER MOMENT DESCRIPTIVE STATISTICS

         Variable/         Mean/     Skewness/   Minimum/ % with                Percentiles
        Sample Size      Variance    Kurtosis    Maximum  Min/Max      20%/60%    40%/80%    Median

     S1                    4.182      -0.405       2.000    1.05%       4.000      4.000      4.000
             285.000       0.381       0.674       5.000   28.77%       4.000      5.000
     S2                    3.775      -0.580       2.000    5.26%       3.000      4.000      4.000
             285.000       0.490       0.510       5.000   10.53%       4.000      4.000
     S3                    4.123      -0.214       2.000    0.70%       4.000      4.000      4.000
             285.000       0.318       1.022       5.000   22.11%       4.000      5.000
     O1                    4.095      -0.576       2.000    2.11%       4.000      4.000      4.000
             285.000       0.402       1.323       5.000   23.16%       4.000      5.000
     O2                    4.246      -0.327       2.000    0.70%       4.000      4.000      4.000
             285.000       0.347       0.558       5.000   31.93%       4.000      5.000
     O3                    4.112      -0.522       2.000    1.75%       4.000      4.000      4.000
             285.000       0.380       1.352       5.000   23.51%       4.000      5.000
     A1                    3.677      -0.579       2.000    9.47%       3.000      4.000      4.000
             285.000       0.605       0.024       5.000    9.82%       4.000      4.000
     A2                    3.593      -0.652       1.000    0.70%       3.000      4.000      4.000
             285.000       0.683       0.078       5.000    8.42%       4.000      4.000
     A3                    3.986      -0.699       2.000    8.77%       3.000      4.000      4.000
             285.000       0.807      -0.188       5.000   30.88%       4.000      5.000
     R1                    4.158      -0.622       2.000    2.11%       4.000      4.000      4.000
             285.000       0.435       1.018       5.000   28.77%       4.000      5.000
     R2                    3.860      -0.701       2.000    8.77%       3.000      4.000      4.000
             285.000       0.668       0.241       5.000   18.60%       4.000      4.000
     R3                    4.144      -0.536       2.000    1.75%       4.000      4.000      4.000
             285.000       0.418       0.894       5.000   27.37%       4.000      5.000


THE MODEL ESTIMATION TERMINATED NORMALLY


MODEL FIT INFORMATION

Number of Free Parameters                       36

Loglikelihood

          H0 Value                       -3158.569
          H0 Scaling Correction Factor      1.2535
            for MLR
          H1 Value                       -2869.119
          H1 Scaling Correction Factor      1.2003
            for MLR

Information Criteria

          Akaike (AIC)                    6389.138
          Bayesian (BIC)                  6520.628
          Sample-Size Adjusted BIC        6406.469
            (n* = (n + 2) / 24)

Chi-Square Test of Model Fit

          Value                            496.997*
          Degrees of Freedom                    54
          P-Value                           0.0000
          Scaling Correction Factor         1.1648
            for MLR

*   The chi-square value for MLM, MLMV, MLR, ULSMV, WLSM and WLSMV cannot be used
    for chi-square difference testing in the regular way.  MLM, MLR and WLSM
    chi-square difference testing is described on the Mplus website.  MLMV, WLSMV,
    and ULSMV difference testing is done using the DIFFTEST option.

RMSEA (Root Mean Square Error Of Approximation)

          Estimate                           0.170
          90 Percent C.I.                    0.156  0.183
          Probability RMSEA <= .05           0.000

CFI/TLI

          CFI                                0.595
          TLI                                0.505

Chi-Square Test of Model Fit for the Baseline Model

          Value                           1160.016
          Degrees of Freedom                    66
          P-Value                           0.0000

SRMR (Standardized Root Mean Square Residual)

          Value                              0.113


MODEL RESULTS

                                                    Two-Tailed
                    Estimate       S.E.  Est./S.E.    P-Value

 SOAR     BY
    S1                 1.000      0.000    999.000    999.000
    S2                 0.967      0.101      9.568      0.000
    S3                 0.851      0.081     10.498      0.000
    O1                 0.992      0.109      9.100      0.000
    O2                 0.814      0.100      8.101      0.000
    O3                 0.997      0.113      8.858      0.000
    A1                 1.040      0.183      5.696      0.000
    A2                 1.103      0.203      5.439      0.000
    A3                 1.291      0.193      6.692      0.000
    R1                 0.847      0.126      6.716      0.000
    R2                 0.722      0.148      4.867      0.000
    R3                 0.798      0.133      6.022      0.000

 Intercepts
    S1                 4.182      0.037    114.429      0.000
    S2                 3.775      0.041     91.060      0.000
    S3                 4.123      0.033    123.376      0.000
    O1                 4.095      0.038    109.088      0.000
    O2                 4.246      0.035    121.728      0.000
    O3                 4.112      0.037    112.564      0.000
    A1                 3.677      0.046     79.839      0.000
    A2                 3.593      0.049     73.370      0.000
    A3                 3.986      0.053     74.915      0.000
    R1                 4.158      0.039    106.461      0.000
    R2                 3.860      0.048     79.721      0.000
    R3                 4.144      0.038    108.216      0.000

 Variances
    SOAR               0.169      0.033      5.141      0.000

 Residual Variances
    S1                 0.212      0.026      8.190      0.000
    S2                 0.332      0.034      9.788      0.000
    S3                 0.196      0.020      9.593      0.000
    O1                 0.235      0.025      9.229      0.000
    O2                 0.235      0.021     10.935      0.000
    O3                 0.212      0.025      8.558      0.000
    A1                 0.422      0.060      7.036      0.000
    A2                 0.478      0.064      7.453      0.000
    A3                 0.525      0.077      6.818      0.000
    R1                 0.313      0.046      6.854      0.000
    R2                 0.580      0.066      8.766      0.000
    R3                 0.310      0.044      7.052      0.000


QUALITY OF NUMERICAL RESULTS

     Condition Number for the Information Matrix              0.247E-02
       (ratio of smallest to largest eigenvalue)


STANDARDIZED MODEL RESULTS


STDYX Standardization

                                                    Two-Tailed
                    Estimate       S.E.  Est./S.E.    P-Value

 SOAR     BY
    S1                 0.667      0.047     14.266      0.000
    S2                 0.568      0.051     11.164      0.000
    S3                 0.621      0.060     10.273      0.000
    O1                 0.644      0.051     12.741      0.000
    O2                 0.568      0.055     10.265      0.000
    O3                 0.665      0.046     14.309      0.000
    A1                 0.550      0.078      7.085      0.000
    A2                 0.549      0.075      7.342      0.000
    A3                 0.591      0.069      8.531      0.000
    R1                 0.528      0.083      6.390      0.000
    R2                 0.363      0.078      4.668      0.000
    R3                 0.508      0.086      5.879      0.000

 Intercepts
    S1                 6.778      0.348     19.492      0.000
    S2                 5.394      0.280     19.247      0.000
    S3                 7.308      0.388     18.833      0.000
    O1                 6.462      0.372     17.378      0.000
    O2                 7.211      0.358     20.118      0.000
    O3                 6.668      0.383     17.424      0.000
    A1                 4.729      0.230     20.576      0.000
    A2                 4.346      0.219     19.864      0.000
    A3                 4.438      0.214     20.762      0.000
    R1                 6.306      0.350     18.015      0.000
    R2                 4.722      0.243     19.449      0.000
    R3                 6.410      0.346     18.514      0.000

 Variances
    SOAR               1.000      0.000    999.000    999.000

 Residual Variances
    S1                 0.556      0.062      8.924      0.000
    S2                 0.677      0.058     11.702      0.000
    S3                 0.615      0.075      8.194      0.000
    O1                 0.585      0.065      8.986      0.000
    O2                 0.677      0.063     10.762      0.000
    O3                 0.558      0.062      9.018      0.000
    A1                 0.697      0.085      8.168      0.000
    A2                 0.699      0.082      8.524      0.000
    A3                 0.651      0.082      7.947      0.000
    R1                 0.721      0.087      8.246      0.000
    R2                 0.868      0.057     15.335      0.000
    R3                 0.742      0.088      8.467      0.000


R-SQUARE

    Observed                                        Two-Tailed
    Variable        Estimate       S.E.  Est./S.E.    P-Value

    S1                 0.444      0.062      7.133      0.000
    S2                 0.323      0.058      5.582      0.000
    S3                 0.385      0.075      5.136      0.000
    O1                 0.415      0.065      6.371      0.000
    O2                 0.323      0.063      5.132      0.000
    O3                 0.442      0.062      7.154      0.000
    A1                 0.303      0.085      3.542      0.000
    A2                 0.301      0.082      3.671      0.000
    A3                 0.349      0.082      4.266      0.000
    R1                 0.279      0.087      3.195      0.001
    R2                 0.132      0.057      2.334      0.020
    R3                 0.258      0.088      2.940      0.003


DIAGRAM INFORMATION

  Use View Diagram under the Diagram menu in the Mplus Editor to view the diagram.
  If running Mplus from the Mplus Diagrammer, the diagram opens automatically.

  Diagram output
    g:\my drive\matt&jackie shared folder\publishing\soar development paper_frontiers\revision\resubmission\supplementar

     Beginning Time:  10:52:59
        Ending Time:  10:52:59
       Elapsed Time:  00:00:00


MUTHEN & MUTHEN
3463 Stoner Ave.
Los Angeles, CA  90066

Tel: (310) 391-9971
Fax: (310) 391-8971
Web: www.StatModel.com
Support: Support@StatModel.com

Copyright (c) 1998-2021 Muthen & Muthen
