# Supplementary material for: Measuring Strengths, Opportunities, Aspirations, and Results: Psychometric Properties of the 12-Item SOAR Scale
Source: Front Psychol. 2022 Apr 8;13:854406. doi: 10.3389/fpsyg.2022.854406 (PMC9028961; doi:10.3389/fpsyg.2022.854406)
Supplement: Supplementary file 1 [file Data_Sheet_1.zip › Supplementary Material/2. CFA/model 1. first-order (four factors).dgm]

VERSION 1.1.0
INPUT
TITLE:

Model 1 (First-order four factors);

DATA:
file is Mplus.txt;
VARIABLE:
Names are
Gender Age Ed S1 S2 S3 O1 O2 O3 A1 A2 A3 R1 R2 R3;
USEVARIABLES ARE S1-R3;
ANALYSIS:
ESTIMATOR = MLR;
PROCESSORS= 8;
OUTPUT:
STDYX;
MODEL:
STR BY S1 S2 S3;
OPP BY O1 O2 O3;
ASP BY A1 A2 A3;
RES BY R1 R2 R3;
INPUT_END
2
2
0
2
MLR
1
GENERAL
0
12
4
0
s1 s2 s3 o1 o2 o3 a1 a2 a3 r1 r2 r3 str opp asp res
1
-1 -1 -1 -1 -1 -1 -1 -1 -1 -1 -1 -1 0 0 0 0
0
4
str
s1 s2 s3
opp
o1 o2 o3
asp
a1 a2 a3
res
r1 r2 r3
1 1 str s1 1.000 0.000
1 1 str s2 1.075 0.108
1 1 str s3 0.921 0.098
1 1 opp o1 1.000 0.000
1 1 opp o2 0.785 0.087
1 1 opp o3 1.008 0.084
1 1 asp a1 1.000 0.000
1 1 asp a2 1.026 0.077
1 1 asp a3 1.032 0.074
1 1 res r1 1.000 0.000
1 1 res r2 0.849 0.106
1 1 res r3 0.971 0.086
2 1 opp str 0.138 0.030
2 1 asp str 0.148 0.033
2 1 asp opp 0.166 0.034
2 1 res str 0.130 0.031
2 1 res opp 0.139 0.033
2 1 res asp 0.072 0.032
4 1 s1 0.170 0.023
4 1 s2 0.246 0.025
4 1 s3 0.139 0.023
4 1 o1 0.174 0.023
4 1 o2 0.206 0.021
4 1 o3 0.149 0.023
4 1 a1 0.173 0.026
4 1 a2 0.229 0.043
4 1 a3 0.347 0.048
4 1 r1 0.136 0.027
4 1 r2 0.453 0.053
4 1 r3 0.136 0.025
5 1 str 0.211 0.037
5 1 opp 0.228 0.041
5 1 asp 0.432 0.054
5 1 res 0.299 0.046
11 1 str s1 0.745 0.041
11 1 str s2 0.705 0.034
11 1 str s3 0.750 0.051
11 1 opp o1 0.753 0.039
11 1 opp o2 0.636 0.049
11 1 opp o3 0.780 0.035
11 1 asp a1 0.845 0.027
11 1 asp a2 0.816 0.040
11 1 asp a3 0.755 0.040
11 1 res r1 0.829 0.037
11 1 res r2 0.568 0.054
11 1 res r3 0.821 0.038
12 1 opp str 0.627 0.069
12 1 asp str 0.489 0.077
12 1 asp opp 0.530 0.080
12 1 res str 0.517 0.088
12 1 res opp 0.534 0.083
12 1 res asp 0.201 0.085
14 1 s1 0.446 0.061
14 1 s2 0.502 0.048
14 1 s3 0.437 0.077
14 1 o1 0.433 0.059
14 1 o2 0.595 0.063
14 1 o3 0.391 0.054
14 1 a1 0.286 0.046
14 1 a2 0.335 0.065
14 1 a3 0.431 0.060
14 1 r1 0.313 0.062
14 1 r2 0.678 0.061
14 1 r3 0.326 0.063
15 1 str 1.000 0.0000000001000
15 1 opp 1.000 0.0000000001000
15 1 asp 1.000 0.0000000001000
15 1 res 1.000 0.0000000001000
31 1 str s1 0.459 0.040
31 1 str s2 0.494 0.040
31 1 str s3 0.423 0.043
31 1 opp o1 0.477 0.043
31 1 opp o2 0.375 0.041
31 1 opp o3 0.481 0.038
31 1 asp a1 0.657 0.041
31 1 asp a2 0.674 0.050
31 1 asp a3 0.678 0.051
31 1 res r1 0.547 0.042
31 1 res r2 0.464 0.052
31 1 res r3 0.531 0.043
32 1 opp str 0.627 0.069
32 1 asp str 0.489 0.077
32 1 asp opp 0.530 0.080
32 1 res str 0.517 0.088
32 1 res opp 0.534 0.083
32 1 res asp 0.201 0.085
34 1 s1 0.170 0.023
34 1 s2 0.246 0.025
34 1 s3 0.139 0.023
34 1 o1 0.174 0.023
34 1 o2 0.206 0.021
34 1 o3 0.149 0.023
34 1 a1 0.173 0.026
34 1 a2 0.229 0.043
34 1 a3 0.347 0.048
34 1 r1 0.136 0.027
34 1 r2 0.453 0.053
34 1 r3 0.136 0.025
35 1 str 1.000 0.0000000001000
35 1 opp 1.000 0.0000000001000
35 1 asp 1.000 0.0000000001000
35 1 res 1.000 0.0000000001000
