# Supplementary material for: Measuring Strengths, Opportunities, Aspirations, and Results: Psychometric Properties of the 12-Item SOAR Scale
Source: Front Psychol. 2022 Apr 8;13:854406. doi: 10.3389/fpsyg.2022.854406 (PMC9028961; doi:10.3389/fpsyg.2022.854406)
Supplement: Supplementary file 1 [file Data_Sheet_1.zip › Supplementary Material/2. CFA/Model 1. first-order (four factors).inp]

Title:
Model 1 (First-order four factors);

DATA:
file is Mplus.txt;

VARIABLE:
Names are
Gender Age Ed S1 S2 S3 O1 O2 O3 A1 A2 A3 R1 R2 R3;

USEVARIABLES ARE S1-R3;


Analysis:
ESTIMATOR = MLR;
PROCESSORS= 8;

Model:
STR BY S1 S2 S3;
OPP BY O1 O2 O3;
ASP BY A1 A2 A3;
RES BY R1 R2 R3;

OUTPUT:
STDYX;
!mod(10); 
