# Supplementary material for: Measuring Strengths, Opportunities, Aspirations, and Results: Psychometric Properties of the 12-Item SOAR Scale
Source: Front Psychol. 2022 Apr 8;13:854406. doi: 10.3389/fpsyg.2022.854406 (PMC9028961; doi:10.3389/fpsyg.2022.854406)
Supplement: Supplementary file 1 [file Data_Sheet_1.zip › Supplementary Material/2. CFA/model 2. second-order.dgm]

VERSION 1.1.0
INPUT
TITLE:

Model 2 (Second-order);

DATA:
file is Mplus.txt;
VARIABLE:
Names are
Gender Age Ed S1 S2 S3 O1 O2 O3 A1 A2 A3 R1 R2 R3;
USEVARIABLES ARE S1-R3;
ANALYSIS:
ESTIMATOR = MLR;
PROCESSORS= 8;
OUTPUT:
STDYX
MODEL:
STR BY S1 S2 S3;
OPP BY O1 O2 O3;
ASP BY A1 A2 A3;
RES BY R1 R2 R3;
SOAR BY STR-RES;
INPUT_END
2
2
0
2
MLR
1
GENERAL
0
12
5
0
s1 s2 s3 o1 o2 o3 a1 a2 a3 r1 r2 r3 str opp asp res soar
2
-1 -1 -1 -1 -1 -1 -1 -1 -1 -1 -1 -1 1 1 1 1 0
0
4
str
s1 s2 s3
opp
o1 o2 o3
asp
a1 a2 a3
res
r1 r2 r3
1 1 str s1 1.000 0.000
1 1 str s2 1.067 0.107
1 1 str s3 0.931 0.094
1 1 opp o1 1.000 0.000
1 1 opp o2 0.781 0.086
1 1 opp o3 1.000 0.080
1 1 asp a1 1.000 0.000
1 1 asp a2 1.028 0.078
1 1 asp a3 1.030 0.074
1 1 res r1 1.000 0.000
1 1 res r2 0.845 0.106
1 1 res r3 0.966 0.090
1 1 soar str 1.000 0.000
1 1 soar opp 1.132 0.200
1 1 soar asp 1.053 0.181
1 1 soar res 0.908 0.134
4 1 s1 0.170 0.024
4 1 s2 0.250 0.026
4 1 s3 0.136 0.021
4 1 o1 0.172 0.023
4 1 o2 0.206 0.021
4 1 o3 0.151 0.024
4 1 a1 0.173 0.026
4 1 a2 0.227 0.043
4 1 a3 0.349 0.048
4 1 r1 0.134 0.028
4 1 r2 0.453 0.053
4 1 r3 0.137 0.026
4 1 str 0.081 0.025
4 1 opp 0.064 0.031
4 1 asp 0.288 0.055
4 1 res 0.193 0.039
5 1 soar 0.130 0.036
11 1 str s1 0.743 0.042
11 1 str s2 0.699 0.035
11 1 str s3 0.757 0.047
11 1 opp o1 0.756 0.038
11 1 opp o2 0.636 0.049
11 1 opp o3 0.777 0.035
11 1 asp a1 0.845 0.028
11 1 asp a2 0.817 0.040
11 1 asp a3 0.753 0.040
11 1 res r1 0.831 0.039
11 1 res r2 0.567 0.055
11 1 res r3 0.819 0.040
11 1 soar str 0.785 0.073
11 1 soar opp 0.850 0.075
11 1 soar asp 0.577 0.078
11 1 soar res 0.597 0.083
14 1 s1 0.447 0.062
14 1 s2 0.511 0.049
14 1 s3 0.427 0.071
14 1 o1 0.428 0.058
14 1 o2 0.595 0.062
14 1 o3 0.396 0.055
14 1 a1 0.286 0.047
14 1 a2 0.332 0.065
14 1 a3 0.433 0.060
14 1 r1 0.309 0.065
14 1 r2 0.679 0.062
14 1 r3 0.329 0.065
14 1 str 0.384 0.114
14 1 opp 0.277 0.128
14 1 asp 0.667 0.089
14 1 res 0.644 0.099
15 1 soar 1.000 0.0000000001000
31 1 str s1 0.459 0.039
31 1 str s2 0.489 0.040
31 1 str s3 0.427 0.042
31 1 opp o1 0.479 0.042
31 1 opp o2 0.374 0.041
31 1 opp o3 0.479 0.037
31 1 asp a1 0.657 0.041
31 1 asp a2 0.676 0.049
31 1 asp a3 0.676 0.052
31 1 res r1 0.548 0.043
31 1 res r2 0.463 0.052
31 1 res r3 0.530 0.043
31 1 soar str 0.785 0.073
31 1 soar opp 0.850 0.075
31 1 soar asp 0.577 0.078
31 1 soar res 0.597 0.083
34 1 s1 0.170 0.024
34 1 s2 0.250 0.026
34 1 s3 0.136 0.021
34 1 o1 0.172 0.023
34 1 o2 0.206 0.021
34 1 o3 0.151 0.024
34 1 a1 0.173 0.026
34 1 a2 0.227 0.043
34 1 a3 0.349 0.048
34 1 r1 0.134 0.028
34 1 r2 0.453 0.053
34 1 r3 0.137 0.026
34 1 str 0.384 0.114
34 1 opp 0.277 0.128
34 1 asp 0.667 0.089
34 1 res 0.644 0.099
35 1 soar 1.000 0.0000000001000
