# Supplementary material for: Measuring Strengths, Opportunities, Aspirations, and Results: Psychometric Properties of the 12-Item SOAR Scale
Source: Front Psychol. 2022 Apr 8;13:854406. doi: 10.3389/fpsyg.2022.854406 (PMC9028961; doi:10.3389/fpsyg.2022.854406)
Supplement: Supplementary file 1 [file Data_Sheet_1.zip › Supplementary Material/2. CFA/model 3. bifactor.dgm]

VERSION 1.1.0
INPUT
TITLE:

Model 3 (Bifactor);

DATA:
file is mplus.txt;
VARIABLE:
Names are
Gender Age Ed S1 S2 S3 O1 O2 O3 A1 A2 A3 R1 R2 R3;
USEVARIABLES ARE S1-R3;
ANALYSIS:
ESTIMATOR = MLR;
PROCESSORS= 8;
ROTATION = target(orthogonal);
OUTPUT:
STDYX
MODEL:
SOAR BY S1* S2-R3;
STR BY S1* S2 S3;
OPP BY O1* O2 O3;
ASP BY A1* A2 A3;
RES BY R1* R2 R3;
SOAR-RES@1;
SOAR WITH STR-RES@0;
STR WITH OPP-RES@0;
OPP WITH ASP-RES@0;
ASP WITH RES@0;
INPUT_END
2
2
0
2
MLR
1
GENERAL
0
12
5
0
s1 s2 s3 o1 o2 o3 a1 a2 a3 r1 r2 r3 soar str opp asp res
1
-1 -1 -1 -1 -1 -1 -1 -1 -1 -1 -1 -1 0 0 0 0 0
0
5
soar
s1 s2 s3 o1 o2 o3 a1 a2 a3 r1 r2 r3
str
s1 s2 s3
opp
o1 o2 o3
asp
a1 a2 a3
res
r1 r2 r3
1 1 soar s1 0.391 0.051
1 1 soar s2 0.334 0.058
1 1 soar s3 0.328 0.051
1 1 soar o1 0.408 0.054
1 1 soar o2 0.335 0.049
1 1 soar o3 0.410 0.055
1 1 soar a1 0.350 0.058
1 1 soar a2 0.371 0.060
1 1 soar a3 0.481 0.064
1 1 soar r1 0.326 0.056
1 1 soar r2 0.245 0.070
1 1 soar r3 0.309 0.057
1 1 str s1 0.223 0.063
1 1 str s2 0.415 0.087
1 1 str s3 0.267 0.072
1 1 opp o1 0.247 0.080
1 1 opp o2 0.163 0.071
1 1 opp o3 0.259 0.089
1 1 asp a1 0.571 0.049
1 1 asp a2 0.563 0.060
1 1 asp a3 0.477 0.076
1 1 res r1 0.436 0.053
1 1 res r2 0.399 0.072
1 1 res r3 0.433 0.057
2 1 soar str 0.000 0.000
2 1 soar opp 0.000 0.000
2 1 soar asp 0.000 0.000
2 1 soar res 0.000 0.000
2 1 str opp 0.000 0.000
2 1 str asp 0.000 0.000
2 1 str res 0.000 0.000
2 1 opp asp 0.000 0.000
2 1 opp res 0.000 0.000
2 1 asp res 0.000 0.000
4 1 s1 0.178 0.024
4 1 s2 0.206 0.056
4 1 s3 0.139 0.031
4 1 o1 0.174 0.030
4 1 o2 0.208 0.021
4 1 o3 0.145 0.035
4 1 a1 0.156 0.030
4 1 a2 0.230 0.042
4 1 a3 0.347 0.043
4 1 r1 0.138 0.030
4 1 r2 0.449 0.054
4 1 r3 0.135 0.029
5 1 soar 1.000 0.000
5 1 str 1.000 0.000
5 1 opp 1.000 0.000
5 1 asp 1.000 0.000
5 1 res 1.000 0.000
11 1 soar s1 0.634 0.072
11 1 soar s2 0.477 0.075
11 1 soar s3 0.582 0.071
11 1 soar o1 0.644 0.066
11 1 soar o2 0.568 0.070
11 1 soar o3 0.665 0.071
11 1 soar a1 0.450 0.071
11 1 soar a2 0.448 0.069
11 1 soar a3 0.536 0.069
11 1 soar r1 0.494 0.078
11 1 soar r2 0.299 0.086
11 1 soar r3 0.479 0.081
11 1 str s1 0.362 0.101
11 1 str s2 0.594 0.119
11 1 str s3 0.474 0.127
11 1 opp o1 0.390 0.127
11 1 opp o2 0.276 0.120
11 1 opp o3 0.420 0.147
11 1 asp a1 0.734 0.051
11 1 asp a2 0.680 0.061
11 1 asp a3 0.531 0.077
11 1 res r1 0.662 0.068
11 1 res r2 0.488 0.081
11 1 res r3 0.669 0.077
12 1 soar str 0.000 0.0000000001000
12 1 soar opp 0.000 0.0000000001000
12 1 soar asp 0.000 0.0000000001000
12 1 soar res 0.000 0.0000000001000
12 1 str opp 0.000 0.0000000001000
12 1 str asp 0.000 0.0000000001000
12 1 str res 0.000 0.0000000001000
12 1 opp asp 0.000 0.0000000001000
12 1 opp res 0.000 0.0000000001000
12 1 asp res 0.000 0.0000000001000
14 1 s1 0.467 0.059
14 1 s2 0.420 0.118
14 1 s3 0.437 0.099
14 1 o1 0.433 0.077
14 1 o2 0.601 0.063
14 1 o3 0.381 0.085
14 1 a1 0.258 0.052
14 1 a2 0.336 0.064
14 1 a3 0.431 0.055
14 1 r1 0.318 0.069
14 1 r2 0.672 0.066
14 1 r3 0.323 0.075
15 1 soar 1.000 0.0000000001000
15 1 str 1.000 0.0000000001000
15 1 opp 1.000 0.0000000001000
15 1 asp 1.000 0.0000000001000
15 1 res 1.000 0.0000000001000
31 1 soar s1 0.391 0.051
31 1 soar s2 0.334 0.058
31 1 soar s3 0.328 0.051
31 1 soar o1 0.408 0.054
31 1 soar o2 0.335 0.049
31 1 soar o3 0.410 0.055
31 1 soar a1 0.350 0.058
31 1 soar a2 0.371 0.060
31 1 soar a3 0.481 0.064
31 1 soar r1 0.326 0.056
31 1 soar r2 0.245 0.070
31 1 soar r3 0.309 0.057
31 1 str s1 0.223 0.063
31 1 str s2 0.415 0.087
31 1 str s3 0.267 0.072
31 1 opp o1 0.247 0.080
31 1 opp o2 0.163 0.071
31 1 opp o3 0.259 0.089
31 1 asp a1 0.571 0.049
31 1 asp a2 0.563 0.060
31 1 asp a3 0.477 0.076
31 1 res r1 0.436 0.053
31 1 res r2 0.399 0.072
31 1 res r3 0.433 0.057
32 1 soar str 0.000 0.0000000001000
32 1 soar opp 0.000 0.0000000001000
32 1 soar asp 0.000 0.0000000001000
32 1 soar res 0.000 0.0000000001000
32 1 str opp 0.000 0.0000000001000
32 1 str asp 0.000 0.0000000001000
32 1 str res 0.000 0.0000000001000
32 1 opp asp 0.000 0.0000000001000
32 1 opp res 0.000 0.0000000001000
32 1 asp res 0.000 0.0000000001000
34 1 s1 0.178 0.024
34 1 s2 0.206 0.056
34 1 s3 0.139 0.031
34 1 o1 0.174 0.030
34 1 o2 0.208 0.021
34 1 o3 0.145 0.035
34 1 a1 0.156 0.030
34 1 a2 0.230 0.042
34 1 a3 0.347 0.043
34 1 r1 0.138 0.030
34 1 r2 0.449 0.054
34 1 r3 0.135 0.029
35 1 soar 1.000 0.0000000001000
35 1 str 1.000 0.0000000001000
35 1 opp 1.000 0.0000000001000
35 1 asp 1.000 0.0000000001000
35 1 res 1.000 0.0000000001000
