# Supplementary material for: Measuring Strengths, Opportunities, Aspirations, and Results: Psychometric Properties of the 12-Item SOAR Scale
Source: Front Psychol. 2022 Apr 8;13:854406. doi: 10.3389/fpsyg.2022.854406 (PMC9028961; doi:10.3389/fpsyg.2022.854406)
Supplement: Supplementary file 1 [file Data_Sheet_1.zip › Supplementary Material/2. CFA/model 3. bifactor.inp]

Title:
Model 3 (Bifactor);

DATA:
file is mplus.txt;

VARIABLE:
Names are
Gender Age Ed S1 S2 S3 O1 O2 O3 A1 A2 A3 R1 R2 R3;

USEVARIABLES ARE S1-R3;

Analysis:
ESTIMATOR = MLR;
PROCESSORS= 8;
ROTATION = target(orthogonal);

Model:
SOAR BY S1* S2-R3;

STR BY S1* S2 S3;
OPP BY O1* O2 O3;
ASP BY A1* A2 A3;
RES BY R1* R2 R3;

SOAR-RES@1;

SOAR WITH STR-RES@0;
STR WITH OPP-RES@0;
OPP WITH ASP-RES@0;
ASP WITH RES@0;

OUTPUT:
STDYX
