# Supplementary material for: Measuring Strengths, Opportunities, Aspirations, and Results: Psychometric Properties of the 12-Item SOAR Scale
Source: Front Psychol. 2022 Apr 8;13:854406. doi: 10.3389/fpsyg.2022.854406 (PMC9028961; doi:10.3389/fpsyg.2022.854406)
Supplement: Supplementary file 1 [file Data_Sheet_1.zip › Supplementary Material/3. ESEM/model 4. esem first-order (four factors).out]

Mplus VERSION 8.6
MUTHEN & MUTHEN
02/24/2022  10:54 AM

INPUT INSTRUCTIONS

  Title:
  Model 4 (ESEM First-order four factors);

  DATA:
  file is Mplus.txt;


  VARIABLE:
  Names are
  Gender Age Ed S1 S2 S3 O1 O2 O3 A1 A2 A3 R1 R2 R3;


  USEVARIABLES ARE S1-R3;


  Analysis:
  ESTIMATOR = MLR;
  PROCESSORS= 8;
  ROTATION=TARGET;


  Model:
  STR BY
  S1-S3
  O1-O3~0
  A1-A3~0
  R1-R3~0 (*1);

  OPP BY
  O1-O3
  S1-S3~0
  A1-A3~0
  R1-R3~0 (*1);

  ASP BY
  A1-A3
  S1-S3~0
  O1-O3~0
  R1-R3~0 (*1);

  RES BY
  R1-R3
  S1-S3~0
  O1-O3~0
  A1-A3~0 (*1);

  OUTPUT:
  stdyx;
  tech4;


INPUT READING TERMINATED NORMALLY


Model 4 (ESEM First-order four factors);

SUMMARY OF ANALYSIS

Number of groups                                                 1
Number of observations                                         285

Number of dependent variables                                   12
Number of independent variables                                  0
Number of continuous latent variables                            4

Observed dependent variables

  Continuous
   S1          S2          S3          O1          O2          O3
   A1          A2          A3          R1          R2          R3

Continuous latent variables

  EFA factors
  *1:   STR         OPP         ASP         RES


Estimator                                                      MLR
Rotation                                                    TARGET
Row standardization                                    CORRELATION
Type of rotation                                           OBLIQUE
Information matrix                                        OBSERVED
Maximum number of iterations                                  1000
Convergence criterion                                    0.500D-04
Maximum number of steepest descent iterations                   20
Optimization Specifications for the Exploratory Factor Analysis
Rotation Algorithm
  Number of random starts                                       30
  Maximum number of iterations                             1000000
  Derivative convergence criterion                       0.100D-04

Input data file(s)
  Mplus.txt

Input data format  FREE


UNIVARIATE SAMPLE STATISTICS


     UNIVARIATE HIGHER-ORDER MOMENT DESCRIPTIVE STATISTICS

         Variable/         Mean/     Skewness/   Minimum/ % with                Percentiles
        Sample Size      Variance    Kurtosis    Maximum  Min/Max      20%/60%    40%/80%    Median

     S1                    4.182      -0.405       2.000    1.05%       4.000      4.000      4.000
             285.000       0.381       0.674       5.000   28.77%       4.000      5.000
     S2                    3.775      -0.580       2.000    5.26%       3.000      4.000      4.000
             285.000       0.490       0.510       5.000   10.53%       4.000      4.000
     S3                    4.123      -0.214       2.000    0.70%       4.000      4.000      4.000
             285.000       0.318       1.022       5.000   22.11%       4.000      5.000
     O1                    4.095      -0.576       2.000    2.11%       4.000      4.000      4.000
             285.000       0.402       1.323       5.000   23.16%       4.000      5.000
     O2                    4.246      -0.327       2.000    0.70%       4.000      4.000      4.000
             285.000       0.347       0.558       5.000   31.93%       4.000      5.000
     O3                    4.112      -0.522       2.000    1.75%       4.000      4.000      4.000
             285.000       0.380       1.352       5.000   23.51%       4.000      5.000
     A1                    3.677      -0.579       2.000    9.47%       3.000      4.000      4.000
             285.000       0.605       0.024       5.000    9.82%       4.000      4.000
     A2                    3.593      -0.652       1.000    0.70%       3.000      4.000      4.000
             285.000       0.683       0.078       5.000    8.42%       4.000      4.000
     A3                    3.986      -0.699       2.000    8.77%       3.000      4.000      4.000
             285.000       0.807      -0.188       5.000   30.88%       4.000      5.000
     R1                    4.158      -0.622       2.000    2.11%       4.000      4.000      4.000
             285.000       0.435       1.018       5.000   28.77%       4.000      5.000
     R2                    3.860      -0.701       2.000    8.77%       3.000      4.000      4.000
             285.000       0.668       0.241       5.000   18.60%       4.000      4.000
     R3                    4.144      -0.536       2.000    1.75%       4.000      4.000      4.000
             285.000       0.418       0.894       5.000   27.37%       4.000      5.000


THE MODEL ESTIMATION TERMINATED NORMALLY


MODEL FIT INFORMATION

Number of Free Parameters                       66

Loglikelihood

          H0 Value                       -2895.336
          H0 Scaling Correction Factor      1.2478
            for MLR
          H1 Value                       -2869.119
          H1 Scaling Correction Factor      1.2003
            for MLR

Information Criteria

          Akaike (AIC)                    5922.673
          Bayesian (BIC)                  6163.737
          Sample-Size Adjusted BIC        5954.447
            (n* = (n + 2) / 24)

Chi-Square Test of Model Fit

          Value                             49.018*
          Degrees of Freedom                    24
          P-Value                           0.0019
          Scaling Correction Factor         1.0697
            for MLR

*   The chi-square value for MLM, MLMV, MLR, ULSMV, WLSM and WLSMV cannot be used
    for chi-square difference testing in the regular way.  MLM, MLR and WLSM
    chi-square difference testing is described on the Mplus website.  MLMV, WLSMV,
    and ULSMV difference testing is done using the DIFFTEST option.

RMSEA (Root Mean Square Error Of Approximation)

          Estimate                           0.060
          90 Percent C.I.                    0.036  0.085
          Probability RMSEA <= .05           0.220

CFI/TLI

          CFI                                0.977
          TLI                                0.937

Chi-Square Test of Model Fit for the Baseline Model

          Value                           1160.016
          Degrees of Freedom                    66
          P-Value                           0.0000

SRMR (Standardized Root Mean Square Residual)

          Value                              0.019


MODEL RESULTS

                                                    Two-Tailed
                    Estimate       S.E.  Est./S.E.    P-Value

 STR      BY
    S1                 0.388      0.057      6.823      0.000
    S2                 0.538      0.067      8.047      0.000
    S3                 0.411      0.059      6.996      0.000
    O1                 0.065      0.040      1.630      0.103
    O2                 0.033      0.042      0.783      0.434
    O3                 0.001      0.035      0.025      0.980
    A1                -0.003      0.035     -0.079      0.937
    A2                -0.016      0.043     -0.377      0.706
    A3                 0.037      0.062      0.602      0.547
    R1                 0.026      0.048      0.535      0.593
    R2                 0.121      0.070      1.737      0.082
    R3                -0.089      0.038     -2.378      0.017

 OPP      BY
    O1                 0.412      0.075      5.500      0.000
    O2                 0.322      0.058      5.552      0.000
    O3                 0.481      0.072      6.695      0.000
    S1                 0.070      0.048      1.435      0.151
    S2                -0.094      0.048     -1.955      0.051
    S3                 0.079      0.040      1.944      0.052
    A1                -0.034      0.041     -0.834      0.404
    A2                -0.012      0.051     -0.230      0.818
    A3                 0.106      0.061      1.733      0.083
    R1                 0.002      0.047      0.039      0.969
    R2                -0.143      0.053     -2.676      0.007
    R3                 0.088      0.039      2.278      0.023

 ASP      BY
    A1                 0.685      0.050     13.743      0.000
    A2                 0.683      0.054     12.751      0.000
    A3                 0.603      0.070      8.677      0.000
    S1                 0.061      0.039      1.550      0.121
    S2                 0.038      0.035      1.086      0.277
    S3                -0.064      0.033     -1.971      0.049
    O1                 0.013      0.042      0.318      0.750
    O2                 0.004      0.031      0.112      0.910
    O3                 0.041      0.038      1.086      0.277
    R1                 0.009      0.026      0.358      0.720
    R2                 0.003      0.045      0.068      0.946
    R3                -0.008      0.028     -0.302      0.763

 RES      BY
    R1                 0.514      0.068      7.544      0.000
    R2                 0.484      0.073      6.655      0.000
    R3                 0.553      0.068      8.081      0.000
    S1                -0.016      0.037     -0.425      0.671
    S2                 0.030      0.036      0.842      0.400
    S3                 0.004      0.037      0.116      0.908
    O1                 0.014      0.045      0.303      0.762
    O2                 0.053      0.037      1.437      0.151
    O3                 0.000      0.039     -0.003      0.998
    A1                -0.003      0.027     -0.098      0.922
    A2                 0.019      0.035      0.555      0.579
    A3                -0.014      0.047     -0.302      0.763

 OPP      WITH
    STR                0.505      0.077      6.592      0.000

 ASP      WITH
    STR                0.453      0.072      6.333      0.000
    OPP                0.471      0.076      6.170      0.000

 RES      WITH
    STR                0.498      0.085      5.835      0.000
    OPP                0.462      0.088      5.262      0.000
    ASP                0.184      0.088      2.080      0.037

 Intercepts
    S1                 4.182      0.037    114.429      0.000
    S2                 3.775      0.041     91.060      0.000
    S3                 4.123      0.033    123.376      0.000
    O1                 4.095      0.038    109.088      0.000
    O2                 4.246      0.035    121.728      0.000
    O3                 4.112      0.037    112.564      0.000
    A1                 3.677      0.046     79.839      0.000
    A2                 3.593      0.049     73.370      0.000
    A3                 3.986      0.053     74.915      0.000
    R1                 4.158      0.039    106.461      0.000
    R2                 3.860      0.048     79.721      0.000
    R3                 4.144      0.038    108.216      0.000

 Variances
    STR                1.000      0.000    999.000    999.000
    OPP                1.000      0.000    999.000    999.000
    ASP                1.000      0.000    999.000    999.000
    RES                1.000      0.000    999.000    999.000

 Residual Variances
    S1                 0.177      0.024      7.463      0.000
    S2                 0.211      0.034      6.126      0.000
    S3                 0.133      0.022      6.008      0.000
    O1                 0.188      0.032      5.828      0.000
    O2                 0.210      0.022      9.449      0.000
    O3                 0.129      0.039      3.328      0.001
    A1                 0.159      0.030      5.303      0.000
    A2                 0.228      0.043      5.333      0.000
    A3                 0.350      0.045      7.707      0.000
    R1                 0.153      0.036      4.306      0.000
    R2                 0.422      0.050      8.350      0.000
    R3                 0.111      0.039      2.848      0.004


QUALITY OF NUMERICAL RESULTS

     Condition Number for the Information Matrix              0.431E-03
       (ratio of smallest to largest eigenvalue)


STANDARDIZED MODEL RESULTS


STDYX Standardization

                                                    Two-Tailed
                    Estimate       S.E.  Est./S.E.    P-Value

 STR      BY
    S1                 0.628      0.082      7.700      0.000
    S2                 0.768      0.082      9.387      0.000
    S3                 0.729      0.092      7.940      0.000
    O1                 0.102      0.063      1.613      0.107
    O2                 0.056      0.071      0.783      0.434
    O3                 0.001      0.057      0.025      0.980
    A1                -0.004      0.046     -0.079      0.937
    A2                -0.019      0.052     -0.376      0.707
    A3                 0.041      0.069      0.600      0.548
    R1                 0.039      0.073      0.535      0.593
    R2                 0.148      0.085      1.749      0.080
    R3                -0.138      0.057     -2.436      0.015

 OPP      BY
    O1                 0.651      0.109      5.958      0.000
    O2                 0.547      0.089      6.117      0.000
    O3                 0.779      0.112      6.972      0.000
    S1                 0.113      0.079      1.424      0.154
    S2                -0.135      0.068     -1.982      0.047
    S3                 0.139      0.071      1.958      0.050
    A1                -0.044      0.053     -0.832      0.406
    A2                -0.014      0.061     -0.230      0.818
    A3                 0.118      0.069      1.725      0.084
    R1                 0.003      0.071      0.039      0.969
    R2                -0.175      0.065     -2.708      0.007
    R3                 0.137      0.060      2.279      0.023

 ASP      BY
    A1                 0.881      0.047     18.818      0.000
    A2                 0.827      0.048     17.360      0.000
    A3                 0.671      0.065     10.351      0.000
    S1                 0.098      0.062      1.578      0.115
    S2                 0.055      0.050      1.087      0.277
    S3                -0.114      0.058     -1.967      0.049
    O1                 0.021      0.066      0.320      0.749
    O2                 0.006      0.053      0.112      0.910
    O3                 0.067      0.060      1.104      0.269
    R1                 0.014      0.040      0.358      0.720
    R2                 0.004      0.055      0.068      0.946
    R3                -0.013      0.043     -0.301      0.764

 RES      BY
    R1                 0.780      0.088      8.823      0.000
    R2                 0.592      0.081      7.271      0.000
    R3                 0.855      0.086      9.895      0.000
    S1                -0.026      0.060     -0.425      0.670
    S2                 0.043      0.051      0.846      0.397
    S3                 0.008      0.065      0.116      0.908
    O1                 0.022      0.072      0.303      0.762
    O2                 0.090      0.062      1.448      0.148
    O3                 0.000      0.064     -0.003      0.998
    A1                -0.003      0.035     -0.098      0.922
    A2                 0.023      0.042      0.554      0.579
    A3                -0.016      0.052     -0.302      0.763

 OPP      WITH
    STR                0.505      0.077      6.592      0.000

 ASP      WITH
    STR                0.453      0.072      6.333      0.000
    OPP                0.471      0.076      6.170      0.000

 RES      WITH
    STR                0.498      0.085      5.835      0.000
    OPP                0.462      0.088      5.262      0.000
    ASP                0.184      0.088      2.080      0.037

 Intercepts
    S1                 6.778      0.348     19.492      0.000
    S2                 5.394      0.280     19.246      0.000
    S3                 7.308      0.388     18.833      0.000
    O1                 6.462      0.372     17.378      0.000
    O2                 7.211      0.358     20.118      0.000
    O3                 6.668      0.383     17.424      0.000
    A1                 4.729      0.230     20.576      0.000
    A2                 4.346      0.219     19.864      0.000
    A3                 4.438      0.214     20.762      0.000
    R1                 6.306      0.350     18.015      0.000
    R2                 4.722      0.243     19.449      0.000
    R3                 6.410      0.346     18.514      0.000

 Variances
    STR                1.000      0.000    999.000    999.000
    OPP                1.000      0.000    999.000    999.000
    ASP                1.000      0.000    999.000    999.000
    RES                1.000      0.000    999.000    999.000

 Residual Variances
    S1                 0.464      0.063      7.381      0.000
    S2                 0.431      0.073      5.912      0.000
    S3                 0.418      0.074      5.644      0.000
    O1                 0.468      0.081      5.763      0.000
    O2                 0.605      0.067      8.971      0.000
    O3                 0.338      0.096      3.513      0.000
    A1                 0.263      0.052      5.083      0.000
    A2                 0.334      0.065      5.136      0.000
    A3                 0.434      0.058      7.482      0.000
    R1                 0.353      0.084      4.193      0.000
    R2                 0.631      0.064      9.814      0.000
    R3                 0.265      0.099      2.681      0.007


R-SQUARE

    Observed                                        Two-Tailed
    Variable        Estimate       S.E.  Est./S.E.    P-Value

    S1                 0.536      0.063      8.536      0.000
    S2                 0.569      0.073      7.802      0.000
    S3                 0.582      0.074      7.846      0.000
    O1                 0.532      0.081      6.552      0.000
    O2                 0.395      0.067      5.859      0.000
    O3                 0.662      0.096      6.880      0.000
    A1                 0.737      0.052     14.259      0.000
    A2                 0.666      0.065     10.227      0.000
    A3                 0.566      0.058      9.742      0.000
    R1                 0.647      0.084      7.694      0.000
    R2                 0.369      0.064      5.733      0.000
    R3                 0.735      0.099      7.451      0.000


TECHNICAL 4 OUTPUT


     ESTIMATES DERIVED FROM THE MODEL


           ESTIMATED MEANS FOR THE LATENT VARIABLES
              STR           OPP           ASP           RES
              ________      ________      ________      ________
                0.000         0.000         0.000         0.000


           S.E. FOR ESTIMATED MEANS FOR THE LATENT VARIABLES
              STR           OPP           ASP           RES
              ________      ________      ________      ________
                0.000         0.000         0.000         0.000


           EST./S.E. FOR ESTIMATED MEANS FOR THE LATENT VARIABLES
              STR           OPP           ASP           RES
              ________      ________      ________      ________
                0.000         0.000         0.000         0.000


           TWO-TAILED P-VALUE FOR ESTIMATED MEANS FOR THE LATENT VARIABLES
              STR           OPP           ASP           RES
              ________      ________      ________      ________
                1.000         1.000         1.000         1.000


           ESTIMATED COVARIANCE MATRIX FOR THE LATENT VARIABLES
              STR           OPP           ASP           RES
              ________      ________      ________      ________
 STR            1.000
 OPP            0.505         1.000
 ASP            0.453         0.471         1.000
 RES            0.498         0.462         0.184         1.000


           S.E. FOR ESTIMATED COVARIANCE MATRIX FOR THE LATENT VARIABLES
              STR           OPP           ASP           RES
              ________      ________      ________      ________
 STR            0.000
 OPP            0.077         0.000
 ASP            0.072         0.076         0.000
 RES            0.085         0.088         0.088         0.000


           EST./S.E. FOR ESTIMATED COVARIANCE MATRIX FOR THE LATENT VARIABLES
              STR           OPP           ASP           RES
              ________      ________      ________      ________
 STR      ***********
 OPP            6.592   ***********
 ASP            6.333         6.170   ***********
 RES            5.835         5.262         2.080   ***********


           TWO-TAILED P-VALUE FOR ESTIMATED COVARIANCE MATRIX FOR THE LATENT VARIABLES
              STR           OPP           ASP           RES
              ________      ________      ________      ________
 STR            0.000
 OPP            0.000         0.000
 ASP            0.000         0.000         0.000
 RES            0.000         0.000         0.037         0.000


           ESTIMATED CORRELATION MATRIX FOR THE LATENT VARIABLES
              STR           OPP           ASP           RES
              ________      ________      ________      ________
 STR            1.000
 OPP            0.505         1.000
 ASP            0.453         0.471         1.000
 RES            0.498         0.462         0.184         1.000


           S.E. FOR ESTIMATED CORRELATION MATRIX FOR THE LATENT VARIABLES
              STR           OPP           ASP           RES
              ________      ________      ________      ________
 STR            0.000
 OPP            0.077         0.000
 ASP            0.072         0.076         0.000
 RES            0.085         0.088         0.088         0.000


           EST./S.E. FOR ESTIMATED CORRELATION MATRIX FOR THE LATENT VARIABLES
              STR           OPP           ASP           RES
              ________      ________      ________      ________
 STR          999.000
 OPP            6.592       999.000
 ASP            6.333         6.170       999.000
 RES            5.835         5.262         2.080       999.000


           TWO-TAILED P-VALUE FOR ESTIMATED CORRELATION MATRIX FOR THE LATENT VARIABLES
              STR           OPP           ASP           RES
              ________      ________      ________      ________
 STR            0.000
 OPP            0.000         0.000
 ASP            0.000         0.000         0.000
 RES            0.000         0.000         0.037         0.000


DIAGRAM INFORMATION

  Use View Diagram under the Diagram menu in the Mplus Editor to view the diagram.
  If running Mplus from the Mplus Diagrammer, the diagram opens automatically.

  Diagram output
    g:\my drive\matt&jackie shared folder\publishing\soar development paper_frontiers\revision\resubmission\supplementar

     Beginning Time:  10:54:52
        Ending Time:  10:54:53
       Elapsed Time:  00:00:01


MUTHEN & MUTHEN
3463 Stoner Ave.
Los Angeles, CA  90066

Tel: (310) 391-9971
Fax: (310) 391-8971
Web: www.StatModel.com
Support: Support@StatModel.com

Copyright (c) 1998-2021 Muthen & Muthen
