# Supplementary material for: Measuring Strengths, Opportunities, Aspirations, and Results: Psychometric Properties of the 12-Item SOAR Scale
Source: Front Psychol. 2022 Apr 8;13:854406. doi: 10.3389/fpsyg.2022.854406 (PMC9028961; doi:10.3389/fpsyg.2022.854406)
Supplement: Supplementary file 1 [file Data_Sheet_1.zip › Supplementary Material/3. ESEM/model 6. esem bifactor.out]

Mplus VERSION 8.6
MUTHEN & MUTHEN
02/24/2022  10:55 AM

INPUT INSTRUCTIONS

  Title:
  Model 6 (ESEM Bifactor);

  DATA:
  file is mplus.txt;


  VARIABLE:
  Names are
  Gender Age Ed S1 S2 S3 O1 O2 O3 A1 A2 A3 R1 R2 R3;


  USEVARIABLES ARE S1-R3;

  Analysis:
  ESTIMATOR = MLR;
  PROCESSORS= 8;
  ROTATION=TARGET(orthogonal);


  MODEL:

  G by
  S1-R3 (*1);

  STR BY
  S1-S3
  O1-O3~0
  A1-A3~0
  R1-R3~0 (*1);

  OPP BY
  O1-O3
  S1-S3~0
  A1-A3~0
  R1-R3~0 (*1);

  ASP BY
  A1-A3
  S1-S3~0
  O1-O3~0
  R1-R3~0 (*1);

  RES BY
  R1-R3
  S1-S3~0
  O1-O3~0
  A1-A3~0 (*1);

  OUTPUT:
  stdyx;
  tech4;
  mod(10); !Remove the ! infront of mod to request modification indices.


INPUT READING TERMINATED NORMALLY


Model 6 (ESEM Bifactor);

SUMMARY OF ANALYSIS

Number of groups                                                 1
Number of observations                                         285

Number of dependent variables                                   12
Number of independent variables                                  0
Number of continuous latent variables                            5

Observed dependent variables

  Continuous
   S1          S2          S3          O1          O2          O3
   A1          A2          A3          R1          R2          R3

Continuous latent variables

  EFA factors
  *1:   G           STR         OPP         ASP         RES


Estimator                                                      MLR
Rotation                                                    TARGET
Row standardization                                    CORRELATION
Type of rotation                                        ORTHOGONAL
Information matrix                                        OBSERVED
Maximum number of iterations                                  1000
Convergence criterion                                    0.500D-04
Maximum number of steepest descent iterations                   20
Optimization Specifications for the Exploratory Factor Analysis
Rotation Algorithm
  Number of random starts                                       30
  Maximum number of iterations                             1000000
  Derivative convergence criterion                       0.100D-04

Input data file(s)
  mplus.txt

Input data format  FREE


UNIVARIATE SAMPLE STATISTICS


     UNIVARIATE HIGHER-ORDER MOMENT DESCRIPTIVE STATISTICS

         Variable/         Mean/     Skewness/   Minimum/ % with                Percentiles
        Sample Size      Variance    Kurtosis    Maximum  Min/Max      20%/60%    40%/80%    Median

     S1                    4.182      -0.405       2.000    1.05%       4.000      4.000      4.000
             285.000       0.381       0.674       5.000   28.77%       4.000      5.000
     S2                    3.775      -0.580       2.000    5.26%       3.000      4.000      4.000
             285.000       0.490       0.510       5.000   10.53%       4.000      4.000
     S3                    4.123      -0.214       2.000    0.70%       4.000      4.000      4.000
             285.000       0.318       1.022       5.000   22.11%       4.000      5.000
     O1                    4.095      -0.576       2.000    2.11%       4.000      4.000      4.000
             285.000       0.402       1.323       5.000   23.16%       4.000      5.000
     O2                    4.246      -0.327       2.000    0.70%       4.000      4.000      4.000
             285.000       0.347       0.558       5.000   31.93%       4.000      5.000
     O3                    4.112      -0.522       2.000    1.75%       4.000      4.000      4.000
             285.000       0.380       1.352       5.000   23.51%       4.000      5.000
     A1                    3.677      -0.579       2.000    9.47%       3.000      4.000      4.000
             285.000       0.605       0.024       5.000    9.82%       4.000      4.000
     A2                    3.593      -0.652       1.000    0.70%       3.000      4.000      4.000
             285.000       0.683       0.078       5.000    8.42%       4.000      4.000
     A3                    3.986      -0.699       2.000    8.77%       3.000      4.000      4.000
             285.000       0.807      -0.188       5.000   30.88%       4.000      5.000
     R1                    4.158      -0.622       2.000    2.11%       4.000      4.000      4.000
             285.000       0.435       1.018       5.000   28.77%       4.000      5.000
     R2                    3.860      -0.701       2.000    8.77%       3.000      4.000      4.000
             285.000       0.668       0.241       5.000   18.60%       4.000      4.000
     R3                    4.144      -0.536       2.000    1.75%       4.000      4.000      4.000
             285.000       0.418       0.894       5.000   27.37%       4.000      5.000


THE MODEL ESTIMATION TERMINATED NORMALLY

     WARNING:  THE RESIDUAL COVARIANCE MATRIX (THETA) IS NOT POSITIVE DEFINITE.
     THIS COULD INDICATE A NEGATIVE VARIANCE/RESIDUAL VARIANCE FOR AN OBSERVED
     VARIABLE, A CORRELATION GREATER OR EQUAL TO ONE BETWEEN TWO OBSERVED
     VARIABLES, OR A LINEAR DEPENDENCY AMONG MORE THAN TWO OBSERVED VARIABLES.
     CHECK THE RESULTS SECTION FOR MORE INFORMATION.
     PROBLEM INVOLVING VARIABLE A2.


MODEL FIT INFORMATION

Number of Free Parameters                       74

Loglikelihood

          H0 Value                       -2881.620
          H0 Scaling Correction Factor      1.2880
            for MLR
          H1 Value                       -2869.119
          H1 Scaling Correction Factor      1.2003
            for MLR

Information Criteria

          Akaike (AIC)                    5911.240
          Bayesian (BIC)                  6181.524
          Sample-Size Adjusted BIC        5946.865
            (n* = (n + 2) / 24)

Chi-Square Test of Model Fit

          Value                             31.458*
          Degrees of Freedom                    16
          P-Value                           0.0118
          Scaling Correction Factor         0.7947
            for MLR

*   The chi-square value for MLM, MLMV, MLR, ULSMV, WLSM and WLSMV cannot be used
    for chi-square difference testing in the regular way.  MLM, MLR and WLSM
    chi-square difference testing is described on the Mplus website.  MLMV, WLSMV,
    and ULSMV difference testing is done using the DIFFTEST option.

RMSEA (Root Mean Square Error Of Approximation)

          Estimate                           0.058
          90 Percent C.I.                    0.027  0.088
          Probability RMSEA <= .05           0.295

CFI/TLI

          CFI                                0.986
          TLI                                0.942

Chi-Square Test of Model Fit for the Baseline Model

          Value                           1160.016
          Degrees of Freedom                    66
          P-Value                           0.0000

SRMR (Standardized Root Mean Square Residual)

          Value                              0.016


MODEL RESULTS

                                                    Two-Tailed
                    Estimate       S.E.  Est./S.E.    P-Value

 G        BY
    S1                 0.210      0.499      0.420      0.675
    S2                 0.190      0.626      0.303      0.762
    S3                 0.159      0.449      0.354      0.723
    O1                 0.187      0.550      0.340      0.734
    O2                 0.164      0.373      0.439      0.661
    O3                 0.222      0.598      0.371      0.711
    A1                 0.400      0.840      0.477      0.634
    A2                 1.163      1.703      0.683      0.495
    A3                 1.223      4.482      0.273      0.785
    R1                 0.127      0.409      0.310      0.756
    R2                 0.115      0.536      0.214      0.830
    R3                 0.120      0.442      0.271      0.787

 STR      BY
    S1                 0.361      0.192      1.879      0.060
    S2                 0.489      0.216      2.258      0.024
    S3                 0.342      0.136      2.514      0.012
    O1                 0.136      0.174      0.782      0.434
    O2                 0.087      0.142      0.614      0.539
    O3                 0.089      0.232      0.385      0.700
    A1                 0.144      0.578      0.250      0.803
    A2                -0.124      0.753     -0.165      0.869
    A3                -0.081      0.444     -0.183      0.855
    R1                 0.133      0.109      1.222      0.222
    R2                 0.177      0.183      0.966      0.334
    R3                 0.043      0.116      0.373      0.709

 OPP      BY
    O1                 0.403      0.167      2.419      0.016
    O2                 0.291      0.141      2.067      0.039
    O3                 0.425      0.255      1.664      0.096
    S1                 0.145      0.215      0.674      0.500
    S2                 0.038      0.220      0.174      0.862
    S3                 0.125      0.131      0.957      0.338
    A1                 0.148      0.616      0.240      0.810
    A2                -0.124      0.733     -0.169      0.866
    A3                -0.077      0.476     -0.162      0.871
    R1                 0.109      0.110      0.991      0.322
    R2                -0.022      0.187     -0.117      0.906
    R3                 0.158      0.121      1.305      0.192

 ASP      BY
    A1                -0.023      0.567     -0.041      0.967
    A2                -0.752      6.425     -0.117      0.907
    A3                 1.334      5.250      0.254      0.799
    S1                 0.022      0.100      0.223      0.823
    S2                -0.020      0.052     -0.387      0.699
    S3                -0.004      0.014     -0.308      0.758
    O1                -0.008      0.021     -0.401      0.688
    O2                 0.021      0.075      0.276      0.783
    O3                -0.005      0.076     -0.072      0.943
    R1                 0.010      0.088      0.116      0.908
    R2                -0.040      0.115     -0.352      0.725
    R3                -0.004      0.107     -0.035      0.972

 RES      BY
    R1                 0.482      0.073      6.629      0.000
    R2                 0.450      0.085      5.283      0.000
    R3                 0.520      0.081      6.418      0.000
    S1                 0.079      0.099      0.802      0.422
    S2                 0.121      0.103      1.173      0.241
    S3                 0.115      0.083      1.391      0.164
    O1                 0.099      0.100      0.988      0.323
    O2                 0.120      0.075      1.614      0.107
    O3                 0.091      0.110      0.830      0.407
    A1                -0.046      0.249     -0.186      0.853
    A2                -0.094      0.619     -0.151      0.880
    A3                -0.076      0.308     -0.246      0.806

 STR      WITH
    G                  0.000      0.000    999.000    999.000

 OPP      WITH
    G                  0.000      0.000    999.000    999.000
    STR                0.000      0.000    999.000    999.000

 ASP      WITH
    G                  0.000      0.000    999.000    999.000
    STR                0.000      0.000    999.000    999.000
    OPP                0.000      0.000    999.000    999.000

 RES      WITH
    G                  0.000      0.000    999.000    999.000
    STR                0.000      0.000    999.000    999.000
    OPP                0.000      0.000    999.000    999.000
    ASP                0.000      0.000    999.000    999.000

 Intercepts
    S1                 4.182      0.037    114.429      0.000
    S2                 3.775      0.041     91.060      0.000
    S3                 4.123      0.033    123.376      0.000
    O1                 4.095      0.038    109.088      0.000
    O2                 4.246      0.035    121.728      0.000
    O3                 4.112      0.037    112.564      0.000
    A1                 3.677      0.046     79.839      0.000
    A2                 3.593      0.049     73.370      0.000
    A3                 3.986      0.053     74.915      0.000
    R1                 4.158      0.039    106.461      0.000
    R2                 3.860      0.048     79.721      0.000
    R3                 4.144      0.038    108.216      0.000

 Variances
    G                  1.000      0.000    999.000    999.000
    STR                1.000      0.000    999.000    999.000
    OPP                1.000      0.000    999.000    999.000
    ASP                1.000      0.000    999.000    999.000
    RES                1.000      0.000    999.000    999.000

 Residual Variances
    S1                 0.179      0.023      7.670      0.000
    S2                 0.199      0.039      5.080      0.000
    S3                 0.147      0.023      6.514      0.000
    O1                 0.175      0.034      5.125      0.000
    O2                 0.213      0.022      9.651      0.000
    O3                 0.134      0.037      3.640      0.000
    A1                 0.399      0.326      1.223      0.221
    A2                -1.275     11.282     -0.113      0.910
    A3                -2.486     12.254     -0.203      0.839
    R1                 0.157      0.031      5.053      0.000
    R2                 0.419      0.056      7.473      0.000
    R3                 0.106      0.036      2.979      0.003


QUALITY OF NUMERICAL RESULTS

     Condition Number for the Information Matrix              0.846E-06
       (ratio of smallest to largest eigenvalue)


STANDARDIZED MODEL RESULTS


STDYX Standardization

                                                    Two-Tailed
                    Estimate       S.E.  Est./S.E.    P-Value

 G        BY
    S1                 0.340      0.806      0.422      0.673
    S2                 0.272      0.894      0.304      0.761
    S3                 0.282      0.796      0.354      0.723
    O1                 0.295      0.868      0.340      0.734
    O2                 0.278      0.634      0.439      0.661
    O3                 0.360      0.967      0.372      0.710
    A1                 0.515      1.078      0.478      0.633
    A2                 1.407      2.067      0.681      0.496
    A3                 1.361      4.996      0.272      0.785
    R1                 0.192      0.620      0.310      0.756
    R2                 0.141      0.657      0.214      0.831
    R3                 0.185      0.683      0.271      0.787

 STR      BY
    S1                 0.585      0.314      1.861      0.063
    S2                 0.698      0.308      2.267      0.023
    S3                 0.607      0.237      2.562      0.010
    O1                 0.215      0.274      0.784      0.433
    O2                 0.148      0.241      0.615      0.539
    O3                 0.145      0.377      0.384      0.701
    A1                 0.186      0.743      0.250      0.803
    A2                -0.150      0.910     -0.165      0.869
    A3                -0.090      0.494     -0.183      0.855
    R1                 0.202      0.164      1.228      0.220
    R2                 0.216      0.222      0.972      0.331
    R3                 0.067      0.179      0.373      0.709

 OPP      BY
    O1                 0.636      0.258      2.469      0.014
    O2                 0.493      0.236      2.094      0.036
    O3                 0.689      0.418      1.647      0.100
    S1                 0.235      0.350      0.671      0.502
    S2                 0.055      0.315      0.173      0.862
    S3                 0.222      0.230      0.963      0.335
    A1                 0.190      0.792      0.240      0.810
    A2                -0.150      0.886     -0.169      0.866
    A3                -0.086      0.530     -0.162      0.871
    R1                 0.165      0.166      0.996      0.319
    R2                -0.027      0.229     -0.117      0.907
    R3                 0.244      0.187      1.307      0.191

 ASP      BY
    A1                -0.030      0.729     -0.041      0.967
    A2                -0.910      7.776     -0.117      0.907
    A3                 1.485      5.847      0.254      0.799
    S1                 0.036      0.162      0.224      0.823
    S2                -0.029      0.074     -0.387      0.699
    S3                -0.008      0.025     -0.308      0.758
    O1                -0.013      0.033     -0.401      0.688
    O2                 0.035      0.127      0.276      0.783
    O3                -0.009      0.123     -0.072      0.943
    R1                 0.016      0.134      0.116      0.908
    R2                -0.050      0.141     -0.352      0.725
    R3                -0.006      0.166     -0.035      0.972

 RES      BY
    R1                 0.730      0.098      7.484      0.000
    R2                 0.550      0.095      5.785      0.000
    R3                 0.805      0.114      7.056      0.000
    S1                 0.129      0.161      0.798      0.425
    S2                 0.173      0.147      1.176      0.240
    S3                 0.204      0.145      1.407      0.160
    O1                 0.157      0.158      0.992      0.321
    O2                 0.204      0.125      1.632      0.103
    O3                 0.148      0.178      0.827      0.408
    A1                -0.059      0.320     -0.186      0.852
    A2                -0.113      0.748     -0.151      0.880
    A3                -0.084      0.342     -0.246      0.806

 STR      WITH
    G                  0.000      0.000    999.000    999.000

 OPP      WITH
    G                  0.000      0.000    999.000    999.000
    STR                0.000      0.000    999.000    999.000

 ASP      WITH
    G                  0.000      0.000    999.000    999.000
    STR                0.000      0.000    999.000    999.000
    OPP                0.000      0.000    999.000    999.000

 RES      WITH
    G                  0.000      0.000    999.000    999.000
    STR                0.000      0.000    999.000    999.000
    OPP                0.000      0.000    999.000    999.000
    ASP                0.000      0.000    999.000    999.000

 Intercepts
    S1                 6.778      0.348     19.492      0.000
    S2                 5.394      0.280     19.247      0.000
    S3                 7.308      0.388     18.833      0.000
    O1                 6.462      0.372     17.378      0.000
    O2                 7.211      0.358     20.118      0.000
    O3                 6.668      0.383     17.424      0.000
    A1                 4.729      0.230     20.576      0.000
    A2                 4.346      0.219     19.854      0.000
    A3                 4.438      0.214     20.770      0.000
    R1                 6.306      0.350     18.015      0.000
    R2                 4.722      0.243     19.449      0.000
    R3                 6.410      0.346     18.514      0.000

 Variances
    G                  1.000      0.000    999.000    999.000
    STR                1.000      0.000    999.000    999.000
    OPP                1.000      0.000    999.000    999.000
    ASP                1.000      0.000    999.000    999.000
    RES                1.000      0.000    999.000    999.000

 Residual Variances
    S1                 0.469      0.061      7.669      0.000
    S2                 0.405      0.082      4.935      0.000
    S3                 0.461      0.075      6.189      0.000
    O1                 0.437      0.089      4.887      0.000
    O2                 0.614      0.066      9.330      0.000
    O3                 0.353      0.090      3.907      0.000
    A1                 0.660      0.542      1.217      0.224
    A2                -1.865    999.000    999.000    999.000
    A3                -3.081    999.000    999.000    999.000
    R1                 0.361      0.074      4.894      0.000
    R2                 0.628      0.072      8.748      0.000
    R3                 0.254      0.090      2.809      0.005


R-SQUARE

    Observed                                        Two-Tailed
    Variable        Estimate       S.E.  Est./S.E.    P-Value

    S1                 0.531      0.061      8.680      0.000
    S2                 0.595      0.082      7.237      0.000
    S3                 0.539      0.075      7.223      0.000
    O1                 0.563      0.089      6.303      0.000
    O2                 0.386      0.066      5.863      0.000
    O3                 0.647      0.090      7.156      0.000
    A1                 0.340      0.542      0.627      0.530
    A2              Undefined   0.28650E+01
    A3              Undefined   0.40815E+01
    R1                 0.639      0.074      8.646      0.000
    R2                 0.372      0.072      5.185      0.000
    R3                 0.746      0.090      8.244      0.000


MODEL MODIFICATION INDICES

NOTE:  Modification indices for direct effects of observed dependent variables
regressed on covariates may not be included.  To include these, request
MODINDICES (ALL).

Minimum M.I. value for printing the modification index    10.000

                                   M.I.     E.P.C.  Std E.P.C.  StdYX E.P.C.

WITH Statements

R1       WITH O1                  11.388     0.044      0.044        0.264


TECHNICAL 4 OUTPUT


     ESTIMATES DERIVED FROM THE MODEL


           ESTIMATED MEANS FOR THE LATENT VARIABLES
              G             STR           OPP           ASP           RES
              ________      ________      ________      ________      ________
                0.000         0.000         0.000         0.000         0.000


           S.E. FOR ESTIMATED MEANS FOR THE LATENT VARIABLES
              G             STR           OPP           ASP           RES
              ________      ________      ________      ________      ________
                0.000         0.000         0.000         0.000         0.000


           EST./S.E. FOR ESTIMATED MEANS FOR THE LATENT VARIABLES
              G             STR           OPP           ASP           RES
              ________      ________      ________      ________      ________
                0.000         0.000         0.000         0.000         0.000


           TWO-TAILED P-VALUE FOR ESTIMATED MEANS FOR THE LATENT VARIABLES
              G             STR           OPP           ASP           RES
              ________      ________      ________      ________      ________
                1.000         1.000         1.000         1.000         1.000


           ESTIMATED COVARIANCE MATRIX FOR THE LATENT VARIABLES
              G             STR           OPP           ASP           RES
              ________      ________      ________      ________      ________
 G              1.000
 STR            0.000         1.000
 OPP            0.000         0.000         1.000
 ASP            0.000         0.000         0.000         1.000
 RES            0.000         0.000         0.000         0.000         1.000


           S.E. FOR ESTIMATED COVARIANCE MATRIX FOR THE LATENT VARIABLES
              G             STR           OPP           ASP           RES
              ________      ________      ________      ________      ________
 G              0.000
 STR            0.000         0.000
 OPP            0.000         0.000         0.000
 ASP            0.000         0.000         0.000         0.000
 RES            0.000         0.000         0.000         0.000         0.000


           EST./S.E. FOR ESTIMATED COVARIANCE MATRIX FOR THE LATENT VARIABLES
              G             STR           OPP           ASP           RES
              ________      ________      ________      ________      ________
 G        ***********
 STR            0.000   ***********
 OPP            0.000         0.000   ***********
 ASP            0.000         0.000         0.000   ***********
 RES            0.000         0.000         0.000         0.000   ***********


           TWO-TAILED P-VALUE FOR ESTIMATED COVARIANCE MATRIX FOR THE LATENT VARIABLES
              G             STR           OPP           ASP           RES
              ________      ________      ________      ________      ________
 G              0.000
 STR            1.000         0.000
 OPP            1.000         1.000         0.000
 ASP            1.000         1.000         1.000         0.000
 RES            1.000         1.000         1.000         1.000         0.000


           ESTIMATED CORRELATION MATRIX FOR THE LATENT VARIABLES
              G             STR           OPP           ASP           RES
              ________      ________      ________      ________      ________
 G              1.000
 STR            0.000         1.000
 OPP            0.000         0.000         1.000
 ASP            0.000         0.000         0.000         1.000
 RES            0.000         0.000         0.000         0.000         1.000


           S.E. FOR ESTIMATED CORRELATION MATRIX FOR THE LATENT VARIABLES
              G             STR           OPP           ASP           RES
              ________      ________      ________      ________      ________
 G              0.000
 STR            0.000         0.000
 OPP            0.000         0.000         0.000
 ASP            0.000         0.000         0.000         0.000
 RES            0.000         0.000         0.000         0.000         0.000


           EST./S.E. FOR ESTIMATED CORRELATION MATRIX FOR THE LATENT VARIABLES
              G             STR           OPP           ASP           RES
              ________      ________      ________      ________      ________
 G            999.000
 STR            0.000       999.000
 OPP            0.000         0.000       999.000
 ASP            0.000         0.000         0.000       999.000
 RES            0.000         0.000         0.000         0.000       999.000


           TWO-TAILED P-VALUE FOR ESTIMATED CORRELATION MATRIX FOR THE LATENT VARIABLES
              G             STR           OPP           ASP           RES
              ________      ________      ________      ________      ________
 G              0.000
 STR            1.000         0.000
 OPP            1.000         1.000         0.000
 ASP            1.000         1.000         1.000         0.000
 RES            1.000         1.000         1.000         1.000         0.000


DIAGRAM INFORMATION

  Use View Diagram under the Diagram menu in the Mplus Editor to view the diagram.
  If running Mplus from the Mplus Diagrammer, the diagram opens automatically.

  Diagram output
    g:\my drive\matt&jackie shared folder\publishing\soar development paper_frontiers\revision\resubmission\supplementar

     Beginning Time:  10:55:52
        Ending Time:  10:55:52
       Elapsed Time:  00:00:00


MUTHEN & MUTHEN
3463 Stoner Ave.
Los Angeles, CA  90066

Tel: (310) 391-9971
Fax: (310) 391-8971
Web: www.StatModel.com
Support: Support@StatModel.com

Copyright (c) 1998-2021 Muthen & Muthen
