# Supplementary material for: Measuring Strengths, Opportunities, Aspirations, and Results: Psychometric Properties of the 12-Item SOAR Scale
Source: Front Psychol. 2022 Apr 8;13:854406. doi: 10.3389/fpsyg.2022.854406 (PMC9028961; doi:10.3389/fpsyg.2022.854406)
Supplement: Supplementary file 1 [file Data_Sheet_1.zip › Supplementary Material/3. ESEM/model 7. esem within CFA.inp]

Title:
Model 7 (ESEM within CFA);

DATA:
file is mplus.txt;


VARIABLE:
Names are
Gender Age Ed S1 S2 S3 O1 O2 O3 A1 A2 A3 R1 R2 R3;
  


!Steps followed based on Morin and Asparouhov (2018):
!The previous ESEM model is re-expressed using CFA. No rotation is necessary.
!The model uses the exact values of the unstandardized loadings and cross-loadings
!estimated from the Regular ESEM model as starts values (using *).
!First-order factor variances are freely estimated, whereas the variance of the
!higher-order factor !is fixed to 1 for identification purposes.
!For the first-order factors, one item per factor has all loadings and cross-loadings
!constrained to be exactly equal to their ESEM values (using @).

USEVARIABLES ARE
S1
S2
S3
O1
O2
O3
A1
A2
A3
R1
R2
R3
;

MISSING ARE ALL(-999); !Change to your missing flag

ANALYSIS:
ESTIMATOR=MLR; !Other estimators are also possible, such as MLR.
!PROCESSORS=8; !Replace 8 with the number of logical processors of your CPU and remove !
!STARTS=20; !Convergence problems? Attempt different starting values. Remove ! to enable.
!STITERATION=50000; !Use with STARTS function when your model fails to converge.
!ROTATION=TARGET; !No rotation needed within CFA


MODEL:

STR BY
S1*0.388
S2@0.538
S3*0.411
O1*0.065
O2*0.033
O3@0.001
A1@-0.003
A2*-0.016
A3*0.037
R1*0.026
R2*0.121
R3@-0.089;

OPP BY
O1*0.412
O2*0.322
O3@0.481
S1*0.070
S2@-0.094
S3*0.079
A1@-0.034
A2*-0.012
A3*0.106
R1*0.002
R2*-0.143
R3@0.088;

ASP BY
A1@0.685
A2*0.683
A3*0.603
S1*0.061
S2@0.038
S3*-0.064
O1*0.013
O2*0.004
O3@0.041
R1*0.009
R2*0.003
R3@-0.008;

RES BY
R1*0.514
R2*0.484
R3@0.553
S1*-0.016
S2@0.030
S3*0.004
O1*0.014
O2*0.053
O3@0.000
A1@-0.003
A2*0.019
A3*-0.014;

STR*;
OPP*;
ASP*;
RES*;


OUTPUT:
stdyx;
tech4;
