# Supplementary material for: Measuring Strengths, Opportunities, Aspirations, and Results: Psychometric Properties of the 12-Item SOAR Scale
Source: Front Psychol. 2022 Apr 8;13:854406. doi: 10.3389/fpsyg.2022.854406 (PMC9028961; doi:10.3389/fpsyg.2022.854406)
Supplement: Supplementary file 1 [file Data_Sheet_1.zip › Supplementary Material/3. ESEM/model 7. esem within cfa.out]

Mplus VERSION 8.6
MUTHEN & MUTHEN
02/24/2022  10:56 AM

INPUT INSTRUCTIONS

  Title:
  Model 7 (ESEM within CFA);

  DATA:
  file is mplus.txt;


  VARIABLE:
  Names are
  Gender Age Ed S1 S2 S3 O1 O2 O3 A1 A2 A3 R1 R2 R3;


  !Steps followed based on Morin and Asparouhov (2018):
  !The previous ESEM model is re-expressed using CFA. No rotation is necessary.
  !The model uses the exact values of the unstandardized loadings and cross-loadings
  !estimated from the Regular ESEM model as starts values (using *).
  !First-order factor variances are freely estimated, whereas the variance of the
  !higher-order factor !is fixed to 1 for identification purposes.
  !For the first-order factors, one item per factor has all loadings and cross-loadings
  !constrained to be exactly equal to their ESEM values (using @).

  USEVARIABLES ARE
  S1
  S2
  S3
  O1
  O2
  O3
  A1
  A2
  A3
  R1
  R2
  R3
  ;

  MISSING ARE ALL(-999); !Change to your missing flag

  ANALYSIS:
  ESTIMATOR=MLR; !Other estimators are also possible, such as MLR.
  !PROCESSORS=8; !Replace 8 with the number of logical processors of your CPU and remove !
  !STARTS=20; !Convergence problems? Attempt different starting values. Remove ! to enable.
  !STITERATION=50000; !Use with STARTS function when your model fails to converge.
  !ROTATION=TARGET; !No rotation needed within CFA


  MODEL:

  STR BY
  S1*0.388
  S2@0.538
  S3*0.411
  O1*0.065
  O2*0.033
  O3@0.001
  A1@-0.003
  A2*-0.016
  A3*0.037
  R1*0.026
  R2*0.121
  R3@-0.089;

  OPP BY
  O1*0.412
  O2*0.322
  O3@0.481
  S1*0.070
  S2@-0.094
  S3*0.079
  A1@-0.034
  A2*-0.012
  A3*0.106
  R1*0.002
  R2*-0.143
  R3@0.088;

  ASP BY
  A1@0.685
  A2*0.683
  A3*0.603
  S1*0.061
  S2@0.038
  S3*-0.064
  O1*0.013
  O2*0.004
  O3@0.041
  R1*0.009
  R2*0.003
  R3@-0.008;

  RES BY
  R1*0.514
  R2*0.484
  R3@0.553
  S1*-0.016
  S2@0.030
  S3*0.004
  O1*0.014
  O2*0.053
  O3@0.000
  A1@-0.003
  A2*0.019
  A3*-0.014;

  STR*;
  OPP*;
  ASP*;
  RES*;


  OUTPUT:
  stdyx;
  tech4;


INPUT READING TERMINATED NORMALLY


Model 7 (ESEM within CFA);

SUMMARY OF ANALYSIS

Number of groups                                                 1
Number of observations                                         285

Number of dependent variables                                   12
Number of independent variables                                  0
Number of continuous latent variables                            4

Observed dependent variables

  Continuous
   S1          S2          S3          O1          O2          O3
   A1          A2          A3          R1          R2          R3

Continuous latent variables
   STR         OPP         ASP         RES


Estimator                                                      MLR
Information matrix                                        OBSERVED
Maximum number of iterations                                  1000
Convergence criterion                                    0.500D-04
Maximum number of steepest descent iterations                   20
Maximum number of iterations for H1                           2000
Convergence criterion for H1                             0.100D-03

Input data file(s)
  mplus.txt

Input data format  FREE


SUMMARY OF DATA

     Number of missing data patterns             1


COVARIANCE COVERAGE OF DATA

Minimum covariance coverage value   0.100


     PROPORTION OF DATA PRESENT


           Covariance Coverage
              S1            S2            S3            O1            O2
              ________      ________      ________      ________      ________
 S1             1.000
 S2             1.000         1.000
 S3             1.000         1.000         1.000
 O1             1.000         1.000         1.000         1.000
 O2             1.000         1.000         1.000         1.000         1.000
 O3             1.000         1.000         1.000         1.000         1.000
 A1             1.000         1.000         1.000         1.000         1.000
 A2             1.000         1.000         1.000         1.000         1.000
 A3             1.000         1.000         1.000         1.000         1.000
 R1             1.000         1.000         1.000         1.000         1.000
 R2             1.000         1.000         1.000         1.000         1.000
 R3             1.000         1.000         1.000         1.000         1.000


           Covariance Coverage
              O3            A1            A2            A3            R1
              ________      ________      ________      ________      ________
 O3             1.000
 A1             1.000         1.000
 A2             1.000         1.000         1.000
 A3             1.000         1.000         1.000         1.000
 R1             1.000         1.000         1.000         1.000         1.000
 R2             1.000         1.000         1.000         1.000         1.000
 R3             1.000         1.000         1.000         1.000         1.000


           Covariance Coverage
              R2            R3
              ________      ________
 R2             1.000
 R3             1.000         1.000


UNIVARIATE SAMPLE STATISTICS


     UNIVARIATE HIGHER-ORDER MOMENT DESCRIPTIVE STATISTICS

         Variable/         Mean/     Skewness/   Minimum/ % with                Percentiles
        Sample Size      Variance    Kurtosis    Maximum  Min/Max      20%/60%    40%/80%    Median

     S1                    4.182      -0.405       2.000    1.05%       4.000      4.000      4.000
             285.000       0.381       0.674       5.000   28.77%       4.000      5.000
     S2                    3.775      -0.580       2.000    5.26%       3.000      4.000      4.000
             285.000       0.490       0.510       5.000   10.53%       4.000      4.000
     S3                    4.123      -0.214       2.000    0.70%       4.000      4.000      4.000
             285.000       0.318       1.022       5.000   22.11%       4.000      5.000
     O1                    4.095      -0.576       2.000    2.11%       4.000      4.000      4.000
             285.000       0.402       1.323       5.000   23.16%       4.000      5.000
     O2                    4.246      -0.327       2.000    0.70%       4.000      4.000      4.000
             285.000       0.347       0.558       5.000   31.93%       4.000      5.000
     O3                    4.112      -0.522       2.000    1.75%       4.000      4.000      4.000
             285.000       0.380       1.352       5.000   23.51%       4.000      5.000
     A1                    3.677      -0.579       2.000    9.47%       3.000      4.000      4.000
             285.000       0.605       0.024       5.000    9.82%       4.000      4.000
     A2                    3.593      -0.652       1.000    0.70%       3.000      4.000      4.000
             285.000       0.683       0.078       5.000    8.42%       4.000      4.000
     A3                    3.986      -0.699       2.000    8.77%       3.000      4.000      4.000
             285.000       0.807      -0.188       5.000   30.88%       4.000      5.000
     R1                    4.158      -0.622       2.000    2.11%       4.000      4.000      4.000
             285.000       0.435       1.018       5.000   28.77%       4.000      5.000
     R2                    3.860      -0.701       2.000    8.77%       3.000      4.000      4.000
             285.000       0.668       0.241       5.000   18.60%       4.000      4.000
     R3                    4.144      -0.536       2.000    1.75%       4.000      4.000      4.000
             285.000       0.418       0.894       5.000   27.37%       4.000      5.000


THE MODEL ESTIMATION TERMINATED NORMALLY


MODEL FIT INFORMATION

Number of Free Parameters                       66

Loglikelihood

          H0 Value                       -2895.336
          H0 Scaling Correction Factor      1.2478
            for MLR
          H1 Value                       -2869.119
          H1 Scaling Correction Factor      1.2003
            for MLR

Information Criteria

          Akaike (AIC)                    5922.673
          Bayesian (BIC)                  6163.737
          Sample-Size Adjusted BIC        5954.447
            (n* = (n + 2) / 24)

Chi-Square Test of Model Fit

          Value                             49.014*
          Degrees of Freedom                    24
          P-Value                           0.0019
          Scaling Correction Factor         1.0698
            for MLR

*   The chi-square value for MLM, MLMV, MLR, ULSMV, WLSM and WLSMV cannot be used
    for chi-square difference testing in the regular way.  MLM, MLR and WLSM
    chi-square difference testing is described on the Mplus website.  MLMV, WLSMV,
    and ULSMV difference testing is done using the DIFFTEST option.

RMSEA (Root Mean Square Error Of Approximation)

          Estimate                           0.060
          90 Percent C.I.                    0.036  0.085
          Probability RMSEA <= .05           0.220

CFI/TLI

          CFI                                0.977
          TLI                                0.937

Chi-Square Test of Model Fit for the Baseline Model

          Value                           1160.016
          Degrees of Freedom                    66
          P-Value                           0.0000

SRMR (Standardized Root Mean Square Residual)

          Value                              0.019


MODEL RESULTS

                                                    Two-Tailed
                    Estimate       S.E.  Est./S.E.    P-Value

 STR      BY
    S1                 0.388      0.080      4.826      0.000
    S2                 0.538      0.000    999.000    999.000
    S3                 0.411      0.084      4.868      0.000
    O1                 0.065      0.063      1.030      0.303
    O2                 0.033      0.058      0.570      0.569
    O3                 0.001      0.000    999.000    999.000
    A1                -0.003      0.000    999.000    999.000
    A2                -0.016      0.062     -0.262      0.793
    A3                 0.037      0.087      0.428      0.669
    R1                 0.026      0.076      0.341      0.733
    R2                 0.121      0.097      1.255      0.209
    R3                -0.089      0.000    999.000    999.000

 OPP      BY
    O1                 0.413      0.117      3.528      0.000
    O2                 0.322      0.090      3.586      0.000
    O3                 0.481      0.000    999.000    999.000
    S1                 0.070      0.080      0.876      0.381
    S2                -0.094      0.000    999.000    999.000
    S3                 0.079      0.077      1.022      0.307
    A1                -0.034      0.000    999.000    999.000
    A2                -0.011      0.078     -0.147      0.883
    A3                 0.107      0.086      1.238      0.216
    R1                 0.002      0.069      0.024      0.981
    R2                -0.143      0.077     -1.873      0.061
    R3                 0.088      0.000    999.000    999.000

 ASP      BY
    A1                 0.685      0.000    999.000    999.000
    A2                 0.684      0.071      9.585      0.000
    A3                 0.603      0.079      7.618      0.000
    S1                 0.060      0.058      1.046      0.296
    S2                 0.038      0.000    999.000    999.000
    S3                -0.065      0.055     -1.179      0.238
    O1                 0.013      0.065      0.202      0.840
    O2                 0.003      0.046      0.073      0.942
    O3                 0.041      0.000    999.000    999.000
    R1                 0.010      0.043      0.225      0.822
    R2                 0.003      0.063      0.053      0.958
    R3                -0.008      0.000    999.000    999.000

 RES      BY
    R1                 0.515      0.108      4.774      0.000
    R2                 0.484      0.094      5.158      0.000
    R3                 0.553      0.000    999.000    999.000
    S1                -0.016      0.058     -0.279      0.780
    S2                 0.030      0.000    999.000    999.000
    S3                 0.004      0.054      0.073      0.941
    O1                 0.014      0.073      0.188      0.851
    O2                 0.053      0.054      0.977      0.328
    O3                 0.000      0.000    999.000    999.000
    A1                -0.003      0.000    999.000    999.000
    A2                 0.019      0.051      0.376      0.707
    A3                -0.014      0.064     -0.225      0.822

 OPP      WITH
    STR                0.504      0.127      3.969      0.000

 ASP      WITH
    STR                0.454      0.106      4.269      0.000
    OPP                0.471      0.111      4.234      0.000

 RES      WITH
    STR                0.498      0.122      4.075      0.000
    OPP                0.461      0.121      3.815      0.000
    ASP                0.183      0.091      2.024      0.043

 Intercepts
    S1                 4.182      0.037    114.429      0.000
    S2                 3.775      0.041     91.060      0.000
    S3                 4.123      0.033    123.376      0.000
    O1                 4.095      0.038    109.088      0.000
    O2                 4.246      0.035    121.728      0.000
    O3                 4.112      0.037    112.564      0.000
    A1                 3.677      0.046     79.839      0.000
    A2                 3.593      0.049     73.370      0.000
    A3                 3.986      0.053     74.915      0.000
    R1                 4.158      0.039    106.461      0.000
    R2                 3.860      0.048     79.721      0.000
    R3                 4.144      0.038    108.216      0.000

 Variances
    STR                1.000      0.171      5.842      0.000
    OPP                0.999      0.194      5.143      0.000
    ASP                0.999      0.123      8.111      0.000
    RES                0.998      0.187      5.351      0.000

 Residual Variances
    S1                 0.177      0.024      7.463      0.000
    S2                 0.211      0.034      6.126      0.000
    S3                 0.133      0.022      6.009      0.000
    O1                 0.188      0.032      5.827      0.000
    O2                 0.210      0.022      9.450      0.000
    O3                 0.129      0.039      3.328      0.001
    A1                 0.159      0.030      5.304      0.000
    A2                 0.228      0.043      5.332      0.000
    A3                 0.350      0.045      7.707      0.000
    R1                 0.153      0.036      4.307      0.000
    R2                 0.422      0.050      8.350      0.000
    R3                 0.111      0.039      2.848      0.004


QUALITY OF NUMERICAL RESULTS

     Condition Number for the Information Matrix              0.249E-02
       (ratio of smallest to largest eigenvalue)


STANDARDIZED MODEL RESULTS


STDYX Standardization

                                                    Two-Tailed
                    Estimate       S.E.  Est./S.E.    P-Value

 STR      BY
    S1                 0.629      0.103      6.103      0.000
    S2                 0.769      0.045     17.170      0.000
    S3                 0.729      0.115      6.322      0.000
    O1                 0.102      0.098      1.039      0.299
    O2                 0.056      0.097      0.575      0.565
    O3                 0.002      0.000     10.915      0.000
    A1                -0.004      0.000    -11.242      0.000
    A2                -0.020      0.075     -0.262      0.793
    A3                 0.041      0.096      0.431      0.666
    R1                 0.039      0.115      0.342      0.733
    R2                 0.148      0.117      1.274      0.203
    R3                -0.138      0.012    -11.776      0.000

 OPP      BY
    O1                 0.651      0.141      4.616      0.000
    O2                 0.547      0.116      4.699      0.000
    O3                 0.779      0.062     12.558      0.000
    S1                 0.113      0.125      0.909      0.363
    S2                -0.134      0.014     -9.681      0.000
    S3                 0.140      0.131      1.070      0.285
    A1                -0.044      0.004    -10.073      0.000
    A2                -0.014      0.094     -0.148      0.882
    A3                 0.119      0.094      1.267      0.205
    R1                 0.002      0.104      0.024      0.981
    R2                -0.175      0.092     -1.897      0.058
    R3                 0.136      0.013     10.300      0.000

 ASP      BY
    A1                 0.881      0.030     29.390      0.000
    A2                 0.827      0.061     13.663      0.000
    A3                 0.671      0.076      8.796      0.000
    S1                 0.098      0.093      1.056      0.291
    S2                 0.054      0.004     14.150      0.000
    S3                -0.114      0.097     -1.183      0.237
    O1                 0.021      0.103      0.202      0.840
    O2                 0.006      0.078      0.073      0.942
    O3                 0.066      0.005     14.658      0.000
    R1                 0.015      0.066      0.225      0.822
    R2                 0.004      0.077      0.053      0.958
    R3                -0.012      0.001    -13.416      0.000

 RES      BY
    R1                 0.780      0.108      7.191      0.000
    R2                 0.591      0.093      6.379      0.000
    R3                 0.855      0.056     15.226      0.000
    S1                -0.026      0.094     -0.277      0.782
    S2                 0.043      0.004     11.176      0.000
    S3                 0.007      0.096      0.073      0.942
    O1                 0.022      0.115      0.190      0.849
    O2                 0.090      0.089      1.010      0.312
    O3                 0.000      0.000    999.000    999.000
    A1                -0.004      0.000     -9.905      0.000
    A2                 0.023      0.062      0.372      0.710
    A3                -0.016      0.072     -0.224      0.823

 OPP      WITH
    STR                0.504      0.102      4.955      0.000

 ASP      WITH
    STR                0.454      0.094      4.850      0.000
    OPP                0.471      0.102      4.638      0.000

 RES      WITH
    STR                0.498      0.107      4.657      0.000
    OPP                0.461      0.099      4.660      0.000
    ASP                0.183      0.086      2.123      0.034

 Intercepts
    S1                 6.778      0.348     19.492      0.000
    S2                 5.394      0.280     19.247      0.000
    S3                 7.308      0.388     18.833      0.000
    O1                 6.462      0.372     17.378      0.000
    O2                 7.211      0.358     20.118      0.000
    O3                 6.668      0.383     17.424      0.000
    A1                 4.729      0.230     20.576      0.000
    A2                 4.346      0.219     19.864      0.000
    A3                 4.438      0.214     20.762      0.000
    R1                 6.306      0.350     18.015      0.000
    R2                 4.722      0.243     19.449      0.000
    R3                 6.410      0.346     18.514      0.000

 Variances
    STR                1.000      0.000    999.000    999.000
    OPP                1.000      0.000    999.000    999.000
    ASP                1.000      0.000    999.000    999.000
    RES                1.000      0.000    999.000    999.000

 Residual Variances
    S1                 0.464      0.063      7.381      0.000
    S2                 0.431      0.073      5.912      0.000
    S3                 0.418      0.074      5.645      0.000
    O1                 0.468      0.081      5.763      0.000
    O2                 0.605      0.067      8.971      0.000
    O3                 0.338      0.096      3.513      0.000
    A1                 0.263      0.052      5.084      0.000
    A2                 0.334      0.065      5.136      0.000
    A3                 0.434      0.058      7.482      0.000
    R1                 0.353      0.084      4.194      0.000
    R2                 0.631      0.064      9.813      0.000
    R3                 0.265      0.099      2.681      0.007


R-SQUARE

    Observed                                        Two-Tailed
    Variable        Estimate       S.E.  Est./S.E.    P-Value

    S1                 0.536      0.063      8.536      0.000
    S2                 0.569      0.073      7.803      0.000
    S3                 0.582      0.074      7.846      0.000
    O1                 0.532      0.081      6.552      0.000
    O2                 0.395      0.067      5.859      0.000
    O3                 0.662      0.096      6.880      0.000
    A1                 0.737      0.052     14.259      0.000
    A2                 0.666      0.065     10.227      0.000
    A3                 0.566      0.058      9.742      0.000
    R1                 0.647      0.084      7.695      0.000
    R2                 0.369      0.064      5.734      0.000
    R3                 0.735      0.099      7.452      0.000


TECHNICAL 4 OUTPUT


     ESTIMATES DERIVED FROM THE MODEL


           ESTIMATED MEANS FOR THE LATENT VARIABLES
              STR           OPP           ASP           RES
              ________      ________      ________      ________
                0.000         0.000         0.000         0.000


           S.E. FOR ESTIMATED MEANS FOR THE LATENT VARIABLES
              STR           OPP           ASP           RES
              ________      ________      ________      ________
                0.000         0.000         0.000         0.000


           EST./S.E. FOR ESTIMATED MEANS FOR THE LATENT VARIABLES
              STR           OPP           ASP           RES
              ________      ________      ________      ________
                0.000         0.000         0.000         0.000


           TWO-TAILED P-VALUE FOR ESTIMATED MEANS FOR THE LATENT VARIABLES
              STR           OPP           ASP           RES
              ________      ________      ________      ________
                1.000         1.000         1.000         1.000


           ESTIMATED COVARIANCE MATRIX FOR THE LATENT VARIABLES
              STR           OPP           ASP           RES
              ________      ________      ________      ________
 STR            1.000
 OPP            0.504         0.999
 ASP            0.454         0.471         0.999
 RES            0.498         0.461         0.183         0.998


           S.E. FOR ESTIMATED COVARIANCE MATRIX FOR THE LATENT VARIABLES
              STR           OPP           ASP           RES
              ________      ________      ________      ________
 STR            0.171
 OPP            0.127         0.194
 ASP            0.106         0.111         0.123
 RES            0.122         0.121         0.091         0.187


           EST./S.E. FOR ESTIMATED COVARIANCE MATRIX FOR THE LATENT VARIABLES
              STR           OPP           ASP           RES
              ________      ________      ________      ________
 STR            5.842
 OPP            3.969         5.143
 ASP            4.269         4.234         8.111
 RES            4.075         3.815         2.024         5.351


           TWO-TAILED P-VALUE FOR ESTIMATED COVARIANCE MATRIX FOR THE LATENT VARIABLES
              STR           OPP           ASP           RES
              ________      ________      ________      ________
 STR            0.000
 OPP            0.000         0.000
 ASP            0.000         0.000         0.000
 RES            0.000         0.000         0.043         0.000


           ESTIMATED CORRELATION MATRIX FOR THE LATENT VARIABLES
              STR           OPP           ASP           RES
              ________      ________      ________      ________
 STR            1.000
 OPP            0.504         1.000
 ASP            0.454         0.471         1.000
 RES            0.498         0.461         0.183         1.000


           S.E. FOR ESTIMATED CORRELATION MATRIX FOR THE LATENT VARIABLES
              STR           OPP           ASP           RES
              ________      ________      ________      ________
 STR            0.000
 OPP            0.102         0.000
 ASP            0.094         0.102         0.000
 RES            0.107         0.099         0.086         0.000


           EST./S.E. FOR ESTIMATED CORRELATION MATRIX FOR THE LATENT VARIABLES
              STR           OPP           ASP           RES
              ________      ________      ________      ________
 STR          999.000
 OPP            4.955       999.000
 ASP            4.850         4.638       999.000
 RES            4.657         4.660         2.123       999.000


           TWO-TAILED P-VALUE FOR ESTIMATED CORRELATION MATRIX FOR THE LATENT VARIABLES
              STR           OPP           ASP           RES
              ________      ________      ________      ________
 STR            0.000
 OPP            0.000         0.000
 ASP            0.000         0.000         0.000
 RES            0.000         0.000         0.034         0.000


DIAGRAM INFORMATION

  Use View Diagram under the Diagram menu in the Mplus Editor to view the diagram.
  If running Mplus from the Mplus Diagrammer, the diagram opens automatically.

  Diagram output
    g:\my drive\matt&jackie shared folder\publishing\soar development paper_frontiers\revision\resubmission\supplementar

     Beginning Time:  10:56:16
        Ending Time:  10:56:16
       Elapsed Time:  00:00:00


MUTHEN & MUTHEN
3463 Stoner Ave.
Los Angeles, CA  90066

Tel: (310) 391-9971
Fax: (310) 391-8971
Web: www.StatModel.com
Support: Support@StatModel.com

Copyright (c) 1998-2021 Muthen & Muthen
