# Supplementary material for: Measuring Strengths, Opportunities, Aspirations, and Results: Psychometric Properties of the 12-Item SOAR Scale
Source: Front Psychol. 2022 Apr 8;13:854406. doi: 10.3389/fpsyg.2022.854406 (PMC9028961; doi:10.3389/fpsyg.2022.854406)
Supplement: Supplementary file 1 [file Data_Sheet_1.zip › Supplementary Material/5. MEASUREMENT INVARIANCE MODEL 1/Age/mgcfa age.out]

Mplus VERSION 8.6
MUTHEN & MUTHEN
02/24/2022  12:14 PM

INPUT INSTRUCTIONS

  Title:
  Multiple Group CFA Age;

  DATA:
  file is Mplus.txt;


  VARIABLE:
  Names are
  Gender Age Ed S1 S2 S3 O1 O2 O3 A1 A2 A3 R1 R2 R3;


  USEVARIABLES ARE S1-R3;
  !GROUPING = Gender (1 = Female, 2 = Male);
  !GROUPING = Ed (1 = UG, 2 = Grad);
  GROUPING = Age (1 = 18-34, 2 = 35-54, 3 = 55-74);

  Analysis:
  ESTIMATOR = MLR;
  PROCESSORS= 8;
  MODEL IS CONFIGURAL METRIC SCALAR;


  Model:
  STR BY S1-S3;
  OPP BY O1-O3;
  ASP BY A1-A3;
  RES BY R1-R3;


  OUTPUT:
  STDYX


*** WARNING in OUTPUT command
  STANDARDIZED (STD, STDY, STDYX) options are not available when performing measurement
  invariance testing with multiple models with the MODEL option of the ANALYSIS command.
  Request for STANDARDIZED (STD, STDY, STDYX) is ignored.
   1 WARNING(S) FOUND IN THE INPUT INSTRUCTIONS


Multiple Group CFA Age;

SUMMARY OF ANALYSIS

Number of groups                                                 3
Number of observations
   Group 18-34                                                  47
   Group 35-54                                                 134
   Group 55-74                                                 104
   Total sample size                                           285

Number of dependent variables                                   12
Number of independent variables                                  0
Number of continuous latent variables                            4

Observed dependent variables

  Continuous
   S1          S2          S3          O1          O2          O3
   A1          A2          A3          R1          R2          R3

Continuous latent variables
   STR         OPP         ASP         RES

Variables with special functions

  Grouping variable     AGE

Estimator                                                      MLR
Information matrix                                        OBSERVED
Maximum number of iterations                                  1000
Convergence criterion                                    0.500D-04
Maximum number of steepest descent iterations                   20

Input data file(s)
  Mplus.txt

Input data format  FREE


UNIVARIATE SAMPLE STATISTICS


     UNIVARIATE HIGHER-ORDER MOMENT DESCRIPTIVE STATISTICS FOR 18-34

         Variable/         Mean/     Skewness/   Minimum/ % with                Percentiles
        Sample Size      Variance    Kurtosis    Maximum  Min/Max      20%/60%    40%/80%    Median

     S1                    4.043      -0.004       3.000   14.89%       4.000      4.000      4.000
              47.000       0.339      -0.062       5.000   19.15%       4.000      4.000
     S2                    3.681      -0.477       2.000    6.38%       3.000      4.000      4.000
              47.000       0.515       0.137       5.000    8.51%       4.000      4.000
     S3                    4.021       0.025       3.000   12.77%       4.000      4.000      4.000
              47.000       0.276       0.613       5.000   14.89%       4.000      4.000
     O1                    3.957      -0.485       2.000    4.26%       3.000      4.000      4.000
              47.000       0.594       0.011       5.000   23.40%       4.000      5.000
     O2                    4.128      -0.642       2.000    2.13%       4.000      4.000      4.000
              47.000       0.367       2.020       5.000   23.40%       4.000      5.000
     O3                    4.000       0.000       3.000   17.02%       4.000      4.000      4.000
              47.000       0.340      -0.063       5.000   17.02%       4.000      4.000
     A1                    3.660      -1.075       2.000   10.64%       3.000      4.000      4.000
              47.000       0.522       0.612       5.000    4.26%       4.000      4.000
     A2                    3.532      -0.899       2.000   12.77%       3.000      4.000      4.000
              47.000       0.547      -0.157       5.000    2.13%       4.000      4.000
     A3                    3.702      -0.535       2.000   12.77%       3.000      4.000      4.000
              47.000       0.762      -0.342       5.000   14.89%       4.000      4.000
     R1                    4.085       0.066       3.000   10.64%       4.000      4.000      4.000
              47.000       0.291       0.335       5.000   19.15%       4.000      4.000
     R2                    4.021       0.005       3.000   14.89%       4.000      4.000      4.000
              47.000       0.319       0.133       5.000   17.02%       4.000      4.000
     R3                    4.085      -0.003       3.000   12.77%       4.000      4.000      4.000
              47.000       0.333      -0.063       5.000   21.28%       4.000      5.000


     UNIVARIATE HIGHER-ORDER MOMENT DESCRIPTIVE STATISTICS FOR 35-54

         Variable/         Mean/     Skewness/   Minimum/ % with                Percentiles
        Sample Size      Variance    Kurtosis    Maximum  Min/Max      20%/60%    40%/80%    Median

     S1                    4.239      -0.772       2.000    2.24%       4.000      4.000      4.000
             134.000       0.421       1.523       5.000   33.58%       4.000      5.000
     S2                    3.769      -0.523       2.000    5.97%       3.000      4.000      4.000
             134.000       0.536       0.275       5.000   11.94%       4.000      4.000
     S3                    4.127      -0.473       2.000    1.49%       4.000      4.000      4.000
             134.000       0.350       1.586       5.000   23.13%       4.000      5.000
     O1                    4.060      -0.627       2.000    2.99%       4.000      4.000      4.000
             134.000       0.474       0.892       5.000   23.88%       4.000      5.000
     O2                    4.201      -0.352       2.000    0.75%       4.000      4.000      4.000
             134.000       0.385       0.291       5.000   30.60%       4.000      5.000
     O3                    4.119      -0.839       2.000    3.73%       4.000      4.000      4.000
             134.000       0.478       1.510       5.000   26.87%       4.000      5.000
     A1                    3.754      -0.522       2.000    9.70%       3.000      4.000      4.000
             134.000       0.693      -0.158       5.000   15.67%       4.000      4.000
     A2                    3.590      -0.598       1.000    1.49%       3.000      4.000      4.000
             134.000       0.779       0.086       5.000   11.19%       4.000      4.000
     A3                    4.022      -0.757       2.000    8.96%       3.000      4.000      4.000
             134.000       0.828      -0.152       5.000   33.58%       4.000      5.000
     R1                    4.127      -0.708       2.000    2.99%       4.000      4.000      4.000
             134.000       0.484       0.981       5.000   28.36%       4.000      5.000
     R2                    3.813      -0.815       2.000   11.19%       3.000      4.000      4.000
             134.000       0.689       0.315       5.000   15.67%       4.000      4.000
     R3                    4.104      -0.737       2.000    2.99%       4.000      4.000      4.000
             134.000       0.437       1.539       5.000   24.63%       4.000      5.000


     UNIVARIATE HIGHER-ORDER MOMENT DESCRIPTIVE STATISTICS FOR 55-74

         Variable/         Mean/     Skewness/   Minimum/ % with                Percentiles
        Sample Size      Variance    Kurtosis    Maximum  Min/Max      20%/60%    40%/80%    Median

     S1                    4.173      -0.032       3.000    9.62%       4.000      4.000      4.000
             104.000       0.335      -0.258       5.000   26.92%       4.000      5.000
     S2                    3.827      -0.697       2.000    3.85%       3.000      4.000      4.000
             104.000       0.412       1.123       5.000    9.62%       4.000      4.000
     S3                    4.163       0.106       3.000    7.69%       4.000      4.000      4.000
             104.000       0.291       0.069       5.000   24.04%       4.000      5.000
     O1                    4.202       0.816       3.000    1.92%       4.000      4.000      4.000
             104.000       0.200       0.291       5.000   22.12%       4.000      5.000
     O2                    4.356       0.181       3.000    1.92%       4.000      4.000      4.000
             104.000       0.268      -1.056       5.000   37.50%       4.000      5.000
     O3                    4.154       0.205       3.000    6.73%       4.000      4.000      4.000
             104.000       0.265       0.324       5.000   22.12%       4.000      5.000
     A1                    3.587      -0.621       2.000    8.65%       3.000      4.000      4.000
             104.000       0.512       0.021       5.000    4.81%       4.000      4.000
     A2                    3.625      -0.653       2.000   11.54%       3.000      4.000      4.000
             104.000       0.619      -0.064       5.000    7.69%       4.000      4.000
     A3                    4.067      -0.746       2.000    6.73%       3.000      4.000      4.000
             104.000       0.755      -0.056       5.000   34.62%       4.000      5.000
     R1                    4.231      -0.690       2.000    1.92%       4.000      4.000      4.000
             104.000       0.428       1.104       5.000   33.65%       4.000      5.000
     R2                    3.846      -0.526       2.000    9.62%       3.000      4.000      4.000
             104.000       0.784      -0.357       5.000   23.08%       4.000      5.000
     R3                    4.221      -0.465       2.000    0.96%       4.000      4.000      4.000
             104.000       0.422       0.214       5.000   33.65%       4.000      5.000

MODEL FIT INFORMATION

Invariance Testing

                   Number of                   Degrees of
     Model        Parameters      Chi-Square    Freedom     P-Value

     Configural       126            201.382       144       0.0011
     Metric           110            212.785       160       0.0033
     Scalar            94            248.516       176       0.0003

                                               Degrees of
     Models Compared              Chi-Square    Freedom     P-Value

     Metric against Configural        12.900        16       0.6801
     Scalar against Configural        47.014        32       0.0423
     Scalar against Metric            36.643        16       0.0024


MODEL FIT INFORMATION FOR THE CONFIGURAL MODEL

Number of Free Parameters                      126

Loglikelihood

          H0 Value                       -2843.476
          H0 Scaling Correction Factor      1.1951
            for MLR
          H1 Value                       -2739.905
          H1 Scaling Correction Factor      1.1063
            for MLR

Information Criteria

          Akaike (AIC)                    5938.952
          Bayesian (BIC)                  6399.166
          Sample-Size Adjusted BIC        5999.612
            (n* = (n + 2) / 24)

Chi-Square Test of Model Fit

          Value                            201.382*
          Degrees of Freedom                   144
          P-Value                           0.0011
          Scaling Correction Factor         1.0286
            for MLR

Chi-Square Contribution and P-Value From Each Group (degrees of freedom = 48)

          18-34                             66.034     0.043
          35-54                             60.960     0.099
          55-74                             74.389     0.009

*   The chi-square value for MLM, MLMV, MLR, ULSMV, WLSM and WLSMV cannot be used
    for chi-square difference testing in the regular way.  MLM, MLR and WLSM
    chi-square difference testing is described on the Mplus website.  MLMV, WLSMV,
    and ULSMV difference testing is done using the DIFFTEST option.

RMSEA (Root Mean Square Error Of Approximation)

          Estimate                           0.065
          90 Percent C.I.                    0.042  0.085
          Probability RMSEA <= .05           0.132

CFI/TLI

          CFI                                0.953
          TLI                                0.935

Chi-Square Test of Model Fit for the Baseline Model

          Value                           1406.348
          Degrees of Freedom                   198
          P-Value                           0.0000

SRMR (Standardized Root Mean Square Residual)

          Value                              0.060


MODEL FIT INFORMATION FOR THE METRIC MODEL

Number of Free Parameters                      110

Loglikelihood

          H0 Value                       -2851.296
          H0 Scaling Correction Factor      1.1926
            for MLR
          H1 Value                       -2739.905
          H1 Scaling Correction Factor      1.1063
            for MLR

Information Criteria

          Akaike (AIC)                    5922.591
          Bayesian (BIC)                  6324.365
          Sample-Size Adjusted BIC        5975.548
            (n* = (n + 2) / 24)

Chi-Square Test of Model Fit

          Value                            212.785*
          Degrees of Freedom                   160
          P-Value                           0.0033
          Scaling Correction Factor         1.0470
            for MLR

Chi-Square Contribution From Each Group

          18-34                             70.110
          35-54                             62.998
          55-74                             79.677

*   The chi-square value for MLM, MLMV, MLR, ULSMV, WLSM and WLSMV cannot be used
    for chi-square difference testing in the regular way.  MLM, MLR and WLSM
    chi-square difference testing is described on the Mplus website.  MLMV, WLSMV,
    and ULSMV difference testing is done using the DIFFTEST option.

RMSEA (Root Mean Square Error Of Approximation)

          Estimate                           0.059
          90 Percent C.I.                    0.035  0.079
          Probability RMSEA <= .05           0.242

CFI/TLI

          CFI                                0.956
          TLI                                0.946

Chi-Square Test of Model Fit for the Baseline Model

          Value                           1406.348
          Degrees of Freedom                   198
          P-Value                           0.0000

SRMR (Standardized Root Mean Square Residual)

          Value                              0.088


MODEL FIT INFORMATION FOR THE SCALAR MODEL

Number of Free Parameters                       94

Loglikelihood

          H0 Value                       -2869.233
          H0 Scaling Correction Factor      1.2289
            for MLR
          H1 Value                       -2739.905
          H1 Scaling Correction Factor      1.1063
            for MLR

Information Criteria

          Akaike (AIC)                    5926.466
          Bayesian (BIC)                  6269.799
          Sample-Size Adjusted BIC        5971.720
            (n* = (n + 2) / 24)

Chi-Square Test of Model Fit

          Value                            248.516*
          Degrees of Freedom                   176
          P-Value                           0.0003
          Scaling Correction Factor         1.0408
            for MLR

Chi-Square Contribution From Each Group

          18-34                             85.115
          35-54                             69.239
          55-74                             94.162

*   The chi-square value for MLM, MLMV, MLR, ULSMV, WLSM and WLSMV cannot be used
    for chi-square difference testing in the regular way.  MLM, MLR and WLSM
    chi-square difference testing is described on the Mplus website.  MLMV, WLSMV,
    and ULSMV difference testing is done using the DIFFTEST option.

RMSEA (Root Mean Square Error Of Approximation)

          Estimate                           0.066
          90 Percent C.I.                    0.046  0.084
          Probability RMSEA <= .05           0.093

CFI/TLI

          CFI                                0.940
          TLI                                0.932

Chi-Square Test of Model Fit for the Baseline Model

          Value                           1406.348
          Degrees of Freedom                   198
          P-Value                           0.0000

SRMR (Standardized Root Mean Square Residual)

          Value                              0.092


MODEL RESULTS FOR THE CONFIGURAL MODEL

                                                    Two-Tailed
                    Estimate       S.E.  Est./S.E.    P-Value

Group 18-34

 STR      BY
    S1                 1.000      0.000    999.000    999.000
    S2                 1.124      0.490      2.292      0.022
    S3                 0.803      0.365      2.201      0.028

 OPP      BY
    O1                 1.000      0.000    999.000    999.000
    O2                 0.609      0.175      3.475      0.001
    O3                 0.765      0.103      7.435      0.000

 ASP      BY
    A1                 1.000      0.000    999.000    999.000
    A2                 0.864      0.196      4.417      0.000
    A3                 1.085      0.188      5.777      0.000

 RES      BY
    R1                 1.000      0.000    999.000    999.000
    R2                 0.871      0.253      3.447      0.001
    R3                 0.937      0.215      4.358      0.000

 OPP      WITH
    STR                0.186      0.078      2.378      0.017

 ASP      WITH
    STR                0.031      0.086      0.363      0.717
    OPP                0.143      0.115      1.242      0.214

 RES      WITH
    STR                0.112      0.052      2.151      0.031
    OPP                0.226      0.081      2.789      0.005
    ASP                0.032      0.077      0.411      0.681

 Means
    STR                0.000      0.000    999.000    999.000
    OPP                0.000      0.000    999.000    999.000
    ASP                0.000      0.000    999.000    999.000
    RES                0.000      0.000    999.000    999.000

 Intercepts
    S1                 4.043      0.085     47.627      0.000
    S2                 3.681      0.105     35.158      0.000
    S3                 4.021      0.077     52.462      0.000
    O1                 3.957      0.112     35.204      0.000
    O2                 4.128      0.088     46.731      0.000
    O3                 4.000      0.085     47.000      0.000
    A1                 3.660      0.105     34.712      0.000
    A2                 3.532      0.108     32.743      0.000
    A3                 3.702      0.127     29.069      0.000
    R1                 4.085      0.079     51.950      0.000
    R2                 4.021      0.082     48.834      0.000
    R3                 4.085      0.084     48.519      0.000

 Variances
    STR                0.192      0.095      2.025      0.043
    OPP                0.430      0.133      3.233      0.001
    ASP                0.435      0.144      3.025      0.002
    RES                0.197      0.076      2.588      0.010

 Residual Variances
    S1                 0.146      0.066      2.202      0.028
    S2                 0.272      0.077      3.547      0.000
    S3                 0.152      0.049      3.090      0.002
    O1                 0.164      0.066      2.479      0.013
    O2                 0.207      0.054      3.864      0.000
    O3                 0.089      0.032      2.789      0.005
    A1                 0.087      0.052      1.684      0.092
    A2                 0.222      0.091      2.444      0.015
    A3                 0.250      0.079      3.180      0.001
    R1                 0.093      0.046      2.037      0.042
    R2                 0.169      0.050      3.409      0.001
    R3                 0.160      0.060      2.652      0.008

Group 35-54

 STR      BY
    S1                 1.000      0.000    999.000    999.000
    S2                 0.965      0.106      9.114      0.000
    S3                 0.938      0.121      7.786      0.000

 OPP      BY
    O1                 1.000      0.000    999.000    999.000
    O2                 0.786      0.115      6.854      0.000
    O3                 1.037      0.117      8.855      0.000

 ASP      BY
    A1                 1.000      0.000    999.000    999.000
    A2                 1.031      0.097     10.651      0.000
    A3                 0.979      0.091     10.707      0.000

 RES      BY
    R1                 1.000      0.000    999.000    999.000
    R2                 0.710      0.128      5.535      0.000
    R3                 0.865      0.089      9.749      0.000

 OPP      WITH
    STR                0.181      0.055      3.284      0.001

 ASP      WITH
    STR                0.212      0.056      3.768      0.000
    OPP                0.216      0.059      3.638      0.000

 RES      WITH
    STR                0.178      0.059      3.038      0.002
    OPP                0.204      0.059      3.435      0.001
    ASP                0.106      0.060      1.781      0.075

 Means
    STR                0.000      0.000    999.000    999.000
    OPP                0.000      0.000    999.000    999.000
    ASP                0.000      0.000    999.000    999.000
    RES                0.000      0.000    999.000    999.000

 Intercepts
    S1                 4.239      0.056     75.661      0.000
    S2                 3.769      0.063     59.586      0.000
    S3                 4.127      0.051     80.798      0.000
    O1                 4.060      0.059     68.255      0.000
    O2                 4.201      0.054     78.407      0.000
    O3                 4.119      0.060     68.952      0.000
    A1                 3.754      0.072     52.194      0.000
    A2                 3.590      0.076     47.070      0.000
    A3                 4.022      0.079     51.175      0.000
    R1                 4.127      0.060     68.674      0.000
    R2                 3.813      0.072     53.178      0.000
    R3                 4.104      0.057     71.886      0.000

 Variances
    STR                0.257      0.062      4.173      0.000
    OPP                0.274      0.064      4.264      0.000
    ASP                0.490      0.083      5.899      0.000
    RES                0.382      0.073      5.243      0.000

 Residual Variances
    S1                 0.164      0.038      4.338      0.000
    S2                 0.297      0.038      7.797      0.000
    S3                 0.123      0.041      3.002      0.003
    O1                 0.200      0.037      5.343      0.000
    O2                 0.216      0.033      6.622      0.000
    O3                 0.184      0.043      4.305      0.000
    A1                 0.203      0.045      4.490      0.000
    A2                 0.258      0.071      3.626      0.000
    A3                 0.358      0.079      4.532      0.000
    R1                 0.102      0.031      3.270      0.001
    R2                 0.496      0.087      5.704      0.000
    R3                 0.151      0.032      4.764      0.000

Group 55-74

 STR      BY
    S1                 1.000      0.000    999.000    999.000
    S2                 1.435      0.293      4.905      0.000
    S3                 1.046      0.181      5.791      0.000

 OPP      BY
    O1                 1.000      0.000    999.000    999.000
    O2                 1.011      0.263      3.849      0.000
    O3                 1.354      0.219      6.178      0.000

 ASP      BY
    A1                 1.000      0.000    999.000    999.000
    A2                 1.060      0.133      7.978      0.000
    A3                 1.022      0.137      7.450      0.000

 RES      BY
    R1                 1.000      0.000    999.000    999.000
    R2                 1.117      0.238      4.685      0.000
    R3                 1.034      0.200      5.168      0.000

 OPP      WITH
    STR                0.046      0.020      2.248      0.025

 ASP      WITH
    STR                0.100      0.035      2.837      0.005
    OPP                0.099      0.028      3.583      0.000

 RES      WITH
    STR                0.091      0.031      2.942      0.003
    OPP                0.030      0.023      1.270      0.204
    ASP                0.064      0.038      1.673      0.094

 Means
    STR                0.000      0.000    999.000    999.000
    OPP                0.000      0.000    999.000    999.000
    ASP                0.000      0.000    999.000    999.000
    RES                0.000      0.000    999.000    999.000

 Intercepts
    S1                 4.173      0.057     73.481      0.000
    S2                 3.827      0.063     60.776      0.000
    S3                 4.163      0.053     78.765      0.000
    O1                 4.202      0.044     95.912      0.000
    O2                 4.356      0.051     85.860      0.000
    O3                 4.154      0.050     82.322      0.000
    A1                 3.587      0.070     51.129      0.000
    A2                 3.625      0.077     46.987      0.000
    A3                 4.067      0.085     47.734      0.000
    R1                 4.231      0.064     65.987      0.000
    R2                 3.846      0.087     44.297      0.000
    R3                 4.221      0.064     66.247      0.000

 Variances
    STR                0.135      0.040      3.387      0.001
    OPP                0.078      0.028      2.822      0.005
    ASP                0.379      0.082      4.633      0.000
    RES                0.260      0.077      3.386      0.001

 Residual Variances
    S1                 0.201      0.033      6.023      0.000
    S2                 0.135      0.042      3.254      0.001
    S3                 0.143      0.024      6.036      0.000
    O1                 0.122      0.023      5.400      0.000
    O2                 0.188      0.029      6.444      0.000
    O3                 0.122      0.027      4.513      0.000
    A1                 0.133      0.034      3.939      0.000
    A2                 0.193      0.042      4.632      0.000
    A3                 0.360      0.066      5.471      0.000
    R1                 0.168      0.048      3.529      0.000
    R2                 0.460      0.092      4.974      0.000
    R3                 0.145      0.053      2.748      0.006


QUALITY OF NUMERICAL RESULTS FOR THE CONFIGURAL MODEL

     Condition Number for the Information Matrix              0.589E-03
       (ratio of smallest to largest eigenvalue)


MODEL RESULTS FOR THE METRIC MODEL

                                                    Two-Tailed
                    Estimate       S.E.  Est./S.E.    P-Value

Group 18-34

 STR      BY
    S1                 1.000      0.000    999.000    999.000
    S2                 1.108      0.119      9.319      0.000
    S3                 0.937      0.099      9.440      0.000

 OPP      BY
    O1                 1.000      0.000    999.000    999.000
    O2                 0.779      0.096      8.136      0.000
    O3                 0.998      0.092     10.869      0.000

 ASP      BY
    A1                 1.000      0.000    999.000    999.000
    A2                 1.006      0.074     13.681      0.000
    A3                 1.016      0.071     14.310      0.000

 RES      BY
    R1                 1.000      0.000    999.000    999.000
    R2                 0.852      0.108      7.877      0.000
    R3                 0.923      0.083     11.057      0.000

 OPP      WITH
    STR                0.147      0.045      3.269      0.001

 ASP      WITH
    STR                0.022      0.059      0.382      0.702
    OPP                0.111      0.086      1.292      0.196

 RES      WITH
    STR                0.107      0.036      2.948      0.003
    OPP                0.189      0.063      2.997      0.003
    ASP                0.029      0.071      0.411      0.681

 Means
    STR                0.000      0.000    999.000    999.000
    OPP                0.000      0.000    999.000    999.000
    ASP                0.000      0.000    999.000    999.000
    RES                0.000      0.000    999.000    999.000

 Intercepts
    S1                 4.043      0.085     47.627      0.000
    S2                 3.681      0.105     35.158      0.000
    S3                 4.021      0.077     52.462      0.000
    O1                 3.957      0.112     35.204      0.000
    O2                 4.128      0.088     46.731      0.000
    O3                 4.000      0.085     47.000      0.000
    A1                 3.660      0.105     34.712      0.000
    A2                 3.532      0.108     32.743      0.000
    A3                 3.702      0.127     29.069      0.000
    R1                 4.085      0.079     51.950      0.000
    R2                 4.021      0.082     48.834      0.000
    R3                 4.085      0.084     48.519      0.000

 Variances
    STR                0.175      0.051      3.448      0.001
    OPP                0.293      0.097      3.002      0.003
    ASP                0.413      0.117      3.537      0.000
    RES                0.201      0.061      3.301      0.001

 Residual Variances
    S1                 0.155      0.040      3.874      0.000
    S2                 0.279      0.057      4.905      0.000
    S3                 0.142      0.040      3.592      0.000
    O1                 0.205      0.063      3.245      0.001
    O2                 0.203      0.054      3.796      0.000
    O3                 0.081      0.030      2.668      0.008
    A1                 0.099      0.038      2.585      0.010
    A2                 0.207      0.089      2.339      0.019
    A3                 0.266      0.064      4.129      0.000
    R1                 0.093      0.040      2.310      0.021
    R2                 0.168      0.045      3.738      0.000
    R3                 0.161      0.056      2.887      0.004

Group 35-54

 STR      BY
    S1                 1.000      0.000    999.000    999.000
    S2                 1.108      0.119      9.319      0.000
    S3                 0.937      0.099      9.440      0.000

 OPP      BY
    O1                 1.000      0.000    999.000    999.000
    O2                 0.779      0.096      8.136      0.000
    O3                 0.998      0.092     10.869      0.000

 ASP      BY
    A1                 1.000      0.000    999.000    999.000
    A2                 1.006      0.074     13.681      0.000
    A3                 1.016      0.071     14.310      0.000

 RES      BY
    R1                 1.000      0.000    999.000    999.000
    R2                 0.852      0.108      7.877      0.000
    R3                 0.923      0.083     11.057      0.000

 OPP      WITH
    STR                0.178      0.055      3.209      0.001

 ASP      WITH
    STR                0.207      0.054      3.819      0.000
    OPP                0.220      0.059      3.739      0.000

 RES      WITH
    STR                0.164      0.059      2.808      0.005
    OPP                0.199      0.059      3.381      0.001
    ASP                0.102      0.058      1.747      0.081

 Means
    STR                0.000      0.000    999.000    999.000
    OPP                0.000      0.000    999.000    999.000
    ASP                0.000      0.000    999.000    999.000
    RES                0.000      0.000    999.000    999.000

 Intercepts
    S1                 4.239      0.056     75.660      0.000
    S2                 3.769      0.063     59.586      0.000
    S3                 4.127      0.051     80.798      0.000
    O1                 4.060      0.059     68.255      0.000
    O2                 4.201      0.054     78.407      0.000
    O3                 4.119      0.060     68.952      0.000
    A1                 3.754      0.072     52.194      0.000
    A2                 3.590      0.076     47.070      0.000
    A3                 4.022      0.079     51.175      0.000
    R1                 4.127      0.060     68.674      0.000
    R2                 3.813      0.072     53.178      0.000
    R3                 4.104      0.057     71.886      0.000

 Variances
    STR                0.240      0.062      3.887      0.000
    OPP                0.283      0.062      4.597      0.000
    ASP                0.489      0.082      5.941      0.000
    RES                0.350      0.073      4.784      0.000

 Residual Variances
    S1                 0.167      0.040      4.206      0.000
    S2                 0.287      0.038      7.507      0.000
    S3                 0.128      0.038      3.366      0.001
    O1                 0.198      0.038      5.275      0.000
    O2                 0.214      0.032      6.728      0.000
    O3                 0.187      0.044      4.284      0.000
    A1                 0.203      0.045      4.466      0.000
    A2                 0.266      0.066      4.047      0.000
    A3                 0.351      0.075      4.665      0.000
    R1                 0.117      0.031      3.751      0.000
    R2                 0.488      0.086      5.646      0.000
    R3                 0.143      0.030      4.783      0.000

Group 55-74

 STR      BY
    S1                 1.000      0.000    999.000    999.000
    S2                 1.108      0.119      9.319      0.000
    S3                 0.937      0.099      9.440      0.000

 OPP      BY
    O1                 1.000      0.000    999.000    999.000
    O2                 0.779      0.096      8.136      0.000
    O3                 0.998      0.092     10.869      0.000

 ASP      BY
    A1                 1.000      0.000    999.000    999.000
    A2                 1.006      0.074     13.681      0.000
    A3                 1.016      0.071     14.310      0.000

 RES      BY
    R1                 1.000      0.000    999.000    999.000
    R2                 0.852      0.108      7.877      0.000
    R3                 0.923      0.083     11.057      0.000

 OPP      WITH
    STR                0.068      0.021      3.278      0.001

 ASP      WITH
    STR                0.121      0.036      3.358      0.001
    OPP                0.115      0.030      3.801      0.000

 RES      WITH
    STR                0.108      0.032      3.411      0.001
    OPP                0.036      0.029      1.247      0.212
    ASP                0.068      0.038      1.778      0.075

 Means
    STR                0.000      0.000    999.000    999.000
    OPP                0.000      0.000    999.000    999.000
    ASP                0.000      0.000    999.000    999.000
    RES                0.000      0.000    999.000    999.000

 Intercepts
    S1                 4.173      0.057     73.481      0.000
    S2                 3.827      0.063     60.776      0.000
    S3                 4.163      0.053     78.765      0.000
    O1                 4.202      0.044     95.912      0.000
    O2                 4.356      0.051     85.860      0.000
    O3                 4.154      0.050     82.322      0.000
    A1                 3.587      0.070     51.129      0.000
    A2                 3.625      0.077     46.987      0.000
    A3                 4.067      0.085     47.734      0.000
    R1                 4.231      0.064     65.987      0.000
    R2                 3.846      0.087     44.297      0.000
    R3                 4.221      0.064     66.247      0.000

 Variances
    STR                0.175      0.034      5.145      0.000
    OPP                0.109      0.026      4.169      0.000
    ASP                0.394      0.070      5.606      0.000
    RES                0.307      0.063      4.873      0.000

 Residual Variances
    S1                 0.184      0.032      5.778      0.000
    S2                 0.169      0.042      4.056      0.000
    S3                 0.143      0.025      5.748      0.000
    O1                 0.108      0.022      4.937      0.000
    O2                 0.193      0.024      8.183      0.000
    O3                 0.140      0.029      4.902      0.000
    A1                 0.125      0.030      4.179      0.000
    A2                 0.204      0.039      5.190      0.000
    A3                 0.356      0.061      5.802      0.000
    R1                 0.144      0.046      3.133      0.002
    R2                 0.497      0.075      6.587      0.000
    R3                 0.155      0.042      3.741      0.000


QUALITY OF NUMERICAL RESULTS FOR THE METRIC MODEL

     Condition Number for the Information Matrix              0.726E-02
       (ratio of smallest to largest eigenvalue)


MODEL RESULTS FOR THE SCALAR MODEL

                                                    Two-Tailed
                    Estimate       S.E.  Est./S.E.    P-Value

Group 18-34

 STR      BY
    S1                 1.000      0.000    999.000    999.000
    S2                 1.103      0.116      9.476      0.000
    S3                 0.936      0.098      9.597      0.000

 OPP      BY
    O1                 1.000      0.000    999.000    999.000
    O2                 0.782      0.095      8.201      0.000
    O3                 0.969      0.091     10.655      0.000

 ASP      BY
    A1                 1.000      0.000    999.000    999.000
    A2                 1.015      0.080     12.666      0.000
    A3                 1.025      0.079     13.043      0.000

 RES      BY
    R1                 1.000      0.000    999.000    999.000
    R2                 0.831      0.109      7.643      0.000
    R3                 0.923      0.084     11.021      0.000

 OPP      WITH
    STR                0.150      0.046      3.263      0.001

 ASP      WITH
    STR                0.020      0.058      0.353      0.724
    OPP                0.112      0.087      1.291      0.197

 RES      WITH
    STR                0.106      0.036      2.940      0.003
    OPP                0.194      0.065      2.993      0.003
    ASP                0.028      0.071      0.394      0.693

 Means
    STR                0.000      0.000    999.000    999.000
    OPP                0.000      0.000    999.000    999.000
    ASP                0.000      0.000    999.000    999.000
    RES                0.000      0.000    999.000    999.000

 Intercepts
    S1                 4.068      0.076     53.291      0.000
    S2                 3.652      0.084     43.245      0.000
    S3                 4.014      0.069     57.916      0.000
    O1                 3.972      0.095     41.814      0.000
    O2                 4.148      0.073     56.585      0.000
    O3                 3.987      0.084     47.330      0.000
    A1                 3.594      0.104     34.680      0.000
    A2                 3.519      0.105     33.556      0.000
    A3                 3.900      0.116     33.539      0.000
    R1                 4.127      0.080     51.821      0.000
    R2                 3.874      0.074     52.602      0.000
    R3                 4.117      0.074     55.683      0.000

 Variances
    STR                0.175      0.051      3.449      0.001
    OPP                0.304      0.101      2.994      0.003
    ASP                0.398      0.112      3.552      0.000
    RES                0.200      0.062      3.236      0.001

 Residual Variances
    S1                 0.156      0.041      3.831      0.000
    S2                 0.280      0.057      4.935      0.000
    S3                 0.142      0.039      3.614      0.000
    O1                 0.201      0.063      3.204      0.001
    O2                 0.204      0.054      3.768      0.000
    O3                 0.083      0.030      2.781      0.005
    A1                 0.116      0.045      2.611      0.009
    A2                 0.195      0.089      2.195      0.028
    A3                 0.322      0.082      3.941      0.000
    R1                 0.095      0.043      2.241      0.025
    R2                 0.198      0.048      4.138      0.000
    R3                 0.162      0.059      2.738      0.006

Group 35-54

 STR      BY
    S1                 1.000      0.000    999.000    999.000
    S2                 1.103      0.116      9.476      0.000
    S3                 0.936      0.098      9.597      0.000

 OPP      BY
    O1                 1.000      0.000    999.000    999.000
    O2                 0.782      0.095      8.201      0.000
    O3                 0.969      0.091     10.655      0.000

 ASP      BY
    A1                 1.000      0.000    999.000    999.000
    A2                 1.015      0.080     12.666      0.000
    A3                 1.025      0.079     13.043      0.000

 RES      BY
    R1                 1.000      0.000    999.000    999.000
    R2                 0.831      0.109      7.643      0.000
    R3                 0.923      0.084     11.021      0.000

 OPP      WITH
    STR                0.180      0.055      3.246      0.001

 ASP      WITH
    STR                0.207      0.054      3.844      0.000
    OPP                0.221      0.059      3.742      0.000

 RES      WITH
    STR                0.165      0.058      2.833      0.005
    OPP                0.201      0.059      3.399      0.001
    ASP                0.102      0.058      1.762      0.078

 Means
    STR                0.134      0.088      1.523      0.128
    OPP                0.102      0.104      0.980      0.327
    ASP                0.120      0.122      0.981      0.326
    RES               -0.012      0.096     -0.121      0.904

 Intercepts
    S1                 4.068      0.076     53.291      0.000
    S2                 3.652      0.084     43.245      0.000
    S3                 4.014      0.069     57.916      0.000
    O1                 3.972      0.095     41.814      0.000
    O2                 4.148      0.073     56.585      0.000
    O3                 3.987      0.084     47.330      0.000
    A1                 3.594      0.104     34.680      0.000
    A2                 3.519      0.105     33.556      0.000
    A3                 3.900      0.116     33.539      0.000
    R1                 4.127      0.080     51.821      0.000
    R2                 3.874      0.074     52.602      0.000
    R3                 4.117      0.074     55.683      0.000

 Variances
    STR                0.241      0.061      3.947      0.000
    OPP                0.289      0.062      4.619      0.000
    ASP                0.482      0.082      5.885      0.000
    RES                0.352      0.073      4.831      0.000

 Residual Variances
    S1                 0.169      0.040      4.185      0.000
    S2                 0.289      0.040      7.278      0.000
    S3                 0.128      0.038      3.410      0.001
    O1                 0.197      0.038      5.206      0.000
    O2                 0.214      0.033      6.591      0.000
    O3                 0.193      0.044      4.426      0.000
    A1                 0.208      0.046      4.500      0.000
    A2                 0.270      0.069      3.929      0.000
    A3                 0.348      0.075      4.629      0.000
    R1                 0.117      0.031      3.737      0.000
    R2                 0.492      0.089      5.514      0.000
    R3                 0.143      0.030      4.791      0.000

Group 55-74

 STR      BY
    S1                 1.000      0.000    999.000    999.000
    S2                 1.103      0.116      9.476      0.000
    S3                 0.936      0.098      9.597      0.000

 OPP      BY
    O1                 1.000      0.000    999.000    999.000
    O2                 0.782      0.095      8.201      0.000
    O3                 0.969      0.091     10.655      0.000

 ASP      BY
    A1                 1.000      0.000    999.000    999.000
    A2                 1.015      0.080     12.666      0.000
    A3                 1.025      0.079     13.043      0.000

 RES      BY
    R1                 1.000      0.000    999.000    999.000
    R2                 0.831      0.109      7.643      0.000
    R3                 0.923      0.084     11.021      0.000

 OPP      WITH
    STR                0.069      0.021      3.280      0.001

 ASP      WITH
    STR                0.121      0.036      3.360      0.001
    OPP                0.116      0.031      3.757      0.000

 RES      WITH
    STR                0.108      0.032      3.408      0.001
    OPP                0.036      0.029      1.246      0.213
    ASP                0.067      0.038      1.752      0.080

 Means
    STR                0.144      0.087      1.646      0.100
    OPP                0.216      0.102      2.120      0.034
    ASP                0.062      0.125      0.498      0.619
    RES                0.094      0.101      0.935      0.350

 Intercepts
    S1                 4.068      0.076     53.291      0.000
    S2                 3.652      0.084     43.245      0.000
    S3                 4.014      0.069     57.916      0.000
    O1                 3.972      0.095     41.814      0.000
    O2                 4.148      0.073     56.585      0.000
    O3                 3.987      0.084     47.330      0.000
    A1                 3.594      0.104     34.680      0.000
    A2                 3.519      0.105     33.556      0.000
    A3                 3.900      0.116     33.539      0.000
    R1                 4.127      0.080     51.821      0.000
    R2                 3.874      0.074     52.602      0.000
    R3                 4.117      0.074     55.683      0.000

 Variances
    STR                0.176      0.034      5.148      0.000
    OPP                0.110      0.027      4.097      0.000
    ASP                0.387      0.073      5.337      0.000
    RES                0.308      0.063      4.865      0.000

 Residual Variances
    S1                 0.186      0.032      5.718      0.000
    S2                 0.170      0.042      4.062      0.000
    S3                 0.143      0.025      5.701      0.000
    O1                 0.108      0.022      4.864      0.000
    O2                 0.195      0.024      7.978      0.000
    O3                 0.145      0.030      4.919      0.000
    A1                 0.139      0.033      4.237      0.000
    A2                 0.203      0.040      5.037      0.000
    A3                 0.368      0.065      5.674      0.000
    R1                 0.142      0.047      3.059      0.002
    R2                 0.514      0.081      6.389      0.000
    R3                 0.156      0.043      3.651      0.000


QUALITY OF NUMERICAL RESULTS FOR THE SCALAR MODEL

     Condition Number for the Information Matrix              0.258E-02
       (ratio of smallest to largest eigenvalue)


TECHNICAL 1 OUTPUT FOR THE CONFIGURAL MODEL


     PARAMETER SPECIFICATION FOR 18-34


           NU
              S1            S2            S3            O1            O2
              ________      ________      ________      ________      ________
                  1             2             3             4             5


           NU
              O3            A1            A2            A3            R1
              ________      ________      ________      ________      ________
                  6             7             8             9            10


           NU
              R2            R3
              ________      ________
                 11            12


           LAMBDA
              STR           OPP           ASP           RES
              ________      ________      ________      ________
 S1                 0             0             0             0
 S2                13             0             0             0
 S3                14             0             0             0
 O1                 0             0             0             0
 O2                 0            15             0             0
 O3                 0            16             0             0
 A1                 0             0             0             0
 A2                 0             0            17             0
 A3                 0             0            18             0
 R1                 0             0             0             0
 R2                 0             0             0            19
 R3                 0             0             0            20


           THETA
              S1            S2            S3            O1            O2
              ________      ________      ________      ________      ________
 S1                21
 S2                 0            22
 S3                 0             0            23
 O1                 0             0             0            24
 O2                 0             0             0             0            25
 O3                 0             0             0             0             0
 A1                 0             0             0             0             0
 A2                 0             0             0             0             0
 A3                 0             0             0             0             0
 R1                 0             0             0             0             0
 R2                 0             0             0             0             0
 R3                 0             0             0             0             0


           THETA
              O3            A1            A2            A3            R1
              ________      ________      ________      ________      ________
 O3                26
 A1                 0            27
 A2                 0             0            28
 A3                 0             0             0            29
 R1                 0             0             0             0            30
 R2                 0             0             0             0             0
 R3                 0             0             0             0             0


           THETA
              R2            R3
              ________      ________
 R2                31
 R3                 0            32


           ALPHA
              STR           OPP           ASP           RES
              ________      ________      ________      ________
                  0             0             0             0


           BETA
              STR           OPP           ASP           RES
              ________      ________      ________      ________
 STR                0             0             0             0
 OPP                0             0             0             0
 ASP                0             0             0             0
 RES                0             0             0             0


           PSI
              STR           OPP           ASP           RES
              ________      ________      ________      ________
 STR               33
 OPP               34            35
 ASP               36            37            38
 RES               39            40            41            42


     PARAMETER SPECIFICATION FOR 35-54


           NU
              S1            S2            S3            O1            O2
              ________      ________      ________      ________      ________
                 43            44            45            46            47


           NU
              O3            A1            A2            A3            R1
              ________      ________      ________      ________      ________
                 48            49            50            51            52


           NU
              R2            R3
              ________      ________
                 53            54


           LAMBDA
              STR           OPP           ASP           RES
              ________      ________      ________      ________
 S1                 0             0             0             0
 S2                55             0             0             0
 S3                56             0             0             0
 O1                 0             0             0             0
 O2                 0            57             0             0
 O3                 0            58             0             0
 A1                 0             0             0             0
 A2                 0             0            59             0
 A3                 0             0            60             0
 R1                 0             0             0             0
 R2                 0             0             0            61
 R3                 0             0             0            62


           THETA
              S1            S2            S3            O1            O2
              ________      ________      ________      ________      ________
 S1                63
 S2                 0            64
 S3                 0             0            65
 O1                 0             0             0            66
 O2                 0             0             0             0            67
 O3                 0             0             0             0             0
 A1                 0             0             0             0             0
 A2                 0             0             0             0             0
 A3                 0             0             0             0             0
 R1                 0             0             0             0             0
 R2                 0             0             0             0             0
 R3                 0             0             0             0             0


           THETA
              O3            A1            A2            A3            R1
              ________      ________      ________      ________      ________
 O3                68
 A1                 0            69
 A2                 0             0            70
 A3                 0             0             0            71
 R1                 0             0             0             0            72
 R2                 0             0             0             0             0
 R3                 0             0             0             0             0


           THETA
              R2            R3
              ________      ________
 R2                73
 R3                 0            74


           ALPHA
              STR           OPP           ASP           RES
              ________      ________      ________      ________
                  0             0             0             0


           BETA
              STR           OPP           ASP           RES
              ________      ________      ________      ________
 STR                0             0             0             0
 OPP                0             0             0             0
 ASP                0             0             0             0
 RES                0             0             0             0


           PSI
              STR           OPP           ASP           RES
              ________      ________      ________      ________
 STR               75
 OPP               76            77
 ASP               78            79            80
 RES               81            82            83            84


     PARAMETER SPECIFICATION FOR 55-74


           NU
              S1            S2            S3            O1            O2
              ________      ________      ________      ________      ________
                 85            86            87            88            89


           NU
              O3            A1            A2            A3            R1
              ________      ________      ________      ________      ________
                 90            91            92            93            94


           NU
              R2            R3
              ________      ________
                 95            96


           LAMBDA
              STR           OPP           ASP           RES
              ________      ________      ________      ________
 S1                 0             0             0             0
 S2                97             0             0             0
 S3                98             0             0             0
 O1                 0             0             0             0
 O2                 0            99             0             0
 O3                 0           100             0             0
 A1                 0             0             0             0
 A2                 0             0           101             0
 A3                 0             0           102             0
 R1                 0             0             0             0
 R2                 0             0             0           103
 R3                 0             0             0           104


           THETA
              S1            S2            S3            O1            O2
              ________      ________      ________      ________      ________
 S1               105
 S2                 0           106
 S3                 0             0           107
 O1                 0             0             0           108
 O2                 0             0             0             0           109
 O3                 0             0             0             0             0
 A1                 0             0             0             0             0
 A2                 0             0             0             0             0
 A3                 0             0             0             0             0
 R1                 0             0             0             0             0
 R2                 0             0             0             0             0
 R3                 0             0             0             0             0


           THETA
              O3            A1            A2            A3            R1
              ________      ________      ________      ________      ________
 O3               110
 A1                 0           111
 A2                 0             0           112
 A3                 0             0             0           113
 R1                 0             0             0             0           114
 R2                 0             0             0             0             0
 R3                 0             0             0             0             0


           THETA
              R2            R3
              ________      ________
 R2               115
 R3                 0           116


           ALPHA
              STR           OPP           ASP           RES
              ________      ________      ________      ________
                  0             0             0             0


           BETA
              STR           OPP           ASP           RES
              ________      ________      ________      ________
 STR                0             0             0             0
 OPP                0             0             0             0
 ASP                0             0             0             0
 RES                0             0             0             0


           PSI
              STR           OPP           ASP           RES
              ________      ________      ________      ________
 STR              117
 OPP              118           119
 ASP              120           121           122
 RES              123           124           125           126


     STARTING VALUES FOR 18-34


           NU
              S1            S2            S3            O1            O2
              ________      ________      ________      ________      ________
                4.043         3.681         4.021         3.957         4.128


           NU
              O3            A1            A2            A3            R1
              ________      ________      ________      ________      ________
                4.000         3.660         3.532         3.702         4.085


           NU
              R2            R3
              ________      ________
                4.021         4.085


           LAMBDA
              STR           OPP           ASP           RES
              ________      ________      ________      ________
 S1             1.000         0.000         0.000         0.000
 S2             1.339         0.000         0.000         0.000
 S3             0.967         0.000         0.000         0.000
 O1             0.000         1.000         0.000         0.000
 O2             0.000         0.562         0.000         0.000
 O3             0.000         0.800         0.000         0.000
 A1             0.000         0.000         1.000         0.000
 A2             0.000         0.000         0.875         0.000
 A3             0.000         0.000         1.111         0.000
 R1             0.000         0.000         0.000         1.000
 R2             0.000         0.000         0.000         0.914
 R3             0.000         0.000         0.000         1.000


           THETA
              S1            S2            S3            O1            O2
              ________      ________      ________      ________      ________
 S1             0.169
 S2             0.000         0.258
 S3             0.000         0.000         0.138
 O1             0.000         0.000         0.000         0.297
 O2             0.000         0.000         0.000         0.000         0.183
 O3             0.000         0.000         0.000         0.000         0.000
 A1             0.000         0.000         0.000         0.000         0.000
 A2             0.000         0.000         0.000         0.000         0.000
 A3             0.000         0.000         0.000         0.000         0.000
 R1             0.000         0.000         0.000         0.000         0.000
 R2             0.000         0.000         0.000         0.000         0.000
 R3             0.000         0.000         0.000         0.000         0.000


           THETA
              O3            A1            A2            A3            R1
              ________      ________      ________      ________      ________
 O3             0.170
 A1             0.000         0.261
 A2             0.000         0.000         0.273
 A3             0.000         0.000         0.000         0.381
 R1             0.000         0.000         0.000         0.000         0.145
 R2             0.000         0.000         0.000         0.000         0.000
 R3             0.000         0.000         0.000         0.000         0.000


           THETA
              R2            R3
              ________      ________
 R2             0.159
 R3             0.000         0.167


           ALPHA
              STR           OPP           ASP           RES
              ________      ________      ________      ________
                0.000         0.000         0.000         0.000


           BETA
              STR           OPP           ASP           RES
              ________      ________      ________      ________
 STR            0.000         0.000         0.000         0.000
 OPP            0.000         0.000         0.000         0.000
 ASP            0.000         0.000         0.000         0.000
 RES            0.000         0.000         0.000         0.000


           PSI
              STR           OPP           ASP           RES
              ________      ________      ________      ________
 STR            0.050
 OPP            0.000         0.050
 ASP            0.000         0.000         0.050
 RES            0.000         0.000         0.000         0.050


     STARTING VALUES FOR 35-54


           NU
              S1            S2            S3            O1            O2
              ________      ________      ________      ________      ________
                4.043         3.681         4.021         3.957         4.128


           NU
              O3            A1            A2            A3            R1
              ________      ________      ________      ________      ________
                4.000         3.660         3.532         3.702         4.085


           NU
              R2            R3
              ________      ________
                4.021         4.085


           LAMBDA
              STR           OPP           ASP           RES
              ________      ________      ________      ________
 S1             1.000         0.000         0.000         0.000
 S2             0.968         0.000         0.000         0.000
 S3             0.899         0.000         0.000         0.000
 O1             0.000         1.000         0.000         0.000
 O2             0.000         0.831         0.000         0.000
 O3             0.000         1.047         0.000         0.000
 A1             0.000         0.000         1.000         0.000
 A2             0.000         0.000         1.040         0.000
 A3             0.000         0.000         0.939         0.000
 R1             0.000         0.000         0.000         1.000
 R2             0.000         0.000         0.000         0.737
 R3             0.000         0.000         0.000         0.902


           THETA
              S1            S2            S3            O1            O2
              ________      ________      ________      ________      ________
 S1             0.169
 S2             0.000         0.258
 S3             0.000         0.000         0.138
 O1             0.000         0.000         0.000         0.297
 O2             0.000         0.000         0.000         0.000         0.183
 O3             0.000         0.000         0.000         0.000         0.000
 A1             0.000         0.000         0.000         0.000         0.000
 A2             0.000         0.000         0.000         0.000         0.000
 A3             0.000         0.000         0.000         0.000         0.000
 R1             0.000         0.000         0.000         0.000         0.000
 R2             0.000         0.000         0.000         0.000         0.000
 R3             0.000         0.000         0.000         0.000         0.000


           THETA
              O3            A1            A2            A3            R1
              ________      ________      ________      ________      ________
 O3             0.170
 A1             0.000         0.261
 A2             0.000         0.000         0.273
 A3             0.000         0.000         0.000         0.381
 R1             0.000         0.000         0.000         0.000         0.145
 R2             0.000         0.000         0.000         0.000         0.000
 R3             0.000         0.000         0.000         0.000         0.000


           THETA
              R2            R3
              ________      ________
 R2             0.159
 R3             0.000         0.167


           ALPHA
              STR           OPP           ASP           RES
              ________      ________      ________      ________
                0.000         0.000         0.000         0.000


           BETA
              STR           OPP           ASP           RES
              ________      ________      ________      ________
 STR            0.000         0.000         0.000         0.000
 OPP            0.000         0.000         0.000         0.000
 ASP            0.000         0.000         0.000         0.000
 RES            0.000         0.000         0.000         0.000


           PSI
              STR           OPP           ASP           RES
              ________      ________      ________      ________
 STR            0.050
 OPP            0.000         0.050
 ASP            0.000         0.000         0.050
 RES            0.000         0.000         0.000         0.050


     STARTING VALUES FOR 55-74


           NU
              S1            S2            S3            O1            O2
              ________      ________      ________      ________      ________
                4.043         3.681         4.021         3.957         4.128


           NU
              O3            A1            A2            A3            R1
              ________      ________      ________      ________      ________
                4.000         3.660         3.532         3.702         4.085


           NU
              R2            R3
              ________      ________
                4.021         4.085


           LAMBDA
              STR           OPP           ASP           RES
              ________      ________      ________      ________
 S1             1.000         0.000         0.000         0.000
 S2             1.561         0.000         0.000         0.000
 S3             1.148         0.000         0.000         0.000
 O1             0.000         1.000         0.000         0.000
 O2             0.000         0.876         0.000         0.000
 O3             0.000         1.369         0.000         0.000
 A1             0.000         0.000         1.000         0.000
 A2             0.000         0.000         1.018         0.000
 A3             0.000         0.000         0.994         0.000
 R1             0.000         0.000         0.000         1.000
 R2             0.000         0.000         0.000         1.064
 R3             0.000         0.000         0.000         1.064


           THETA
              S1            S2            S3            O1            O2
              ________      ________      ________      ________      ________
 S1             0.169
 S2             0.000         0.258
 S3             0.000         0.000         0.138
 O1             0.000         0.000         0.000         0.297
 O2             0.000         0.000         0.000         0.000         0.183
 O3             0.000         0.000         0.000         0.000         0.000
 A1             0.000         0.000         0.000         0.000         0.000
 A2             0.000         0.000         0.000         0.000         0.000
 A3             0.000         0.000         0.000         0.000         0.000
 R1             0.000         0.000         0.000         0.000         0.000
 R2             0.000         0.000         0.000         0.000         0.000
 R3             0.000         0.000         0.000         0.000         0.000


           THETA
              O3            A1            A2            A3            R1
              ________      ________      ________      ________      ________
 O3             0.170
 A1             0.000         0.261
 A2             0.000         0.000         0.273
 A3             0.000         0.000         0.000         0.381
 R1             0.000         0.000         0.000         0.000         0.145
 R2             0.000         0.000         0.000         0.000         0.000
 R3             0.000         0.000         0.000         0.000         0.000


           THETA
              R2            R3
              ________      ________
 R2             0.159
 R3             0.000         0.167


           ALPHA
              STR           OPP           ASP           RES
              ________      ________      ________      ________
                0.000         0.000         0.000         0.000


           BETA
              STR           OPP           ASP           RES
              ________      ________      ________      ________
 STR            0.000         0.000         0.000         0.000
 OPP            0.000         0.000         0.000         0.000
 ASP            0.000         0.000         0.000         0.000
 RES            0.000         0.000         0.000         0.000


           PSI
              STR           OPP           ASP           RES
              ________      ________      ________      ________
 STR            0.050
 OPP            0.000         0.050
 ASP            0.000         0.000         0.050
 RES            0.000         0.000         0.000         0.050


TECHNICAL 1 OUTPUT FOR THE METRIC MODEL


     PARAMETER SPECIFICATION FOR 18-34


           NU
              S1            S2            S3            O1            O2
              ________      ________      ________      ________      ________
                  1             2             3             4             5


           NU
              O3            A1            A2            A3            R1
              ________      ________      ________      ________      ________
                  6             7             8             9            10


           NU
              R2            R3
              ________      ________
                 11            12


           LAMBDA
              STR           OPP           ASP           RES
              ________      ________      ________      ________
 S1                 0             0             0             0
 S2                13             0             0             0
 S3                14             0             0             0
 O1                 0             0             0             0
 O2                 0            15             0             0
 O3                 0            16             0             0
 A1                 0             0             0             0
 A2                 0             0            17             0
 A3                 0             0            18             0
 R1                 0             0             0             0
 R2                 0             0             0            19
 R3                 0             0             0            20


           THETA
              S1            S2            S3            O1            O2
              ________      ________      ________      ________      ________
 S1                21
 S2                 0            22
 S3                 0             0            23
 O1                 0             0             0            24
 O2                 0             0             0             0            25
 O3                 0             0             0             0             0
 A1                 0             0             0             0             0
 A2                 0             0             0             0             0
 A3                 0             0             0             0             0
 R1                 0             0             0             0             0
 R2                 0             0             0             0             0
 R3                 0             0             0             0             0


           THETA
              O3            A1            A2            A3            R1
              ________      ________      ________      ________      ________
 O3                26
 A1                 0            27
 A2                 0             0            28
 A3                 0             0             0            29
 R1                 0             0             0             0            30
 R2                 0             0             0             0             0
 R3                 0             0             0             0             0


           THETA
              R2            R3
              ________      ________
 R2                31
 R3                 0            32


           ALPHA
              STR           OPP           ASP           RES
              ________      ________      ________      ________
                  0             0             0             0


           BETA
              STR           OPP           ASP           RES
              ________      ________      ________      ________
 STR                0             0             0             0
 OPP                0             0             0             0
 ASP                0             0             0             0
 RES                0             0             0             0


           PSI
              STR           OPP           ASP           RES
              ________      ________      ________      ________
 STR               33
 OPP               34            35
 ASP               36            37            38
 RES               39            40            41            42


     PARAMETER SPECIFICATION FOR 35-54


           NU
              S1            S2            S3            O1            O2
              ________      ________      ________      ________      ________
                 43            44            45            46            47


           NU
              O3            A1            A2            A3            R1
              ________      ________      ________      ________      ________
                 48            49            50            51            52


           NU
              R2            R3
              ________      ________
                 53            54


           LAMBDA
              STR           OPP           ASP           RES
              ________      ________      ________      ________
 S1                 0             0             0             0
 S2                13             0             0             0
 S3                14             0             0             0
 O1                 0             0             0             0
 O2                 0            15             0             0
 O3                 0            16             0             0
 A1                 0             0             0             0
 A2                 0             0            17             0
 A3                 0             0            18             0
 R1                 0             0             0             0
 R2                 0             0             0            19
 R3                 0             0             0            20


           THETA
              S1            S2            S3            O1            O2
              ________      ________      ________      ________      ________
 S1                55
 S2                 0            56
 S3                 0             0            57
 O1                 0             0             0            58
 O2                 0             0             0             0            59
 O3                 0             0             0             0             0
 A1                 0             0             0             0             0
 A2                 0             0             0             0             0
 A3                 0             0             0             0             0
 R1                 0             0             0             0             0
 R2                 0             0             0             0             0
 R3                 0             0             0             0             0


           THETA
              O3            A1            A2            A3            R1
              ________      ________      ________      ________      ________
 O3                60
 A1                 0            61
 A2                 0             0            62
 A3                 0             0             0            63
 R1                 0             0             0             0            64
 R2                 0             0             0             0             0
 R3                 0             0             0             0             0


           THETA
              R2            R3
              ________      ________
 R2                65
 R3                 0            66


           ALPHA
              STR           OPP           ASP           RES
              ________      ________      ________      ________
                  0             0             0             0


           BETA
              STR           OPP           ASP           RES
              ________      ________      ________      ________
 STR                0             0             0             0
 OPP                0             0             0             0
 ASP                0             0             0             0
 RES                0             0             0             0


           PSI
              STR           OPP           ASP           RES
              ________      ________      ________      ________
 STR               67
 OPP               68            69
 ASP               70            71            72
 RES               73            74            75            76


     PARAMETER SPECIFICATION FOR 55-74


           NU
              S1            S2            S3            O1            O2
              ________      ________      ________      ________      ________
                 77            78            79            80            81


           NU
              O3            A1            A2            A3            R1
              ________      ________      ________      ________      ________
                 82            83            84            85            86


           NU
              R2            R3
              ________      ________
                 87            88


           LAMBDA
              STR           OPP           ASP           RES
              ________      ________      ________      ________
 S1                 0             0             0             0
 S2                13             0             0             0
 S3                14             0             0             0
 O1                 0             0             0             0
 O2                 0            15             0             0
 O3                 0            16             0             0
 A1                 0             0             0             0
 A2                 0             0            17             0
 A3                 0             0            18             0
 R1                 0             0             0             0
 R2                 0             0             0            19
 R3                 0             0             0            20


           THETA
              S1            S2            S3            O1            O2
              ________      ________      ________      ________      ________
 S1                89
 S2                 0            90
 S3                 0             0            91
 O1                 0             0             0            92
 O2                 0             0             0             0            93
 O3                 0             0             0             0             0
 A1                 0             0             0             0             0
 A2                 0             0             0             0             0
 A3                 0             0             0             0             0
 R1                 0             0             0             0             0
 R2                 0             0             0             0             0
 R3                 0             0             0             0             0


           THETA
              O3            A1            A2            A3            R1
              ________      ________      ________      ________      ________
 O3                94
 A1                 0            95
 A2                 0             0            96
 A3                 0             0             0            97
 R1                 0             0             0             0            98
 R2                 0             0             0             0             0
 R3                 0             0             0             0             0


           THETA
              R2            R3
              ________      ________
 R2                99
 R3                 0           100


           ALPHA
              STR           OPP           ASP           RES
              ________      ________      ________      ________
                  0             0             0             0


           BETA
              STR           OPP           ASP           RES
              ________      ________      ________      ________
 STR                0             0             0             0
 OPP                0             0             0             0
 ASP                0             0             0             0
 RES                0             0             0             0


           PSI
              STR           OPP           ASP           RES
              ________      ________      ________      ________
 STR              101
 OPP              102           103
 ASP              104           105           106
 RES              107           108           109           110


     STARTING VALUES FOR 18-34


           NU
              S1            S2            S3            O1            O2
              ________      ________      ________      ________      ________
                4.043         3.681         4.021         3.957         4.128


           NU
              O3            A1            A2            A3            R1
              ________      ________      ________      ________      ________
                4.000         3.660         3.532         3.702         4.085


           NU
              R2            R3
              ________      ________
                4.021         4.085


           LAMBDA
              STR           OPP           ASP           RES
              ________      ________      ________      ________
 S1             1.000         0.000         0.000         0.000
 S2             1.339         0.000         0.000         0.000
 S3             0.967         0.000         0.000         0.000
 O1             0.000         1.000         0.000         0.000
 O2             0.000         0.562         0.000         0.000
 O3             0.000         0.800         0.000         0.000
 A1             0.000         0.000         1.000         0.000
 A2             0.000         0.000         0.875         0.000
 A3             0.000         0.000         1.111         0.000
 R1             0.000         0.000         0.000         1.000
 R2             0.000         0.000         0.000         0.914
 R3             0.000         0.000         0.000         1.000


           THETA
              S1            S2            S3            O1            O2
              ________      ________      ________      ________      ________
 S1             0.169
 S2             0.000         0.258
 S3             0.000         0.000         0.138
 O1             0.000         0.000         0.000         0.297
 O2             0.000         0.000         0.000         0.000         0.183
 O3             0.000         0.000         0.000         0.000         0.000
 A1             0.000         0.000         0.000         0.000         0.000
 A2             0.000         0.000         0.000         0.000         0.000
 A3             0.000         0.000         0.000         0.000         0.000
 R1             0.000         0.000         0.000         0.000         0.000
 R2             0.000         0.000         0.000         0.000         0.000
 R3             0.000         0.000         0.000         0.000         0.000


           THETA
              O3            A1            A2            A3            R1
              ________      ________      ________      ________      ________
 O3             0.170
 A1             0.000         0.261
 A2             0.000         0.000         0.273
 A3             0.000         0.000         0.000         0.381
 R1             0.000         0.000         0.000         0.000         0.145
 R2             0.000         0.000         0.000         0.000         0.000
 R3             0.000         0.000         0.000         0.000         0.000


           THETA
              R2            R3
              ________      ________
 R2             0.159
 R3             0.000         0.167


           ALPHA
              STR           OPP           ASP           RES
              ________      ________      ________      ________
                0.000         0.000         0.000         0.000


           BETA
              STR           OPP           ASP           RES
              ________      ________      ________      ________
 STR            0.000         0.000         0.000         0.000
 OPP            0.000         0.000         0.000         0.000
 ASP            0.000         0.000         0.000         0.000
 RES            0.000         0.000         0.000         0.000


           PSI
              STR           OPP           ASP           RES
              ________      ________      ________      ________
 STR            0.050
 OPP            0.000         0.050
 ASP            0.000         0.000         0.050
 RES            0.000         0.000         0.000         0.050


     STARTING VALUES FOR 35-54


           NU
              S1            S2            S3            O1            O2
              ________      ________      ________      ________      ________
                4.043         3.681         4.021         3.957         4.128


           NU
              O3            A1            A2            A3            R1
              ________      ________      ________      ________      ________
                4.000         3.660         3.532         3.702         4.085


           NU
              R2            R3
              ________      ________
                4.021         4.085


           LAMBDA
              STR           OPP           ASP           RES
              ________      ________      ________      ________
 S1             1.000         0.000         0.000         0.000
 S2             0.968         0.000         0.000         0.000
 S3             0.899         0.000         0.000         0.000
 O1             0.000         1.000         0.000         0.000
 O2             0.000         0.831         0.000         0.000
 O3             0.000         1.047         0.000         0.000
 A1             0.000         0.000         1.000         0.000
 A2             0.000         0.000         1.040         0.000
 A3             0.000         0.000         0.939         0.000
 R1             0.000         0.000         0.000         1.000
 R2             0.000         0.000         0.000         0.737
 R3             0.000         0.000         0.000         0.902


           THETA
              S1            S2            S3            O1            O2
              ________      ________      ________      ________      ________
 S1             0.169
 S2             0.000         0.258
 S3             0.000         0.000         0.138
 O1             0.000         0.000         0.000         0.297
 O2             0.000         0.000         0.000         0.000         0.183
 O3             0.000         0.000         0.000         0.000         0.000
 A1             0.000         0.000         0.000         0.000         0.000
 A2             0.000         0.000         0.000         0.000         0.000
 A3             0.000         0.000         0.000         0.000         0.000
 R1             0.000         0.000         0.000         0.000         0.000
 R2             0.000         0.000         0.000         0.000         0.000
 R3             0.000         0.000         0.000         0.000         0.000


           THETA
              O3            A1            A2            A3            R1
              ________      ________      ________      ________      ________
 O3             0.170
 A1             0.000         0.261
 A2             0.000         0.000         0.273
 A3             0.000         0.000         0.000         0.381
 R1             0.000         0.000         0.000         0.000         0.145
 R2             0.000         0.000         0.000         0.000         0.000
 R3             0.000         0.000         0.000         0.000         0.000


           THETA
              R2            R3
              ________      ________
 R2             0.159
 R3             0.000         0.167


           ALPHA
              STR           OPP           ASP           RES
              ________      ________      ________      ________
                0.000         0.000         0.000         0.000


           BETA
              STR           OPP           ASP           RES
              ________      ________      ________      ________
 STR            0.000         0.000         0.000         0.000
 OPP            0.000         0.000         0.000         0.000
 ASP            0.000         0.000         0.000         0.000
 RES            0.000         0.000         0.000         0.000


           PSI
              STR           OPP           ASP           RES
              ________      ________      ________      ________
 STR            0.050
 OPP            0.000         0.050
 ASP            0.000         0.000         0.050
 RES            0.000         0.000         0.000         0.050


     STARTING VALUES FOR 55-74


           NU
              S1            S2            S3            O1            O2
              ________      ________      ________      ________      ________
                4.043         3.681         4.021         3.957         4.128


           NU
              O3            A1            A2            A3            R1
              ________      ________      ________      ________      ________
                4.000         3.660         3.532         3.702         4.085


           NU
              R2            R3
              ________      ________
                4.021         4.085


           LAMBDA
              STR           OPP           ASP           RES
              ________      ________      ________      ________
 S1             1.000         0.000         0.000         0.000
 S2             1.561         0.000         0.000         0.000
 S3             1.148         0.000         0.000         0.000
 O1             0.000         1.000         0.000         0.000
 O2             0.000         0.876         0.000         0.000
 O3             0.000         1.369         0.000         0.000
 A1             0.000         0.000         1.000         0.000
 A2             0.000         0.000         1.018         0.000
 A3             0.000         0.000         0.994         0.000
 R1             0.000         0.000         0.000         1.000
 R2             0.000         0.000         0.000         1.064
 R3             0.000         0.000         0.000         1.064


           THETA
              S1            S2            S3            O1            O2
              ________      ________      ________      ________      ________
 S1             0.169
 S2             0.000         0.258
 S3             0.000         0.000         0.138
 O1             0.000         0.000         0.000         0.297
 O2             0.000         0.000         0.000         0.000         0.183
 O3             0.000         0.000         0.000         0.000         0.000
 A1             0.000         0.000         0.000         0.000         0.000
 A2             0.000         0.000         0.000         0.000         0.000
 A3             0.000         0.000         0.000         0.000         0.000
 R1             0.000         0.000         0.000         0.000         0.000
 R2             0.000         0.000         0.000         0.000         0.000
 R3             0.000         0.000         0.000         0.000         0.000


           THETA
              O3            A1            A2            A3            R1
              ________      ________      ________      ________      ________
 O3             0.170
 A1             0.000         0.261
 A2             0.000         0.000         0.273
 A3             0.000         0.000         0.000         0.381
 R1             0.000         0.000         0.000         0.000         0.145
 R2             0.000         0.000         0.000         0.000         0.000
 R3             0.000         0.000         0.000         0.000         0.000


           THETA
              R2            R3
              ________      ________
 R2             0.159
 R3             0.000         0.167


           ALPHA
              STR           OPP           ASP           RES
              ________      ________      ________      ________
                0.000         0.000         0.000         0.000


           BETA
              STR           OPP           ASP           RES
              ________      ________      ________      ________
 STR            0.000         0.000         0.000         0.000
 OPP            0.000         0.000         0.000         0.000
 ASP            0.000         0.000         0.000         0.000
 RES            0.000         0.000         0.000         0.000


           PSI
              STR           OPP           ASP           RES
              ________      ________      ________      ________
 STR            0.050
 OPP            0.000         0.050
 ASP            0.000         0.000         0.050
 RES            0.000         0.000         0.000         0.050


TECHNICAL 1 OUTPUT FOR THE SCALAR MODEL


     PARAMETER SPECIFICATION FOR 18-34


           NU
              S1            S2            S3            O1            O2
              ________      ________      ________      ________      ________
                  1             2             3             4             5


           NU
              O3            A1            A2            A3            R1
              ________      ________      ________      ________      ________
                  6             7             8             9            10


           NU
              R2            R3
              ________      ________
                 11            12


           LAMBDA
              STR           OPP           ASP           RES
              ________      ________      ________      ________
 S1                 0             0             0             0
 S2                13             0             0             0
 S3                14             0             0             0
 O1                 0             0             0             0
 O2                 0            15             0             0
 O3                 0            16             0             0
 A1                 0             0             0             0
 A2                 0             0            17             0
 A3                 0             0            18             0
 R1                 0             0             0             0
 R2                 0             0             0            19
 R3                 0             0             0            20


           THETA
              S1            S2            S3            O1            O2
              ________      ________      ________      ________      ________
 S1                21
 S2                 0            22
 S3                 0             0            23
 O1                 0             0             0            24
 O2                 0             0             0             0            25
 O3                 0             0             0             0             0
 A1                 0             0             0             0             0
 A2                 0             0             0             0             0
 A3                 0             0             0             0             0
 R1                 0             0             0             0             0
 R2                 0             0             0             0             0
 R3                 0             0             0             0             0


           THETA
              O3            A1            A2            A3            R1
              ________      ________      ________      ________      ________
 O3                26
 A1                 0            27
 A2                 0             0            28
 A3                 0             0             0            29
 R1                 0             0             0             0            30
 R2                 0             0             0             0             0
 R3                 0             0             0             0             0


           THETA
              R2            R3
              ________      ________
 R2                31
 R3                 0            32


           ALPHA
              STR           OPP           ASP           RES
              ________      ________      ________      ________
                  0             0             0             0


           BETA
              STR           OPP           ASP           RES
              ________      ________      ________      ________
 STR                0             0             0             0
 OPP                0             0             0             0
 ASP                0             0             0             0
 RES                0             0             0             0


           PSI
              STR           OPP           ASP           RES
              ________      ________      ________      ________
 STR               33
 OPP               34            35
 ASP               36            37            38
 RES               39            40            41            42


     PARAMETER SPECIFICATION FOR 35-54


           NU
              S1            S2            S3            O1            O2
              ________      ________      ________      ________      ________
                  1             2             3             4             5


           NU
              O3            A1            A2            A3            R1
              ________      ________      ________      ________      ________
                  6             7             8             9            10


           NU
              R2            R3
              ________      ________
                 11            12


           LAMBDA
              STR           OPP           ASP           RES
              ________      ________      ________      ________
 S1                 0             0             0             0
 S2                13             0             0             0
 S3                14             0             0             0
 O1                 0             0             0             0
 O2                 0            15             0             0
 O3                 0            16             0             0
 A1                 0             0             0             0
 A2                 0             0            17             0
 A3                 0             0            18             0
 R1                 0             0             0             0
 R2                 0             0             0            19
 R3                 0             0             0            20


           THETA
              S1            S2            S3            O1            O2
              ________      ________      ________      ________      ________
 S1                43
 S2                 0            44
 S3                 0             0            45
 O1                 0             0             0            46
 O2                 0             0             0             0            47
 O3                 0             0             0             0             0
 A1                 0             0             0             0             0
 A2                 0             0             0             0             0
 A3                 0             0             0             0             0
 R1                 0             0             0             0             0
 R2                 0             0             0             0             0
 R3                 0             0             0             0             0


           THETA
              O3            A1            A2            A3            R1
              ________      ________      ________      ________      ________
 O3                48
 A1                 0            49
 A2                 0             0            50
 A3                 0             0             0            51
 R1                 0             0             0             0            52
 R2                 0             0             0             0             0
 R3                 0             0             0             0             0


           THETA
              R2            R3
              ________      ________
 R2                53
 R3                 0            54


           ALPHA
              STR           OPP           ASP           RES
              ________      ________      ________      ________
                 55            56            57            58


           BETA
              STR           OPP           ASP           RES
              ________      ________      ________      ________
 STR                0             0             0             0
 OPP                0             0             0             0
 ASP                0             0             0             0
 RES                0             0             0             0


           PSI
              STR           OPP           ASP           RES
              ________      ________      ________      ________
 STR               59
 OPP               60            61
 ASP               62            63            64
 RES               65            66            67            68


     PARAMETER SPECIFICATION FOR 55-74


           NU
              S1            S2            S3            O1            O2
              ________      ________      ________      ________      ________
                  1             2             3             4             5


           NU
              O3            A1            A2            A3            R1
              ________      ________      ________      ________      ________
                  6             7             8             9            10


           NU
              R2            R3
              ________      ________
                 11            12


           LAMBDA
              STR           OPP           ASP           RES
              ________      ________      ________      ________
 S1                 0             0             0             0
 S2                13             0             0             0
 S3                14             0             0             0
 O1                 0             0             0             0
 O2                 0            15             0             0
 O3                 0            16             0             0
 A1                 0             0             0             0
 A2                 0             0            17             0
 A3                 0             0            18             0
 R1                 0             0             0             0
 R2                 0             0             0            19
 R3                 0             0             0            20


           THETA
              S1            S2            S3            O1            O2
              ________      ________      ________      ________      ________
 S1                69
 S2                 0            70
 S3                 0             0            71
 O1                 0             0             0            72
 O2                 0             0             0             0            73
 O3                 0             0             0             0             0
 A1                 0             0             0             0             0
 A2                 0             0             0             0             0
 A3                 0             0             0             0             0
 R1                 0             0             0             0             0
 R2                 0             0             0             0             0
 R3                 0             0             0             0             0


           THETA
              O3            A1            A2            A3            R1
              ________      ________      ________      ________      ________
 O3                74
 A1                 0            75
 A2                 0             0            76
 A3                 0             0             0            77
 R1                 0             0             0             0            78
 R2                 0             0             0             0             0
 R3                 0             0             0             0             0


           THETA
              R2            R3
              ________      ________
 R2                79
 R3                 0            80


           ALPHA
              STR           OPP           ASP           RES
              ________      ________      ________      ________
                 81            82            83            84


           BETA
              STR           OPP           ASP           RES
              ________      ________      ________      ________
 STR                0             0             0             0
 OPP                0             0             0             0
 ASP                0             0             0             0
 RES                0             0             0             0


           PSI
              STR           OPP           ASP           RES
              ________      ________      ________      ________
 STR               85
 OPP               86            87
 ASP               88            89            90
 RES               91            92            93            94


     STARTING VALUES FOR 18-34


           NU
              S1            S2            S3            O1            O2
              ________      ________      ________      ________      ________
                4.043         3.681         4.021         3.957         4.128


           NU
              O3            A1            A2            A3            R1
              ________      ________      ________      ________      ________
                4.000         3.660         3.532         3.702         4.085


           NU
              R2            R3
              ________      ________
                4.021         4.085


           LAMBDA
              STR           OPP           ASP           RES
              ________      ________      ________      ________
 S1             1.000         0.000         0.000         0.000
 S2             1.339         0.000         0.000         0.000
 S3             0.967         0.000         0.000         0.000
 O1             0.000         1.000         0.000         0.000
 O2             0.000         0.562         0.000         0.000
 O3             0.000         0.800         0.000         0.000
 A1             0.000         0.000         1.000         0.000
 A2             0.000         0.000         0.875         0.000
 A3             0.000         0.000         1.111         0.000
 R1             0.000         0.000         0.000         1.000
 R2             0.000         0.000         0.000         0.914
 R3             0.000         0.000         0.000         1.000


           THETA
              S1            S2            S3            O1            O2
              ________      ________      ________      ________      ________
 S1             0.169
 S2             0.000         0.258
 S3             0.000         0.000         0.138
 O1             0.000         0.000         0.000         0.297
 O2             0.000         0.000         0.000         0.000         0.183
 O3             0.000         0.000         0.000         0.000         0.000
 A1             0.000         0.000         0.000         0.000         0.000
 A2             0.000         0.000         0.000         0.000         0.000
 A3             0.000         0.000         0.000         0.000         0.000
 R1             0.000         0.000         0.000         0.000         0.000
 R2             0.000         0.000         0.000         0.000         0.000
 R3             0.000         0.000         0.000         0.000         0.000


           THETA
              O3            A1            A2            A3            R1
              ________      ________      ________      ________      ________
 O3             0.170
 A1             0.000         0.261
 A2             0.000         0.000         0.273
 A3             0.000         0.000         0.000         0.381
 R1             0.000         0.000         0.000         0.000         0.145
 R2             0.000         0.000         0.000         0.000         0.000
 R3             0.000         0.000         0.000         0.000         0.000


           THETA
              R2            R3
              ________      ________
 R2             0.159
 R3             0.000         0.167


           ALPHA
              STR           OPP           ASP           RES
              ________      ________      ________      ________
                0.000         0.000         0.000         0.000


           BETA
              STR           OPP           ASP           RES
              ________      ________      ________      ________
 STR            0.000         0.000         0.000         0.000
 OPP            0.000         0.000         0.000         0.000
 ASP            0.000         0.000         0.000         0.000
 RES            0.000         0.000         0.000         0.000


           PSI
              STR           OPP           ASP           RES
              ________      ________      ________      ________
 STR            0.050
 OPP            0.000         0.050
 ASP            0.000         0.000         0.050
 RES            0.000         0.000         0.000         0.050


     STARTING VALUES FOR 35-54


           NU
              S1            S2            S3            O1            O2
              ________      ________      ________      ________      ________
                4.043         3.681         4.021         3.957         4.128


           NU
              O3            A1            A2            A3            R1
              ________      ________      ________      ________      ________
                4.000         3.660         3.532         3.702         4.085


           NU
              R2            R3
              ________      ________
                4.021         4.085


           LAMBDA
              STR           OPP           ASP           RES
              ________      ________      ________      ________
 S1             1.000         0.000         0.000         0.000
 S2             0.968         0.000         0.000         0.000
 S3             0.899         0.000         0.000         0.000
 O1             0.000         1.000         0.000         0.000
 O2             0.000         0.831         0.000         0.000
 O3             0.000         1.047         0.000         0.000
 A1             0.000         0.000         1.000         0.000
 A2             0.000         0.000         1.040         0.000
 A3             0.000         0.000         0.939         0.000
 R1             0.000         0.000         0.000         1.000
 R2             0.000         0.000         0.000         0.737
 R3             0.000         0.000         0.000         0.902


           THETA
              S1            S2            S3            O1            O2
              ________      ________      ________      ________      ________
 S1             0.169
 S2             0.000         0.258
 S3             0.000         0.000         0.138
 O1             0.000         0.000         0.000         0.297
 O2             0.000         0.000         0.000         0.000         0.183
 O3             0.000         0.000         0.000         0.000         0.000
 A1             0.000         0.000         0.000         0.000         0.000
 A2             0.000         0.000         0.000         0.000         0.000
 A3             0.000         0.000         0.000         0.000         0.000
 R1             0.000         0.000         0.000         0.000         0.000
 R2             0.000         0.000         0.000         0.000         0.000
 R3             0.000         0.000         0.000         0.000         0.000


           THETA
              O3            A1            A2            A3            R1
              ________      ________      ________      ________      ________
 O3             0.170
 A1             0.000         0.261
 A2             0.000         0.000         0.273
 A3             0.000         0.000         0.000         0.381
 R1             0.000         0.000         0.000         0.000         0.145
 R2             0.000         0.000         0.000         0.000         0.000
 R3             0.000         0.000         0.000         0.000         0.000


           THETA
              R2            R3
              ________      ________
 R2             0.159
 R3             0.000         0.167


           ALPHA
              STR           OPP           ASP           RES
              ________      ________      ________      ________
                0.000         0.000         0.000         0.000


           BETA
              STR           OPP           ASP           RES
              ________      ________      ________      ________
 STR            0.000         0.000         0.000         0.000
 OPP            0.000         0.000         0.000         0.000
 ASP            0.000         0.000         0.000         0.000
 RES            0.000         0.000         0.000         0.000


           PSI
              STR           OPP           ASP           RES
              ________      ________      ________      ________
 STR            0.050
 OPP            0.000         0.050
 ASP            0.000         0.000         0.050
 RES            0.000         0.000         0.000         0.050


     STARTING VALUES FOR 55-74


           NU
              S1            S2            S3            O1            O2
              ________      ________      ________      ________      ________
                4.043         3.681         4.021         3.957         4.128


           NU
              O3            A1            A2            A3            R1
              ________      ________      ________      ________      ________
                4.000         3.660         3.532         3.702         4.085


           NU
              R2            R3
              ________      ________
                4.021         4.085


           LAMBDA
              STR           OPP           ASP           RES
              ________      ________      ________      ________
 S1             1.000         0.000         0.000         0.000
 S2             1.561         0.000         0.000         0.000
 S3             1.148         0.000         0.000         0.000
 O1             0.000         1.000         0.000         0.000
 O2             0.000         0.876         0.000         0.000
 O3             0.000         1.369         0.000         0.000
 A1             0.000         0.000         1.000         0.000
 A2             0.000         0.000         1.018         0.000
 A3             0.000         0.000         0.994         0.000
 R1             0.000         0.000         0.000         1.000
 R2             0.000         0.000         0.000         1.064
 R3             0.000         0.000         0.000         1.064


           THETA
              S1            S2            S3            O1            O2
              ________      ________      ________      ________      ________
 S1             0.169
 S2             0.000         0.258
 S3             0.000         0.000         0.138
 O1             0.000         0.000         0.000         0.297
 O2             0.000         0.000         0.000         0.000         0.183
 O3             0.000         0.000         0.000         0.000         0.000
 A1             0.000         0.000         0.000         0.000         0.000
 A2             0.000         0.000         0.000         0.000         0.000
 A3             0.000         0.000         0.000         0.000         0.000
 R1             0.000         0.000         0.000         0.000         0.000
 R2             0.000         0.000         0.000         0.000         0.000
 R3             0.000         0.000         0.000         0.000         0.000


           THETA
              O3            A1            A2            A3            R1
              ________      ________      ________      ________      ________
 O3             0.170
 A1             0.000         0.261
 A2             0.000         0.000         0.273
 A3             0.000         0.000         0.000         0.381
 R1             0.000         0.000         0.000         0.000         0.145
 R2             0.000         0.000         0.000         0.000         0.000
 R3             0.000         0.000         0.000         0.000         0.000


           THETA
              R2            R3
              ________      ________
 R2             0.159
 R3             0.000         0.167


           ALPHA
              STR           OPP           ASP           RES
              ________      ________      ________      ________
                0.000         0.000         0.000         0.000


           BETA
              STR           OPP           ASP           RES
              ________      ________      ________      ________
 STR            0.000         0.000         0.000         0.000
 OPP            0.000         0.000         0.000         0.000
 ASP            0.000         0.000         0.000         0.000
 RES            0.000         0.000         0.000         0.000


           PSI
              STR           OPP           ASP           RES
              ________      ________      ________      ________
 STR            0.050
 OPP            0.000         0.050
 ASP            0.000         0.000         0.050
 RES            0.000         0.000         0.000         0.050


TECHNICAL 9 OUTPUT

Error messages for the Configural Model:

THE MODEL ESTIMATION TERMINATED NORMALLY

Error messages for the Metric Model:

THE MODEL ESTIMATION TERMINATED NORMALLY

Error messages for the Scalar Model:

THE MODEL ESTIMATION TERMINATED NORMALLY


DIAGRAM INFORMATION

  Mplus diagrams are not available for multiple invariance models.
  No diagram output was produced.


     Beginning Time:  12:14:16
        Ending Time:  12:14:17
       Elapsed Time:  00:00:01


MUTHEN & MUTHEN
3463 Stoner Ave.
Los Angeles, CA  90066

Tel: (310) 391-9971
Fax: (310) 391-8971
Web: www.StatModel.com
Support: Support@StatModel.com

Copyright (c) 1998-2021 Muthen & Muthen
