# Supplementary material for: Measuring Strengths, Opportunities, Aspirations, and Results: Psychometric Properties of the 12-Item SOAR Scale
Source: Front Psychol. 2022 Apr 8;13:854406. doi: 10.3389/fpsyg.2022.854406 (PMC9028961; doi:10.3389/fpsyg.2022.854406)
Supplement: Supplementary file 1 [file Data_Sheet_1.zip › Supplementary Material/5. MEASUREMENT INVARIANCE MODEL 1/Age/strict age.out]

Mplus VERSION 8.6
MUTHEN & MUTHEN
02/24/2022   3:30 PM

INPUT INSTRUCTIONS

  Title:
  MI MODEL 1 AGE;

  DATA:
  file is Mplus.txt;


  VARIABLE:
  Names are
  Gender Age Ed S1 S2 S3 O1 O2 O3 A1 A2 A3 R1 R2 R3;


  USEVARIABLES ARE S1-R3;
  !GROUPING = Gender (1 = Female, 2 = Male);
  !GROUPING = Ed (1 = UG, 2 = Grad);
  GROUPING = Age (1 = 18-34, 2 = 35-54, 3 = 55-74);

  Analysis:
  ESTIMATOR = MLR;
  PROCESSORS= 8;
  !MODEL IS CONFIGURAL METRIC SCALAR;

  Model:
  STR BY S1-S3* (L1-L3);!Loadings
  OPP BY O1-O3* (L4-L6);
  ASP BY A1-A3* (L7-L9);
  RES BY R1-R3* (L10-L12);
  [S1-R3*] (I1-I12);!Item intercepts
  [STR-RES@0];!Factor means
  STR-RES@1;!Factor variances
  S1-R3* (U1-U12);!Item residuals/UNIQUENESS


  MODEL 35-54:

  STR BY S1-S3* (L1-L3);!Loadings
  OPP BY O1-O3* (L4-L6);
  ASP BY A1-A3* (L7-L9);
  RES BY R1-R3* (L10-L12);
  [S1-R3*] (I1-I12);!Item intercepts
  [STR-RES*];
  STR-RES*;
  S1-R3* (U1-U12);!Item residuals

  MODEL 55-74:

  STR BY S1-S3* (L1-L3);!Loadings
  OPP BY O1-O3* (L4-L6);
  ASP BY A1-A3* (L7-L9);
  RES BY R1-R3* (L10-L12);
  [S1-R3*] (I1-I12);!Item intercepts
  [STR-RES*];
  STR-RES*;
  S1-R3* (U1-U12);!Item residuals


  OUTPUT:
  STDYX


INPUT READING TERMINATED NORMALLY


MI MODEL 1 AGE;

SUMMARY OF ANALYSIS

Number of groups                                                 3
Number of observations
   Group 18-34                                                  47
   Group 35-54                                                 134
   Group 55-74                                                 104
   Total sample size                                           285

Number of dependent variables                                   12
Number of independent variables                                  0
Number of continuous latent variables                            4

Observed dependent variables

  Continuous
   S1          S2          S3          O1          O2          O3
   A1          A2          A3          R1          R2          R3

Continuous latent variables
   STR         OPP         ASP         RES

Variables with special functions

  Grouping variable     AGE

Estimator                                                      MLR
Information matrix                                        OBSERVED
Maximum number of iterations                                  1000
Convergence criterion                                    0.500D-04
Maximum number of steepest descent iterations                   20

Input data file(s)
  Mplus.txt

Input data format  FREE


UNIVARIATE SAMPLE STATISTICS


     UNIVARIATE HIGHER-ORDER MOMENT DESCRIPTIVE STATISTICS FOR 18-34

         Variable/         Mean/     Skewness/   Minimum/ % with                Percentiles
        Sample Size      Variance    Kurtosis    Maximum  Min/Max      20%/60%    40%/80%    Median

     S1                    4.043      -0.004       3.000   14.89%       4.000      4.000      4.000
              47.000       0.339      -0.062       5.000   19.15%       4.000      4.000
     S2                    3.681      -0.477       2.000    6.38%       3.000      4.000      4.000
              47.000       0.515       0.137       5.000    8.51%       4.000      4.000
     S3                    4.021       0.025       3.000   12.77%       4.000      4.000      4.000
              47.000       0.276       0.613       5.000   14.89%       4.000      4.000
     O1                    3.957      -0.485       2.000    4.26%       3.000      4.000      4.000
              47.000       0.594       0.011       5.000   23.40%       4.000      5.000
     O2                    4.128      -0.642       2.000    2.13%       4.000      4.000      4.000
              47.000       0.367       2.020       5.000   23.40%       4.000      5.000
     O3                    4.000       0.000       3.000   17.02%       4.000      4.000      4.000
              47.000       0.340      -0.063       5.000   17.02%       4.000      4.000
     A1                    3.660      -1.075       2.000   10.64%       3.000      4.000      4.000
              47.000       0.522       0.612       5.000    4.26%       4.000      4.000
     A2                    3.532      -0.899       2.000   12.77%       3.000      4.000      4.000
              47.000       0.547      -0.157       5.000    2.13%       4.000      4.000
     A3                    3.702      -0.535       2.000   12.77%       3.000      4.000      4.000
              47.000       0.762      -0.342       5.000   14.89%       4.000      4.000
     R1                    4.085       0.066       3.000   10.64%       4.000      4.000      4.000
              47.000       0.291       0.335       5.000   19.15%       4.000      4.000
     R2                    4.021       0.005       3.000   14.89%       4.000      4.000      4.000
              47.000       0.319       0.133       5.000   17.02%       4.000      4.000
     R3                    4.085      -0.003       3.000   12.77%       4.000      4.000      4.000
              47.000       0.333      -0.063       5.000   21.28%       4.000      5.000


     UNIVARIATE HIGHER-ORDER MOMENT DESCRIPTIVE STATISTICS FOR 35-54

         Variable/         Mean/     Skewness/   Minimum/ % with                Percentiles
        Sample Size      Variance    Kurtosis    Maximum  Min/Max      20%/60%    40%/80%    Median

     S1                    4.239      -0.772       2.000    2.24%       4.000      4.000      4.000
             134.000       0.421       1.523       5.000   33.58%       4.000      5.000
     S2                    3.769      -0.523       2.000    5.97%       3.000      4.000      4.000
             134.000       0.536       0.275       5.000   11.94%       4.000      4.000
     S3                    4.127      -0.473       2.000    1.49%       4.000      4.000      4.000
             134.000       0.350       1.586       5.000   23.13%       4.000      5.000
     O1                    4.060      -0.627       2.000    2.99%       4.000      4.000      4.000
             134.000       0.474       0.892       5.000   23.88%       4.000      5.000
     O2                    4.201      -0.352       2.000    0.75%       4.000      4.000      4.000
             134.000       0.385       0.291       5.000   30.60%       4.000      5.000
     O3                    4.119      -0.839       2.000    3.73%       4.000      4.000      4.000
             134.000       0.478       1.510       5.000   26.87%       4.000      5.000
     A1                    3.754      -0.522       2.000    9.70%       3.000      4.000      4.000
             134.000       0.693      -0.158       5.000   15.67%       4.000      4.000
     A2                    3.590      -0.598       1.000    1.49%       3.000      4.000      4.000
             134.000       0.779       0.086       5.000   11.19%       4.000      4.000
     A3                    4.022      -0.757       2.000    8.96%       3.000      4.000      4.000
             134.000       0.828      -0.152       5.000   33.58%       4.000      5.000
     R1                    4.127      -0.708       2.000    2.99%       4.000      4.000      4.000
             134.000       0.484       0.981       5.000   28.36%       4.000      5.000
     R2                    3.813      -0.815       2.000   11.19%       3.000      4.000      4.000
             134.000       0.689       0.315       5.000   15.67%       4.000      4.000
     R3                    4.104      -0.737       2.000    2.99%       4.000      4.000      4.000
             134.000       0.437       1.539       5.000   24.63%       4.000      5.000


     UNIVARIATE HIGHER-ORDER MOMENT DESCRIPTIVE STATISTICS FOR 55-74

         Variable/         Mean/     Skewness/   Minimum/ % with                Percentiles
        Sample Size      Variance    Kurtosis    Maximum  Min/Max      20%/60%    40%/80%    Median

     S1                    4.173      -0.032       3.000    9.62%       4.000      4.000      4.000
             104.000       0.335      -0.258       5.000   26.92%       4.000      5.000
     S2                    3.827      -0.697       2.000    3.85%       3.000      4.000      4.000
             104.000       0.412       1.123       5.000    9.62%       4.000      4.000
     S3                    4.163       0.106       3.000    7.69%       4.000      4.000      4.000
             104.000       0.291       0.069       5.000   24.04%       4.000      5.000
     O1                    4.202       0.816       3.000    1.92%       4.000      4.000      4.000
             104.000       0.200       0.291       5.000   22.12%       4.000      5.000
     O2                    4.356       0.181       3.000    1.92%       4.000      4.000      4.000
             104.000       0.268      -1.056       5.000   37.50%       4.000      5.000
     O3                    4.154       0.205       3.000    6.73%       4.000      4.000      4.000
             104.000       0.265       0.324       5.000   22.12%       4.000      5.000
     A1                    3.587      -0.621       2.000    8.65%       3.000      4.000      4.000
             104.000       0.512       0.021       5.000    4.81%       4.000      4.000
     A2                    3.625      -0.653       2.000   11.54%       3.000      4.000      4.000
             104.000       0.619      -0.064       5.000    7.69%       4.000      4.000
     A3                    4.067      -0.746       2.000    6.73%       3.000      4.000      4.000
             104.000       0.755      -0.056       5.000   34.62%       4.000      5.000
     R1                    4.231      -0.690       2.000    1.92%       4.000      4.000      4.000
             104.000       0.428       1.104       5.000   33.65%       4.000      5.000
     R2                    3.846      -0.526       2.000    9.62%       3.000      4.000      4.000
             104.000       0.784      -0.357       5.000   23.08%       4.000      5.000
     R3                    4.221      -0.465       2.000    0.96%       4.000      4.000      4.000
             104.000       0.422       0.214       5.000   33.65%       4.000      5.000


THE MODEL ESTIMATION TERMINATED NORMALLY


MODEL FIT INFORMATION

Number of Free Parameters                       70

Loglikelihood

          H0 Value                       -2887.017
          H0 Scaling Correction Factor      1.2173
            for MLR
          H1 Value                       -2739.905
          H1 Scaling Correction Factor      1.1063
            for MLR

Information Criteria

          Akaike (AIC)                    5914.034
          Bayesian (BIC)                  6169.708
          Sample-Size Adjusted BIC        5947.734
            (n* = (n + 2) / 24)

Chi-Square Test of Model Fit

          Value                            275.634*
          Degrees of Freedom                   200
          P-Value                           0.0003
          Scaling Correction Factor         1.0674
            for MLR

Chi-Square Contribution From Each Group

          18-34                            101.196
          35-54                             72.710
          55-74                            101.728

*   The chi-square value for MLM, MLMV, MLR, ULSMV, WLSM and WLSMV cannot be used
    for chi-square difference testing in the regular way.  MLM, MLR and WLSM
    chi-square difference testing is described on the Mplus website.  MLMV, WLSMV,
    and ULSMV difference testing is done using the DIFFTEST option.

RMSEA (Root Mean Square Error Of Approximation)

          Estimate                           0.063
          90 Percent C.I.                    0.044  0.081
          Probability RMSEA <= .05           0.125

CFI/TLI

          CFI                                0.937
          TLI                                0.938

Chi-Square Test of Model Fit for the Baseline Model

          Value                           1406.348
          Degrees of Freedom                   198
          P-Value                           0.0000

SRMR (Standardized Root Mean Square Residual)

          Value                              0.164


MODEL RESULTS

                                                    Two-Tailed
                    Estimate       S.E.  Est./S.E.    P-Value

Group 18-34

 STR      BY
    S1                 0.426      0.062      6.909      0.000
    S2                 0.460      0.076      6.033      0.000
    S3                 0.392      0.062      6.292      0.000

 OPP      BY
    O1                 0.562      0.094      5.968      0.000
    O2                 0.435      0.072      6.075      0.000
    O3                 0.542      0.070      7.739      0.000

 ASP      BY
    A1                 0.621      0.087      7.126      0.000
    A2                 0.629      0.088      7.177      0.000
    A3                 0.627      0.098      6.401      0.000

 RES      BY
    R1                 0.438      0.069      6.386      0.000
    R2                 0.364      0.065      5.626      0.000
    R3                 0.400      0.065      6.174      0.000

 OPP      WITH
    STR                0.641      0.127      5.040      0.000

 ASP      WITH
    STR                0.079      0.223      0.353      0.724
    OPP                0.343      0.248      1.380      0.168

 RES      WITH
    STR                0.549      0.153      3.584      0.000
    OPP                0.840      0.112      7.475      0.000
    ASP                0.112      0.261      0.428      0.669

 Means
    STR                0.000      0.000    999.000    999.000
    OPP                0.000      0.000    999.000    999.000
    ASP                0.000      0.000    999.000    999.000
    RES                0.000      0.000    999.000    999.000

 Intercepts
    S1                 4.068      0.076     53.581      0.000
    S2                 3.652      0.083     43.826      0.000
    S3                 4.018      0.068     58.811      0.000
    O1                 3.963      0.097     41.003      0.000
    O2                 4.143      0.074     56.207      0.000
    O3                 3.985      0.086     46.216      0.000
    A1                 3.589      0.103     34.914      0.000
    A2                 3.504      0.103     33.856      0.000
    A3                 3.897      0.110     35.327      0.000
    R1                 4.115      0.077     53.739      0.000
    R2                 3.824      0.072     52.786      0.000
    R3                 4.105      0.071     57.491      0.000

 Variances
    STR                1.000      0.000    999.000    999.000
    OPP                1.000      0.000    999.000    999.000
    ASP                1.000      0.000    999.000    999.000
    RES                1.000      0.000    999.000    999.000

 Residual Variances
    S1                 0.170      0.022      7.662      0.000
    S2                 0.245      0.025      9.639      0.000
    S3                 0.140      0.024      5.908      0.000
    O1                 0.165      0.023      7.260      0.000
    O2                 0.204      0.020     10.133      0.000
    O3                 0.160      0.023      6.892      0.000
    A1                 0.164      0.027      6.141      0.000
    A2                 0.231      0.043      5.375      0.000
    A3                 0.358      0.049      7.364      0.000
    R1                 0.118      0.024      4.839      0.000
    R2                 0.450      0.053      8.416      0.000
    R3                 0.155      0.024      6.504      0.000

Group 35-54

 STR      BY
    S1                 0.426      0.062      6.909      0.000
    S2                 0.460      0.076      6.033      0.000
    S3                 0.392      0.062      6.292      0.000

 OPP      BY
    O1                 0.562      0.094      5.968      0.000
    O2                 0.435      0.072      6.075      0.000
    O3                 0.542      0.070      7.739      0.000

 ASP      BY
    A1                 0.621      0.087      7.126      0.000
    A2                 0.629      0.088      7.177      0.000
    A3                 0.627      0.098      6.401      0.000

 RES      BY
    R1                 0.438      0.069      6.386      0.000
    R2                 0.364      0.065      5.626      0.000
    R3                 0.400      0.065      6.174      0.000

 OPP      WITH
    STR                0.754      0.275      2.744      0.006

 ASP      WITH
    STR                0.791      0.256      3.096      0.002
    OPP                0.636      0.223      2.851      0.004

 RES      WITH
    STR                0.891      0.357      2.493      0.013
    OPP                0.820      0.313      2.618      0.009
    ASP                0.362      0.227      1.598      0.110

 Means
    STR                0.314      0.209      1.501      0.133
    OPP                0.195      0.182      1.068      0.286
    ASP                0.208      0.180      1.160      0.246
    RES                0.012      0.214      0.058      0.954

 Intercepts
    S1                 4.068      0.076     53.581      0.000
    S2                 3.652      0.083     43.826      0.000
    S3                 4.018      0.068     58.811      0.000
    O1                 3.963      0.097     41.003      0.000
    O2                 4.143      0.074     56.207      0.000
    O3                 3.985      0.086     46.216      0.000
    A1                 3.589      0.103     34.914      0.000
    A2                 3.504      0.103     33.856      0.000
    A3                 3.897      0.110     35.327      0.000
    R1                 4.115      0.077     53.739      0.000
    R2                 3.824      0.072     52.786      0.000
    R3                 4.105      0.071     57.491      0.000

 Variances
    STR                1.356      0.484      2.800      0.005
    OPP                0.957      0.326      2.936      0.003
    ASP                1.301      0.405      3.214      0.001
    RES                1.838      0.645      2.849      0.004

 Residual Variances
    S1                 0.170      0.022      7.662      0.000
    S2                 0.245      0.025      9.639      0.000
    S3                 0.140      0.024      5.908      0.000
    O1                 0.165      0.023      7.260      0.000
    O2                 0.204      0.020     10.133      0.000
    O3                 0.160      0.023      6.892      0.000
    A1                 0.164      0.027      6.141      0.000
    A2                 0.231      0.043      5.375      0.000
    A3                 0.358      0.049      7.364      0.000
    R1                 0.118      0.024      4.839      0.000
    R2                 0.450      0.053      8.416      0.000
    R3                 0.155      0.024      6.504      0.000

Group 55-74

 STR      BY
    S1                 0.426      0.062      6.909      0.000
    S2                 0.460      0.076      6.033      0.000
    S3                 0.392      0.062      6.292      0.000

 OPP      BY
    O1                 0.562      0.094      5.968      0.000
    O2                 0.435      0.072      6.075      0.000
    O3                 0.542      0.070      7.739      0.000

 ASP      BY
    A1                 0.621      0.087      7.126      0.000
    A2                 0.629      0.088      7.177      0.000
    A3                 0.627      0.098      6.401      0.000

 RES      BY
    R1                 0.438      0.069      6.386      0.000
    R2                 0.364      0.065      5.626      0.000
    R3                 0.400      0.065      6.174      0.000

 OPP      WITH
    STR                0.311      0.109      2.855      0.004

 ASP      WITH
    STR                0.464      0.166      2.793      0.005
    OPP                0.352      0.125      2.810      0.005

 RES      WITH
    STR                0.564      0.212      2.666      0.008
    OPP                0.136      0.126      1.082      0.279
    ASP                0.243      0.150      1.618      0.106

 Means
    STR                0.330      0.207      1.596      0.110
    OPP                0.393      0.174      2.260      0.024
    ASP                0.119      0.191      0.625      0.532
    RES                0.254      0.227      1.118      0.264

 Intercepts
    S1                 4.068      0.076     53.581      0.000
    S2                 3.652      0.083     43.826      0.000
    S3                 4.018      0.068     58.811      0.000
    O1                 3.963      0.097     41.003      0.000
    O2                 4.143      0.074     56.207      0.000
    O3                 3.985      0.086     46.216      0.000
    A1                 3.589      0.103     34.914      0.000
    A2                 3.504      0.103     33.856      0.000
    A3                 3.897      0.110     35.327      0.000
    R1                 4.115      0.077     53.739      0.000
    R2                 3.824      0.072     52.786      0.000
    R3                 4.105      0.071     57.491      0.000

 Variances
    STR                0.944      0.325      2.903      0.004
    OPP                0.319      0.128      2.499      0.012
    ASP                0.992      0.317      3.128      0.002
    RES                1.655      0.585      2.828      0.005

 Residual Variances
    S1                 0.170      0.022      7.662      0.000
    S2                 0.245      0.025      9.639      0.000
    S3                 0.140      0.024      5.908      0.000
    O1                 0.165      0.023      7.260      0.000
    O2                 0.204      0.020     10.133      0.000
    O3                 0.160      0.023      6.892      0.000
    A1                 0.164      0.027      6.141      0.000
    A2                 0.231      0.043      5.375      0.000
    A3                 0.358      0.049      7.364      0.000
    R1                 0.118      0.024      4.839      0.000
    R2                 0.450      0.053      8.416      0.000
    R3                 0.155      0.024      6.504      0.000


QUALITY OF NUMERICAL RESULTS

     Condition Number for the Information Matrix              0.161E-03
       (ratio of smallest to largest eigenvalue)


STANDARDIZED MODEL RESULTS


STDYX Standardization

                                                    Two-Tailed
                    Estimate       S.E.  Est./S.E.    P-Value

Group 18-34

 STR      BY
    S1                 0.718      0.056     12.842      0.000
    S2                 0.681      0.066     10.372      0.000
    S3                 0.724      0.069     10.434      0.000

 OPP      BY
    O1                 0.811      0.056     14.495      0.000
    O2                 0.694      0.062     11.214      0.000
    O3                 0.805      0.040     20.181      0.000

 ASP      BY
    A1                 0.838      0.043     19.427      0.000
    A2                 0.795      0.053     14.886      0.000
    A3                 0.723      0.065     11.199      0.000

 RES      BY
    R1                 0.787      0.062     12.669      0.000
    R2                 0.477      0.073      6.505      0.000
    R3                 0.713      0.069     10.305      0.000

 OPP      WITH
    STR                0.641      0.127      5.040      0.000

 ASP      WITH
    STR                0.079      0.223      0.353      0.724
    OPP                0.343      0.248      1.380      0.168

 RES      WITH
    STR                0.549      0.153      3.584      0.000
    OPP                0.840      0.112      7.475      0.000
    ASP                0.112      0.261      0.428      0.669

 Means
    STR                0.000      0.000    999.000    999.000
    OPP                0.000      0.000    999.000    999.000
    ASP                0.000      0.000    999.000    999.000
    RES                0.000      0.000    999.000    999.000

 Intercepts
    S1                 6.861      0.567     12.107      0.000
    S2                 5.409      0.459     11.795      0.000
    S3                 7.416      0.609     12.177      0.000
    O1                 5.717      0.656      8.719      0.000
    O2                 6.600      0.593     11.124      0.000
    O3                 5.915      0.571     10.355      0.000
    A1                 4.844      0.579      8.365      0.000
    A2                 4.427      0.489      9.059      0.000
    A3                 4.500      0.453      9.942      0.000
    R1                 7.385      0.705     10.479      0.000
    R2                 5.011      0.304     16.501      0.000
    R3                 7.318      0.597     12.268      0.000

 Variances
    STR                1.000      0.000    999.000    999.000
    OPP                1.000      0.000    999.000    999.000
    ASP                1.000      0.000    999.000    999.000
    RES                1.000      0.000    999.000    999.000

 Residual Variances
    S1                 0.484      0.080      6.023      0.000
    S2                 0.537      0.089      6.012      0.000
    S3                 0.475      0.101      4.727      0.000
    O1                 0.343      0.091      3.776      0.000
    O2                 0.519      0.086      6.046      0.000
    O3                 0.352      0.064      5.485      0.000
    A1                 0.298      0.072      4.132      0.000
    A2                 0.368      0.085      4.340      0.000
    A3                 0.477      0.093      5.100      0.000
    R1                 0.381      0.098      3.898      0.000
    R2                 0.772      0.070     11.022      0.000
    R3                 0.492      0.099      4.993      0.000

Group 35-54

 STR      BY
    S1                 0.769      0.048     15.957      0.000
    S2                 0.734      0.039     18.942      0.000
    S3                 0.774      0.057     13.669      0.000

 OPP      BY
    O1                 0.805      0.038     21.278      0.000
    O2                 0.686      0.052     13.068      0.000
    O3                 0.799      0.040     19.843      0.000

 ASP      BY
    A1                 0.868      0.028     31.215      0.000
    A2                 0.831      0.042     20.019      0.000
    A3                 0.767      0.042     18.372      0.000

 RES      BY
    R1                 0.866      0.037     23.434      0.000
    R2                 0.593      0.059     10.088      0.000
    R3                 0.809      0.041     19.881      0.000

 OPP      WITH
    STR                0.662      0.104      6.349      0.000

 ASP      WITH
    STR                0.596      0.091      6.563      0.000
    OPP                0.570      0.107      5.308      0.000

 RES      WITH
    STR                0.564      0.132      4.262      0.000
    OPP                0.619      0.102      6.054      0.000
    ASP                0.234      0.128      1.828      0.068

 Means
    STR                0.270      0.181      1.489      0.136
    OPP                0.199      0.194      1.026      0.305
    ASP                0.183      0.175      1.040      0.298
    RES                0.009      0.158      0.058      0.954

 Intercepts
    S1                 6.307      0.480     13.146      0.000
    S2                 5.012      0.334     14.986      0.000
    S3                 6.808      0.527     12.930      0.000
    O1                 5.800      0.434     13.350      0.000
    O2                 6.670      0.416     16.023      0.000
    O3                 6.000      0.456     13.146      0.000
    A1                 4.402      0.278     15.828      0.000
    A2                 4.058      0.272     14.915      0.000
    A3                 4.182      0.257     16.288      0.000
    R1                 5.993      0.461     13.008      0.000
    R2                 4.592      0.256     17.955      0.000
    R3                 6.129      0.450     13.609      0.000

 Variances
    STR                1.000      0.000    999.000    999.000
    OPP                1.000      0.000    999.000    999.000
    ASP                1.000      0.000    999.000    999.000
    RES                1.000      0.000    999.000    999.000

 Residual Variances
    S1                 0.409      0.074      5.521      0.000
    S2                 0.461      0.057      8.099      0.000
    S3                 0.401      0.088      4.569      0.000
    O1                 0.353      0.061      5.795      0.000
    O2                 0.530      0.072      7.365      0.000
    O3                 0.362      0.064      5.638      0.000
    A1                 0.246      0.048      5.104      0.000
    A2                 0.309      0.069      4.486      0.000
    A3                 0.412      0.064      6.432      0.000
    R1                 0.251      0.064      3.923      0.000
    R2                 0.648      0.070      9.299      0.000
    R3                 0.345      0.066      5.241      0.000

Group 55-74

 STR      BY
    S1                 0.708      0.046     15.531      0.000
    S2                 0.670      0.051     13.229      0.000
    S3                 0.714      0.063     11.260      0.000

 OPP      BY
    O1                 0.616      0.059     10.476      0.000
    O2                 0.478      0.068      7.000      0.000
    O3                 0.608      0.070      8.648      0.000

 ASP      BY
    A1                 0.837      0.035     23.936      0.000
    A2                 0.794      0.046     17.165      0.000
    A3                 0.722      0.048     14.951      0.000

 RES      BY
    R1                 0.854      0.037     22.774      0.000
    R2                 0.573      0.067      8.543      0.000
    R3                 0.794      0.042     19.041      0.000

 OPP      WITH
    STR                0.566      0.123      4.619      0.000

 ASP      WITH
    STR                0.480      0.111      4.330      0.000
    OPP                0.625      0.106      5.908      0.000

 RES      WITH
    STR                0.451      0.125      3.624      0.000
    OPP                0.187      0.172      1.090      0.276
    ASP                0.189      0.109      1.741      0.082

 Means
    STR                0.340      0.211      1.613      0.107
    OPP                0.696      0.323      2.154      0.031
    ASP                0.120      0.204      0.588      0.556
    RES                0.197      0.177      1.114      0.265

 Intercepts
    S1                 6.963      0.405     17.182      0.000
    S2                 5.480      0.366     14.984      0.000
    S3                 7.528      0.449     16.763      0.000
    O1                 7.692      0.518     14.844      0.000
    O2                 8.049      0.397     20.290      0.000
    O3                 7.912      0.517     15.308      0.000
    A1                 4.857      0.339     14.342      0.000
    A2                 4.438      0.287     15.482      0.000
    A3                 4.509      0.281     16.056      0.000
    R1                 6.230      0.475     13.111      0.000
    R2                 4.675      0.274     17.082      0.000
    R3                 6.340      0.423     15.005      0.000

 Variances
    STR                1.000      0.000    999.000    999.000
    OPP                1.000      0.000    999.000    999.000
    ASP                1.000      0.000    999.000    999.000
    RES                1.000      0.000    999.000    999.000

 Residual Variances
    S1                 0.498      0.065      7.717      0.000
    S2                 0.551      0.068      8.122      0.000
    S3                 0.490      0.091      5.404      0.000
    O1                 0.620      0.073      8.549      0.000
    O2                 0.772      0.065     11.821      0.000
    O3                 0.630      0.086      7.362      0.000
    A1                 0.300      0.058      5.131      0.000
    A2                 0.370      0.073      5.043      0.000
    A3                 0.479      0.070      6.862      0.000
    R1                 0.271      0.064      4.235      0.000
    R2                 0.672      0.077      8.749      0.000
    R3                 0.369      0.066      5.576      0.000


R-SQUARE

Group 18-34

    Observed                                        Two-Tailed
    Variable        Estimate       S.E.  Est./S.E.    P-Value

    S1                 0.516      0.080      6.421      0.000
    S2                 0.463      0.089      5.186      0.000
    S3                 0.525      0.101      5.217      0.000
    O1                 0.657      0.091      7.247      0.000
    O2                 0.481      0.086      5.607      0.000
    O3                 0.648      0.064     10.090      0.000
    A1                 0.702      0.072      9.714      0.000
    A2                 0.632      0.085      7.443      0.000
    A3                 0.523      0.093      5.600      0.000
    R1                 0.619      0.098      6.334      0.000
    R2                 0.228      0.070      3.253      0.001
    R3                 0.508      0.099      5.152      0.000

Group 35-54

    Observed                                        Two-Tailed
    Variable        Estimate       S.E.  Est./S.E.    P-Value

    S1                 0.591      0.074      7.978      0.000
    S2                 0.539      0.057      9.471      0.000
    S3                 0.599      0.088      6.835      0.000
    O1                 0.647      0.061     10.639      0.000
    O2                 0.470      0.072      6.534      0.000
    O3                 0.638      0.064      9.922      0.000
    A1                 0.754      0.048     15.608      0.000
    A2                 0.691      0.069     10.009      0.000
    A3                 0.588      0.064      9.186      0.000
    R1                 0.749      0.064     11.717      0.000
    R2                 0.352      0.070      5.044      0.000
    R3                 0.655      0.066      9.941      0.000

Group 55-74

    Observed                                        Two-Tailed
    Variable        Estimate       S.E.  Est./S.E.    P-Value

    S1                 0.502      0.065      7.766      0.000
    S2                 0.449      0.068      6.614      0.000
    S3                 0.510      0.091      5.630      0.000
    O1                 0.380      0.073      5.238      0.000
    O2                 0.228      0.065      3.500      0.000
    O3                 0.370      0.086      4.324      0.000
    A1                 0.700      0.058     11.968      0.000
    A2                 0.630      0.073      8.582      0.000
    A3                 0.521      0.070      7.476      0.000
    R1                 0.729      0.064     11.387      0.000
    R2                 0.328      0.077      4.272      0.000
    R3                 0.631      0.066      9.521      0.000


DIAGRAM INFORMATION

  Use View Diagram under the Diagram menu in the Mplus Editor to view the diagram.
  If running Mplus from the Mplus Diagrammer, the diagram opens automatically.

  Diagram output
    g:\my drive\matt&jackie shared folder\publishing\soar development paper_frontiers\revision\resubmission\supplementar

     Beginning Time:  15:30:19
        Ending Time:  15:30:20
       Elapsed Time:  00:00:01


MUTHEN & MUTHEN
3463 Stoner Ave.
Los Angeles, CA  90066

Tel: (310) 391-9971
Fax: (310) 391-8971
Web: www.StatModel.com
Support: Support@StatModel.com

Copyright (c) 1998-2021 Muthen & Muthen
