# Supplementary material for: Measuring Strengths, Opportunities, Aspirations, and Results: Psychometric Properties of the 12-Item SOAR Scale
Source: Front Psychol. 2022 Apr 8;13:854406. doi: 10.3389/fpsyg.2022.854406 (PMC9028961; doi:10.3389/fpsyg.2022.854406)
Supplement: Supplementary file 1 [file Data_Sheet_1.zip › Supplementary Material/5. MEASUREMENT INVARIANCE MODEL 1/Education/correlations comparisons education.out]

Mplus VERSION 8.6
MUTHEN & MUTHEN
01/13/2022  10:39 AM

INPUT INSTRUCTIONS

  Title:
  Correlations comparisons Education;

  DATA:
  file is Mplus.txt;


  VARIABLE:
  Names are
  Gender Age Ed S1 S2 S3 O1 O2 O3 A1 A2 A3 R1 R2 R3;

  USEVARIABLES ARE S1-R3;
  !GROUPING = Gender (1 = Female, 2 = Male);
  GROUPING = Ed (1 = UG, 2 = Grad);
  !GROUPING = Age (1 = Young, 2 = Old);

  Analysis:
  ESTIMATOR = ML;
  PROCESSORS= 8;


  Model:
  STR BY S1-S3;
  OPP BY O1-O3;
  ASP BY A1-A3;
  RES BY R1-R3;

  MODEL UG:
  STR WITH OPP-RES (a);

  MODEL Grad:
  STR WITH OPP-RES (b);

  MODEL TEST:
  a=b;


  OUTPUT:
  STDYX


INPUT READING TERMINATED NORMALLY


Correlations comparisons Education;

SUMMARY OF ANALYSIS

Number of groups                                                 2
Number of observations
   Group UG                                                     67
   Group GRAD                                                  218
   Total sample size                                           285

Number of dependent variables                                   12
Number of independent variables                                  0
Number of continuous latent variables                            4

Observed dependent variables

  Continuous
   S1          S2          S3          O1          O2          O3
   A1          A2          A3          R1          R2          R3

Continuous latent variables
   STR         OPP         ASP         RES

Variables with special functions

  Grouping variable     ED

Estimator                                                       ML
Information matrix                                        OBSERVED
Maximum number of iterations                                  1000
Convergence criterion                                    0.500D-04
Maximum number of steepest descent iterations                   20

Input data file(s)
  Mplus.txt

Input data format  FREE


UNIVARIATE SAMPLE STATISTICS


     UNIVARIATE HIGHER-ORDER MOMENT DESCRIPTIVE STATISTICS FOR UG

         Variable/         Mean/     Skewness/   Minimum/ % with                Percentiles
        Sample Size      Variance    Kurtosis    Maximum  Min/Max      20%/60%    40%/80%    Median

     S1                    4.075       0.031       3.000   11.94%       4.000      4.000      4.000
              67.000       0.308       0.181       5.000   19.40%       4.000      4.000
     S2                    3.731      -0.270       2.000    2.99%       3.000      4.000      4.000
              67.000       0.435       0.107       5.000    8.96%       4.000      4.000
     S3                    3.970      -0.020       3.000   16.42%       4.000      4.000      4.000
              67.000       0.298       0.348       5.000   13.43%       4.000      4.000
     O1                    3.940      -0.840       2.000    4.48%       4.000      4.000      4.000
              67.000       0.444       1.643       5.000   14.93%       4.000      4.000
     O2                    4.149      -0.486       2.000    1.49%       4.000      4.000      4.000
              67.000       0.366       1.349       5.000   25.37%       4.000      5.000
     O3                    4.045       0.016       3.000   13.43%       4.000      4.000      4.000
              67.000       0.311       0.188       5.000   17.91%       4.000      4.000
     A1                    3.642      -0.437       2.000   13.43%       3.000      4.000      4.000
              67.000       0.767      -0.487       5.000   13.43%       4.000      4.000
     A2                    3.493      -0.698       1.000    1.49%       3.000      3.000      4.000
              67.000       0.728       0.026       5.000    5.97%       4.000      4.000
     A3                    3.791      -0.467       2.000   14.93%       3.000      4.000      4.000
              67.000       1.001      -0.824       5.000   26.87%       4.000      5.000
     R1                    4.104      -0.080       3.000   14.93%       4.000      4.000      4.000
              67.000       0.392      -0.493       5.000   25.37%       4.000      5.000
     R2                    3.851      -0.647       2.000    5.97%       3.000      4.000      4.000
              67.000       0.545       0.553       5.000   14.93%       4.000      4.000
     R3                    4.045       0.046       3.000   11.94%       4.000      4.000      4.000
              67.000       0.282       0.518       5.000   16.42%       4.000      4.000


     UNIVARIATE HIGHER-ORDER MOMENT DESCRIPTIVE STATISTICS FOR GRAD

         Variable/         Mean/     Skewness/   Minimum/ % with                Percentiles
        Sample Size      Variance    Kurtosis    Maximum  Min/Max      20%/60%    40%/80%    Median

     S1                    4.216      -0.536       2.000    1.38%       4.000      4.000      4.000
             218.000       0.398       0.861       5.000   31.65%       4.000      5.000
     S2                    3.789      -0.665       2.000    5.96%       3.000      4.000      4.000
             218.000       0.506       0.622       5.000   11.01%       4.000      4.000
     S3                    4.170      -0.287       2.000    0.92%       4.000      4.000      4.000
             218.000       0.315       1.360       5.000   24.77%       4.000      5.000
     O1                    4.142      -0.450       2.000    1.38%       4.000      4.000      4.000
             218.000       0.379       1.023       5.000   25.69%       4.000      5.000
     O2                    4.275      -0.263       2.000    0.46%       4.000      4.000      4.000
             218.000       0.337       0.218       5.000   33.94%       4.000      5.000
     O3                    4.133      -0.659       2.000    2.29%       4.000      4.000      4.000
             218.000       0.400       1.622       5.000   25.23%       4.000      5.000
     A1                    3.688      -0.627       2.000    8.26%       3.000      4.000      4.000
             218.000       0.554       0.214       5.000    8.72%       4.000      4.000
     A2                    3.624      -0.630       1.000    0.46%       3.000      4.000      4.000
             218.000       0.666       0.064       5.000    9.17%       4.000      4.000
     A3                    4.046      -0.747       2.000    6.88%       3.000      4.000      4.000
             218.000       0.732       0.055       5.000   32.11%       4.000      5.000
     R1                    4.174      -0.769       2.000    2.75%       4.000      4.000      4.000
             218.000       0.447       1.436       5.000   29.82%       4.000      5.000
     R2                    3.862      -0.711       2.000    9.63%       3.000      4.000      4.000
             218.000       0.706       0.148       5.000   19.72%       4.000      4.000
     R3                    4.174      -0.673       2.000    2.29%       4.000      4.000      4.000
             218.000       0.456       0.955       5.000   30.73%       4.000      5.000


THE MODEL ESTIMATION TERMINATED NORMALLY


MODEL FIT INFORMATION

Number of Free Parameters                       64

Loglikelihood

          H0 Value                       -2901.118
          H1 Value                       -2808.576

Information Criteria

          Akaike (AIC)                    5930.237
          Bayesian (BIC)                  6163.996
          Sample-Size Adjusted BIC        5961.048
            (n* = (n + 2) / 24)

Chi-Square Test of Model Fit

          Value                            185.086
          Degrees of Freedom                   116
          P-Value                           0.0000

Chi-Square Contribution From Each Group

          UG                                90.303
          GRAD                              94.782

RMSEA (Root Mean Square Error Of Approximation)

          Estimate                           0.065
          90 Percent C.I.                    0.047  0.082
          Probability RMSEA <= .05           0.087

CFI/TLI

          CFI                                0.949
          TLI                                0.942

Chi-Square Test of Model Fit for the Baseline Model

          Value                           1487.645
          Degrees of Freedom                   132
          P-Value                           0.0000

SRMR (Standardized Root Mean Square Residual)

          Value                              0.075

Wald Test of Parameter Constraints

          Value                              0.006
          Degrees of Freedom                     1
          P-Value                           0.9361


MODEL RESULTS

                                                    Two-Tailed
                    Estimate       S.E.  Est./S.E.    P-Value

Group UG

 STR      BY
    S1                 1.000      0.000    999.000    999.000
    S2                 1.080      0.106     10.161      0.000
    S3                 0.925      0.089     10.336      0.000

 OPP      BY
    O1                 1.000      0.000    999.000    999.000
    O2                 0.784      0.079      9.962      0.000
    O3                 1.003      0.083     12.035      0.000

 ASP      BY
    A1                 1.000      0.000    999.000    999.000
    A2                 1.035      0.071     14.541      0.000
    A3                 1.033      0.079     13.111      0.000

 RES      BY
    R1                 1.000      0.000    999.000    999.000
    R2                 0.850      0.092      9.195      0.000
    R3                 0.969      0.079     12.273      0.000

 OPP      WITH
    STR                0.131      0.034      3.903      0.000

 ASP      WITH
    STR                0.131      0.034      3.903      0.000
    OPP                0.220      0.053      4.171      0.000

 RES      WITH
    STR                0.131      0.034      3.903      0.000
    OPP                0.144      0.040      3.615      0.000
    ASP                0.131      0.049      2.677      0.007

 Means
    STR                0.000      0.000    999.000    999.000
    OPP                0.000      0.000    999.000    999.000
    ASP                0.000      0.000    999.000    999.000
    RES                0.000      0.000    999.000    999.000

 Intercepts
    S1                 4.075      0.063     64.185      0.000
    S2                 3.665      0.070     52.009      0.000
    S3                 4.023      0.060     66.889      0.000
    O1                 3.996      0.068     58.602      0.000
    O2                 4.165      0.056     73.938      0.000
    O3                 4.012      0.065     61.442      0.000
    A1                 3.584      0.096     37.391      0.000
    A2                 3.500      0.099     35.239      0.000
    A3                 3.901      0.102     38.068      0.000
    R1                 4.089      0.066     61.874      0.000
    R2                 3.803      0.066     57.319      0.000
    R3                 4.078      0.065     62.776      0.000

 Variances
    STR                0.199      0.047      4.239      0.000
    OPP                0.206      0.049      4.198      0.000
    ASP                0.499      0.102      4.921      0.000
    RES                0.215      0.052      4.136      0.000

 Residual Variances
    S1                 0.116      0.031      3.805      0.000
    S2                 0.192      0.045      4.299      0.000
    S3                 0.134      0.032      4.194      0.000
    O1                 0.235      0.049      4.780      0.000
    O2                 0.232      0.045      5.196      0.000
    O3                 0.112      0.031      3.643      0.000
    A1                 0.210      0.058      3.641      0.000
    A2                 0.229      0.060      3.809      0.000
    A3                 0.468      0.100      4.700      0.000
    R1                 0.125      0.037      3.392      0.001
    R2                 0.398      0.075      5.287      0.000
    R3                 0.143      0.035      4.108      0.000

Group GRAD

 STR      BY
    S1                 1.000      0.000    999.000    999.000
    S2                 1.080      0.106     10.161      0.000
    S3                 0.925      0.089     10.336      0.000

 OPP      BY
    O1                 1.000      0.000    999.000    999.000
    O2                 0.784      0.079      9.962      0.000
    O3                 1.003      0.083     12.035      0.000

 ASP      BY
    A1                 1.000      0.000    999.000    999.000
    A2                 1.035      0.071     14.541      0.000
    A3                 1.033      0.079     13.111      0.000

 RES      BY
    R1                 1.000      0.000    999.000    999.000
    R2                 0.850      0.092      9.195      0.000
    R3                 0.969      0.079     12.273      0.000

 OPP      WITH
    STR                0.134      0.020      6.618      0.000

 ASP      WITH
    STR                0.134      0.020      6.618      0.000
    OPP                0.137      0.026      5.309      0.000

 RES      WITH
    STR                0.134      0.020      6.618      0.000
    OPP                0.140      0.025      5.574      0.000
    ASP                0.050      0.028      1.741      0.082

 Means
    STR                0.140      0.071      1.977      0.048
    OPP                0.135      0.074      1.814      0.070
    ASP                0.118      0.105      1.127      0.260
    RES                0.090      0.077      1.167      0.243

 Intercepts
    S1                 4.075      0.063     64.185      0.000
    S2                 3.665      0.070     52.009      0.000
    S3                 4.023      0.060     66.889      0.000
    O1                 3.996      0.068     58.602      0.000
    O2                 4.165      0.056     73.938      0.000
    O3                 4.012      0.065     61.442      0.000
    A1                 3.584      0.096     37.391      0.000
    A2                 3.500      0.099     35.239      0.000
    A3                 3.901      0.102     38.068      0.000
    R1                 4.089      0.066     61.874      0.000
    R2                 3.803      0.066     57.319      0.000
    R3                 4.078      0.065     62.776      0.000

 Variances
    STR                0.208      0.035      5.904      0.000
    OPP                0.229      0.031      7.303      0.000
    ASP                0.393      0.048      8.193      0.000
    RES                0.331      0.041      8.048      0.000

 Residual Variances
    S1                 0.187      0.025      7.478      0.000
    S2                 0.262      0.033      8.060      0.000
    S3                 0.141      0.020      7.109      0.000
    O1                 0.154      0.022      6.864      0.000
    O2                 0.199      0.023      8.752      0.000
    O3                 0.162      0.024      6.869      0.000
    A1                 0.161      0.027      6.015      0.000
    A2                 0.226      0.033      6.932      0.000
    A3                 0.314      0.039      7.972      0.000
    R1                 0.141      0.026      5.457      0.000
    R2                 0.466      0.049      9.441      0.000
    R3                 0.133      0.026      5.088      0.000


QUALITY OF NUMERICAL RESULTS

     Condition Number for the Information Matrix              0.269E-02
       (ratio of smallest to largest eigenvalue)


STANDARDIZED MODEL RESULTS


STDYX Standardization

                                                    Two-Tailed
                    Estimate       S.E.  Est./S.E.    P-Value

Group UG

 STR      BY
    S1                 0.794      0.056     14.310      0.000
    S2                 0.739      0.063     11.820      0.000
    S3                 0.748      0.061     12.217      0.000

 OPP      BY
    O1                 0.684      0.062     11.116      0.000
    O2                 0.594      0.066      8.950      0.000
    O3                 0.806      0.056     14.294      0.000

 ASP      BY
    A1                 0.839      0.047     17.848      0.000
    A2                 0.837      0.045     18.797      0.000
    A3                 0.730      0.053     13.879      0.000

 RES      BY
    R1                 0.795      0.066     12.045      0.000
    R2                 0.530      0.067      7.958      0.000
    R3                 0.765      0.054     14.251      0.000

 OPP      WITH
    STR                0.648      0.099      6.523      0.000

 ASP      WITH
    STR                0.417      0.081      5.163      0.000
    OPP                0.686      0.092      7.470      0.000

 RES      WITH
    STR                0.635      0.097      6.561      0.000
    OPP                0.684      0.106      6.421      0.000
    ASP                0.399      0.126      3.181      0.001

 Means
    STR                0.000      0.000    999.000    999.000
    OPP                0.000      0.000    999.000    999.000
    ASP                0.000      0.000    999.000    999.000
    RES                0.000      0.000    999.000    999.000

 Intercepts
    S1                 7.263      0.612     11.875      0.000
    S2                 5.632      0.459     12.260      0.000
    S3                 7.302      0.583     12.532      0.000
    O1                 6.018      0.448     13.419      0.000
    O2                 6.950      0.527     13.186      0.000
    O3                 7.095      0.583     12.160      0.000
    A1                 4.256      0.335     12.692      0.000
    A2                 4.005      0.328     12.217      0.000
    A3                 3.900      0.305     12.807      0.000
    R1                 7.017      0.530     13.251      0.000
    R2                 5.114      0.407     12.570      0.000
    R3                 6.942      0.589     11.791      0.000

 Variances
    STR                1.000      0.000    999.000    999.000
    OPP                1.000      0.000    999.000    999.000
    ASP                1.000      0.000    999.000    999.000
    RES                1.000      0.000    999.000    999.000

 Residual Variances
    S1                 0.369      0.088      4.188      0.000
    S2                 0.453      0.093      4.898      0.000
    S3                 0.440      0.092      4.808      0.000
    O1                 0.532      0.084      6.323      0.000
    O2                 0.647      0.079      8.200      0.000
    O3                 0.351      0.091      3.866      0.000
    A1                 0.296      0.079      3.743      0.000
    A2                 0.300      0.074      4.025      0.000
    A3                 0.468      0.077      6.094      0.000
    R1                 0.368      0.105      3.504      0.000
    R2                 0.719      0.071     10.202      0.000
    R3                 0.415      0.082      5.058      0.000

Group GRAD

 STR      BY
    S1                 0.726      0.042     17.242      0.000
    S2                 0.693      0.043     16.204      0.000
    S3                 0.747      0.040     18.492      0.000

 OPP      BY
    O1                 0.773      0.035     21.998      0.000
    O2                 0.644      0.046     14.122      0.000
    O3                 0.766      0.039     19.455      0.000

 ASP      BY
    A1                 0.842      0.028     29.612      0.000
    A2                 0.807      0.032     25.368      0.000
    A3                 0.756      0.035     21.777      0.000

 RES      BY
    R1                 0.837      0.031     26.962      0.000
    R2                 0.583      0.049     11.986      0.000
    R3                 0.837      0.038     22.208      0.000

 OPP      WITH
    STR                0.615      0.055     11.240      0.000

 ASP      WITH
    STR                0.469      0.048      9.706      0.000
    OPP                0.458      0.068      6.770      0.000

 RES      WITH
    STR                0.511      0.049     10.429      0.000
    OPP                0.508      0.066      7.646      0.000
    ASP                0.137      0.078      1.773      0.076

 Means
    STR                0.307      0.156      1.971      0.049
    OPP                0.282      0.155      1.816      0.069
    ASP                0.188      0.167      1.124      0.261
    RES                0.156      0.134      1.165      0.244

 Intercepts
    S1                 6.483      0.320     20.271      0.000
    S2                 5.158      0.258     19.977      0.000
    S3                 7.123      0.355     20.042      0.000
    O1                 6.458      0.304     21.242      0.000
    O2                 7.151      0.349     20.465      0.000
    O3                 6.410      0.309     20.719      0.000
    A1                 4.815      0.244     19.710      0.000
    A2                 4.353      0.231     18.822      0.000
    A3                 4.558      0.244     18.684      0.000
    R1                 5.949      0.282     21.059      0.000
    R2                 4.528      0.225     20.119      0.000
    R3                 6.115      0.298     20.490      0.000

 Variances
    STR                1.000      0.000    999.000    999.000
    OPP                1.000      0.000    999.000    999.000
    ASP                1.000      0.000    999.000    999.000
    RES                1.000      0.000    999.000    999.000

 Residual Variances
    S1                 0.473      0.061      7.743      0.000
    S2                 0.519      0.059      8.752      0.000
    S3                 0.442      0.060      7.321      0.000
    O1                 0.403      0.054      7.419      0.000
    O2                 0.586      0.059      9.979      0.000
    O3                 0.413      0.060      6.837      0.000
    A1                 0.291      0.048      6.075      0.000
    A2                 0.349      0.051      6.811      0.000
    A3                 0.428      0.053      8.147      0.000
    R1                 0.299      0.052      5.749      0.000
    R2                 0.661      0.057     11.665      0.000
    R3                 0.300      0.063      4.755      0.000


R-SQUARE

Group UG

    Observed                                        Two-Tailed
    Variable        Estimate       S.E.  Est./S.E.    P-Value

    S1                 0.631      0.088      7.155      0.000
    S2                 0.547      0.093      5.910      0.000
    S3                 0.560      0.092      6.108      0.000
    O1                 0.468      0.084      5.558      0.000
    O2                 0.353      0.079      4.475      0.000
    O3                 0.649      0.091      7.147      0.000
    A1                 0.704      0.079      8.924      0.000
    A2                 0.700      0.074      9.399      0.000
    A3                 0.532      0.077      6.939      0.000
    R1                 0.632      0.105      6.022      0.000
    R2                 0.281      0.071      3.979      0.000
    R3                 0.585      0.082      7.126      0.000

Group GRAD

    Observed                                        Two-Tailed
    Variable        Estimate       S.E.  Est./S.E.    P-Value

    S1                 0.527      0.061      8.621      0.000
    S2                 0.481      0.059      8.102      0.000
    S3                 0.558      0.060      9.246      0.000
    O1                 0.597      0.054     10.999      0.000
    O2                 0.414      0.059      7.061      0.000
    O3                 0.587      0.060      9.728      0.000
    A1                 0.709      0.048     14.806      0.000
    A2                 0.651      0.051     12.684      0.000
    A3                 0.572      0.053     10.888      0.000
    R1                 0.701      0.052     13.481      0.000
    R2                 0.339      0.057      5.993      0.000
    R3                 0.700      0.063     11.104      0.000


DIAGRAM INFORMATION

  Use View Diagram under the Diagram menu in the Mplus Editor to view the diagram.
  If running Mplus from the Mplus Diagrammer, the diagram opens automatically.

  Diagram output
    g:\my drive\matt&jackie shared folder\publishing\soar development paper_frontiers\results\supplementary material - 2

     Beginning Time:  10:39:12
        Ending Time:  10:39:13
       Elapsed Time:  00:00:01


MUTHEN & MUTHEN
3463 Stoner Ave.
Los Angeles, CA  90066

Tel: (310) 391-9971
Fax: (310) 391-8971
Web: www.StatModel.com
Support: Support@StatModel.com

Copyright (c) 1998-2021 Muthen & Muthen
