# Supplementary material for: Measuring Strengths, Opportunities, Aspirations, and Results: Psychometric Properties of the 12-Item SOAR Scale
Source: Front Psychol. 2022 Apr 8;13:854406. doi: 10.3389/fpsyg.2022.854406 (PMC9028961; doi:10.3389/fpsyg.2022.854406)
Supplement: Supplementary file 1 [file Data_Sheet_1.zip › Supplementary Material/5. MEASUREMENT INVARIANCE MODEL 1/Education/latent means education.out]

Mplus VERSION 8.6
MUTHEN & MUTHEN
02/24/2022   3:29 PM

INPUT INSTRUCTIONS

  Title:
  MI MODEL 1 EDUCATION;

  DATA:
  file is Mplus.txt;


  VARIABLE:
  Names are
  Gender Age Ed S1 S2 S3 O1 O2 O3 A1 A2 A3 R1 R2 R3;


  USEVARIABLES ARE S1-R3;
  !GROUPING = Gender (1 = Female, 2 = Male);
  GROUPING = Ed (1 = UG, 2 = Grad);
  !GROUPING = Age (1 = 18-34, 2 = 35-54, 3 = 55-74);

  Analysis:
  ESTIMATOR = MLR;
  PROCESSORS= 8;
  !MODEL IS CONFIGURAL METRIC SCALAR;

  Model:
  STR BY S1-S3* (L1-L3);!Loadings
  OPP BY O1-O3* (L4-L6);
  ASP BY A1-A3* (L7-L9);
  RES BY R1-R3* (L10-L12);
  [S1-R3*] (I1-I12);!Item intercepts
  S1-R3* (E1-E12);!Item residuals
  STR-RES@1;!Factor variances
  STR WITH OPP ASP RES(cor1-cor3);!Factor covariances
  OPP WITH ASP RES(cor4-cor5);!Factor covariances
  ASP WITH RES(cor6);!Factor covariances
  [STR-RES@0];!Factor means


  MODEL Grad:

  STR BY S1-S3* (L1-L3);!Loadings
  OPP BY O1-O3* (L4-L6);
  ASP BY A1-A3* (L7-L9);
  RES BY R1-R3* (L10-L12);
  [S1-R3*] (I1-I12);!Item intercepts
  S1-R3* (E1-E12);!Item residuals
  STR-RES@1;!Factor variances
  STR WITH OPP ASP RES(cor1-cor3);!Factor covariances
  OPP WITH ASP RES(cor4-cor5);!Factor covariances
  ASP WITH RES(cor6);!Factor covariances
  [STR-RES@0];


  OUTPUT:
  STDYX


INPUT READING TERMINATED NORMALLY


MI MODEL 1 EDUCATION;

SUMMARY OF ANALYSIS

Number of groups                                                 2
Number of observations
   Group UG                                                     67
   Group GRAD                                                  218
   Total sample size                                           285

Number of dependent variables                                   12
Number of independent variables                                  0
Number of continuous latent variables                            4

Observed dependent variables

  Continuous
   S1          S2          S3          O1          O2          O3
   A1          A2          A3          R1          R2          R3

Continuous latent variables
   STR         OPP         ASP         RES

Variables with special functions

  Grouping variable     ED

Estimator                                                      MLR
Information matrix                                        OBSERVED
Maximum number of iterations                                  1000
Convergence criterion                                    0.500D-04
Maximum number of steepest descent iterations                   20

Input data file(s)
  Mplus.txt

Input data format  FREE


UNIVARIATE SAMPLE STATISTICS


     UNIVARIATE HIGHER-ORDER MOMENT DESCRIPTIVE STATISTICS FOR UG

         Variable/         Mean/     Skewness/   Minimum/ % with                Percentiles
        Sample Size      Variance    Kurtosis    Maximum  Min/Max      20%/60%    40%/80%    Median

     S1                    4.075       0.031       3.000   11.94%       4.000      4.000      4.000
              67.000       0.308       0.181       5.000   19.40%       4.000      4.000
     S2                    3.731      -0.270       2.000    2.99%       3.000      4.000      4.000
              67.000       0.435       0.107       5.000    8.96%       4.000      4.000
     S3                    3.970      -0.020       3.000   16.42%       4.000      4.000      4.000
              67.000       0.298       0.348       5.000   13.43%       4.000      4.000
     O1                    3.940      -0.840       2.000    4.48%       4.000      4.000      4.000
              67.000       0.444       1.643       5.000   14.93%       4.000      4.000
     O2                    4.149      -0.486       2.000    1.49%       4.000      4.000      4.000
              67.000       0.366       1.349       5.000   25.37%       4.000      5.000
     O3                    4.045       0.016       3.000   13.43%       4.000      4.000      4.000
              67.000       0.311       0.188       5.000   17.91%       4.000      4.000
     A1                    3.642      -0.437       2.000   13.43%       3.000      4.000      4.000
              67.000       0.767      -0.487       5.000   13.43%       4.000      4.000
     A2                    3.493      -0.698       1.000    1.49%       3.000      3.000      4.000
              67.000       0.728       0.026       5.000    5.97%       4.000      4.000
     A3                    3.791      -0.467       2.000   14.93%       3.000      4.000      4.000
              67.000       1.001      -0.824       5.000   26.87%       4.000      5.000
     R1                    4.104      -0.080       3.000   14.93%       4.000      4.000      4.000
              67.000       0.392      -0.493       5.000   25.37%       4.000      5.000
     R2                    3.851      -0.647       2.000    5.97%       3.000      4.000      4.000
              67.000       0.545       0.553       5.000   14.93%       4.000      4.000
     R3                    4.045       0.046       3.000   11.94%       4.000      4.000      4.000
              67.000       0.282       0.518       5.000   16.42%       4.000      4.000


     UNIVARIATE HIGHER-ORDER MOMENT DESCRIPTIVE STATISTICS FOR GRAD

         Variable/         Mean/     Skewness/   Minimum/ % with                Percentiles
        Sample Size      Variance    Kurtosis    Maximum  Min/Max      20%/60%    40%/80%    Median

     S1                    4.216      -0.536       2.000    1.38%       4.000      4.000      4.000
             218.000       0.398       0.861       5.000   31.65%       4.000      5.000
     S2                    3.789      -0.665       2.000    5.96%       3.000      4.000      4.000
             218.000       0.506       0.622       5.000   11.01%       4.000      4.000
     S3                    4.170      -0.287       2.000    0.92%       4.000      4.000      4.000
             218.000       0.315       1.360       5.000   24.77%       4.000      5.000
     O1                    4.142      -0.450       2.000    1.38%       4.000      4.000      4.000
             218.000       0.379       1.023       5.000   25.69%       4.000      5.000
     O2                    4.275      -0.263       2.000    0.46%       4.000      4.000      4.000
             218.000       0.337       0.218       5.000   33.94%       4.000      5.000
     O3                    4.133      -0.659       2.000    2.29%       4.000      4.000      4.000
             218.000       0.400       1.622       5.000   25.23%       4.000      5.000
     A1                    3.688      -0.627       2.000    8.26%       3.000      4.000      4.000
             218.000       0.554       0.214       5.000    8.72%       4.000      4.000
     A2                    3.624      -0.630       1.000    0.46%       3.000      4.000      4.000
             218.000       0.666       0.064       5.000    9.17%       4.000      4.000
     A3                    4.046      -0.747       2.000    6.88%       3.000      4.000      4.000
             218.000       0.732       0.055       5.000   32.11%       4.000      5.000
     R1                    4.174      -0.769       2.000    2.75%       4.000      4.000      4.000
             218.000       0.447       1.436       5.000   29.82%       4.000      5.000
     R2                    3.862      -0.711       2.000    9.63%       3.000      4.000      4.000
             218.000       0.706       0.148       5.000   19.72%       4.000      4.000
     R3                    4.174      -0.673       2.000    2.29%       4.000      4.000      4.000
             218.000       0.456       0.955       5.000   30.73%       4.000      5.000


THE MODEL ESTIMATION TERMINATED NORMALLY


MODEL FIT INFORMATION

Number of Free Parameters                       42

Loglikelihood

          H0 Value                       -2917.398
          H0 Scaling Correction Factor      1.2532
            for MLR
          H1 Value                       -2808.576
          H1 Scaling Correction Factor      1.1310
            for MLR

Information Criteria

          Akaike (AIC)                    5918.795
          Bayesian (BIC)                  6072.200
          Sample-Size Adjusted BIC        5939.015
            (n* = (n + 2) / 24)

Chi-Square Test of Model Fit

          Value                            198.979*
          Degrees of Freedom                   138
          P-Value                           0.0005
          Scaling Correction Factor         1.0938
            for MLR

Chi-Square Contribution From Each Group

          UG                               105.644
          GRAD                              93.335

*   The chi-square value for MLM, MLMV, MLR, ULSMV, WLSM and WLSMV cannot be used
    for chi-square difference testing in the regular way.  MLM, MLR and WLSM
    chi-square difference testing is described on the Mplus website.  MLMV, WLSMV,
    and ULSMV difference testing is done using the DIFFTEST option.

RMSEA (Root Mean Square Error Of Approximation)

          Estimate                           0.056
          90 Percent C.I.                    0.037  0.072
          Probability RMSEA <= .05           0.284

CFI/TLI

          CFI                                0.948
          TLI                                0.951

Chi-Square Test of Model Fit for the Baseline Model

          Value                           1311.446
          Degrees of Freedom                   132
          P-Value                           0.0000

SRMR (Standardized Root Mean Square Residual)

          Value                              0.136


MODEL RESULTS

                                                    Two-Tailed
                    Estimate       S.E.  Est./S.E.    P-Value

Group UG

 STR      BY
    S1                 0.459      0.040     11.539      0.000
    S2                 0.494      0.040     12.418      0.000
    S3                 0.423      0.043      9.900      0.000

 OPP      BY
    O1                 0.477      0.043     11.176      0.000
    O2                 0.375      0.041      9.194      0.000
    O3                 0.481      0.038     12.767      0.000

 ASP      BY
    A1                 0.657      0.041     15.920      0.000
    A2                 0.674      0.050     13.591      0.000
    A3                 0.678      0.051     13.228      0.000

 RES      BY
    R1                 0.547      0.042     13.045      0.000
    R2                 0.464      0.052      9.000      0.000
    R3                 0.531      0.043     12.439      0.000

 STR      WITH
    OPP                0.627      0.069      9.121      0.000
    ASP                0.489      0.077      6.374      0.000
    RES                0.517      0.088      5.906      0.000

 OPP      WITH
    ASP                0.530      0.080      6.619      0.000
    RES                0.534      0.083      6.445      0.000

 ASP      WITH
    RES                0.201      0.085      2.361      0.018

 Means
    STR                0.000      0.000    999.000    999.000
    OPP                0.000      0.000    999.000    999.000
    ASP                0.000      0.000    999.000    999.000
    RES                0.000      0.000    999.000    999.000

 Intercepts
    S1                 4.182      0.037    114.429      0.000
    S2                 3.775      0.041     91.060      0.000
    S3                 4.123      0.033    123.376      0.000
    O1                 4.095      0.038    109.088      0.000
    O2                 4.246      0.035    121.728      0.000
    O3                 4.112      0.037    112.564      0.000
    A1                 3.677      0.046     79.839      0.000
    A2                 3.593      0.049     73.370      0.000
    A3                 3.986      0.053     74.915      0.000
    R1                 4.158      0.039    106.461      0.000
    R2                 3.860      0.048     79.721      0.000
    R3                 4.144      0.038    108.216      0.000

 Variances
    STR                1.000      0.000    999.000    999.000
    OPP                1.000      0.000    999.000    999.000
    ASP                1.000      0.000    999.000    999.000
    RES                1.000      0.000    999.000    999.000

 Residual Variances
    S1                 0.170      0.023      7.503      0.000
    S2                 0.246      0.025      9.782      0.000
    S3                 0.139      0.023      6.181      0.000
    O1                 0.174      0.023      7.581      0.000
    O2                 0.206      0.021      9.889      0.000
    O3                 0.149      0.023      6.571      0.000
    A1                 0.173      0.026      6.699      0.000
    A2                 0.229      0.043      5.340      0.000
    A3                 0.347      0.048      7.278      0.000
    R1                 0.136      0.027      5.024      0.000
    R2                 0.453      0.053      8.579      0.000
    R3                 0.136      0.025      5.551      0.000

Group GRAD

 STR      BY
    S1                 0.459      0.040     11.539      0.000
    S2                 0.494      0.040     12.418      0.000
    S3                 0.423      0.043      9.900      0.000

 OPP      BY
    O1                 0.477      0.043     11.176      0.000
    O2                 0.375      0.041      9.194      0.000
    O3                 0.481      0.038     12.767      0.000

 ASP      BY
    A1                 0.657      0.041     15.920      0.000
    A2                 0.674      0.050     13.591      0.000
    A3                 0.678      0.051     13.228      0.000

 RES      BY
    R1                 0.547      0.042     13.045      0.000
    R2                 0.464      0.052      9.000      0.000
    R3                 0.531      0.043     12.439      0.000

 STR      WITH
    OPP                0.627      0.069      9.121      0.000
    ASP                0.489      0.077      6.374      0.000
    RES                0.517      0.088      5.906      0.000

 OPP      WITH
    ASP                0.530      0.080      6.619      0.000
    RES                0.534      0.083      6.445      0.000

 ASP      WITH
    RES                0.201      0.085      2.361      0.018

 Means
    STR                0.000      0.000    999.000    999.000
    OPP                0.000      0.000    999.000    999.000
    ASP                0.000      0.000    999.000    999.000
    RES                0.000      0.000    999.000    999.000

 Intercepts
    S1                 4.182      0.037    114.429      0.000
    S2                 3.775      0.041     91.060      0.000
    S3                 4.123      0.033    123.376      0.000
    O1                 4.095      0.038    109.088      0.000
    O2                 4.246      0.035    121.728      0.000
    O3                 4.112      0.037    112.564      0.000
    A1                 3.677      0.046     79.839      0.000
    A2                 3.593      0.049     73.370      0.000
    A3                 3.986      0.053     74.915      0.000
    R1                 4.158      0.039    106.461      0.000
    R2                 3.860      0.048     79.721      0.000
    R3                 4.144      0.038    108.216      0.000

 Variances
    STR                1.000      0.000    999.000    999.000
    OPP                1.000      0.000    999.000    999.000
    ASP                1.000      0.000    999.000    999.000
    RES                1.000      0.000    999.000    999.000

 Residual Variances
    S1                 0.170      0.023      7.503      0.000
    S2                 0.246      0.025      9.782      0.000
    S3                 0.139      0.023      6.181      0.000
    O1                 0.174      0.023      7.581      0.000
    O2                 0.206      0.021      9.889      0.000
    O3                 0.149      0.023      6.571      0.000
    A1                 0.173      0.026      6.699      0.000
    A2                 0.229      0.043      5.340      0.000
    A3                 0.347      0.048      7.278      0.000
    R1                 0.136      0.027      5.024      0.000
    R2                 0.453      0.053      8.579      0.000
    R3                 0.136      0.025      5.551      0.000


QUALITY OF NUMERICAL RESULTS

     Condition Number for the Information Matrix              0.122E-01
       (ratio of smallest to largest eigenvalue)


STANDARDIZED MODEL RESULTS


STDYX Standardization

                                                    Two-Tailed
                    Estimate       S.E.  Est./S.E.    P-Value

Group UG

 STR      BY
    S1                 0.745      0.041     18.099      0.000
    S2                 0.705      0.034     20.583      0.000
    S3                 0.750      0.051     14.710      0.000

 OPP      BY
    O1                 0.753      0.039     19.333      0.000
    O2                 0.636      0.049     12.934      0.000
    O3                 0.780      0.035     22.549      0.000

 ASP      BY
    A1                 0.845      0.027     30.779      0.000
    A2                 0.816      0.040     20.536      0.000
    A3                 0.755      0.040     18.914      0.000

 RES      BY
    R1                 0.829      0.037     22.112      0.000
    R2                 0.568      0.054     10.501      0.000
    R3                 0.821      0.038     21.533      0.000

 STR      WITH
    OPP                0.627      0.069      9.121      0.000
    ASP                0.489      0.077      6.374      0.000
    RES                0.517      0.088      5.906      0.000

 OPP      WITH
    ASP                0.530      0.080      6.619      0.000
    RES                0.534      0.083      6.445      0.000

 ASP      WITH
    RES                0.201      0.085      2.361      0.018

 Means
    STR                0.000      0.000    999.000    999.000
    OPP                0.000      0.000    999.000    999.000
    ASP                0.000      0.000    999.000    999.000
    RES                0.000      0.000    999.000    999.000

 Intercepts
    S1                 6.778      0.348     19.492      0.000
    S2                 5.394      0.280     19.247      0.000
    S3                 7.308      0.388     18.833      0.000
    O1                 6.462      0.372     17.378      0.000
    O2                 7.211      0.358     20.118      0.000
    O3                 6.668      0.383     17.424      0.000
    A1                 4.729      0.230     20.576      0.000
    A2                 4.346      0.219     19.864      0.000
    A3                 4.438      0.214     20.762      0.000
    R1                 6.306      0.350     18.015      0.000
    R2                 4.722      0.243     19.449      0.000
    R3                 6.410      0.346     18.514      0.000

 Variances
    STR                1.000      0.000    999.000    999.000
    OPP                1.000      0.000    999.000    999.000
    ASP                1.000      0.000    999.000    999.000
    RES                1.000      0.000    999.000    999.000

 Residual Variances
    S1                 0.446      0.061      7.277      0.000
    S2                 0.502      0.048     10.391      0.000
    S3                 0.437      0.077      5.709      0.000
    O1                 0.433      0.059      7.368      0.000
    O2                 0.595      0.063      9.503      0.000
    O3                 0.391      0.054      7.245      0.000
    A1                 0.286      0.046      6.165      0.000
    A2                 0.335      0.065      5.165      0.000
    A3                 0.431      0.060      7.150      0.000
    R1                 0.313      0.062      5.036      0.000
    R2                 0.678      0.061     11.030      0.000
    R3                 0.326      0.063      5.204      0.000

Group GRAD

 STR      BY
    S1                 0.745      0.041     18.099      0.000
    S2                 0.705      0.034     20.583      0.000
    S3                 0.750      0.051     14.710      0.000

 OPP      BY
    O1                 0.753      0.039     19.333      0.000
    O2                 0.636      0.049     12.934      0.000
    O3                 0.780      0.035     22.549      0.000

 ASP      BY
    A1                 0.845      0.027     30.779      0.000
    A2                 0.816      0.040     20.536      0.000
    A3                 0.755      0.040     18.914      0.000

 RES      BY
    R1                 0.829      0.037     22.112      0.000
    R2                 0.568      0.054     10.501      0.000
    R3                 0.821      0.038     21.533      0.000

 STR      WITH
    OPP                0.627      0.069      9.121      0.000
    ASP                0.489      0.077      6.374      0.000
    RES                0.517      0.088      5.906      0.000

 OPP      WITH
    ASP                0.530      0.080      6.619      0.000
    RES                0.534      0.083      6.445      0.000

 ASP      WITH
    RES                0.201      0.085      2.361      0.018

 Means
    STR                0.000      0.000    999.000    999.000
    OPP                0.000      0.000    999.000    999.000
    ASP                0.000      0.000    999.000    999.000
    RES                0.000      0.000    999.000    999.000

 Intercepts
    S1                 6.778      0.348     19.492      0.000
    S2                 5.394      0.280     19.247      0.000
    S3                 7.308      0.388     18.833      0.000
    O1                 6.462      0.372     17.378      0.000
    O2                 7.211      0.358     20.118      0.000
    O3                 6.668      0.383     17.424      0.000
    A1                 4.729      0.230     20.576      0.000
    A2                 4.346      0.219     19.864      0.000
    A3                 4.438      0.214     20.762      0.000
    R1                 6.306      0.350     18.015      0.000
    R2                 4.722      0.243     19.449      0.000
    R3                 6.410      0.346     18.514      0.000

 Variances
    STR                1.000      0.000    999.000    999.000
    OPP                1.000      0.000    999.000    999.000
    ASP                1.000      0.000    999.000    999.000
    RES                1.000      0.000    999.000    999.000

 Residual Variances
    S1                 0.446      0.061      7.277      0.000
    S2                 0.502      0.048     10.391      0.000
    S3                 0.437      0.077      5.709      0.000
    O1                 0.433      0.059      7.368      0.000
    O2                 0.595      0.063      9.503      0.000
    O3                 0.391      0.054      7.245      0.000
    A1                 0.286      0.046      6.165      0.000
    A2                 0.335      0.065      5.165      0.000
    A3                 0.431      0.060      7.150      0.000
    R1                 0.313      0.062      5.036      0.000
    R2                 0.678      0.061     11.030      0.000
    R3                 0.326      0.063      5.204      0.000


R-SQUARE

Group UG

    Observed                                        Two-Tailed
    Variable        Estimate       S.E.  Est./S.E.    P-Value

    S1                 0.554      0.061      9.050      0.000
    S2                 0.498      0.048     10.292      0.000
    S3                 0.563      0.077      7.355      0.000
    O1                 0.567      0.059      9.666      0.000
    O2                 0.405      0.063      6.467      0.000
    O3                 0.609      0.054     11.274      0.000
    A1                 0.714      0.046     15.389      0.000
    A2                 0.665      0.065     10.268      0.000
    A3                 0.569      0.060      9.457      0.000
    R1                 0.687      0.062     11.056      0.000
    R2                 0.322      0.061      5.250      0.000
    R3                 0.674      0.063     10.767      0.000

Group GRAD

    Observed                                        Two-Tailed
    Variable        Estimate       S.E.  Est./S.E.    P-Value

    S1                 0.554      0.061      9.050      0.000
    S2                 0.498      0.048     10.292      0.000
    S3                 0.563      0.077      7.355      0.000
    O1                 0.567      0.059      9.666      0.000
    O2                 0.405      0.063      6.467      0.000
    O3                 0.609      0.054     11.274      0.000
    A1                 0.714      0.046     15.389      0.000
    A2                 0.665      0.065     10.268      0.000
    A3                 0.569      0.060      9.457      0.000
    R1                 0.687      0.062     11.056      0.000
    R2                 0.322      0.061      5.250      0.000
    R3                 0.674      0.063     10.767      0.000


DIAGRAM INFORMATION

  Use View Diagram under the Diagram menu in the Mplus Editor to view the diagram.
  If running Mplus from the Mplus Diagrammer, the diagram opens automatically.

  Diagram output
    g:\my drive\matt&jackie shared folder\publishing\soar development paper_frontiers\revision\resubmission\supplementar

     Beginning Time:  15:29:01
        Ending Time:  15:29:02
       Elapsed Time:  00:00:01


MUTHEN & MUTHEN
3463 Stoner Ave.
Los Angeles, CA  90066

Tel: (310) 391-9971
Fax: (310) 391-8971
Web: www.StatModel.com
Support: Support@StatModel.com

Copyright (c) 1998-2021 Muthen & Muthen
