# Supplementary material for: Measuring Strengths, Opportunities, Aspirations, and Results: Psychometric Properties of the 12-Item SOAR Scale
Source: Front Psychol. 2022 Apr 8;13:854406. doi: 10.3389/fpsyg.2022.854406 (PMC9028961; doi:10.3389/fpsyg.2022.854406)
Supplement: Supplementary file 1 [file Data_Sheet_1.zip › Supplementary Material/5. MEASUREMENT INVARIANCE MODEL 1/Education/mgcfa education.inp]

Title:
MI MODEL 1 EDUCATION;


DATA:
file is Mplus.txt;


VARIABLE:
Names are
Gender Age Ed S1 S2 S3 O1 O2 O3 A1 A2 A3 R1 R2 R3;


USEVARIABLES ARE S1-R3;
!GROUPING = Gender (1 = Female, 2 = Male);
GROUPING = Ed (1 = UG, 2 = Grad);
!GROUPING = Age (1 = 18-34, 2 = 35-54, 3 = 55-74);

Analysis:
ESTIMATOR = MLR;
PROCESSORS= 8;
MODEL IS CONFIGURAL METRIC SCALAR;


Model:
STR BY S1-S3;
OPP BY O1-O3;
ASP BY A1-A3;
RES BY R1-R3;


OUTPUT:
STDYX
