# Supplementary material for: Measuring Strengths, Opportunities, Aspirations, and Results: Psychometric Properties of the 12-Item SOAR Scale
Source: Front Psychol. 2022 Apr 8;13:854406. doi: 10.3389/fpsyg.2022.854406 (PMC9028961; doi:10.3389/fpsyg.2022.854406)
Supplement: Supplementary file 1 [file Data_Sheet_1.zip › Supplementary Material/5. MEASUREMENT INVARIANCE MODEL 1/Education/mgcfa education.out]

Mplus VERSION 8.6
MUTHEN & MUTHEN
02/24/2022   3:28 PM

INPUT INSTRUCTIONS

  Title:
  MI MODEL 1 EDUCATION;


  DATA:
  file is Mplus.txt;


  VARIABLE:
  Names are
  Gender Age Ed S1 S2 S3 O1 O2 O3 A1 A2 A3 R1 R2 R3;


  USEVARIABLES ARE S1-R3;
  !GROUPING = Gender (1 = Female, 2 = Male);
  GROUPING = Ed (1 = UG, 2 = Grad);
  !GROUPING = Age (1 = 18-34, 2 = 35-54, 3 = 55-74);

  Analysis:
  ESTIMATOR = MLR;
  PROCESSORS= 8;
  MODEL IS CONFIGURAL METRIC SCALAR;


  Model:
  STR BY S1-S3;
  OPP BY O1-O3;
  ASP BY A1-A3;
  RES BY R1-R3;


  OUTPUT:
  STDYX


*** WARNING in OUTPUT command
  STANDARDIZED (STD, STDY, STDYX) options are not available when performing measurement
  invariance testing with multiple models with the MODEL option of the ANALYSIS command.
  Request for STANDARDIZED (STD, STDY, STDYX) is ignored.
   1 WARNING(S) FOUND IN THE INPUT INSTRUCTIONS


MI MODEL 1 EDUCATION;

SUMMARY OF ANALYSIS

Number of groups                                                 2
Number of observations
   Group UG                                                     67
   Group GRAD                                                  218
   Total sample size                                           285

Number of dependent variables                                   12
Number of independent variables                                  0
Number of continuous latent variables                            4

Observed dependent variables

  Continuous
   S1          S2          S3          O1          O2          O3
   A1          A2          A3          R1          R2          R3

Continuous latent variables
   STR         OPP         ASP         RES

Variables with special functions

  Grouping variable     ED

Estimator                                                      MLR
Information matrix                                        OBSERVED
Maximum number of iterations                                  1000
Convergence criterion                                    0.500D-04
Maximum number of steepest descent iterations                   20

Input data file(s)
  Mplus.txt

Input data format  FREE


UNIVARIATE SAMPLE STATISTICS


     UNIVARIATE HIGHER-ORDER MOMENT DESCRIPTIVE STATISTICS FOR UG

         Variable/         Mean/     Skewness/   Minimum/ % with                Percentiles
        Sample Size      Variance    Kurtosis    Maximum  Min/Max      20%/60%    40%/80%    Median

     S1                    4.075       0.031       3.000   11.94%       4.000      4.000      4.000
              67.000       0.308       0.181       5.000   19.40%       4.000      4.000
     S2                    3.731      -0.270       2.000    2.99%       3.000      4.000      4.000
              67.000       0.435       0.107       5.000    8.96%       4.000      4.000
     S3                    3.970      -0.020       3.000   16.42%       4.000      4.000      4.000
              67.000       0.298       0.348       5.000   13.43%       4.000      4.000
     O1                    3.940      -0.840       2.000    4.48%       4.000      4.000      4.000
              67.000       0.444       1.643       5.000   14.93%       4.000      4.000
     O2                    4.149      -0.486       2.000    1.49%       4.000      4.000      4.000
              67.000       0.366       1.349       5.000   25.37%       4.000      5.000
     O3                    4.045       0.016       3.000   13.43%       4.000      4.000      4.000
              67.000       0.311       0.188       5.000   17.91%       4.000      4.000
     A1                    3.642      -0.437       2.000   13.43%       3.000      4.000      4.000
              67.000       0.767      -0.487       5.000   13.43%       4.000      4.000
     A2                    3.493      -0.698       1.000    1.49%       3.000      3.000      4.000
              67.000       0.728       0.026       5.000    5.97%       4.000      4.000
     A3                    3.791      -0.467       2.000   14.93%       3.000      4.000      4.000
              67.000       1.001      -0.824       5.000   26.87%       4.000      5.000
     R1                    4.104      -0.080       3.000   14.93%       4.000      4.000      4.000
              67.000       0.392      -0.493       5.000   25.37%       4.000      5.000
     R2                    3.851      -0.647       2.000    5.97%       3.000      4.000      4.000
              67.000       0.545       0.553       5.000   14.93%       4.000      4.000
     R3                    4.045       0.046       3.000   11.94%       4.000      4.000      4.000
              67.000       0.282       0.518       5.000   16.42%       4.000      4.000


     UNIVARIATE HIGHER-ORDER MOMENT DESCRIPTIVE STATISTICS FOR GRAD

         Variable/         Mean/     Skewness/   Minimum/ % with                Percentiles
        Sample Size      Variance    Kurtosis    Maximum  Min/Max      20%/60%    40%/80%    Median

     S1                    4.216      -0.536       2.000    1.38%       4.000      4.000      4.000
             218.000       0.398       0.861       5.000   31.65%       4.000      5.000
     S2                    3.789      -0.665       2.000    5.96%       3.000      4.000      4.000
             218.000       0.506       0.622       5.000   11.01%       4.000      4.000
     S3                    4.170      -0.287       2.000    0.92%       4.000      4.000      4.000
             218.000       0.315       1.360       5.000   24.77%       4.000      5.000
     O1                    4.142      -0.450       2.000    1.38%       4.000      4.000      4.000
             218.000       0.379       1.023       5.000   25.69%       4.000      5.000
     O2                    4.275      -0.263       2.000    0.46%       4.000      4.000      4.000
             218.000       0.337       0.218       5.000   33.94%       4.000      5.000
     O3                    4.133      -0.659       2.000    2.29%       4.000      4.000      4.000
             218.000       0.400       1.622       5.000   25.23%       4.000      5.000
     A1                    3.688      -0.627       2.000    8.26%       3.000      4.000      4.000
             218.000       0.554       0.214       5.000    8.72%       4.000      4.000
     A2                    3.624      -0.630       1.000    0.46%       3.000      4.000      4.000
             218.000       0.666       0.064       5.000    9.17%       4.000      4.000
     A3                    4.046      -0.747       2.000    6.88%       3.000      4.000      4.000
             218.000       0.732       0.055       5.000   32.11%       4.000      5.000
     R1                    4.174      -0.769       2.000    2.75%       4.000      4.000      4.000
             218.000       0.447       1.436       5.000   29.82%       4.000      5.000
     R2                    3.862      -0.711       2.000    9.63%       3.000      4.000      4.000
             218.000       0.706       0.148       5.000   19.72%       4.000      4.000
     R3                    4.174      -0.673       2.000    2.29%       4.000      4.000      4.000
             218.000       0.456       0.955       5.000   30.73%       4.000      5.000

MODEL FIT INFORMATION

Invariance Testing

                   Number of                   Degrees of
     Model        Parameters      Chi-Square    Freedom     P-Value

     Configural        84            152.258        96       0.0002
     Metric            76            161.338       104       0.0003
     Scalar            68            172.919       112       0.0002

                                               Degrees of
     Models Compared              Chi-Square    Freedom     P-Value

     Metric against Configural         9.489         8       0.3027
     Scalar against Configural        20.778        16       0.1872
     Scalar against Metric            11.505         8       0.1747


MODEL FIT INFORMATION FOR THE CONFIGURAL MODEL

Number of Free Parameters                       84

Loglikelihood

          H0 Value                       -2889.571
          H0 Scaling Correction Factor      1.2076
            for MLR
          H1 Value                       -2808.576
          H1 Scaling Correction Factor      1.1310
            for MLR

Information Criteria

          Akaike (AIC)                    5947.143
          Bayesian (BIC)                  6253.952
          Sample-Size Adjusted BIC        5987.583
            (n* = (n + 2) / 24)

Chi-Square Test of Model Fit

          Value                            152.258*
          Degrees of Freedom                    96
          P-Value                           0.0002
          Scaling Correction Factor         1.0639
            for MLR

Chi-Square Contribution and P-Value From Each Group (degrees of freedom = 48)

          UG                                68.051     0.030
          GRAD                              84.207     0.001

*   The chi-square value for MLM, MLMV, MLR, ULSMV, WLSM and WLSMV cannot be used
    for chi-square difference testing in the regular way.  MLM, MLR and WLSM
    chi-square difference testing is described on the Mplus website.  MLMV, WLSMV,
    and ULSMV difference testing is done using the DIFFTEST option.

RMSEA (Root Mean Square Error Of Approximation)

          Estimate                           0.064
          90 Percent C.I.                    0.044  0.083
          Probability RMSEA <= .05           0.115

CFI/TLI

          CFI                                0.952
          TLI                                0.934

Chi-Square Test of Model Fit for the Baseline Model

          Value                           1311.446
          Degrees of Freedom                   132
          P-Value                           0.0000

SRMR (Standardized Root Mean Square Residual)

          Value                              0.052


MODEL FIT INFORMATION FOR THE METRIC MODEL

Number of Free Parameters                       76

Loglikelihood

          H0 Value                       -2895.327
          H0 Scaling Correction Factor      1.2071
            for MLR
          H1 Value                       -2808.576
          H1 Scaling Correction Factor      1.1310
            for MLR

Information Criteria

          Akaike (AIC)                    5942.654
          Bayesian (BIC)                  6220.243
          Sample-Size Adjusted BIC        5979.243
            (n* = (n + 2) / 24)

Chi-Square Test of Model Fit

          Value                            161.338*
          Degrees of Freedom                   104
          P-Value                           0.0003
          Scaling Correction Factor         1.0754
            for MLR

Chi-Square Contribution From Each Group

          UG                                75.832
          GRAD                              85.505

*   The chi-square value for MLM, MLMV, MLR, ULSMV, WLSM and WLSMV cannot be used
    for chi-square difference testing in the regular way.  MLM, MLR and WLSM
    chi-square difference testing is described on the Mplus website.  MLMV, WLSMV,
    and ULSMV difference testing is done using the DIFFTEST option.

RMSEA (Root Mean Square Error Of Approximation)

          Estimate                           0.062
          90 Percent C.I.                    0.043  0.080
          Probability RMSEA <= .05           0.142

CFI/TLI

          CFI                                0.951
          TLI                                0.938

Chi-Square Test of Model Fit for the Baseline Model

          Value                           1311.446
          Degrees of Freedom                   132
          P-Value                           0.0000

SRMR (Standardized Root Mean Square Residual)

          Value                              0.074


MODEL FIT INFORMATION FOR THE SCALAR MODEL

Number of Free Parameters                       68

Loglikelihood

          H0 Value                       -2900.953
          H0 Scaling Correction Factor      1.2340
            for MLR
          H1 Value                       -2808.576
          H1 Scaling Correction Factor      1.1310
            for MLR

Information Criteria

          Akaike (AIC)                    5937.906
          Bayesian (BIC)                  6186.275
          Sample-Size Adjusted BIC        5970.643
            (n* = (n + 2) / 24)

Chi-Square Test of Model Fit

          Value                            172.919*
          Degrees of Freedom                   112
          P-Value                           0.0002
          Scaling Correction Factor         1.0684
            for MLR

Chi-Square Contribution From Each Group

          UG                                84.620
          GRAD                              88.299

*   The chi-square value for MLM, MLMV, MLR, ULSMV, WLSM and WLSMV cannot be used
    for chi-square difference testing in the regular way.  MLM, MLR and WLSM
    chi-square difference testing is described on the Mplus website.  MLMV, WLSMV,
    and ULSMV difference testing is done using the DIFFTEST option.

RMSEA (Root Mean Square Error Of Approximation)

          Estimate                           0.062
          90 Percent C.I.                    0.043  0.079
          Probability RMSEA <= .05           0.142

CFI/TLI

          CFI                                0.948
          TLI                                0.939

Chi-Square Test of Model Fit for the Baseline Model

          Value                           1311.446
          Degrees of Freedom                   132
          P-Value                           0.0000

SRMR (Standardized Root Mean Square Residual)

          Value                              0.074


MODEL RESULTS FOR THE CONFIGURAL MODEL

                                                    Two-Tailed
                    Estimate       S.E.  Est./S.E.    P-Value

Group UG

 STR      BY
    S1                 1.000      0.000    999.000    999.000
    S2                 1.177      0.260      4.536      0.000
    S3                 0.948      0.211      4.491      0.000

 OPP      BY
    O1                 1.000      0.000    999.000    999.000
    O2                 0.793      0.232      3.415      0.001
    O3                 0.933      0.180      5.173      0.000

 ASP      BY
    A1                 1.000      0.000    999.000    999.000
    A2                 0.897      0.146      6.154      0.000
    A3                 0.963      0.161      5.979      0.000

 RES      BY
    R1                 1.000      0.000    999.000    999.000
    R2                 0.640      0.182      3.520      0.000
    R3                 0.580      0.127      4.565      0.000

 OPP      WITH
    STR                0.130      0.049      2.645      0.008

 ASP      WITH
    STR                0.148      0.060      2.479      0.013
    OPP                0.252      0.085      2.966      0.003

 RES      WITH
    STR                0.153      0.050      3.079      0.002
    OPP                0.178      0.056      3.212      0.001
    ASP                0.163      0.066      2.481      0.013

 Means
    STR                0.000      0.000    999.000    999.000
    OPP                0.000      0.000    999.000    999.000
    ASP                0.000      0.000    999.000    999.000
    RES                0.000      0.000    999.000    999.000

 Intercepts
    S1                 4.075      0.068     60.110      0.000
    S2                 3.731      0.081     46.293      0.000
    S3                 3.970      0.067     59.568      0.000
    O1                 3.940      0.081     48.393      0.000
    O2                 4.149      0.074     56.156      0.000
    O3                 4.045      0.068     59.327      0.000
    A1                 3.642      0.107     34.033      0.000
    A2                 3.493      0.104     33.515      0.000
    A3                 3.791      0.122     31.014      0.000
    R1                 4.104      0.076     53.655      0.000
    R2                 3.851      0.090     42.700      0.000
    R3                 4.045      0.065     62.393      0.000

 Variances
    STR                0.187      0.055      3.389      0.001
    OPP                0.221      0.094      2.358      0.018
    ASP                0.592      0.133      4.441      0.000
    RES                0.350      0.072      4.886      0.000

 Residual Variances
    S1                 0.120      0.039      3.127      0.002
    S2                 0.175      0.044      3.950      0.000
    S3                 0.129      0.041      3.137      0.002
    O1                 0.223      0.042      5.326      0.000
    O2                 0.227      0.045      5.070      0.000
    O3                 0.119      0.030      3.930      0.000
    A1                 0.175      0.063      2.762      0.006
    A2                 0.251      0.087      2.897      0.004
    A3                 0.452      0.144      3.147      0.002
    R1                 0.042      0.048      0.863      0.388
    R2                 0.401      0.113      3.556      0.000
    R3                 0.164      0.040      4.145      0.000

Group GRAD

 STR      BY
    S1                 1.000      0.000    999.000    999.000
    S2                 1.069      0.126      8.480      0.000
    S3                 0.896      0.119      7.555      0.000

 OPP      BY
    O1                 1.000      0.000    999.000    999.000
    O2                 0.793      0.091      8.752      0.000
    O3                 1.056      0.093     11.332      0.000

 ASP      BY
    A1                 1.000      0.000    999.000    999.000
    A2                 1.071      0.090     11.939      0.000
    A3                 1.035      0.086     12.053      0.000

 RES      BY
    R1                 1.000      0.000    999.000    999.000
    R2                 0.920      0.128      7.178      0.000
    R3                 1.107      0.107     10.314      0.000

 OPP      WITH
    STR                0.134      0.037      3.626      0.000

 ASP      WITH
    STR                0.142      0.039      3.633      0.000
    OPP                0.137      0.036      3.806      0.000

 RES      WITH
    STR                0.118      0.037      3.160      0.002
    OPP                0.126      0.038      3.360      0.001
    ASP                0.045      0.036      1.247      0.213

 Means
    STR                0.000      0.000    999.000    999.000
    OPP                0.000      0.000    999.000    999.000
    ASP                0.000      0.000    999.000    999.000
    RES                0.000      0.000    999.000    999.000

 Intercepts
    S1                 4.216      0.043     98.603      0.000
    S2                 3.789      0.048     78.651      0.000
    S3                 4.170      0.038    109.653      0.000
    O1                 4.142      0.042     99.362      0.000
    O2                 4.275      0.039    108.721      0.000
    O3                 4.133      0.043     96.518      0.000
    A1                 3.688      0.050     73.155      0.000
    A2                 3.624      0.055     65.571      0.000
    A3                 4.046      0.058     69.828      0.000
    R1                 4.174      0.045     92.218      0.000
    R2                 3.862      0.057     67.879      0.000
    R3                 4.174      0.046     91.285      0.000

 Variances
    STR                0.214      0.045      4.744      0.000
    OPP                0.220      0.043      5.111      0.000
    ASP                0.389      0.058      6.685      0.000
    RES                0.284      0.054      5.259      0.000

 Residual Variances
    S1                 0.184      0.027      6.695      0.000
    S2                 0.261      0.031      8.534      0.000
    S3                 0.143      0.028      5.115      0.000
    O1                 0.159      0.027      6.002      0.000
    O2                 0.199      0.024      8.422      0.000
    O3                 0.155      0.028      5.587      0.000
    A1                 0.165      0.027      6.152      0.000
    A2                 0.219      0.049      4.494      0.000
    A3                 0.315      0.041      7.615      0.000
    R1                 0.163      0.032      5.148      0.000
    R2                 0.466      0.059      7.923      0.000
    R3                 0.108      0.028      3.855      0.000


QUALITY OF NUMERICAL RESULTS FOR THE CONFIGURAL MODEL

     Condition Number for the Information Matrix              0.164E-02
       (ratio of smallest to largest eigenvalue)


MODEL RESULTS FOR THE METRIC MODEL

                                                    Two-Tailed
                    Estimate       S.E.  Est./S.E.    P-Value

Group UG

 STR      BY
    S1                 1.000      0.000    999.000    999.000
    S2                 1.104      0.117      9.461      0.000
    S3                 0.915      0.102      8.988      0.000

 OPP      BY
    O1                 1.000      0.000    999.000    999.000
    O2                 0.788      0.086      9.186      0.000
    O3                 1.025      0.084     12.155      0.000

 ASP      BY
    A1                 1.000      0.000    999.000    999.000
    A2                 1.019      0.078     13.085      0.000
    A3                 1.016      0.075     13.473      0.000

 RES      BY
    R1                 1.000      0.000    999.000    999.000
    R2                 0.859      0.110      7.825      0.000
    R3                 0.974      0.092     10.559      0.000

 OPP      WITH
    STR                0.128      0.037      3.497      0.000

 ASP      WITH
    STR                0.145      0.050      2.931      0.003
    OPP                0.227      0.065      3.477      0.001

 RES      WITH
    STR                0.128      0.047      2.723      0.006
    OPP                0.140      0.042      3.306      0.001
    ASP                0.137      0.051      2.709      0.007

 Means
    STR                0.000      0.000    999.000    999.000
    OPP                0.000      0.000    999.000    999.000
    ASP                0.000      0.000    999.000    999.000
    RES                0.000      0.000    999.000    999.000

 Intercepts
    S1                 4.075      0.068     60.110      0.000
    S2                 3.731      0.081     46.293      0.000
    S3                 3.970      0.067     59.568      0.000
    O1                 3.940      0.081     48.393      0.000
    O2                 4.149      0.074     56.156      0.000
    O3                 4.045      0.068     59.327      0.000
    A1                 3.642      0.107     34.033      0.000
    A2                 3.493      0.104     33.515      0.000
    A3                 3.791      0.122     31.014      0.000
    R1                 4.104      0.076     53.655      0.000
    R2                 3.851      0.090     42.700      0.000
    R3                 4.045      0.065     62.393      0.000

 Variances
    STR                0.199      0.048      4.173      0.000
    OPP                0.202      0.061      3.325      0.001
    ASP                0.526      0.113      4.658      0.000
    RES                0.211      0.063      3.348      0.001

 Residual Variances
    S1                 0.118      0.034      3.500      0.000
    S2                 0.182      0.039      4.663      0.000
    S3                 0.129      0.037      3.517      0.000
    O1                 0.232      0.044      5.286      0.000
    O2                 0.233      0.046      5.063      0.000
    O3                 0.108      0.030      3.600      0.000
    A1                 0.199      0.056      3.546      0.000
    A2                 0.235      0.082      2.881      0.004
    A3                 0.449      0.126      3.572      0.000
    R1                 0.126      0.044      2.887      0.004
    R2                 0.396      0.111      3.554      0.000
    R3                 0.140      0.041      3.392      0.001

Group GRAD

 STR      BY
    S1                 1.000      0.000    999.000    999.000
    S2                 1.104      0.117      9.461      0.000
    S3                 0.915      0.102      8.988      0.000

 OPP      BY
    O1                 1.000      0.000    999.000    999.000
    O2                 0.788      0.086      9.186      0.000
    O3                 1.025      0.084     12.155      0.000

 ASP      BY
    A1                 1.000      0.000    999.000    999.000
    A2                 1.019      0.078     13.085      0.000
    A3                 1.016      0.075     13.473      0.000

 RES      BY
    R1                 1.000      0.000    999.000    999.000
    R2                 0.859      0.110      7.825      0.000
    R3                 0.974      0.092     10.559      0.000

 OPP      WITH
    STR                0.133      0.036      3.675      0.000

 ASP      WITH
    STR                0.142      0.038      3.680      0.000
    OPP                0.141      0.037      3.843      0.000

 RES      WITH
    STR                0.127      0.037      3.394      0.001
    OPP                0.135      0.039      3.437      0.001
    ASP                0.050      0.039      1.284      0.199

 Means
    STR                0.000      0.000    999.000    999.000
    OPP                0.000      0.000    999.000    999.000
    ASP                0.000      0.000    999.000    999.000
    RES                0.000      0.000    999.000    999.000

 Intercepts
    S1                 4.216      0.043     98.603      0.000
    S2                 3.789      0.048     78.651      0.000
    S3                 4.170      0.038    109.653      0.000
    O1                 4.142      0.042     99.362      0.000
    O2                 4.275      0.039    108.721      0.000
    O3                 4.133      0.043     96.518      0.000
    A1                 3.688      0.050     73.155      0.000
    A2                 3.624      0.055     65.571      0.000
    A3                 4.046      0.058     69.828      0.000
    R1                 4.174      0.045     92.218      0.000
    R2                 3.862      0.057     67.879      0.000
    R3                 4.174      0.046     91.285      0.000

 Variances
    STR                0.207      0.044      4.745      0.000
    OPP                0.225      0.042      5.356      0.000
    ASP                0.406      0.056      7.231      0.000
    RES                0.323      0.053      6.128      0.000

 Residual Variances
    S1                 0.187      0.028      6.714      0.000
    S2                 0.258      0.031      8.453      0.000
    S3                 0.143      0.026      5.521      0.000
    O1                 0.156      0.026      5.899      0.000
    O2                 0.199      0.023      8.487      0.000
    O3                 0.159      0.029      5.542      0.000
    A1                 0.158      0.027      5.908      0.000
    A2                 0.228      0.047      4.846      0.000
    A3                 0.315      0.040      7.794      0.000
    R1                 0.142      0.031      4.547      0.000
    R2                 0.465      0.059      7.920      0.000
    R3                 0.132      0.029      4.569      0.000


QUALITY OF NUMERICAL RESULTS FOR THE METRIC MODEL

     Condition Number for the Information Matrix              0.570E-02
       (ratio of smallest to largest eigenvalue)


MODEL RESULTS FOR THE SCALAR MODEL

                                                    Two-Tailed
                    Estimate       S.E.  Est./S.E.    P-Value

Group UG

 STR      BY
    S1                 1.000      0.000    999.000    999.000
    S2                 1.077      0.112      9.586      0.000
    S3                 0.922      0.102      8.993      0.000

 OPP      BY
    O1                 1.000      0.000    999.000    999.000
    O2                 0.785      0.085      9.186      0.000
    O3                 1.005      0.084     11.955      0.000

 ASP      BY
    A1                 1.000      0.000    999.000    999.000
    A2                 1.028      0.079     13.018      0.000
    A3                 1.029      0.076     13.576      0.000

 RES      BY
    R1                 1.000      0.000    999.000    999.000
    R2                 0.856      0.109      7.867      0.000
    R3                 0.980      0.093     10.549      0.000

 OPP      WITH
    STR                0.131      0.037      3.494      0.000

 ASP      WITH
    STR                0.146      0.050      2.930      0.003
    OPP                0.228      0.066      3.453      0.001

 RES      WITH
    STR                0.129      0.048      2.694      0.007
    OPP                0.141      0.043      3.257      0.001
    ASP                0.136      0.050      2.701      0.007

 Means
    STR                0.000      0.000    999.000    999.000
    OPP                0.000      0.000    999.000    999.000
    ASP                0.000      0.000    999.000    999.000
    RES                0.000      0.000    999.000    999.000

 Intercepts
    S1                 4.075      0.064     63.684      0.000
    S2                 3.665      0.073     50.282      0.000
    S3                 4.023      0.062     65.349      0.000
    O1                 3.996      0.069     58.022      0.000
    O2                 4.165      0.056     73.971      0.000
    O3                 4.012      0.064     63.154      0.000
    A1                 3.584      0.097     36.803      0.000
    A2                 3.500      0.099     35.403      0.000
    A3                 3.901      0.104     37.521      0.000
    R1                 4.089      0.068     60.233      0.000
    R2                 3.803      0.067     57.061      0.000
    R3                 4.077      0.064     64.116      0.000

 Variances
    STR                0.199      0.048      4.132      0.000
    OPP                0.205      0.063      3.261      0.001
    ASP                0.517      0.110      4.722      0.000
    RES                0.209      0.064      3.281      0.001

 Residual Variances
    S1                 0.116      0.033      3.469      0.001
    S2                 0.193      0.037      5.197      0.000
    S3                 0.133      0.039      3.454      0.001
    O1                 0.235      0.046      5.155      0.000
    O2                 0.233      0.046      5.055      0.000
    O3                 0.112      0.030      3.763      0.000
    A1                 0.208      0.057      3.662      0.000
    A2                 0.233      0.083      2.818      0.005
    A3                 0.463      0.138      3.364      0.001
    R1                 0.127      0.045      2.853      0.004
    R2                 0.398      0.108      3.703      0.000
    R3                 0.142      0.043      3.283      0.001

Group GRAD

 STR      BY
    S1                 1.000      0.000    999.000    999.000
    S2                 1.077      0.112      9.586      0.000
    S3                 0.922      0.102      8.993      0.000

 OPP      BY
    O1                 1.000      0.000    999.000    999.000
    O2                 0.785      0.085      9.186      0.000
    O3                 1.005      0.084     11.955      0.000

 ASP      BY
    A1                 1.000      0.000    999.000    999.000
    A2                 1.028      0.079     13.018      0.000
    A3                 1.029      0.076     13.576      0.000

 RES      BY
    R1                 1.000      0.000    999.000    999.000
    R2                 0.856      0.109      7.867      0.000
    R3                 0.980      0.093     10.549      0.000

 OPP      WITH
    STR                0.135      0.036      3.752      0.000

 ASP      WITH
    STR                0.141      0.039      3.663      0.000
    OPP                0.141      0.037      3.853      0.000

 RES      WITH
    STR                0.127      0.037      3.402      0.001
    OPP                0.136      0.039      3.472      0.001
    ASP                0.049      0.038      1.283      0.199

 Means
    STR                0.140      0.072      1.957      0.050
    OPP                0.135      0.076      1.774      0.076
    ASP                0.118      0.106      1.117      0.264
    RES                0.090      0.077      1.174      0.240

 Intercepts
    S1                 4.075      0.064     63.684      0.000
    S2                 3.665      0.073     50.282      0.000
    S3                 4.023      0.062     65.349      0.000
    O1                 3.996      0.069     58.022      0.000
    O2                 4.165      0.056     73.971      0.000
    O3                 4.012      0.064     63.154      0.000
    A1                 3.584      0.097     36.803      0.000
    A2                 3.500      0.099     35.403      0.000
    A3                 3.901      0.104     37.521      0.000
    R1                 4.089      0.068     60.233      0.000
    R2                 3.803      0.067     57.061      0.000
    R3                 4.077      0.064     64.116      0.000

 Variances
    STR                0.209      0.043      4.806      0.000
    OPP                0.229      0.042      5.456      0.000
    ASP                0.401      0.057      7.058      0.000
    RES                0.322      0.053      6.067      0.000

 Residual Variances
    S1                 0.186      0.028      6.681      0.000
    S2                 0.262      0.031      8.344      0.000
    S3                 0.142      0.026      5.431      0.000
    O1                 0.154      0.027      5.819      0.000
    O2                 0.199      0.023      8.456      0.000
    O3                 0.161      0.029      5.514      0.000
    A1                 0.160      0.027      5.944      0.000
    A2                 0.227      0.047      4.807      0.000
    A3                 0.314      0.041      7.696      0.000
    R1                 0.143      0.032      4.544      0.000
    R2                 0.466      0.059      7.882      0.000
    R3                 0.131      0.029      4.491      0.000


QUALITY OF NUMERICAL RESULTS FOR THE SCALAR MODEL

     Condition Number for the Information Matrix              0.444E-02
       (ratio of smallest to largest eigenvalue)


TECHNICAL 1 OUTPUT FOR THE CONFIGURAL MODEL


     PARAMETER SPECIFICATION FOR UG


           NU
              S1            S2            S3            O1            O2
              ________      ________      ________      ________      ________
                  1             2             3             4             5


           NU
              O3            A1            A2            A3            R1
              ________      ________      ________      ________      ________
                  6             7             8             9            10


           NU
              R2            R3
              ________      ________
                 11            12


           LAMBDA
              STR           OPP           ASP           RES
              ________      ________      ________      ________
 S1                 0             0             0             0
 S2                13             0             0             0
 S3                14             0             0             0
 O1                 0             0             0             0
 O2                 0            15             0             0
 O3                 0            16             0             0
 A1                 0             0             0             0
 A2                 0             0            17             0
 A3                 0             0            18             0
 R1                 0             0             0             0
 R2                 0             0             0            19
 R3                 0             0             0            20


           THETA
              S1            S2            S3            O1            O2
              ________      ________      ________      ________      ________
 S1                21
 S2                 0            22
 S3                 0             0            23
 O1                 0             0             0            24
 O2                 0             0             0             0            25
 O3                 0             0             0             0             0
 A1                 0             0             0             0             0
 A2                 0             0             0             0             0
 A3                 0             0             0             0             0
 R1                 0             0             0             0             0
 R2                 0             0             0             0             0
 R3                 0             0             0             0             0


           THETA
              O3            A1            A2            A3            R1
              ________      ________      ________      ________      ________
 O3                26
 A1                 0            27
 A2                 0             0            28
 A3                 0             0             0            29
 R1                 0             0             0             0            30
 R2                 0             0             0             0             0
 R3                 0             0             0             0             0


           THETA
              R2            R3
              ________      ________
 R2                31
 R3                 0            32


           ALPHA
              STR           OPP           ASP           RES
              ________      ________      ________      ________
                  0             0             0             0


           BETA
              STR           OPP           ASP           RES
              ________      ________      ________      ________
 STR                0             0             0             0
 OPP                0             0             0             0
 ASP                0             0             0             0
 RES                0             0             0             0


           PSI
              STR           OPP           ASP           RES
              ________      ________      ________      ________
 STR               33
 OPP               34            35
 ASP               36            37            38
 RES               39            40            41            42


     PARAMETER SPECIFICATION FOR GRAD


           NU
              S1            S2            S3            O1            O2
              ________      ________      ________      ________      ________
                 43            44            45            46            47


           NU
              O3            A1            A2            A3            R1
              ________      ________      ________      ________      ________
                 48            49            50            51            52


           NU
              R2            R3
              ________      ________
                 53            54


           LAMBDA
              STR           OPP           ASP           RES
              ________      ________      ________      ________
 S1                 0             0             0             0
 S2                55             0             0             0
 S3                56             0             0             0
 O1                 0             0             0             0
 O2                 0            57             0             0
 O3                 0            58             0             0
 A1                 0             0             0             0
 A2                 0             0            59             0
 A3                 0             0            60             0
 R1                 0             0             0             0
 R2                 0             0             0            61
 R3                 0             0             0            62


           THETA
              S1            S2            S3            O1            O2
              ________      ________      ________      ________      ________
 S1                63
 S2                 0            64
 S3                 0             0            65
 O1                 0             0             0            66
 O2                 0             0             0             0            67
 O3                 0             0             0             0             0
 A1                 0             0             0             0             0
 A2                 0             0             0             0             0
 A3                 0             0             0             0             0
 R1                 0             0             0             0             0
 R2                 0             0             0             0             0
 R3                 0             0             0             0             0


           THETA
              O3            A1            A2            A3            R1
              ________      ________      ________      ________      ________
 O3                68
 A1                 0            69
 A2                 0             0            70
 A3                 0             0             0            71
 R1                 0             0             0             0            72
 R2                 0             0             0             0             0
 R3                 0             0             0             0             0


           THETA
              R2            R3
              ________      ________
 R2                73
 R3                 0            74


           ALPHA
              STR           OPP           ASP           RES
              ________      ________      ________      ________
                  0             0             0             0


           BETA
              STR           OPP           ASP           RES
              ________      ________      ________      ________
 STR                0             0             0             0
 OPP                0             0             0             0
 ASP                0             0             0             0
 RES                0             0             0             0


           PSI
              STR           OPP           ASP           RES
              ________      ________      ________      ________
 STR               75
 OPP               76            77
 ASP               78            79            80
 RES               81            82            83            84


     STARTING VALUES FOR UG


           NU
              S1            S2            S3            O1            O2
              ________      ________      ________      ________      ________
                4.075         3.731         3.970         3.940         4.149


           NU
              O3            A1            A2            A3            R1
              ________      ________      ________      ________      ________
                4.045         3.642         3.493         3.791         4.104


           NU
              R2            R3
              ________      ________
                3.851         4.045


           LAMBDA
              STR           OPP           ASP           RES
              ________      ________      ________      ________
 S1             1.000         0.000         0.000         0.000
 S2             1.387         0.000         0.000         0.000
 S3             1.078         0.000         0.000         0.000
 O1             0.000         1.000         0.000         0.000
 O2             0.000         0.744         0.000         0.000
 O3             0.000         0.910         0.000         0.000
 A1             0.000         0.000         1.000         0.000
 A2             0.000         0.000         0.889         0.000
 A3             0.000         0.000         0.893         0.000
 R1             0.000         0.000         0.000         1.000
 R2             0.000         0.000         0.000         0.544
 R3             0.000         0.000         0.000         0.495


           THETA
              S1            S2            S3            O1            O2
              ________      ________      ________      ________      ________
 S1             0.154
 S2             0.000         0.218
 S3             0.000         0.000         0.149
 O1             0.000         0.000         0.000         0.222
 O2             0.000         0.000         0.000         0.000         0.183
 O3             0.000         0.000         0.000         0.000         0.000
 A1             0.000         0.000         0.000         0.000         0.000
 A2             0.000         0.000         0.000         0.000         0.000
 A3             0.000         0.000         0.000         0.000         0.000
 R1             0.000         0.000         0.000         0.000         0.000
 R2             0.000         0.000         0.000         0.000         0.000
 R3             0.000         0.000         0.000         0.000         0.000


           THETA
              O3            A1            A2            A3            R1
              ________      ________      ________      ________      ________
 O3             0.156
 A1             0.000         0.384
 A2             0.000         0.000         0.364
 A3             0.000         0.000         0.000         0.501
 R1             0.000         0.000         0.000         0.000         0.196
 R2             0.000         0.000         0.000         0.000         0.000
 R3             0.000         0.000         0.000         0.000         0.000


           THETA
              R2            R3
              ________      ________
 R2             0.272
 R3             0.000         0.141


           ALPHA
              STR           OPP           ASP           RES
              ________      ________      ________      ________
                0.000         0.000         0.000         0.000


           BETA
              STR           OPP           ASP           RES
              ________      ________      ________      ________
 STR            0.000         0.000         0.000         0.000
 OPP            0.000         0.000         0.000         0.000
 ASP            0.000         0.000         0.000         0.000
 RES            0.000         0.000         0.000         0.000


           PSI
              STR           OPP           ASP           RES
              ________      ________      ________      ________
 STR            0.050
 OPP            0.000         0.050
 ASP            0.000         0.000         0.050
 RES            0.000         0.000         0.000         0.050


     STARTING VALUES FOR GRAD


           NU
              S1            S2            S3            O1            O2
              ________      ________      ________      ________      ________
                4.075         3.731         3.970         3.940         4.149


           NU
              O3            A1            A2            A3            R1
              ________      ________      ________      ________      ________
                4.045         3.642         3.493         3.791         4.104


           NU
              R2            R3
              ________      ________
                3.851         4.045


           LAMBDA
              STR           OPP           ASP           RES
              ________      ________      ________      ________
 S1             1.000         0.000         0.000         0.000
 S2             1.141         0.000         0.000         0.000
 S3             0.957         0.000         0.000         0.000
 O1             0.000         1.000         0.000         0.000
 O2             0.000         0.787         0.000         0.000
 O3             0.000         1.068         0.000         0.000
 A1             0.000         0.000         1.000         0.000
 A2             0.000         0.000         1.053         0.000
 A3             0.000         0.000         1.015         0.000
 R1             0.000         0.000         0.000         1.000
 R2             0.000         0.000         0.000         0.925
 R3             0.000         0.000         0.000         1.105


           THETA
              S1            S2            S3            O1            O2
              ________      ________      ________      ________      ________
 S1             0.154
 S2             0.000         0.218
 S3             0.000         0.000         0.149
 O1             0.000         0.000         0.000         0.222
 O2             0.000         0.000         0.000         0.000         0.183
 O3             0.000         0.000         0.000         0.000         0.000
 A1             0.000         0.000         0.000         0.000         0.000
 A2             0.000         0.000         0.000         0.000         0.000
 A3             0.000         0.000         0.000         0.000         0.000
 R1             0.000         0.000         0.000         0.000         0.000
 R2             0.000         0.000         0.000         0.000         0.000
 R3             0.000         0.000         0.000         0.000         0.000


           THETA
              O3            A1            A2            A3            R1
              ________      ________      ________      ________      ________
 O3             0.156
 A1             0.000         0.384
 A2             0.000         0.000         0.364
 A3             0.000         0.000         0.000         0.501
 R1             0.000         0.000         0.000         0.000         0.196
 R2             0.000         0.000         0.000         0.000         0.000
 R3             0.000         0.000         0.000         0.000         0.000


           THETA
              R2            R3
              ________      ________
 R2             0.272
 R3             0.000         0.141


           ALPHA
              STR           OPP           ASP           RES
              ________      ________      ________      ________
                0.000         0.000         0.000         0.000


           BETA
              STR           OPP           ASP           RES
              ________      ________      ________      ________
 STR            0.000         0.000         0.000         0.000
 OPP            0.000         0.000         0.000         0.000
 ASP            0.000         0.000         0.000         0.000
 RES            0.000         0.000         0.000         0.000


           PSI
              STR           OPP           ASP           RES
              ________      ________      ________      ________
 STR            0.050
 OPP            0.000         0.050
 ASP            0.000         0.000         0.050
 RES            0.000         0.000         0.000         0.050


TECHNICAL 1 OUTPUT FOR THE METRIC MODEL


     PARAMETER SPECIFICATION FOR UG


           NU
              S1            S2            S3            O1            O2
              ________      ________      ________      ________      ________
                  1             2             3             4             5


           NU
              O3            A1            A2            A3            R1
              ________      ________      ________      ________      ________
                  6             7             8             9            10


           NU
              R2            R3
              ________      ________
                 11            12


           LAMBDA
              STR           OPP           ASP           RES
              ________      ________      ________      ________
 S1                 0             0             0             0
 S2                13             0             0             0
 S3                14             0             0             0
 O1                 0             0             0             0
 O2                 0            15             0             0
 O3                 0            16             0             0
 A1                 0             0             0             0
 A2                 0             0            17             0
 A3                 0             0            18             0
 R1                 0             0             0             0
 R2                 0             0             0            19
 R3                 0             0             0            20


           THETA
              S1            S2            S3            O1            O2
              ________      ________      ________      ________      ________
 S1                21
 S2                 0            22
 S3                 0             0            23
 O1                 0             0             0            24
 O2                 0             0             0             0            25
 O3                 0             0             0             0             0
 A1                 0             0             0             0             0
 A2                 0             0             0             0             0
 A3                 0             0             0             0             0
 R1                 0             0             0             0             0
 R2                 0             0             0             0             0
 R3                 0             0             0             0             0


           THETA
              O3            A1            A2            A3            R1
              ________      ________      ________      ________      ________
 O3                26
 A1                 0            27
 A2                 0             0            28
 A3                 0             0             0            29
 R1                 0             0             0             0            30
 R2                 0             0             0             0             0
 R3                 0             0             0             0             0


           THETA
              R2            R3
              ________      ________
 R2                31
 R3                 0            32


           ALPHA
              STR           OPP           ASP           RES
              ________      ________      ________      ________
                  0             0             0             0


           BETA
              STR           OPP           ASP           RES
              ________      ________      ________      ________
 STR                0             0             0             0
 OPP                0             0             0             0
 ASP                0             0             0             0
 RES                0             0             0             0


           PSI
              STR           OPP           ASP           RES
              ________      ________      ________      ________
 STR               33
 OPP               34            35
 ASP               36            37            38
 RES               39            40            41            42


     PARAMETER SPECIFICATION FOR GRAD


           NU
              S1            S2            S3            O1            O2
              ________      ________      ________      ________      ________
                 43            44            45            46            47


           NU
              O3            A1            A2            A3            R1
              ________      ________      ________      ________      ________
                 48            49            50            51            52


           NU
              R2            R3
              ________      ________
                 53            54


           LAMBDA
              STR           OPP           ASP           RES
              ________      ________      ________      ________
 S1                 0             0             0             0
 S2                13             0             0             0
 S3                14             0             0             0
 O1                 0             0             0             0
 O2                 0            15             0             0
 O3                 0            16             0             0
 A1                 0             0             0             0
 A2                 0             0            17             0
 A3                 0             0            18             0
 R1                 0             0             0             0
 R2                 0             0             0            19
 R3                 0             0             0            20


           THETA
              S1            S2            S3            O1            O2
              ________      ________      ________      ________      ________
 S1                55
 S2                 0            56
 S3                 0             0            57
 O1                 0             0             0            58
 O2                 0             0             0             0            59
 O3                 0             0             0             0             0
 A1                 0             0             0             0             0
 A2                 0             0             0             0             0
 A3                 0             0             0             0             0
 R1                 0             0             0             0             0
 R2                 0             0             0             0             0
 R3                 0             0             0             0             0


           THETA
              O3            A1            A2            A3            R1
              ________      ________      ________      ________      ________
 O3                60
 A1                 0            61
 A2                 0             0            62
 A3                 0             0             0            63
 R1                 0             0             0             0            64
 R2                 0             0             0             0             0
 R3                 0             0             0             0             0


           THETA
              R2            R3
              ________      ________
 R2                65
 R3                 0            66


           ALPHA
              STR           OPP           ASP           RES
              ________      ________      ________      ________
                  0             0             0             0


           BETA
              STR           OPP           ASP           RES
              ________      ________      ________      ________
 STR                0             0             0             0
 OPP                0             0             0             0
 ASP                0             0             0             0
 RES                0             0             0             0


           PSI
              STR           OPP           ASP           RES
              ________      ________      ________      ________
 STR               67
 OPP               68            69
 ASP               70            71            72
 RES               73            74            75            76


     STARTING VALUES FOR UG


           NU
              S1            S2            S3            O1            O2
              ________      ________      ________      ________      ________
                4.075         3.731         3.970         3.940         4.149


           NU
              O3            A1            A2            A3            R1
              ________      ________      ________      ________      ________
                4.045         3.642         3.493         3.791         4.104


           NU
              R2            R3
              ________      ________
                3.851         4.045


           LAMBDA
              STR           OPP           ASP           RES
              ________      ________      ________      ________
 S1             1.000         0.000         0.000         0.000
 S2             1.387         0.000         0.000         0.000
 S3             1.078         0.000         0.000         0.000
 O1             0.000         1.000         0.000         0.000
 O2             0.000         0.744         0.000         0.000
 O3             0.000         0.910         0.000         0.000
 A1             0.000         0.000         1.000         0.000
 A2             0.000         0.000         0.889         0.000
 A3             0.000         0.000         0.893         0.000
 R1             0.000         0.000         0.000         1.000
 R2             0.000         0.000         0.000         0.544
 R3             0.000         0.000         0.000         0.495


           THETA
              S1            S2            S3            O1            O2
              ________      ________      ________      ________      ________
 S1             0.154
 S2             0.000         0.218
 S3             0.000         0.000         0.149
 O1             0.000         0.000         0.000         0.222
 O2             0.000         0.000         0.000         0.000         0.183
 O3             0.000         0.000         0.000         0.000         0.000
 A1             0.000         0.000         0.000         0.000         0.000
 A2             0.000         0.000         0.000         0.000         0.000
 A3             0.000         0.000         0.000         0.000         0.000
 R1             0.000         0.000         0.000         0.000         0.000
 R2             0.000         0.000         0.000         0.000         0.000
 R3             0.000         0.000         0.000         0.000         0.000


           THETA
              O3            A1            A2            A3            R1
              ________      ________      ________      ________      ________
 O3             0.156
 A1             0.000         0.384
 A2             0.000         0.000         0.364
 A3             0.000         0.000         0.000         0.501
 R1             0.000         0.000         0.000         0.000         0.196
 R2             0.000         0.000         0.000         0.000         0.000
 R3             0.000         0.000         0.000         0.000         0.000


           THETA
              R2            R3
              ________      ________
 R2             0.272
 R3             0.000         0.141


           ALPHA
              STR           OPP           ASP           RES
              ________      ________      ________      ________
                0.000         0.000         0.000         0.000


           BETA
              STR           OPP           ASP           RES
              ________      ________      ________      ________
 STR            0.000         0.000         0.000         0.000
 OPP            0.000         0.000         0.000         0.000
 ASP            0.000         0.000         0.000         0.000
 RES            0.000         0.000         0.000         0.000


           PSI
              STR           OPP           ASP           RES
              ________      ________      ________      ________
 STR            0.050
 OPP            0.000         0.050
 ASP            0.000         0.000         0.050
 RES            0.000         0.000         0.000         0.050


     STARTING VALUES FOR GRAD


           NU
              S1            S2            S3            O1            O2
              ________      ________      ________      ________      ________
                4.075         3.731         3.970         3.940         4.149


           NU
              O3            A1            A2            A3            R1
              ________      ________      ________      ________      ________
                4.045         3.642         3.493         3.791         4.104


           NU
              R2            R3
              ________      ________
                3.851         4.045


           LAMBDA
              STR           OPP           ASP           RES
              ________      ________      ________      ________
 S1             1.000         0.000         0.000         0.000
 S2             1.141         0.000         0.000         0.000
 S3             0.957         0.000         0.000         0.000
 O1             0.000         1.000         0.000         0.000
 O2             0.000         0.787         0.000         0.000
 O3             0.000         1.068         0.000         0.000
 A1             0.000         0.000         1.000         0.000
 A2             0.000         0.000         1.053         0.000
 A3             0.000         0.000         1.015         0.000
 R1             0.000         0.000         0.000         1.000
 R2             0.000         0.000         0.000         0.925
 R3             0.000         0.000         0.000         1.105


           THETA
              S1            S2            S3            O1            O2
              ________      ________      ________      ________      ________
 S1             0.154
 S2             0.000         0.218
 S3             0.000         0.000         0.149
 O1             0.000         0.000         0.000         0.222
 O2             0.000         0.000         0.000         0.000         0.183
 O3             0.000         0.000         0.000         0.000         0.000
 A1             0.000         0.000         0.000         0.000         0.000
 A2             0.000         0.000         0.000         0.000         0.000
 A3             0.000         0.000         0.000         0.000         0.000
 R1             0.000         0.000         0.000         0.000         0.000
 R2             0.000         0.000         0.000         0.000         0.000
 R3             0.000         0.000         0.000         0.000         0.000


           THETA
              O3            A1            A2            A3            R1
              ________      ________      ________      ________      ________
 O3             0.156
 A1             0.000         0.384
 A2             0.000         0.000         0.364
 A3             0.000         0.000         0.000         0.501
 R1             0.000         0.000         0.000         0.000         0.196
 R2             0.000         0.000         0.000         0.000         0.000
 R3             0.000         0.000         0.000         0.000         0.000


           THETA
              R2            R3
              ________      ________
 R2             0.272
 R3             0.000         0.141


           ALPHA
              STR           OPP           ASP           RES
              ________      ________      ________      ________
                0.000         0.000         0.000         0.000


           BETA
              STR           OPP           ASP           RES
              ________      ________      ________      ________
 STR            0.000         0.000         0.000         0.000
 OPP            0.000         0.000         0.000         0.000
 ASP            0.000         0.000         0.000         0.000
 RES            0.000         0.000         0.000         0.000


           PSI
              STR           OPP           ASP           RES
              ________      ________      ________      ________
 STR            0.050
 OPP            0.000         0.050
 ASP            0.000         0.000         0.050
 RES            0.000         0.000         0.000         0.050


TECHNICAL 1 OUTPUT FOR THE SCALAR MODEL


     PARAMETER SPECIFICATION FOR UG


           NU
              S1            S2            S3            O1            O2
              ________      ________      ________      ________      ________
                  1             2             3             4             5


           NU
              O3            A1            A2            A3            R1
              ________      ________      ________      ________      ________
                  6             7             8             9            10


           NU
              R2            R3
              ________      ________
                 11            12


           LAMBDA
              STR           OPP           ASP           RES
              ________      ________      ________      ________
 S1                 0             0             0             0
 S2                13             0             0             0
 S3                14             0             0             0
 O1                 0             0             0             0
 O2                 0            15             0             0
 O3                 0            16             0             0
 A1                 0             0             0             0
 A2                 0             0            17             0
 A3                 0             0            18             0
 R1                 0             0             0             0
 R2                 0             0             0            19
 R3                 0             0             0            20


           THETA
              S1            S2            S3            O1            O2
              ________      ________      ________      ________      ________
 S1                21
 S2                 0            22
 S3                 0             0            23
 O1                 0             0             0            24
 O2                 0             0             0             0            25
 O3                 0             0             0             0             0
 A1                 0             0             0             0             0
 A2                 0             0             0             0             0
 A3                 0             0             0             0             0
 R1                 0             0             0             0             0
 R2                 0             0             0             0             0
 R3                 0             0             0             0             0


           THETA
              O3            A1            A2            A3            R1
              ________      ________      ________      ________      ________
 O3                26
 A1                 0            27
 A2                 0             0            28
 A3                 0             0             0            29
 R1                 0             0             0             0            30
 R2                 0             0             0             0             0
 R3                 0             0             0             0             0


           THETA
              R2            R3
              ________      ________
 R2                31
 R3                 0            32


           ALPHA
              STR           OPP           ASP           RES
              ________      ________      ________      ________
                  0             0             0             0


           BETA
              STR           OPP           ASP           RES
              ________      ________      ________      ________
 STR                0             0             0             0
 OPP                0             0             0             0
 ASP                0             0             0             0
 RES                0             0             0             0


           PSI
              STR           OPP           ASP           RES
              ________      ________      ________      ________
 STR               33
 OPP               34            35
 ASP               36            37            38
 RES               39            40            41            42


     PARAMETER SPECIFICATION FOR GRAD


           NU
              S1            S2            S3            O1            O2
              ________      ________      ________      ________      ________
                  1             2             3             4             5


           NU
              O3            A1            A2            A3            R1
              ________      ________      ________      ________      ________
                  6             7             8             9            10


           NU
              R2            R3
              ________      ________
                 11            12


           LAMBDA
              STR           OPP           ASP           RES
              ________      ________      ________      ________
 S1                 0             0             0             0
 S2                13             0             0             0
 S3                14             0             0             0
 O1                 0             0             0             0
 O2                 0            15             0             0
 O3                 0            16             0             0
 A1                 0             0             0             0
 A2                 0             0            17             0
 A3                 0             0            18             0
 R1                 0             0             0             0
 R2                 0             0             0            19
 R3                 0             0             0            20


           THETA
              S1            S2            S3            O1            O2
              ________      ________      ________      ________      ________
 S1                43
 S2                 0            44
 S3                 0             0            45
 O1                 0             0             0            46
 O2                 0             0             0             0            47
 O3                 0             0             0             0             0
 A1                 0             0             0             0             0
 A2                 0             0             0             0             0
 A3                 0             0             0             0             0
 R1                 0             0             0             0             0
 R2                 0             0             0             0             0
 R3                 0             0             0             0             0


           THETA
              O3            A1            A2            A3            R1
              ________      ________      ________      ________      ________
 O3                48
 A1                 0            49
 A2                 0             0            50
 A3                 0             0             0            51
 R1                 0             0             0             0            52
 R2                 0             0             0             0             0
 R3                 0             0             0             0             0


           THETA
              R2            R3
              ________      ________
 R2                53
 R3                 0            54


           ALPHA
              STR           OPP           ASP           RES
              ________      ________      ________      ________
                 55            56            57            58


           BETA
              STR           OPP           ASP           RES
              ________      ________      ________      ________
 STR                0             0             0             0
 OPP                0             0             0             0
 ASP                0             0             0             0
 RES                0             0             0             0


           PSI
              STR           OPP           ASP           RES
              ________      ________      ________      ________
 STR               59
 OPP               60            61
 ASP               62            63            64
 RES               65            66            67            68


     STARTING VALUES FOR UG


           NU
              S1            S2            S3            O1            O2
              ________      ________      ________      ________      ________
                4.075         3.731         3.970         3.940         4.149


           NU
              O3            A1            A2            A3            R1
              ________      ________      ________      ________      ________
                4.045         3.642         3.493         3.791         4.104


           NU
              R2            R3
              ________      ________
                3.851         4.045


           LAMBDA
              STR           OPP           ASP           RES
              ________      ________      ________      ________
 S1             1.000         0.000         0.000         0.000
 S2             1.387         0.000         0.000         0.000
 S3             1.078         0.000         0.000         0.000
 O1             0.000         1.000         0.000         0.000
 O2             0.000         0.744         0.000         0.000
 O3             0.000         0.910         0.000         0.000
 A1             0.000         0.000         1.000         0.000
 A2             0.000         0.000         0.889         0.000
 A3             0.000         0.000         0.893         0.000
 R1             0.000         0.000         0.000         1.000
 R2             0.000         0.000         0.000         0.544
 R3             0.000         0.000         0.000         0.495


           THETA
              S1            S2            S3            O1            O2
              ________      ________      ________      ________      ________
 S1             0.154
 S2             0.000         0.218
 S3             0.000         0.000         0.149
 O1             0.000         0.000         0.000         0.222
 O2             0.000         0.000         0.000         0.000         0.183
 O3             0.000         0.000         0.000         0.000         0.000
 A1             0.000         0.000         0.000         0.000         0.000
 A2             0.000         0.000         0.000         0.000         0.000
 A3             0.000         0.000         0.000         0.000         0.000
 R1             0.000         0.000         0.000         0.000         0.000
 R2             0.000         0.000         0.000         0.000         0.000
 R3             0.000         0.000         0.000         0.000         0.000


           THETA
              O3            A1            A2            A3            R1
              ________      ________      ________      ________      ________
 O3             0.156
 A1             0.000         0.384
 A2             0.000         0.000         0.364
 A3             0.000         0.000         0.000         0.501
 R1             0.000         0.000         0.000         0.000         0.196
 R2             0.000         0.000         0.000         0.000         0.000
 R3             0.000         0.000         0.000         0.000         0.000


           THETA
              R2            R3
              ________      ________
 R2             0.272
 R3             0.000         0.141


           ALPHA
              STR           OPP           ASP           RES
              ________      ________      ________      ________
                0.000         0.000         0.000         0.000


           BETA
              STR           OPP           ASP           RES
              ________      ________      ________      ________
 STR            0.000         0.000         0.000         0.000
 OPP            0.000         0.000         0.000         0.000
 ASP            0.000         0.000         0.000         0.000
 RES            0.000         0.000         0.000         0.000


           PSI
              STR           OPP           ASP           RES
              ________      ________      ________      ________
 STR            0.050
 OPP            0.000         0.050
 ASP            0.000         0.000         0.050
 RES            0.000         0.000         0.000         0.050


     STARTING VALUES FOR GRAD


           NU
              S1            S2            S3            O1            O2
              ________      ________      ________      ________      ________
                4.075         3.731         3.970         3.940         4.149


           NU
              O3            A1            A2            A3            R1
              ________      ________      ________      ________      ________
                4.045         3.642         3.493         3.791         4.104


           NU
              R2            R3
              ________      ________
                3.851         4.045


           LAMBDA
              STR           OPP           ASP           RES
              ________      ________      ________      ________
 S1             1.000         0.000         0.000         0.000
 S2             1.141         0.000         0.000         0.000
 S3             0.957         0.000         0.000         0.000
 O1             0.000         1.000         0.000         0.000
 O2             0.000         0.787         0.000         0.000
 O3             0.000         1.068         0.000         0.000
 A1             0.000         0.000         1.000         0.000
 A2             0.000         0.000         1.053         0.000
 A3             0.000         0.000         1.015         0.000
 R1             0.000         0.000         0.000         1.000
 R2             0.000         0.000         0.000         0.925
 R3             0.000         0.000         0.000         1.105


           THETA
              S1            S2            S3            O1            O2
              ________      ________      ________      ________      ________
 S1             0.154
 S2             0.000         0.218
 S3             0.000         0.000         0.149
 O1             0.000         0.000         0.000         0.222
 O2             0.000         0.000         0.000         0.000         0.183
 O3             0.000         0.000         0.000         0.000         0.000
 A1             0.000         0.000         0.000         0.000         0.000
 A2             0.000         0.000         0.000         0.000         0.000
 A3             0.000         0.000         0.000         0.000         0.000
 R1             0.000         0.000         0.000         0.000         0.000
 R2             0.000         0.000         0.000         0.000         0.000
 R3             0.000         0.000         0.000         0.000         0.000


           THETA
              O3            A1            A2            A3            R1
              ________      ________      ________      ________      ________
 O3             0.156
 A1             0.000         0.384
 A2             0.000         0.000         0.364
 A3             0.000         0.000         0.000         0.501
 R1             0.000         0.000         0.000         0.000         0.196
 R2             0.000         0.000         0.000         0.000         0.000
 R3             0.000         0.000         0.000         0.000         0.000


           THETA
              R2            R3
              ________      ________
 R2             0.272
 R3             0.000         0.141


           ALPHA
              STR           OPP           ASP           RES
              ________      ________      ________      ________
                0.000         0.000         0.000         0.000


           BETA
              STR           OPP           ASP           RES
              ________      ________      ________      ________
 STR            0.000         0.000         0.000         0.000
 OPP            0.000         0.000         0.000         0.000
 ASP            0.000         0.000         0.000         0.000
 RES            0.000         0.000         0.000         0.000


           PSI
              STR           OPP           ASP           RES
              ________      ________      ________      ________
 STR            0.050
 OPP            0.000         0.050
 ASP            0.000         0.000         0.050
 RES            0.000         0.000         0.000         0.050


TECHNICAL 9 OUTPUT

Error messages for the Configural Model:

THE MODEL ESTIMATION TERMINATED NORMALLY

Error messages for the Metric Model:

THE MODEL ESTIMATION TERMINATED NORMALLY

Error messages for the Scalar Model:

THE MODEL ESTIMATION TERMINATED NORMALLY


DIAGRAM INFORMATION

  Mplus diagrams are not available for multiple invariance models.
  No diagram output was produced.


     Beginning Time:  15:28:06
        Ending Time:  15:28:06
       Elapsed Time:  00:00:00


MUTHEN & MUTHEN
3463 Stoner Ave.
Los Angeles, CA  90066

Tel: (310) 391-9971
Fax: (310) 391-8971
Web: www.StatModel.com
Support: Support@StatModel.com

Copyright (c) 1998-2021 Muthen & Muthen
