# Supplementary material for: Measuring Strengths, Opportunities, Aspirations, and Results: Psychometric Properties of the 12-Item SOAR Scale
Source: Front Psychol. 2022 Apr 8;13:854406. doi: 10.3389/fpsyg.2022.854406 (PMC9028961; doi:10.3389/fpsyg.2022.854406)
Supplement: Supplementary file 1 [file Data_Sheet_1.zip › Supplementary Material/5. MEASUREMENT INVARIANCE MODEL 1/Education/strict education.out]

Mplus VERSION 8.6
MUTHEN & MUTHEN
02/24/2022   3:28 PM

INPUT INSTRUCTIONS

  Title:
  MI MODEL 1 EDUCATION;

  DATA:
  file is Mplus.txt;


  VARIABLE:
  Names are
  Gender Age Ed S1 S2 S3 O1 O2 O3 A1 A2 A3 R1 R2 R3;


  USEVARIABLES ARE S1-R3;
  !GROUPING = Gender (1 = Female, 2 = Male);
  GROUPING = Ed (1 = UG, 2 = Grad);
  !GROUPING = Age (1 = 18-34, 2 = 35-54, 3 = 55-74);

  Analysis:
  ESTIMATOR = MLR;
  PROCESSORS= 8;
  !MODEL IS CONFIGURAL METRIC SCALAR;

  Model:
  STR BY S1-S3* (L1-L3);!Loadings
  OPP BY O1-O3* (L4-L6);
  ASP BY A1-A3* (L7-L9);
  RES BY R1-R3* (L10-L12);
  [S1-R3*] (I1-I12);!Item intercepts
  [STR-RES@0];!Factor means
  STR-RES@1;!Factor variances
  S1-R3* (E1-E12);!Item residuals


  MODEL Grad:

  STR BY S1-S3* (L1-L3);!Loadings
  OPP BY O1-O3* (L4-L6);
  ASP BY A1-A3* (L7-L9);
  RES BY R1-R3* (L10-L12);
  [S1-R3*] (I1-I12);!Item intercepts
  [STR-RES*];
  STR-RES*;
  S1-R3* (E1-E12);!Item residuals


  OUTPUT:
  STDYX


INPUT READING TERMINATED NORMALLY


MI MODEL 1 EDUCATION;

SUMMARY OF ANALYSIS

Number of groups                                                 2
Number of observations
   Group UG                                                     67
   Group GRAD                                                  218
   Total sample size                                           285

Number of dependent variables                                   12
Number of independent variables                                  0
Number of continuous latent variables                            4

Observed dependent variables

  Continuous
   S1          S2          S3          O1          O2          O3
   A1          A2          A3          R1          R2          R3

Continuous latent variables
   STR         OPP         ASP         RES

Variables with special functions

  Grouping variable     ED

Estimator                                                      MLR
Information matrix                                        OBSERVED
Maximum number of iterations                                  1000
Convergence criterion                                    0.500D-04
Maximum number of steepest descent iterations                   20

Input data file(s)
  Mplus.txt

Input data format  FREE


UNIVARIATE SAMPLE STATISTICS


     UNIVARIATE HIGHER-ORDER MOMENT DESCRIPTIVE STATISTICS FOR UG

         Variable/         Mean/     Skewness/   Minimum/ % with                Percentiles
        Sample Size      Variance    Kurtosis    Maximum  Min/Max      20%/60%    40%/80%    Median

     S1                    4.075       0.031       3.000   11.94%       4.000      4.000      4.000
              67.000       0.308       0.181       5.000   19.40%       4.000      4.000
     S2                    3.731      -0.270       2.000    2.99%       3.000      4.000      4.000
              67.000       0.435       0.107       5.000    8.96%       4.000      4.000
     S3                    3.970      -0.020       3.000   16.42%       4.000      4.000      4.000
              67.000       0.298       0.348       5.000   13.43%       4.000      4.000
     O1                    3.940      -0.840       2.000    4.48%       4.000      4.000      4.000
              67.000       0.444       1.643       5.000   14.93%       4.000      4.000
     O2                    4.149      -0.486       2.000    1.49%       4.000      4.000      4.000
              67.000       0.366       1.349       5.000   25.37%       4.000      5.000
     O3                    4.045       0.016       3.000   13.43%       4.000      4.000      4.000
              67.000       0.311       0.188       5.000   17.91%       4.000      4.000
     A1                    3.642      -0.437       2.000   13.43%       3.000      4.000      4.000
              67.000       0.767      -0.487       5.000   13.43%       4.000      4.000
     A2                    3.493      -0.698       1.000    1.49%       3.000      3.000      4.000
              67.000       0.728       0.026       5.000    5.97%       4.000      4.000
     A3                    3.791      -0.467       2.000   14.93%       3.000      4.000      4.000
              67.000       1.001      -0.824       5.000   26.87%       4.000      5.000
     R1                    4.104      -0.080       3.000   14.93%       4.000      4.000      4.000
              67.000       0.392      -0.493       5.000   25.37%       4.000      5.000
     R2                    3.851      -0.647       2.000    5.97%       3.000      4.000      4.000
              67.000       0.545       0.553       5.000   14.93%       4.000      4.000
     R3                    4.045       0.046       3.000   11.94%       4.000      4.000      4.000
              67.000       0.282       0.518       5.000   16.42%       4.000      4.000


     UNIVARIATE HIGHER-ORDER MOMENT DESCRIPTIVE STATISTICS FOR GRAD

         Variable/         Mean/     Skewness/   Minimum/ % with                Percentiles
        Sample Size      Variance    Kurtosis    Maximum  Min/Max      20%/60%    40%/80%    Median

     S1                    4.216      -0.536       2.000    1.38%       4.000      4.000      4.000
             218.000       0.398       0.861       5.000   31.65%       4.000      5.000
     S2                    3.789      -0.665       2.000    5.96%       3.000      4.000      4.000
             218.000       0.506       0.622       5.000   11.01%       4.000      4.000
     S3                    4.170      -0.287       2.000    0.92%       4.000      4.000      4.000
             218.000       0.315       1.360       5.000   24.77%       4.000      5.000
     O1                    4.142      -0.450       2.000    1.38%       4.000      4.000      4.000
             218.000       0.379       1.023       5.000   25.69%       4.000      5.000
     O2                    4.275      -0.263       2.000    0.46%       4.000      4.000      4.000
             218.000       0.337       0.218       5.000   33.94%       4.000      5.000
     O3                    4.133      -0.659       2.000    2.29%       4.000      4.000      4.000
             218.000       0.400       1.622       5.000   25.23%       4.000      5.000
     A1                    3.688      -0.627       2.000    8.26%       3.000      4.000      4.000
             218.000       0.554       0.214       5.000    8.72%       4.000      4.000
     A2                    3.624      -0.630       1.000    0.46%       3.000      4.000      4.000
             218.000       0.666       0.064       5.000    9.17%       4.000      4.000
     A3                    4.046      -0.747       2.000    6.88%       3.000      4.000      4.000
             218.000       0.732       0.055       5.000   32.11%       4.000      5.000
     R1                    4.174      -0.769       2.000    2.75%       4.000      4.000      4.000
             218.000       0.447       1.436       5.000   29.82%       4.000      5.000
     R2                    3.862      -0.711       2.000    9.63%       3.000      4.000      4.000
             218.000       0.706       0.148       5.000   19.72%       4.000      4.000
     R3                    4.174      -0.673       2.000    2.29%       4.000      4.000      4.000
             218.000       0.456       0.955       5.000   30.73%       4.000      5.000


THE MODEL ESTIMATION TERMINATED NORMALLY


MODEL FIT INFORMATION

Number of Free Parameters                       56

Loglikelihood

          H0 Value                       -2908.100
          H0 Scaling Correction Factor      1.2317
            for MLR
          H1 Value                       -2808.576
          H1 Scaling Correction Factor      1.1310
            for MLR

Information Criteria

          Akaike (AIC)                    5928.200
          Bayesian (BIC)                  6132.740
          Sample-Size Adjusted BIC        5955.160
            (n* = (n + 2) / 24)

Chi-Square Test of Model Fit

          Value                            183.367*
          Degrees of Freedom                   124
          P-Value                           0.0004
          Scaling Correction Factor         1.0855
            for MLR

Chi-Square Contribution From Each Group

          UG                                93.097
          GRAD                              90.269

*   The chi-square value for MLM, MLMV, MLR, ULSMV, WLSM and WLSMV cannot be used
    for chi-square difference testing in the regular way.  MLM, MLR and WLSM
    chi-square difference testing is described on the Mplus website.  MLMV, WLSMV,
    and ULSMV difference testing is done using the DIFFTEST option.

RMSEA (Root Mean Square Error Of Approximation)

          Estimate                           0.058
          90 Percent C.I.                    0.039  0.075
          Probability RMSEA <= .05           0.225

CFI/TLI

          CFI                                0.950
          TLI                                0.946

Chi-Square Test of Model Fit for the Baseline Model

          Value                           1311.446
          Degrees of Freedom                   132
          P-Value                           0.0000

SRMR (Standardized Root Mean Square Residual)

          Value                              0.098


MODEL RESULTS

                                                    Two-Tailed
                    Estimate       S.E.  Est./S.E.    P-Value

Group UG

 STR      BY
    S1                 0.437      0.055      7.866      0.000
    S2                 0.467      0.070      6.691      0.000
    S3                 0.399      0.062      6.475      0.000

 OPP      BY
    O1                 0.455      0.077      5.932      0.000
    O2                 0.359      0.060      5.990      0.000
    O3                 0.464      0.060      7.769      0.000

 ASP      BY
    A1                 0.731      0.073      9.973      0.000
    A2                 0.748      0.077      9.690      0.000
    A3                 0.753      0.082      9.204      0.000

 RES      BY
    R1                 0.451      0.063      7.137      0.000
    R2                 0.388      0.058      6.697      0.000
    R3                 0.442      0.051      8.700      0.000

 OPP      WITH
    STR                0.655      0.115      5.719      0.000

 ASP      WITH
    STR                0.478      0.120      3.969      0.000
    OPP                0.695      0.093      7.430      0.000

 RES      WITH
    STR                0.636      0.169      3.766      0.000
    OPP                0.676      0.108      6.226      0.000
    ASP                0.413      0.120      3.434      0.001

 Means
    STR                0.000      0.000    999.000    999.000
    OPP                0.000      0.000    999.000    999.000
    ASP                0.000      0.000    999.000    999.000
    RES                0.000      0.000    999.000    999.000

 Intercepts
    S1                 4.072      0.064     63.457      0.000
    S2                 3.657      0.071     51.229      0.000
    S3                 4.022      0.062     64.873      0.000
    O1                 3.986      0.071     56.431      0.000
    O2                 4.160      0.057     72.519      0.000
    O3                 4.002      0.065     61.159      0.000
    A1                 3.586      0.098     36.476      0.000
    A2                 3.499      0.099     35.382      0.000
    A3                 3.892      0.104     37.365      0.000
    R1                 4.088      0.067     60.791      0.000
    R2                 3.799      0.066     57.937      0.000
    R3                 4.075      0.063     64.734      0.000

 Variances
    STR                1.000      0.000    999.000    999.000
    OPP                1.000      0.000    999.000    999.000
    ASP                1.000      0.000    999.000    999.000
    RES                1.000      0.000    999.000    999.000

 Residual Variances
    S1                 0.168      0.023      7.379      0.000
    S2                 0.246      0.026      9.632      0.000
    S3                 0.141      0.024      5.815      0.000
    O1                 0.177      0.023      7.648      0.000
    O2                 0.206      0.021      9.888      0.000
    O3                 0.146      0.023      6.380      0.000
    A1                 0.172      0.027      6.461      0.000
    A2                 0.230      0.044      5.205      0.000
    A3                 0.347      0.048      7.243      0.000
    R1                 0.140      0.026      5.294      0.000
    R2                 0.450      0.053      8.550      0.000
    R3                 0.134      0.024      5.553      0.000

Group GRAD

 STR      BY
    S1                 0.437      0.055      7.866      0.000
    S2                 0.467      0.070      6.691      0.000
    S3                 0.399      0.062      6.475      0.000

 OPP      BY
    O1                 0.455      0.077      5.932      0.000
    O2                 0.359      0.060      5.990      0.000
    O3                 0.464      0.060      7.769      0.000

 ASP      BY
    A1                 0.731      0.073      9.973      0.000
    A2                 0.748      0.077      9.690      0.000
    A3                 0.753      0.082      9.204      0.000

 RES      BY
    R1                 0.451      0.063      7.137      0.000
    R2                 0.388      0.058      6.697      0.000
    R3                 0.442      0.051      8.700      0.000

 OPP      WITH
    STR                0.678      0.217      3.125      0.002

 ASP      WITH
    STR                0.450      0.135      3.341      0.001
    OPP                0.426      0.139      3.071      0.002

 RES      WITH
    STR                0.649      0.227      2.857      0.004
    OPP                0.655      0.233      2.808      0.005
    ASP                0.150      0.117      1.274      0.203

 Means
    STR                0.331      0.175      1.893      0.058
    OPP                0.312      0.155      2.011      0.044
    ASP                0.164      0.140      1.171      0.242
    RES                0.204      0.173      1.182      0.237

 Intercepts
    S1                 4.072      0.064     63.457      0.000
    S2                 3.657      0.071     51.229      0.000
    S3                 4.022      0.062     64.873      0.000
    O1                 3.986      0.071     56.431      0.000
    O2                 4.160      0.057     72.519      0.000
    O3                 4.002      0.065     61.159      0.000
    A1                 3.586      0.098     36.476      0.000
    A2                 3.499      0.099     35.382      0.000
    A3                 3.892      0.104     37.365      0.000
    R1                 4.088      0.067     60.791      0.000
    R2                 3.799      0.066     57.937      0.000
    R3                 4.075      0.063     64.734      0.000

 Variances
    STR                1.127      0.343      3.288      0.001
    OPP                1.094      0.360      3.042      0.002
    ASP                0.747      0.167      4.478      0.000
    RES                1.582      0.445      3.556      0.000

 Residual Variances
    S1                 0.168      0.023      7.379      0.000
    S2                 0.246      0.026      9.632      0.000
    S3                 0.141      0.024      5.815      0.000
    O1                 0.177      0.023      7.648      0.000
    O2                 0.206      0.021      9.888      0.000
    O3                 0.146      0.023      6.380      0.000
    A1                 0.172      0.027      6.461      0.000
    A2                 0.230      0.044      5.205      0.000
    A3                 0.347      0.048      7.243      0.000
    R1                 0.140      0.026      5.294      0.000
    R2                 0.450      0.053      8.550      0.000
    R3                 0.134      0.024      5.553      0.000


QUALITY OF NUMERICAL RESULTS

     Condition Number for the Information Matrix              0.455E-03
       (ratio of smallest to largest eigenvalue)


STANDARDIZED MODEL RESULTS


STDYX Standardization

                                                    Two-Tailed
                    Estimate       S.E.  Est./S.E.    P-Value

Group UG

 STR      BY
    S1                 0.729      0.051     14.339      0.000
    S2                 0.685      0.060     11.378      0.000
    S3                 0.729      0.071     10.274      0.000

 OPP      BY
    O1                 0.734      0.064     11.463      0.000
    O2                 0.620      0.067      9.235      0.000
    O3                 0.771      0.045     16.961      0.000

 ASP      BY
    A1                 0.870      0.030     28.677      0.000
    A2                 0.842      0.039     21.393      0.000
    A3                 0.787      0.045     17.618      0.000

 RES      BY
    R1                 0.770      0.064     12.016      0.000
    R2                 0.500      0.065      7.751      0.000
    R3                 0.770      0.046     16.674      0.000

 OPP      WITH
    STR                0.655      0.115      5.719      0.000

 ASP      WITH
    STR                0.478      0.120      3.969      0.000
    OPP                0.695      0.093      7.430      0.000

 RES      WITH
    STR                0.636      0.169      3.766      0.000
    OPP                0.676      0.108      6.226      0.000
    ASP                0.413      0.120      3.434      0.001

 Means
    STR                0.000      0.000    999.000    999.000
    OPP                0.000      0.000    999.000    999.000
    ASP                0.000      0.000    999.000    999.000
    RES                0.000      0.000    999.000    999.000

 Intercepts
    S1                 6.800      0.490     13.884      0.000
    S2                 5.366      0.397     13.503      0.000
    S3                 7.346      0.545     13.471      0.000
    O1                 6.440      0.649      9.919      0.000
    O2                 7.185      0.549     13.082      0.000
    O3                 6.658      0.606     10.994      0.000
    A1                 4.269      0.377     11.309      0.000
    A2                 3.939      0.346     11.389      0.000
    A3                 4.071      0.324     12.572      0.000
    R1                 6.982      0.510     13.697      0.000
    R2                 4.905      0.276     17.774      0.000
    R3                 7.099      0.541     13.131      0.000

 Variances
    STR                1.000      0.000    999.000    999.000
    OPP                1.000      0.000    999.000    999.000
    ASP                1.000      0.000    999.000    999.000
    RES                1.000      0.000    999.000    999.000

 Residual Variances
    S1                 0.469      0.074      6.321      0.000
    S2                 0.530      0.083      6.426      0.000
    S3                 0.469      0.103      4.535      0.000
    O1                 0.461      0.094      4.896      0.000
    O2                 0.615      0.083      7.380      0.000
    O3                 0.405      0.070      5.768      0.000
    A1                 0.243      0.053      4.615      0.000
    A2                 0.292      0.066      4.403      0.000
    A3                 0.380      0.070      5.400      0.000
    R1                 0.407      0.099      4.127      0.000
    R2                 0.750      0.065     11.605      0.000
    R3                 0.407      0.071      5.728      0.000

Group GRAD

 STR      BY
    S1                 0.749      0.046     16.245      0.000
    S2                 0.707      0.037     19.261      0.000
    S3                 0.749      0.055     13.533      0.000

 OPP      BY
    O1                 0.749      0.040     18.762      0.000
    O2                 0.637      0.051     12.386      0.000
    O3                 0.785      0.040     19.416      0.000

 ASP      BY
    A1                 0.836      0.030     27.588      0.000
    A2                 0.803      0.045     17.741      0.000
    A3                 0.741      0.042     17.518      0.000

 RES      BY
    R1                 0.835      0.035     23.923      0.000
    R2                 0.588      0.056     10.408      0.000
    R3                 0.835      0.039     21.585      0.000

 OPP      WITH
    STR                0.611      0.086      7.067      0.000

 ASP      WITH
    STR                0.491      0.095      5.189      0.000
    OPP                0.472      0.101      4.693      0.000

 RES      WITH
    STR                0.486      0.103      4.717      0.000
    OPP                0.498      0.102      4.864      0.000
    ASP                0.138      0.104      1.318      0.187

 Means
    STR                0.311      0.160      1.950      0.051
    OPP                0.298      0.161      1.849      0.065
    ASP                0.190      0.172      1.102      0.270
    RES                0.162      0.137      1.187      0.235

 Intercepts
    S1                 6.583      0.392     16.779      0.000
    S2                 5.213      0.298     17.481      0.000
    S3                 7.111      0.438     16.253      0.000
    O1                 6.283      0.383     16.415      0.000
    O2                 7.059      0.369     19.142      0.000
    O3                 6.480      0.422     15.347      0.000
    A1                 4.748      0.259     18.349      0.000
    A2                 4.349      0.246     17.651      0.000
    A3                 4.434      0.240     18.500      0.000
    R1                 6.020      0.374     16.097      0.000
    R2                 4.582      0.245     18.699      0.000
    R3                 6.121      0.376     16.281      0.000

 Variances
    STR                1.000      0.000    999.000    999.000
    OPP                1.000      0.000    999.000    999.000
    ASP                1.000      0.000    999.000    999.000
    RES                1.000      0.000    999.000    999.000

 Residual Variances
    S1                 0.439      0.069      6.356      0.000
    S2                 0.501      0.052      9.655      0.000
    S3                 0.439      0.083      5.303      0.000
    O1                 0.439      0.060      7.327      0.000
    O2                 0.594      0.066      9.049      0.000
    O3                 0.383      0.064      6.038      0.000
    A1                 0.301      0.051      5.946      0.000
    A2                 0.355      0.073      4.890      0.000
    A3                 0.451      0.063      7.192      0.000
    R1                 0.303      0.058      5.193      0.000
    R2                 0.654      0.066      9.848      0.000
    R3                 0.303      0.065      4.686      0.000


R-SQUARE

Group UG

    Observed                                        Two-Tailed
    Variable        Estimate       S.E.  Est./S.E.    P-Value

    S1                 0.531      0.074      7.170      0.000
    S2                 0.470      0.083      5.689      0.000
    S3                 0.531      0.103      5.137      0.000
    O1                 0.539      0.094      5.731      0.000
    O2                 0.385      0.083      4.617      0.000
    O3                 0.595      0.070      8.480      0.000
    A1                 0.757      0.053     14.339      0.000
    A2                 0.708      0.066     10.697      0.000
    A3                 0.620      0.070      8.809      0.000
    R1                 0.593      0.099      6.008      0.000
    R2                 0.250      0.065      3.876      0.000
    R3                 0.593      0.071      8.337      0.000

Group GRAD

    Observed                                        Two-Tailed
    Variable        Estimate       S.E.  Est./S.E.    P-Value

    S1                 0.561      0.069      8.122      0.000
    S2                 0.499      0.052      9.630      0.000
    S3                 0.561      0.083      6.767      0.000
    O1                 0.561      0.060      9.381      0.000
    O2                 0.406      0.066      6.193      0.000
    O3                 0.617      0.064      9.708      0.000
    A1                 0.699      0.051     13.794      0.000
    A2                 0.645      0.073      8.870      0.000
    A3                 0.549      0.063      8.759      0.000
    R1                 0.697      0.058     11.962      0.000
    R2                 0.346      0.066      5.204      0.000
    R3                 0.697      0.065     10.792      0.000


DIAGRAM INFORMATION

  Use View Diagram under the Diagram menu in the Mplus Editor to view the diagram.
  If running Mplus from the Mplus Diagrammer, the diagram opens automatically.

  Diagram output
    g:\my drive\matt&jackie shared folder\publishing\soar development paper_frontiers\revision\resubmission\supplementar

     Beginning Time:  15:28:31
        Ending Time:  15:28:31
       Elapsed Time:  00:00:00


MUTHEN & MUTHEN
3463 Stoner Ave.
Los Angeles, CA  90066

Tel: (310) 391-9971
Fax: (310) 391-8971
Web: www.StatModel.com
Support: Support@StatModel.com

Copyright (c) 1998-2021 Muthen & Muthen
