# Supplementary material for: Measuring Strengths, Opportunities, Aspirations, and Results: Psychometric Properties of the 12-Item SOAR Scale
Source: Front Psychol. 2022 Apr 8;13:854406. doi: 10.3389/fpsyg.2022.854406 (PMC9028961; doi:10.3389/fpsyg.2022.854406)
Supplement: Supplementary file 1 [file Data_Sheet_1.zip › Supplementary Material/5. MEASUREMENT INVARIANCE MODEL 1/Gender (all code)/Descriptive Statistics.xlsx]

## Sheet: Descriptive
Gender
		Frequency	Percent	Valid Percent	Cumulative Percent
Valid	Female	151	52.9825	52.9825	52.9825
	Male	134	47.0175	47.0175	100
	Total	285	100	100
Age
		Frequency	Percent	Valid Percent	Cumulative Percent
Valid	Young	101	35.4386	35.4386	35.4386
	Old	184	64.5614	64.5614	100
	Total	285	100	100
Ed
		Frequency	Percent	Valid Percent	Cumulative Percent
Valid	Under Grade	67	23.5088	23.5088	23.5088
	Grad	218	76.4912	76.4912	100
	Total	285	100	100
Descriptive Statistics
	N	Minimum	Maximum	Mean	Std. Deviation	Skewness		Kurtosis
	Statistic	Statistic	Statistic	Statistic	Statistic	Statistic	Std. Error	Statistic	Std. Error
S1	285	2	5	4.18246	0.618131	-0.407292	0.144339	0.707692	0.287696
S2	285	2	5	3.77544	0.701176	-0.583308	0.144339	0.540155	0.287696
S3	285	2	5	4.12281	0.56513	-0.215021	0.144339	1.06168	0.287696
O1	285	2	5	4.09474	0.634795	-0.579005	0.144339	1.36745	0.287696
O2	285	2	5	4.24561	0.589841	-0.328798	0.144339	0.589619	0.287696
O3	285	2	5	4.11228	0.617831	-0.525048	0.144339	1.39691	0.287696
A1	285	2	5	3.67719	0.778907	-0.581941	0.144339	0.0461253	0.287696
A2	285	1	5	3.59298	0.82817	-0.655117	0.144339	0.100339	0.287696
A3	285	2	5	3.98596	0.899812	-0.702431	0.144339	-0.170349	0.287696
R1	285	2	5	4.15789	0.660492	-0.625285	0.144339	1.05693	0.287696
R2	285	2	5	3.85965	0.818763	-0.704513	0.144339	0.266399	0.287696
R3	285	2	5	4.14386	0.64759	-0.538602	0.144339	0.931454	0.287696
Valid N (listwise)	285
Reliability Statistics
Cronbach's Alpha	N of Items
0.773021	3
Item-Total Statistics
	Scale Mean if Item Deleted	Scale Variance if Item Deleted	Corrected Item-Total Correlation	Cronbach's Alpha if Item Deleted
S1	7.89825	1.25369	0.596721	0.706191
S2	8.30526	1.07902	0.611725	0.699826
S3	7.95789	1.32216	0.631129	0.678328
Reliability Statistics
Cronbach's Alpha	N of Items
0.76519	3
Item-Total Statistics
	Scale Mean if Item Deleted	Scale Variance if Item Deleted	Corrected Item-Total Correlation	Cronbach's Alpha if Item Deleted
O1	8.35789	1.08977	0.618155	0.660953
O2	8.20702	1.24925	0.542159	0.743755
O3	8.34035	1.10558	0.634754	0.641665
Reliability Statistics
Cronbach's Alpha	N of Items
0.841655	3
Item-Total Statistics
	Scale Mean if Item Deleted	Scale Variance if Item Deleted	Corrected Item-Total Correlation	Cronbach's Alpha if Item Deleted
A1	7.57895	2.39251	0.743109	0.749827
A2	7.66316	2.30163	0.717231	0.769257
A3	7.27018	2.19787	0.668017	0.823807
Reliability Statistics
Cronbach's Alpha	N of Items
0.765101	3
Item-Total Statistics
	Scale Mean if Item Deleted	Scale Variance if Item Deleted	Corrected Item-Total Correlation	Cronbach's Alpha if Item Deleted
R1	8.00351	1.58802	0.655052	0.627538
R2	8.30175	1.43679	0.513305	0.808984
R3	8.01754	1.61589	0.655637	0.630323

## Sheet: CR, AVE
Definitions:
Cronbach's Alpha test is used when we do EFA. CR when we do CFA.
Composite reliability (aka internal consistency reliability) indicates the shared variance among the observed variables of a latent construct
Composite reliability = (Σ STD Load)2 / (Σ Std Load)2 + Σ (ME), should be > 0.7
Measurement Error (ME) = 1 - (STD Load)2
If > 0.7 (0.6 for exploratory research), the measurement model of the latent variable has required interntal consistency reliabiity between the indicator variables.
Indicator variables	Latent variables	STD Loadings	Square of STD Loadings (A)	ME = 1-A	Sum of ME	Sum STD Load	Square of Sum of STD Load (C)	C + ME	Comp Rel = C / (C+ME)	Sum of Square STD Load	# of indicators	AVE
S1	ST	0.745	0.555025	0.444975
S2	ST	0.705	0.497025	0.502975
S3	ST	0.75	0.5625	0.4375	1.38545	2.2	4.84	6.22545	0.777454	1.61455	3	0.538183
O1	OP	0.753	0.567009	0.432991
O2	OP	0.636	0.404496	0.595504
O3	OP	0.78	0.6084	0.3916	1.42009	2.169	4.70456	6.12466	0.768135	1.57991	3	0.526635
A1	AS	0.845	0.714025	0.285975
A2	AS	0.816	0.665856	0.334144
A3	AS	0.755	0.570025	0.429975	1.05009	2.416	5.83706	6.88715	0.847529	1.94991	3	0.649969
R1	RE	0.829	0.687241	0.312759
R2	RE	0.568	0.322624	0.677376
R3	RE	0.821	0.674041	0.325959	1.31609	2.218	4.91952	6.23562	0.788939	1.68391	3	0.561302
S1	SOAR	0	0	1
S2	SOAR	0	0	1
S3	SOAR	0	0	1
O1	SOAR	0	0	1
O2	SOAR	0	0	1
O3	SOAR	0	0	1
A1	SOAR	0	0	1
A2	SOAR	0	0	1
A3	SOAR	0	0	1
R1	SOAR	0	0	1
R2	SOAR	0	0	1
R3	SOAR	0	0	1	12	0	0	12	0	0	12	0

## Sheet: CFA Data
CFA
STANDARDIZED	MODEL	RESULTS
STDYX	Standardization
	Two-Tailed
	Estimate	S.E.	Est./S.E.	P-Value
	STR	BY
	S1	0.745	0.038	19.603	0
	S2	0.705	0.04	17.808	0
	S3	0.75	0.038	19.936	0
	OPP	BY
	O1	0.753	0.036	20.739	0
	O2	0.636	0.043	14.655	0
	O3	0.78	0.035	22.28	0
	ASP	BY
	A1	0.845	0.027	31.722	0
	A2	0.816	0.028	29.039	0
	A3	0.755	0.033	23.097	0
	RES	BY
	R1	0.829	0.034	24.554	0
	R2	0.568	0.047	12.189	0
	R3	0.821	0.034	24.003	0
	OPP	WITH
	STR	0.627	0.055	11.448	0
	ASP	WITH
	STR	0.489	0.06	8.122	0
	OPP	0.53	0.057	9.291	0
	RES	WITH
	STR	0.517	0.059	8.729	0
	OPP	0.534	0.058	9.162	0
	ASP	0.201	0.068	2.936	0.003
	Intercepts
	S1	6.778	0.29	23.371	0
	S2	5.394	0.234	23.094	0
	S3	7.308	0.312	23.44	0
	O1	6.462	0.277	23.323	0
	O2	7.211	0.308	23.428	0
	O3	6.668	0.285	23.355	0
	A1	4.729	0.207	22.874	0
	A2	4.346	0.191	22.703	0
	A3	4.438	0.195	22.747	0
	R1	6.306	0.271	23.296	0
	R2	4.722	0.206	22.871	0
	R3	6.41	0.275	23.314	0
	Variances
	STR	1	0	999	999
	OPP	1	0	999	999
	ASP	1	0	999	999
	RES	1	0	999	999
	Residual	Variances
	S1	0.446	0.057	7.881	0
	S2	0.502	0.056	8.99	0
	S3	0.437	0.056	7.738	0
	O1	0.433	0.055	7.904	0
	O2	0.595	0.055	10.768	0
	O3	0.391	0.055	7.159	0
	A1	0.286	0.045	6.354	0
	A2	0.335	0.046	7.304	0
	A3	0.431	0.049	8.731	0
	R1	0.313	0.056	5.593	0
	R2	0.678	0.053	12.804	0
	R3	0.326	0.056	5.801	0
R-SQUARE
	Observed	Two-Tailed
	Variable	Estimate	S.E.	Est./S.E.	P-Value
	S1	0.554	0.057	9.802	0
	S2	0.498	0.056	8.904	0
	S3	0.563	0.056	9.968	0
	O1	0.567	0.055	10.37	0
	O2	0.405	0.055	7.328	0
	O3	0.609	0.055	11.14	0
	A1	0.714	0.045	15.861	0
	A2	0.665	0.046	14.519	0
	A3	0.569	0.049	11.548	0
	R1	0.687	0.056	12.277	0
	R2	0.322	0.053	6.095	0
	R3	0.674	0.056	12.001	0
