# Supplementary material for: Measuring Strengths, Opportunities, Aspirations, and Results: Psychometric Properties of the 12-Item SOAR Scale
Source: Front Psychol. 2022 Apr 8;13:854406. doi: 10.3389/fpsyg.2022.854406 (PMC9028961; doi:10.3389/fpsyg.2022.854406)
Supplement: Supplementary file 1 [file Data_Sheet_1.zip › Supplementary Material/5. MEASUREMENT INVARIANCE MODEL 1/Gender (all code)/g2. metric.out]

Mplus VERSION 8.6
MUTHEN & MUTHEN
02/24/2022   3:25 PM

INPUT INSTRUCTIONS

  Title:
  MI MODEL 1 Gender;


  DATA:
  file is Mplus.txt;


  VARIABLE:
  Names are
  Gender Age Ed S1 S2 S3 O1 O2 O3 A1 A2 A3 R1 R2 R3;


  USEVARIABLES ARE S1-R3;
  GROUPING = Gender (1 = Female, 2 = Male);
  !GROUPING = Ed (1 = UG, 2 = Grad);
  !GROUPING = Age (1 = 18-34, 2 = 35-54, 3 = 55-74);

  Analysis:
  ESTIMATOR = MLR;
  PROCESSORS= 8;
  !MODEL IS CONFIGURAL METRIC SCALAR;

  Model:
  STR BY S1-S3* (L1-L3);!Loadings
  OPP BY O1-O3* (L4-L6);
  ASP BY A1-A3* (L7-L9);
  RES BY R1-R3* (L10-L12);
  [S1-R3*] (I1-I12);!Item intercepts
  S1-R3* (E1-E12);!Item residuals
  STR-RES@1;!Factor variances
  [STR-RES@0];!Factor means


  MODEL Female:

  STR BY S1-S3* (L1-L3);!Loadings
  OPP BY O1-O3* (L4-L6);
  ASP BY A1-A3* (L7-L9);
  RES BY R1-R3* (L10-L12);
  [S1-R3*] ;
  S1-R3*;
  STR-RES*;
  [STR-RES@0];


  OUTPUT:
  STDYX


INPUT READING TERMINATED NORMALLY


MI MODEL 1 Gender;

SUMMARY OF ANALYSIS

Number of groups                                                 2
Number of observations
   Group FEMALE                                                151
   Group MALE                                                  134
   Total sample size                                           285

Number of dependent variables                                   12
Number of independent variables                                  0
Number of continuous latent variables                            4

Observed dependent variables

  Continuous
   S1          S2          S3          O1          O2          O3
   A1          A2          A3          R1          R2          R3

Continuous latent variables
   STR         OPP         ASP         RES

Variables with special functions

  Grouping variable     GENDER

Estimator                                                      MLR
Information matrix                                        OBSERVED
Maximum number of iterations                                  1000
Convergence criterion                                    0.500D-04
Maximum number of steepest descent iterations                   20

Input data file(s)
  Mplus.txt

Input data format  FREE


UNIVARIATE SAMPLE STATISTICS


     UNIVARIATE HIGHER-ORDER MOMENT DESCRIPTIVE STATISTICS FOR FEMALE

         Variable/         Mean/     Skewness/   Minimum/ % with                Percentiles
        Sample Size      Variance    Kurtosis    Maximum  Min/Max      20%/60%    40%/80%    Median

     S1                    4.225      -0.545       2.000    1.32%       4.000      4.000      4.000
             151.000       0.413       0.664       5.000   33.11%       4.000      5.000
     S2                    3.841      -0.462       2.000    3.97%       3.000      4.000      4.000
             151.000       0.491       0.385       5.000   13.91%       4.000      4.000
     S3                    4.179      -0.256       2.000    0.66%       4.000      4.000      4.000
             151.000       0.346       0.575       5.000   27.15%       4.000      5.000
     O1                    4.126      -0.587       2.000    1.99%       4.000      4.000      4.000
             151.000       0.388       1.492       5.000   24.50%       4.000      5.000
     O2                    4.298      -0.404       2.000    0.66%       4.000      4.000      4.000
             151.000       0.355       0.399       5.000   36.42%       4.000      5.000
     O3                    4.139      -0.433       2.000    1.32%       4.000      4.000      4.000
             151.000       0.371       1.065       5.000   25.17%       4.000      5.000
     A1                    3.755      -0.631       2.000    9.27%       3.000      4.000      4.000
             151.000       0.635       0.127       5.000   13.25%       4.000      4.000
     A2                    3.669      -0.591       1.000    0.66%       3.000      4.000      4.000
             151.000       0.659       0.261       5.000   11.26%       4.000      4.000
     A3                    4.013      -0.648       2.000    6.62%       3.000      4.000      4.000
             151.000       0.742      -0.168       5.000   31.13%       4.000      5.000
     R1                    4.185      -0.482       2.000    1.32%       4.000      4.000      4.000
             151.000       0.389       0.877       5.000   29.14%       4.000      5.000
     R2                    3.921      -0.541       2.000    5.30%       3.000      4.000      4.000
             151.000       0.603       0.140       5.000   21.19%       4.000      5.000
     R3                    4.159      -0.274       2.000    0.66%       4.000      4.000      4.000
             151.000       0.372       0.318       5.000   27.15%       4.000      5.000


     UNIVARIATE HIGHER-ORDER MOMENT DESCRIPTIVE STATISTICS FOR MALE

         Variable/         Mean/     Skewness/   Minimum/ % with                Percentiles
        Sample Size      Variance    Kurtosis    Maximum  Min/Max      20%/60%    40%/80%    Median

     S1                    4.134      -0.252       2.000    0.75%       4.000      4.000      4.000
             134.000       0.340       0.780       5.000   23.88%       4.000      5.000
     S2                    3.701      -0.747       2.000    6.72%       3.000      4.000      4.000
             134.000       0.478       0.566       5.000    6.72%       4.000      4.000
     S3                    4.060      -0.239       2.000    0.75%       4.000      4.000      4.000
             134.000       0.280       1.790       5.000   16.42%       4.000      4.000
     O1                    4.060      -0.559       2.000    2.24%       4.000      4.000      4.000
             134.000       0.414       1.155       5.000   21.64%       4.000      5.000
     O2                    4.187      -0.262       2.000    0.75%       4.000      4.000      4.000
             134.000       0.331       0.856       5.000   26.87%       4.000      5.000
     O3                    4.082      -0.613       2.000    2.24%       4.000      4.000      4.000
             134.000       0.389       1.612       5.000   21.64%       4.000      5.000
     A1                    3.590      -0.579       2.000    9.70%       3.000      4.000      4.000
             134.000       0.555      -0.066       5.000    5.97%       4.000      4.000
     A2                    3.507      -0.715       1.000    0.75%       3.000      4.000      4.000
             134.000       0.698      -0.179       5.000    5.22%       4.000      4.000
     A3                    3.955      -0.727       2.000   11.19%       3.000      4.000      4.000
             134.000       0.879      -0.272       5.000   30.60%       4.000      5.000
     R1                    4.127      -0.708       2.000    2.99%       4.000      4.000      4.000
             134.000       0.484       0.981       5.000   28.36%       4.000      5.000
     R2                    3.791      -0.801       2.000   12.69%       3.000      4.000      4.000
             134.000       0.732       0.141       5.000   15.67%       4.000      4.000
     R3                    4.127      -0.725       2.000    2.99%       4.000      4.000      4.000
             134.000       0.469       1.164       5.000   27.61%       4.000      5.000


THE MODEL ESTIMATION TERMINATED NORMALLY


MODEL FIT INFORMATION

Number of Free Parameters                       76

Loglikelihood

          H0 Value                       -2888.243
          H0 Scaling Correction Factor      1.2698
            for MLR
          H1 Value                       -2812.895
          H1 Scaling Correction Factor      1.1734
            for MLR

Information Criteria

          Akaike (AIC)                    5928.487
          Bayesian (BIC)                  6206.076
          Sample-Size Adjusted BIC        5965.075
            (n* = (n + 2) / 24)

Chi-Square Test of Model Fit

          Value                            136.638*
          Degrees of Freedom                   104
          P-Value                           0.0176
          Scaling Correction Factor         1.1029
            for MLR

Chi-Square Contribution From Each Group

          FEMALE                            74.810
          MALE                              61.828

*   The chi-square value for MLM, MLMV, MLR, ULSMV, WLSM and WLSMV cannot be used
    for chi-square difference testing in the regular way.  MLM, MLR and WLSM
    chi-square difference testing is described on the Mplus website.  MLMV, WLSMV,
    and ULSMV difference testing is done using the DIFFTEST option.

RMSEA (Root Mean Square Error Of Approximation)

          Estimate                           0.047
          90 Percent C.I.                    0.021  0.067
          Probability RMSEA <= .05           0.577

CFI/TLI

          CFI                                0.971
          TLI                                0.963

Chi-Square Test of Model Fit for the Baseline Model

          Value                           1264.366
          Degrees of Freedom                   132
          P-Value                           0.0000

SRMR (Standardized Root Mean Square Residual)

          Value                              0.057


MODEL RESULTS

                                                    Two-Tailed
                    Estimate       S.E.  Est./S.E.    P-Value

Group FEMALE

 STR      BY
    S1                 0.422      0.052      8.172      0.000
    S2                 0.437      0.055      7.945      0.000
    S3                 0.377      0.053      7.097      0.000

 OPP      BY
    O1                 0.456      0.054      8.410      0.000
    O2                 0.354      0.052      6.794      0.000
    O3                 0.456      0.056      8.189      0.000

 ASP      BY
    A1                 0.666      0.052     12.921      0.000
    A2                 0.686      0.060     11.374      0.000
    A3                 0.702      0.063     11.122      0.000

 RES      BY
    R1                 0.575      0.055     10.521      0.000
    R2                 0.479      0.064      7.456      0.000
    R3                 0.554      0.061      9.116      0.000

 OPP      WITH
    STR                0.850      0.266      3.200      0.001

 ASP      WITH
    STR                0.569      0.182      3.123      0.002
    OPP                0.650      0.182      3.567      0.000

 RES      WITH
    STR                0.730      0.210      3.481      0.000
    OPP                0.605      0.190      3.185      0.001
    ASP                0.200      0.118      1.700      0.089

 Means
    STR                0.000      0.000    999.000    999.000
    OPP                0.000      0.000    999.000    999.000
    ASP                0.000      0.000    999.000    999.000
    RES                0.000      0.000    999.000    999.000

 Intercepts
    S1                 4.225      0.052     80.802      0.000
    S2                 3.841      0.057     67.339      0.000
    S3                 4.179      0.048     87.359      0.000
    O1                 4.126      0.051     81.378      0.000
    O2                 4.298      0.048     88.655      0.000
    O3                 4.139      0.050     83.460      0.000
    A1                 3.755      0.065     57.889      0.000
    A2                 3.669      0.066     55.555      0.000
    A3                 4.013      0.070     57.268      0.000
    R1                 4.185      0.051     82.414      0.000
    R2                 3.921      0.063     62.043      0.000
    R3                 4.159      0.050     83.781      0.000

 Variances
    STR                1.414      0.400      3.533      0.000
    OPP                1.203      0.345      3.491      0.000
    ASP                0.920      0.195      4.718      0.000
    RES                0.843      0.207      4.076      0.000

 Residual Variances
    S1                 0.152      0.032      4.757      0.000
    S2                 0.226      0.030      7.458      0.000
    S3                 0.150      0.033      4.522      0.000
    O1                 0.130      0.024      5.408      0.000
    O2                 0.209      0.026      7.924      0.000
    O3                 0.127      0.028      4.499      0.000
    A1                 0.220      0.037      5.904      0.000
    A2                 0.262      0.063      4.159      0.000
    A3                 0.260      0.044      5.873      0.000
    R1                 0.100      0.025      3.927      0.000
    R2                 0.428      0.070      6.104      0.000
    R3                 0.122      0.028      4.310      0.000

Group MALE

 STR      BY
    S1                 0.422      0.052      8.172      0.000
    S2                 0.437      0.055      7.945      0.000
    S3                 0.377      0.053      7.097      0.000

 OPP      BY
    O1                 0.456      0.054      8.410      0.000
    O2                 0.354      0.052      6.794      0.000
    O3                 0.456      0.056      8.189      0.000

 ASP      BY
    A1                 0.666      0.052     12.921      0.000
    A2                 0.686      0.060     11.374      0.000
    A3                 0.702      0.063     11.122      0.000

 RES      BY
    R1                 0.575      0.055     10.521      0.000
    R2                 0.479      0.064      7.456      0.000
    R3                 0.554      0.061      9.116      0.000

 OPP      WITH
    STR                0.590      0.120      4.906      0.000

 ASP      WITH
    STR                0.483      0.099      4.891      0.000
    OPP                0.418      0.110      3.814      0.000

 RES      WITH
    STR                0.337      0.164      2.056      0.040
    OPP                0.460      0.126      3.663      0.000
    ASP                0.175      0.116      1.502      0.133

 Means
    STR                0.000      0.000    999.000    999.000
    OPP                0.000      0.000    999.000    999.000
    ASP                0.000      0.000    999.000    999.000
    RES                0.000      0.000    999.000    999.000

 Intercepts
    S1                 4.134      0.050     82.056      0.000
    S2                 3.701      0.060     61.971      0.000
    S3                 4.060      0.046     88.808      0.000
    O1                 4.060      0.056     73.007      0.000
    O2                 4.187      0.050     84.253      0.000
    O3                 4.082      0.054     75.785      0.000
    A1                 3.590      0.064     55.755      0.000
    A2                 3.507      0.072     48.608      0.000
    A3                 3.955      0.081     48.846      0.000
    R1                 4.127      0.060     68.674      0.000
    R2                 3.791      0.074     51.277      0.000
    R3                 4.127      0.059     69.758      0.000

 Variances
    STR                1.000      0.000    999.000    999.000
    OPP                1.000      0.000    999.000    999.000
    ASP                1.000      0.000    999.000    999.000
    RES                1.000      0.000    999.000    999.000

 Residual Variances
    S1                 0.174      0.030      5.833      0.000
    S2                 0.280      0.043      6.518      0.000
    S3                 0.133      0.024      5.549      0.000
    O1                 0.224      0.042      5.371      0.000
    O2                 0.201      0.031      6.450      0.000
    O3                 0.172      0.039      4.438      0.000
    A1                 0.117      0.031      3.732      0.000
    A2                 0.196      0.039      4.955      0.000
    A3                 0.439      0.082      5.325      0.000
    R1                 0.175      0.044      3.973      0.000
    R2                 0.481      0.076      6.322      0.000
    R3                 0.151      0.036      4.242      0.000


QUALITY OF NUMERICAL RESULTS

     Condition Number for the Information Matrix              0.947E-03
       (ratio of smallest to largest eigenvalue)


STANDARDIZED MODEL RESULTS


STDYX Standardization

                                                    Two-Tailed
                    Estimate       S.E.  Est./S.E.    P-Value

Group FEMALE

 STR      BY
    S1                 0.789      0.048     16.505      0.000
    S2                 0.738      0.042     17.558      0.000
    S3                 0.756      0.061     12.401      0.000

 OPP      BY
    O1                 0.811      0.045     18.011      0.000
    O2                 0.647      0.053     12.269      0.000
    O3                 0.815      0.040     20.181      0.000

 ASP      BY
    A1                 0.806      0.038     21.013      0.000
    A2                 0.790      0.050     15.804      0.000
    A3                 0.797      0.042     19.177      0.000

 RES      BY
    R1                 0.858      0.042     20.224      0.000
    R2                 0.558      0.061      9.132      0.000
    R3                 0.825      0.044     18.583      0.000

 OPP      WITH
    STR                0.652      0.086      7.610      0.000

 ASP      WITH
    STR                0.499      0.114      4.363      0.000
    OPP                0.618      0.117      5.285      0.000

 RES      WITH
    STR                0.669      0.085      7.839      0.000
    OPP                0.601      0.110      5.452      0.000
    ASP                0.227      0.125      1.819      0.069

 Means
    STR                0.000      0.000    999.000    999.000
    OPP                0.000      0.000    999.000    999.000
    ASP                0.000      0.000    999.000    999.000
    RES                0.000      0.000    999.000    999.000

 Intercepts
    S1                 6.649      0.463     14.359      0.000
    S2                 5.452      0.356     15.306      0.000
    S3                 7.052      0.462     15.249      0.000
    O1                 6.698      0.526     12.731      0.000
    O2                 7.168      0.455     15.742      0.000
    O3                 6.740      0.497     13.567      0.000
    A1                 4.739      0.310     15.300      0.000
    A2                 4.399      0.309     14.246      0.000
    A3                 4.750      0.309     15.349      0.000
    R1                 6.802      0.496     13.715      0.000
    R2                 4.976      0.339     14.668      0.000
    R3                 6.745      0.430     15.686      0.000

 Variances
    STR                1.000      0.000    999.000    999.000
    OPP                1.000      0.000    999.000    999.000
    ASP                1.000      0.000    999.000    999.000
    RES                1.000      0.000    999.000    999.000

 Residual Variances
    S1                 0.378      0.075      5.005      0.000
    S2                 0.456      0.062      7.349      0.000
    S3                 0.428      0.092      4.645      0.000
    O1                 0.342      0.073      4.676      0.000
    O2                 0.581      0.068      8.519      0.000
    O3                 0.336      0.066      5.112      0.000
    A1                 0.350      0.062      5.663      0.000
    A2                 0.377      0.079      4.775      0.000
    A3                 0.365      0.066      5.504      0.000
    R1                 0.264      0.073      3.632      0.000
    R2                 0.689      0.068     10.116      0.000
    R3                 0.320      0.073      4.368      0.000

Group MALE

 STR      BY
    S1                 0.711      0.056     12.618      0.000
    S2                 0.637      0.058     11.006      0.000
    S3                 0.719      0.063     11.502      0.000

 OPP      BY
    O1                 0.694      0.055     12.520      0.000
    O2                 0.620      0.068      9.081      0.000
    O3                 0.740      0.059     12.509      0.000

 ASP      BY
    A1                 0.890      0.032     27.562      0.000
    A2                 0.841      0.038     21.880      0.000
    A3                 0.727      0.049     14.751      0.000

 RES      BY
    R1                 0.809      0.046     17.657      0.000
    R2                 0.568      0.065      8.717      0.000
    R3                 0.819      0.049     16.704      0.000

 OPP      WITH
    STR                0.590      0.120      4.906      0.000

 ASP      WITH
    STR                0.483      0.099      4.891      0.000
    OPP                0.418      0.110      3.814      0.000

 RES      WITH
    STR                0.337      0.164      2.056      0.040
    OPP                0.460      0.126      3.663      0.000
    ASP                0.175      0.116      1.502      0.133

 Means
    STR                0.000      0.000    999.000    999.000
    OPP                0.000      0.000    999.000    999.000
    ASP                0.000      0.000    999.000    999.000
    RES                0.000      0.000    999.000    999.000

 Intercepts
    S1                 6.970      0.503     13.844      0.000
    S2                 5.394      0.401     13.442      0.000
    S3                 7.749      0.620     12.490      0.000
    O1                 6.181      0.487     12.699      0.000
    O2                 7.334      0.511     14.362      0.000
    O3                 6.622      0.555     11.941      0.000
    A1                 4.797      0.328     14.614      0.000
    A2                 4.296      0.307     14.014      0.000
    A3                 4.098      0.286     14.314      0.000
    R1                 5.806      0.467     12.434      0.000
    R2                 4.499      0.333     13.499      0.000
    R3                 6.101      0.488     12.492      0.000

 Variances
    STR                1.000      0.000    999.000    999.000
    OPP                1.000      0.000    999.000    999.000
    ASP                1.000      0.000    999.000    999.000
    RES                1.000      0.000    999.000    999.000

 Residual Variances
    S1                 0.495      0.080      6.182      0.000
    S2                 0.594      0.074      8.064      0.000
    S3                 0.483      0.090      5.370      0.000
    O1                 0.519      0.077      6.748      0.000
    O2                 0.616      0.085      7.285      0.000
    O3                 0.452      0.088      5.165      0.000
    A1                 0.208      0.057      3.629      0.000
    A2                 0.293      0.065      4.541      0.000
    A3                 0.471      0.072      6.567      0.000
    R1                 0.346      0.074      4.668      0.000
    R2                 0.677      0.074      9.156      0.000
    R3                 0.329      0.080      4.103      0.000


R-SQUARE

Group FEMALE

    Observed                                        Two-Tailed
    Variable        Estimate       S.E.  Est./S.E.    P-Value

    S1                 0.622      0.075      8.253      0.000
    S2                 0.544      0.062      8.779      0.000
    S3                 0.572      0.092      6.201      0.000
    O1                 0.658      0.073      9.006      0.000
    O2                 0.419      0.068      6.134      0.000
    O3                 0.664      0.066     10.090      0.000
    A1                 0.650      0.062     10.506      0.000
    A2                 0.623      0.079      7.902      0.000
    A3                 0.635      0.066      9.589      0.000
    R1                 0.736      0.073     10.112      0.000
    R2                 0.311      0.068      4.566      0.000
    R3                 0.680      0.073      9.291      0.000

Group MALE

    Observed                                        Two-Tailed
    Variable        Estimate       S.E.  Est./S.E.    P-Value

    S1                 0.505      0.080      6.309      0.000
    S2                 0.406      0.074      5.503      0.000
    S3                 0.517      0.090      5.751      0.000
    O1                 0.481      0.077      6.260      0.000
    O2                 0.384      0.085      4.541      0.000
    O3                 0.548      0.088      6.255      0.000
    A1                 0.792      0.057     13.781      0.000
    A2                 0.707      0.065     10.940      0.000
    A3                 0.529      0.072      7.375      0.000
    R1                 0.654      0.074      8.829      0.000
    R2                 0.323      0.074      4.359      0.000
    R3                 0.671      0.080      8.352      0.000


DIAGRAM INFORMATION

  Use View Diagram under the Diagram menu in the Mplus Editor to view the diagram.
  If running Mplus from the Mplus Diagrammer, the diagram opens automatically.

  Diagram output
    g:\my drive\matt&jackie shared folder\publishing\soar development paper_frontiers\revision\resubmission\supplementar

     Beginning Time:  15:25:24
        Ending Time:  15:25:24
       Elapsed Time:  00:00:00


MUTHEN & MUTHEN
3463 Stoner Ave.
Los Angeles, CA  90066

Tel: (310) 391-9971
Fax: (310) 391-8971
Web: www.StatModel.com
Support: Support@StatModel.com

Copyright (c) 1998-2021 Muthen & Muthen
