# Supplementary material for: Measuring Strengths, Opportunities, Aspirations, and Results: Psychometric Properties of the 12-Item SOAR Scale
Source: Front Psychol. 2022 Apr 8;13:854406. doi: 10.3389/fpsyg.2022.854406 (PMC9028961; doi:10.3389/fpsyg.2022.854406)
Supplement: Supplementary file 1 [file Data_Sheet_1.zip › Supplementary Material/5. MEASUREMENT INVARIANCE MODEL 1/Gender (all code)/g4. strict.out]

Mplus VERSION 8.6
MUTHEN & MUTHEN
02/24/2022   3:30 PM

INPUT INSTRUCTIONS

  Title:
  MI MODEL 1 Gender;


  DATA:
  file is Mplus.txt;


  VARIABLE:
  Names are
  Gender Age Ed S1 S2 S3 O1 O2 O3 A1 A2 A3 R1 R2 R3;


  USEVARIABLES ARE S1-R3;
  GROUPING = Gender (1 = Female, 2 = Male);
  !GROUPING = Ed (1 = UG, 2 = Grad);
  !GROUPING = Age (1 = 18-34, 2 = 35-54, 3 = 55-74);

  Analysis:
  ESTIMATOR = MLR;
  PROCESSORS= 8;
  !MODEL IS CONFIGURAL METRIC SCALAR;

  Model:
  STR BY S1-S3* (L1-L3);!Loadings
  OPP BY O1-O3* (L4-L6);
  ASP BY A1-A3* (L7-L9);
  RES BY R1-R3* (L10-L12);
  [S1-R3*] (I1-I12);!Item intercepts
  S1-R3* (U1-U12);!Item residuals/UNIQUENESS
  STR-RES@1;!Factor variances
  [STR-RES@0];!Factor means


  MODEL Female:

  STR BY S1-S3* (L1-L3);!Loadings
  OPP BY O1-O3* (L4-L6);
  ASP BY A1-A3* (L7-L9);
  RES BY R1-R3* (L10-L12);
  [S1-R3*] (I1-I12);!Item intercepts
  S1-R3* (U1-U12);!Item residuals
  STR-RES*;
  [STR-RES*];


  OUTPUT:
  STDYX


INPUT READING TERMINATED NORMALLY


MI MODEL 1 Gender;

SUMMARY OF ANALYSIS

Number of groups                                                 2
Number of observations
   Group FEMALE                                                151
   Group MALE                                                  134
   Total sample size                                           285

Number of dependent variables                                   12
Number of independent variables                                  0
Number of continuous latent variables                            4

Observed dependent variables

  Continuous
   S1          S2          S3          O1          O2          O3
   A1          A2          A3          R1          R2          R3

Continuous latent variables
   STR         OPP         ASP         RES

Variables with special functions

  Grouping variable     GENDER

Estimator                                                      MLR
Information matrix                                        OBSERVED
Maximum number of iterations                                  1000
Convergence criterion                                    0.500D-04
Maximum number of steepest descent iterations                   20

Input data file(s)
  Mplus.txt

Input data format  FREE


UNIVARIATE SAMPLE STATISTICS


     UNIVARIATE HIGHER-ORDER MOMENT DESCRIPTIVE STATISTICS FOR FEMALE

         Variable/         Mean/     Skewness/   Minimum/ % with                Percentiles
        Sample Size      Variance    Kurtosis    Maximum  Min/Max      20%/60%    40%/80%    Median

     S1                    4.225      -0.545       2.000    1.32%       4.000      4.000      4.000
             151.000       0.413       0.664       5.000   33.11%       4.000      5.000
     S2                    3.841      -0.462       2.000    3.97%       3.000      4.000      4.000
             151.000       0.491       0.385       5.000   13.91%       4.000      4.000
     S3                    4.179      -0.256       2.000    0.66%       4.000      4.000      4.000
             151.000       0.346       0.575       5.000   27.15%       4.000      5.000
     O1                    4.126      -0.587       2.000    1.99%       4.000      4.000      4.000
             151.000       0.388       1.492       5.000   24.50%       4.000      5.000
     O2                    4.298      -0.404       2.000    0.66%       4.000      4.000      4.000
             151.000       0.355       0.399       5.000   36.42%       4.000      5.000
     O3                    4.139      -0.433       2.000    1.32%       4.000      4.000      4.000
             151.000       0.371       1.065       5.000   25.17%       4.000      5.000
     A1                    3.755      -0.631       2.000    9.27%       3.000      4.000      4.000
             151.000       0.635       0.127       5.000   13.25%       4.000      4.000
     A2                    3.669      -0.591       1.000    0.66%       3.000      4.000      4.000
             151.000       0.659       0.261       5.000   11.26%       4.000      4.000
     A3                    4.013      -0.648       2.000    6.62%       3.000      4.000      4.000
             151.000       0.742      -0.168       5.000   31.13%       4.000      5.000
     R1                    4.185      -0.482       2.000    1.32%       4.000      4.000      4.000
             151.000       0.389       0.877       5.000   29.14%       4.000      5.000
     R2                    3.921      -0.541       2.000    5.30%       3.000      4.000      4.000
             151.000       0.603       0.140       5.000   21.19%       4.000      5.000
     R3                    4.159      -0.274       2.000    0.66%       4.000      4.000      4.000
             151.000       0.372       0.318       5.000   27.15%       4.000      5.000


     UNIVARIATE HIGHER-ORDER MOMENT DESCRIPTIVE STATISTICS FOR MALE

         Variable/         Mean/     Skewness/   Minimum/ % with                Percentiles
        Sample Size      Variance    Kurtosis    Maximum  Min/Max      20%/60%    40%/80%    Median

     S1                    4.134      -0.252       2.000    0.75%       4.000      4.000      4.000
             134.000       0.340       0.780       5.000   23.88%       4.000      5.000
     S2                    3.701      -0.747       2.000    6.72%       3.000      4.000      4.000
             134.000       0.478       0.566       5.000    6.72%       4.000      4.000
     S3                    4.060      -0.239       2.000    0.75%       4.000      4.000      4.000
             134.000       0.280       1.790       5.000   16.42%       4.000      4.000
     O1                    4.060      -0.559       2.000    2.24%       4.000      4.000      4.000
             134.000       0.414       1.155       5.000   21.64%       4.000      5.000
     O2                    4.187      -0.262       2.000    0.75%       4.000      4.000      4.000
             134.000       0.331       0.856       5.000   26.87%       4.000      5.000
     O3                    4.082      -0.613       2.000    2.24%       4.000      4.000      4.000
             134.000       0.389       1.612       5.000   21.64%       4.000      5.000
     A1                    3.590      -0.579       2.000    9.70%       3.000      4.000      4.000
             134.000       0.555      -0.066       5.000    5.97%       4.000      4.000
     A2                    3.507      -0.715       1.000    0.75%       3.000      4.000      4.000
             134.000       0.698      -0.179       5.000    5.22%       4.000      4.000
     A3                    3.955      -0.727       2.000   11.19%       3.000      4.000      4.000
             134.000       0.879      -0.272       5.000   30.60%       4.000      5.000
     R1                    4.127      -0.708       2.000    2.99%       4.000      4.000      4.000
             134.000       0.484       0.981       5.000   28.36%       4.000      5.000
     R2                    3.791      -0.801       2.000   12.69%       3.000      4.000      4.000
             134.000       0.732       0.141       5.000   15.67%       4.000      4.000
     R3                    4.127      -0.725       2.000    2.99%       4.000      4.000      4.000
             134.000       0.469       1.164       5.000   27.61%       4.000      5.000


THE MODEL ESTIMATION TERMINATED NORMALLY


MODEL FIT INFORMATION

Number of Free Parameters                       56

Loglikelihood

          H0 Value                       -2904.694
          H0 Scaling Correction Factor      1.2928
            for MLR
          H1 Value                       -2812.895
          H1 Scaling Correction Factor      1.1734
            for MLR

Information Criteria

          Akaike (AIC)                    5921.387
          Bayesian (BIC)                  6125.926
          Sample-Size Adjusted BIC        5948.347
            (n* = (n + 2) / 24)

Chi-Square Test of Model Fit

          Value                            164.008*
          Degrees of Freedom                   124
          P-Value                           0.0094
          Scaling Correction Factor         1.1194
            for MLR

Chi-Square Contribution From Each Group

          FEMALE                            88.590
          MALE                              75.417

*   The chi-square value for MLM, MLMV, MLR, ULSMV, WLSM and WLSMV cannot be used
    for chi-square difference testing in the regular way.  MLM, MLR and WLSM
    chi-square difference testing is described on the Mplus website.  MLMV, WLSMV,
    and ULSMV difference testing is done using the DIFFTEST option.

RMSEA (Root Mean Square Error Of Approximation)

          Estimate                           0.048
          90 Percent C.I.                    0.025  0.066
          Probability RMSEA <= .05           0.565

CFI/TLI

          CFI                                0.965
          TLI                                0.962

Chi-Square Test of Model Fit for the Baseline Model

          Value                           1264.366
          Degrees of Freedom                   132
          P-Value                           0.0000

SRMR (Standardized Root Mean Square Residual)

          Value                              0.071


MODEL RESULTS

                                                    Two-Tailed
                    Estimate       S.E.  Est./S.E.    P-Value

Group FEMALE

 STR      BY
    S1                 0.419      0.051      8.210      0.000
    S2                 0.442      0.054      8.230      0.000
    S3                 0.382      0.052      7.300      0.000

 OPP      BY
    O1                 0.464      0.054      8.631      0.000
    O2                 0.365      0.051      7.181      0.000
    O3                 0.467      0.054      8.593      0.000

 ASP      BY
    A1                 0.660      0.051     12.845      0.000
    A2                 0.675      0.063     10.675      0.000
    A3                 0.682      0.064     10.626      0.000

 RES      BY
    R1                 0.582      0.056     10.432      0.000
    R2                 0.489      0.065      7.501      0.000
    R3                 0.564      0.060      9.426      0.000

 OPP      WITH
    STR                0.825      0.250      3.299      0.001

 ASP      WITH
    STR                0.552      0.181      3.047      0.002
    OPP                0.632      0.179      3.530      0.000

 RES      WITH
    STR                0.712      0.203      3.515      0.000
    OPP                0.581      0.179      3.240      0.001
    ASP                0.188      0.116      1.612      0.107

 Means
    STR                0.278      0.146      1.907      0.056
    OPP                0.165      0.137      1.208      0.227
    ASP                0.209      0.123      1.699      0.089
    RES                0.098      0.121      0.808      0.419

 Intercepts
    S1                 4.121      0.046     89.600      0.000
    S2                 3.710      0.052     70.989      0.000
    S3                 4.067      0.043     94.920      0.000
    O1                 4.054      0.050     81.164      0.000
    O2                 4.214      0.043     97.788      0.000
    O3                 4.071      0.050     82.123      0.000
    A1                 3.604      0.063     56.769      0.000
    A2                 3.518      0.069     51.172      0.000
    A3                 3.911      0.072     54.620      0.000
    R1                 4.128      0.057     72.966      0.000
    R2                 3.834      0.060     64.134      0.000
    R3                 4.115      0.056     73.805      0.000

 Variances
    STR                1.387      0.390      3.556      0.000
    OPP                1.097      0.311      3.531      0.000
    ASP                0.965      0.204      4.734      0.000
    RES                0.782      0.190      4.104      0.000

 Residual Variances
    S1                 0.166      0.023      7.133      0.000
    S2                 0.251      0.025      9.912      0.000
    S3                 0.140      0.022      6.327      0.000
    O1                 0.173      0.023      7.451      0.000
    O2                 0.206      0.021      9.877      0.000
    O3                 0.149      0.023      6.483      0.000
    A1                 0.172      0.026      6.506      0.000
    A2                 0.231      0.043      5.375      0.000
    A3                 0.345      0.048      7.150      0.000
    R1                 0.135      0.026      5.160      0.000
    R2                 0.456      0.054      8.517      0.000
    R3                 0.136      0.024      5.618      0.000

Group MALE

 STR      BY
    S1                 0.419      0.051      8.210      0.000
    S2                 0.442      0.054      8.230      0.000
    S3                 0.382      0.052      7.300      0.000

 OPP      BY
    O1                 0.464      0.054      8.631      0.000
    O2                 0.365      0.051      7.181      0.000
    O3                 0.467      0.054      8.593      0.000

 ASP      BY
    A1                 0.660      0.051     12.845      0.000
    A2                 0.675      0.063     10.675      0.000
    A3                 0.682      0.064     10.626      0.000

 RES      BY
    R1                 0.582      0.056     10.432      0.000
    R2                 0.489      0.065      7.501      0.000
    R3                 0.564      0.060      9.426      0.000

 OPP      WITH
    STR                0.568      0.118      4.834      0.000

 ASP      WITH
    STR                0.499      0.099      5.040      0.000
    OPP                0.426      0.109      3.904      0.000

 RES      WITH
    STR                0.329      0.159      2.069      0.039
    OPP                0.436      0.122      3.562      0.000
    ASP                0.179      0.117      1.524      0.128

 Means
    STR                0.000      0.000    999.000    999.000
    OPP                0.000      0.000    999.000    999.000
    ASP                0.000      0.000    999.000    999.000
    RES                0.000      0.000    999.000    999.000

 Intercepts
    S1                 4.121      0.046     89.600      0.000
    S2                 3.710      0.052     70.989      0.000
    S3                 4.067      0.043     94.920      0.000
    O1                 4.054      0.050     81.164      0.000
    O2                 4.214      0.043     97.788      0.000
    O3                 4.071      0.050     82.123      0.000
    A1                 3.604      0.063     56.769      0.000
    A2                 3.518      0.069     51.172      0.000
    A3                 3.911      0.072     54.620      0.000
    R1                 4.128      0.057     72.966      0.000
    R2                 3.834      0.060     64.134      0.000
    R3                 4.115      0.056     73.805      0.000

 Variances
    STR                1.000      0.000    999.000    999.000
    OPP                1.000      0.000    999.000    999.000
    ASP                1.000      0.000    999.000    999.000
    RES                1.000      0.000    999.000    999.000

 Residual Variances
    S1                 0.166      0.023      7.133      0.000
    S2                 0.251      0.025      9.912      0.000
    S3                 0.140      0.022      6.327      0.000
    O1                 0.173      0.023      7.451      0.000
    O2                 0.206      0.021      9.877      0.000
    O3                 0.149      0.023      6.483      0.000
    A1                 0.172      0.026      6.506      0.000
    A2                 0.231      0.043      5.375      0.000
    A3                 0.345      0.048      7.150      0.000
    R1                 0.135      0.026      5.160      0.000
    R2                 0.456      0.054      8.517      0.000
    R3                 0.136      0.024      5.618      0.000


QUALITY OF NUMERICAL RESULTS

     Condition Number for the Information Matrix              0.688E-03
       (ratio of smallest to largest eigenvalue)


STANDARDIZED MODEL RESULTS


STDYX Standardization

                                                    Two-Tailed
                    Estimate       S.E.  Est./S.E.    P-Value

Group FEMALE

 STR      BY
    S1                 0.771      0.042     18.232      0.000
    S2                 0.720      0.038     18.745      0.000
    S3                 0.769      0.050     15.306      0.000

 OPP      BY
    O1                 0.760      0.045     16.736      0.000
    O2                 0.644      0.053     12.144      0.000
    O3                 0.785      0.039     20.142      0.000

 ASP      BY
    A1                 0.842      0.033     25.622      0.000
    A2                 0.809      0.042     19.429      0.000
    A3                 0.752      0.044     17.217      0.000

 RES      BY
    R1                 0.814      0.044     18.499      0.000
    R2                 0.539      0.058      9.295      0.000
    R3                 0.804      0.044     18.377      0.000

 OPP      WITH
    STR                0.669      0.085      7.853      0.000

 ASP      WITH
    STR                0.477      0.113      4.236      0.000
    OPP                0.614      0.116      5.279      0.000

 RES      WITH
    STR                0.684      0.087      7.821      0.000
    OPP                0.627      0.114      5.490      0.000
    ASP                0.216      0.126      1.718      0.086

 Means
    STR                0.236      0.129      1.826      0.068
    OPP                0.157      0.136      1.157      0.247
    ASP                0.212      0.136      1.556      0.120
    RES                0.110      0.141      0.782      0.434

 Intercepts
    S1                 6.441      0.392     16.415      0.000
    S2                 5.137      0.312     16.477      0.000
    S3                 6.954      0.432     16.089      0.000
    O1                 6.332      0.440     14.387      0.000
    O2                 7.104      0.395     17.974      0.000
    O3                 6.529      0.438     14.923      0.000
    A1                 4.682      0.282     16.623      0.000
    A2                 4.295      0.256     16.794      0.000
    A3                 4.388      0.241     18.204      0.000
    R1                 6.533      0.432     15.121      0.000
    R2                 4.782      0.256     18.655      0.000
    R3                 6.636      0.400     16.572      0.000

 Variances
    STR                1.000      0.000    999.000    999.000
    OPP                1.000      0.000    999.000    999.000
    ASP                1.000      0.000    999.000    999.000
    RES                1.000      0.000    999.000    999.000

 Residual Variances
    S1                 0.405      0.065      6.210      0.000
    S2                 0.481      0.055      8.692      0.000
    S3                 0.409      0.077      5.287      0.000
    O1                 0.423      0.069      6.129      0.000
    O2                 0.586      0.068      8.588      0.000
    O3                 0.384      0.061      6.285      0.000
    A1                 0.291      0.055      5.254      0.000
    A2                 0.345      0.067      5.113      0.000
    A3                 0.434      0.066      6.613      0.000
    R1                 0.338      0.072      4.714      0.000
    R2                 0.709      0.063     11.325      0.000
    R3                 0.353      0.070      5.024      0.000

Group MALE

 STR      BY
    S1                 0.717      0.053     13.620      0.000
    S2                 0.661      0.050     13.204      0.000
    S3                 0.715      0.063     11.403      0.000

 OPP      BY
    O1                 0.745      0.047     15.946      0.000
    O2                 0.626      0.060     10.442      0.000
    O3                 0.771      0.045     16.995      0.000

 ASP      BY
    A1                 0.846      0.029     29.325      0.000
    A2                 0.814      0.044     18.554      0.000
    A3                 0.758      0.044     17.037      0.000

 RES      BY
    R1                 0.846      0.036     23.335      0.000
    R2                 0.587      0.062      9.522      0.000
    R3                 0.837      0.040     21.051      0.000

 OPP      WITH
    STR                0.568      0.118      4.834      0.000

 ASP      WITH
    STR                0.499      0.099      5.040      0.000
    OPP                0.426      0.109      3.904      0.000

 RES      WITH
    STR                0.329      0.159      2.069      0.039
    OPP                0.436      0.122      3.562      0.000
    ASP                0.179      0.117      1.524      0.128

 Means
    STR                0.000      0.000    999.000    999.000
    OPP                0.000      0.000    999.000    999.000
    ASP                0.000      0.000    999.000    999.000
    RES                0.000      0.000    999.000    999.000

 Intercepts
    S1                 7.053      0.487     14.495      0.000
    S2                 5.555      0.362     15.336      0.000
    S3                 7.610      0.537     14.172      0.000
    O1                 6.500      0.468     13.900      0.000
    O2                 7.237      0.434     16.679      0.000
    O3                 6.714      0.522     12.859      0.000
    A1                 4.622      0.304     15.190      0.000
    A2                 4.245      0.287     14.799      0.000
    A3                 4.344      0.268     16.187      0.000
    R1                 6.001      0.449     13.371      0.000
    R2                 4.599      0.277     16.593      0.000
    R3                 6.107      0.472     12.934      0.000

 Variances
    STR                1.000      0.000    999.000    999.000
    OPP                1.000      0.000    999.000    999.000
    ASP                1.000      0.000    999.000    999.000
    RES                1.000      0.000    999.000    999.000

 Residual Variances
    S1                 0.486      0.075      6.436      0.000
    S2                 0.563      0.066      8.493      0.000
    S3                 0.489      0.090      5.464      0.000
    O1                 0.445      0.070      6.404      0.000
    O2                 0.608      0.075      8.097      0.000
    O3                 0.406      0.070      5.815      0.000
    A1                 0.283      0.049      5.801      0.000
    A2                 0.337      0.071      4.711      0.000
    A3                 0.426      0.067      6.313      0.000
    R1                 0.285      0.061      4.647      0.000
    R2                 0.656      0.072      9.067      0.000
    R3                 0.299      0.067      4.497      0.000


R-SQUARE

Group FEMALE

    Observed                                        Two-Tailed
    Variable        Estimate       S.E.  Est./S.E.    P-Value

    S1                 0.595      0.065      9.116      0.000
    S2                 0.519      0.055      9.372      0.000
    S3                 0.591      0.077      7.653      0.000
    O1                 0.577      0.069      8.368      0.000
    O2                 0.414      0.068      6.072      0.000
    O3                 0.616      0.061     10.071      0.000
    A1                 0.709      0.055     12.811      0.000
    A2                 0.655      0.067      9.714      0.000
    A3                 0.566      0.066      8.609      0.000
    R1                 0.662      0.072      9.249      0.000
    R2                 0.291      0.063      4.648      0.000
    R3                 0.647      0.070      9.189      0.000

Group MALE

    Observed                                        Two-Tailed
    Variable        Estimate       S.E.  Est./S.E.    P-Value

    S1                 0.514      0.075      6.810      0.000
    S2                 0.437      0.066      6.602      0.000
    S3                 0.511      0.090      5.701      0.000
    O1                 0.555      0.070      7.973      0.000
    O2                 0.392      0.075      5.221      0.000
    O3                 0.594      0.070      8.498      0.000
    A1                 0.717      0.049     14.662      0.000
    A2                 0.663      0.071      9.277      0.000
    A3                 0.574      0.067      8.518      0.000
    R1                 0.715      0.061     11.667      0.000
    R2                 0.344      0.072      4.761      0.000
    R3                 0.701      0.067     10.526      0.000


DIAGRAM INFORMATION

  Use View Diagram under the Diagram menu in the Mplus Editor to view the diagram.
  If running Mplus from the Mplus Diagrammer, the diagram opens automatically.

  Diagram output
    g:\my drive\matt&jackie shared folder\publishing\soar development paper_frontiers\revision\resubmission\supplementar

     Beginning Time:  15:30:59
        Ending Time:  15:30:59
       Elapsed Time:  00:00:00


MUTHEN & MUTHEN
3463 Stoner Ave.
Los Angeles, CA  90066

Tel: (310) 391-9971
Fax: (310) 391-8971
Web: www.StatModel.com
Support: Support@StatModel.com

Copyright (c) 1998-2021 Muthen & Muthen
