# Supplementary material for: Measuring Strengths, Opportunities, Aspirations, and Results: Psychometric Properties of the 12-Item SOAR Scale
Source: Front Psychol. 2022 Apr 8;13:854406. doi: 10.3389/fpsyg.2022.854406 (PMC9028961; doi:10.3389/fpsyg.2022.854406)
Supplement: Supplementary file 1 [file Data_Sheet_1.zip › Supplementary Material/5. MEASUREMENT INVARIANCE MODEL 1/Gender (all code)/g5. latent var-covar.out]

Mplus VERSION 8.6
MUTHEN & MUTHEN
02/24/2022   3:26 PM

INPUT INSTRUCTIONS

  Title:
  MI MODEL 1 Gender;

  DATA:
  file is Mplus.txt;


  VARIABLE:
  Names are
  Gender Age Ed S1 S2 S3 O1 O2 O3 A1 A2 A3 R1 R2 R3;


  USEVARIABLES ARE S1-R3;
  GROUPING = Gender (1 = Female, 2 = Male);
  !GROUPING = Ed (1 = UG, 2 = Grad);
  !GROUPING = Age (1 = 18-34, 2 = 35-54, 3 = 55-74);

  Analysis:
  ESTIMATOR = MLR;
  PROCESSORS= 8;
  !MODEL IS CONFIGURAL METRIC SCALAR;

  Model:
  STR BY S1-S3* (L1-L3);!Loadings
  OPP BY O1-O3* (L4-L6);
  ASP BY A1-A3* (L7-L9);
  RES BY R1-R3* (L10-L12);
  [S1-R3*] (I1-I12);!Item intercepts
  S1-R3* (E1-E12);!Item residuals
  STR-RES@1;!Factor variances
  STR WITH OPP ASP RES(cor1-cor3);!Factor covariances
  OPP WITH ASP RES(cor4-cor5);!Factor covariances
  ASP WITH RES(cor6);!Factor covariances
  [STR-RES@0];!Factor means


  MODEL Female:

  STR BY S1-S3* (L1-L3);!Loadings
  OPP BY O1-O3* (L4-L6);
  ASP BY A1-A3* (L7-L9);
  RES BY R1-R3* (L10-L12);
  [S1-R3*] (I1-I12);!Item intercepts
  S1-R3* (E1-E12);!Item residuals
  STR-RES@1;!Factor variances
  STR WITH OPP ASP RES(cor1-cor3);!Factor covariances
  OPP WITH ASP RES(cor4-cor5);!Factor covariances
  ASP WITH RES(cor6);!Factor covariances
  [STR-RES*];


  OUTPUT:
  STDYX


INPUT READING TERMINATED NORMALLY


MI MODEL 1 Gender;

SUMMARY OF ANALYSIS

Number of groups                                                 2
Number of observations
   Group FEMALE                                                151
   Group MALE                                                  134
   Total sample size                                           285

Number of dependent variables                                   12
Number of independent variables                                  0
Number of continuous latent variables                            4

Observed dependent variables

  Continuous
   S1          S2          S3          O1          O2          O3
   A1          A2          A3          R1          R2          R3

Continuous latent variables
   STR         OPP         ASP         RES

Variables with special functions

  Grouping variable     GENDER

Estimator                                                      MLR
Information matrix                                        OBSERVED
Maximum number of iterations                                  1000
Convergence criterion                                    0.500D-04
Maximum number of steepest descent iterations                   20

Input data file(s)
  Mplus.txt

Input data format  FREE


UNIVARIATE SAMPLE STATISTICS


     UNIVARIATE HIGHER-ORDER MOMENT DESCRIPTIVE STATISTICS FOR FEMALE

         Variable/         Mean/     Skewness/   Minimum/ % with                Percentiles
        Sample Size      Variance    Kurtosis    Maximum  Min/Max      20%/60%    40%/80%    Median

     S1                    4.225      -0.545       2.000    1.32%       4.000      4.000      4.000
             151.000       0.413       0.664       5.000   33.11%       4.000      5.000
     S2                    3.841      -0.462       2.000    3.97%       3.000      4.000      4.000
             151.000       0.491       0.385       5.000   13.91%       4.000      4.000
     S3                    4.179      -0.256       2.000    0.66%       4.000      4.000      4.000
             151.000       0.346       0.575       5.000   27.15%       4.000      5.000
     O1                    4.126      -0.587       2.000    1.99%       4.000      4.000      4.000
             151.000       0.388       1.492       5.000   24.50%       4.000      5.000
     O2                    4.298      -0.404       2.000    0.66%       4.000      4.000      4.000
             151.000       0.355       0.399       5.000   36.42%       4.000      5.000
     O3                    4.139      -0.433       2.000    1.32%       4.000      4.000      4.000
             151.000       0.371       1.065       5.000   25.17%       4.000      5.000
     A1                    3.755      -0.631       2.000    9.27%       3.000      4.000      4.000
             151.000       0.635       0.127       5.000   13.25%       4.000      4.000
     A2                    3.669      -0.591       1.000    0.66%       3.000      4.000      4.000
             151.000       0.659       0.261       5.000   11.26%       4.000      4.000
     A3                    4.013      -0.648       2.000    6.62%       3.000      4.000      4.000
             151.000       0.742      -0.168       5.000   31.13%       4.000      5.000
     R1                    4.185      -0.482       2.000    1.32%       4.000      4.000      4.000
             151.000       0.389       0.877       5.000   29.14%       4.000      5.000
     R2                    3.921      -0.541       2.000    5.30%       3.000      4.000      4.000
             151.000       0.603       0.140       5.000   21.19%       4.000      5.000
     R3                    4.159      -0.274       2.000    0.66%       4.000      4.000      4.000
             151.000       0.372       0.318       5.000   27.15%       4.000      5.000


     UNIVARIATE HIGHER-ORDER MOMENT DESCRIPTIVE STATISTICS FOR MALE

         Variable/         Mean/     Skewness/   Minimum/ % with                Percentiles
        Sample Size      Variance    Kurtosis    Maximum  Min/Max      20%/60%    40%/80%    Median

     S1                    4.134      -0.252       2.000    0.75%       4.000      4.000      4.000
             134.000       0.340       0.780       5.000   23.88%       4.000      5.000
     S2                    3.701      -0.747       2.000    6.72%       3.000      4.000      4.000
             134.000       0.478       0.566       5.000    6.72%       4.000      4.000
     S3                    4.060      -0.239       2.000    0.75%       4.000      4.000      4.000
             134.000       0.280       1.790       5.000   16.42%       4.000      4.000
     O1                    4.060      -0.559       2.000    2.24%       4.000      4.000      4.000
             134.000       0.414       1.155       5.000   21.64%       4.000      5.000
     O2                    4.187      -0.262       2.000    0.75%       4.000      4.000      4.000
             134.000       0.331       0.856       5.000   26.87%       4.000      5.000
     O3                    4.082      -0.613       2.000    2.24%       4.000      4.000      4.000
             134.000       0.389       1.612       5.000   21.64%       4.000      5.000
     A1                    3.590      -0.579       2.000    9.70%       3.000      4.000      4.000
             134.000       0.555      -0.066       5.000    5.97%       4.000      4.000
     A2                    3.507      -0.715       1.000    0.75%       3.000      4.000      4.000
             134.000       0.698      -0.179       5.000    5.22%       4.000      4.000
     A3                    3.955      -0.727       2.000   11.19%       3.000      4.000      4.000
             134.000       0.879      -0.272       5.000   30.60%       4.000      5.000
     R1                    4.127      -0.708       2.000    2.99%       4.000      4.000      4.000
             134.000       0.484       0.981       5.000   28.36%       4.000      5.000
     R2                    3.791      -0.801       2.000   12.69%       3.000      4.000      4.000
             134.000       0.732       0.141       5.000   15.67%       4.000      4.000
     R3                    4.127      -0.725       2.000    2.99%       4.000      4.000      4.000
             134.000       0.469       1.164       5.000   27.61%       4.000      5.000


THE MODEL ESTIMATION TERMINATED NORMALLY


MODEL FIT INFORMATION

Number of Free Parameters                       46

Loglikelihood

          H0 Value                       -2915.154
          H0 Scaling Correction Factor      1.2346
            for MLR
          H1 Value                       -2812.895
          H1 Scaling Correction Factor      1.1734
            for MLR

Information Criteria

          Akaike (AIC)                    5922.307
          Bayesian (BIC)                  6090.322
          Sample-Size Adjusted BIC        5944.453
            (n* = (n + 2) / 24)

Chi-Square Test of Model Fit

          Value                            177.476*
          Degrees of Freedom                   134
          P-Value                           0.0071
          Scaling Correction Factor         1.1524
            for MLR

Chi-Square Contribution From Each Group

          FEMALE                            96.378
          MALE                              81.098

*   The chi-square value for MLM, MLMV, MLR, ULSMV, WLSM and WLSMV cannot be used
    for chi-square difference testing in the regular way.  MLM, MLR and WLSM
    chi-square difference testing is described on the Mplus website.  MLMV, WLSMV,
    and ULSMV difference testing is done using the DIFFTEST option.

RMSEA (Root Mean Square Error Of Approximation)

          Estimate                           0.048
          90 Percent C.I.                    0.026  0.066
          Probability RMSEA <= .05           0.565

CFI/TLI

          CFI                                0.962
          TLI                                0.962

Chi-Square Test of Model Fit for the Baseline Model

          Value                           1264.366
          Degrees of Freedom                   132
          P-Value                           0.0000

SRMR (Standardized Root Mean Square Residual)

          Value                              0.113


MODEL RESULTS

                                                    Two-Tailed
                    Estimate       S.E.  Est./S.E.    P-Value

Group FEMALE

 STR      BY
    S1                 0.455      0.040     11.354      0.000
    S2                 0.490      0.040     12.406      0.000
    S3                 0.421      0.042      9.987      0.000

 OPP      BY
    O1                 0.476      0.043     11.088      0.000
    O2                 0.374      0.041      9.190      0.000
    O3                 0.480      0.038     12.671      0.000

 ASP      BY
    A1                 0.654      0.041     15.919      0.000
    A2                 0.671      0.049     13.699      0.000
    A3                 0.673      0.052     13.058      0.000

 RES      BY
    R1                 0.546      0.042     13.059      0.000
    R2                 0.464      0.051      9.017      0.000
    R3                 0.530      0.042     12.554      0.000

 STR      WITH
    OPP                0.624      0.069      8.980      0.000
    ASP                0.482      0.078      6.165      0.000
    RES                0.516      0.089      5.774      0.000

 OPP      WITH
    ASP                0.526      0.081      6.513      0.000
    RES                0.532      0.083      6.427      0.000

 ASP      WITH
    RES                0.197      0.086      2.282      0.022

 Means
    STR                0.254      0.135      1.881      0.060
    OPP                0.161      0.136      1.182      0.237
    ASP                0.211      0.130      1.628      0.103
    RES                0.104      0.130      0.799      0.424

 Intercepts
    S1                 4.121      0.046     89.895      0.000
    S2                 3.709      0.052     70.696      0.000
    S3                 4.066      0.043     94.821      0.000
    O1                 4.054      0.050     81.197      0.000
    O2                 4.214      0.043     97.839      0.000
    O3                 4.071      0.050     82.059      0.000
    A1                 3.604      0.064     56.657      0.000
    A2                 3.518      0.069     51.130      0.000
    A3                 3.911      0.071     54.736      0.000
    R1                 4.128      0.057     72.994      0.000
    R2                 3.834      0.060     63.911      0.000
    R3                 4.115      0.056     73.798      0.000

 Variances
    STR                1.000      0.000    999.000    999.000
    OPP                1.000      0.000    999.000    999.000
    ASP                1.000      0.000    999.000    999.000
    RES                1.000      0.000    999.000    999.000

 Residual Variances
    S1                 0.171      0.023      7.512      0.000
    S2                 0.246      0.025      9.850      0.000
    S3                 0.138      0.022      6.207      0.000
    O1                 0.174      0.023      7.580      0.000
    O2                 0.206      0.021      9.886      0.000
    O3                 0.149      0.023      6.562      0.000
    A1                 0.172      0.026      6.603      0.000
    A2                 0.228      0.043      5.324      0.000
    A3                 0.349      0.048      7.327      0.000
    R1                 0.136      0.027      5.033      0.000
    R2                 0.453      0.053      8.582      0.000
    R3                 0.136      0.025      5.556      0.000

Group MALE

 STR      BY
    S1                 0.455      0.040     11.354      0.000
    S2                 0.490      0.040     12.406      0.000
    S3                 0.421      0.042      9.987      0.000

 OPP      BY
    O1                 0.476      0.043     11.088      0.000
    O2                 0.374      0.041      9.190      0.000
    O3                 0.480      0.038     12.671      0.000

 ASP      BY
    A1                 0.654      0.041     15.919      0.000
    A2                 0.671      0.049     13.699      0.000
    A3                 0.673      0.052     13.058      0.000

 RES      BY
    R1                 0.546      0.042     13.059      0.000
    R2                 0.464      0.051      9.017      0.000
    R3                 0.530      0.042     12.554      0.000

 STR      WITH
    OPP                0.624      0.069      8.980      0.000
    ASP                0.482      0.078      6.165      0.000
    RES                0.516      0.089      5.774      0.000

 OPP      WITH
    ASP                0.526      0.081      6.513      0.000
    RES                0.532      0.083      6.427      0.000

 ASP      WITH
    RES                0.197      0.086      2.282      0.022

 Means
    STR                0.000      0.000    999.000    999.000
    OPP                0.000      0.000    999.000    999.000
    ASP                0.000      0.000    999.000    999.000
    RES                0.000      0.000    999.000    999.000

 Intercepts
    S1                 4.121      0.046     89.895      0.000
    S2                 3.709      0.052     70.696      0.000
    S3                 4.066      0.043     94.821      0.000
    O1                 4.054      0.050     81.197      0.000
    O2                 4.214      0.043     97.839      0.000
    O3                 4.071      0.050     82.059      0.000
    A1                 3.604      0.064     56.657      0.000
    A2                 3.518      0.069     51.130      0.000
    A3                 3.911      0.071     54.736      0.000
    R1                 4.128      0.057     72.994      0.000
    R2                 3.834      0.060     63.911      0.000
    R3                 4.115      0.056     73.798      0.000

 Variances
    STR                1.000      0.000    999.000    999.000
    OPP                1.000      0.000    999.000    999.000
    ASP                1.000      0.000    999.000    999.000
    RES                1.000      0.000    999.000    999.000

 Residual Variances
    S1                 0.171      0.023      7.512      0.000
    S2                 0.246      0.025      9.850      0.000
    S3                 0.138      0.022      6.207      0.000
    O1                 0.174      0.023      7.580      0.000
    O2                 0.206      0.021      9.886      0.000
    O3                 0.149      0.023      6.562      0.000
    A1                 0.172      0.026      6.603      0.000
    A2                 0.228      0.043      5.324      0.000
    A3                 0.349      0.048      7.327      0.000
    R1                 0.136      0.027      5.033      0.000
    R2                 0.453      0.053      8.582      0.000
    R3                 0.136      0.025      5.556      0.000


QUALITY OF NUMERICAL RESULTS

     Condition Number for the Information Matrix              0.276E-02
       (ratio of smallest to largest eigenvalue)


STANDARDIZED MODEL RESULTS


STDYX Standardization

                                                    Two-Tailed
                    Estimate       S.E.  Est./S.E.    P-Value

Group FEMALE

 STR      BY
    S1                 0.740      0.042     17.694      0.000
    S2                 0.703      0.034     20.489      0.000
    S3                 0.749      0.051     14.827      0.000

 OPP      BY
    O1                 0.752      0.039     19.128      0.000
    O2                 0.635      0.049     12.914      0.000
    O3                 0.779      0.035     22.261      0.000

 ASP      BY
    A1                 0.844      0.028     30.427      0.000
    A2                 0.815      0.040     20.452      0.000
    A3                 0.752      0.040     18.610      0.000

 RES      BY
    R1                 0.828      0.038     22.063      0.000
    R2                 0.567      0.054     10.494      0.000
    R3                 0.821      0.038     21.619      0.000

 STR      WITH
    OPP                0.624      0.069      8.980      0.000
    ASP                0.482      0.078      6.165      0.000
    RES                0.516      0.089      5.774      0.000

 OPP      WITH
    ASP                0.526      0.081      6.513      0.000
    RES                0.532      0.083      6.427      0.000

 ASP      WITH
    RES                0.197      0.086      2.282      0.022

 Means
    STR                0.254      0.135      1.881      0.060
    OPP                0.161      0.136      1.182      0.237
    ASP                0.211      0.130      1.628      0.103
    RES                0.104      0.130      0.799      0.424

 Intercepts
    S1                 6.708      0.349     19.221      0.000
    S2                 5.321      0.284     18.717      0.000
    S3                 7.240      0.391     18.531      0.000
    O1                 6.410      0.373     17.173      0.000
    O2                 7.166      0.360     19.901      0.000
    O3                 6.614      0.385     17.167      0.000
    A1                 4.654      0.235     19.808      0.000
    A2                 4.271      0.227     18.843      0.000
    A3                 4.367      0.218     20.031      0.000
    R1                 6.266      0.358     17.512      0.000
    R2                 4.693      0.251     18.716      0.000
    R3                 6.371      0.357     17.860      0.000

 Variances
    STR                1.000      0.000    999.000    999.000
    OPP                1.000      0.000    999.000    999.000
    ASP                1.000      0.000    999.000    999.000
    RES                1.000      0.000    999.000    999.000

 Residual Variances
    S1                 0.452      0.062      7.304      0.000
    S2                 0.505      0.048     10.470      0.000
    S3                 0.439      0.076      5.802      0.000
    O1                 0.434      0.059      7.336      0.000
    O2                 0.597      0.062      9.548      0.000
    O3                 0.393      0.055      7.201      0.000
    A1                 0.287      0.047      6.122      0.000
    A2                 0.337      0.065      5.187      0.000
    A3                 0.435      0.061      7.170      0.000
    R1                 0.314      0.062      5.040      0.000
    R2                 0.678      0.061     11.052      0.000
    R3                 0.326      0.062      5.237      0.000

Group MALE

 STR      BY
    S1                 0.740      0.042     17.694      0.000
    S2                 0.703      0.034     20.489      0.000
    S3                 0.749      0.051     14.827      0.000

 OPP      BY
    O1                 0.752      0.039     19.128      0.000
    O2                 0.635      0.049     12.914      0.000
    O3                 0.779      0.035     22.261      0.000

 ASP      BY
    A1                 0.844      0.028     30.427      0.000
    A2                 0.815      0.040     20.452      0.000
    A3                 0.752      0.040     18.610      0.000

 RES      BY
    R1                 0.828      0.038     22.063      0.000
    R2                 0.567      0.054     10.494      0.000
    R3                 0.821      0.038     21.619      0.000

 STR      WITH
    OPP                0.624      0.069      8.980      0.000
    ASP                0.482      0.078      6.165      0.000
    RES                0.516      0.089      5.774      0.000

 OPP      WITH
    ASP                0.526      0.081      6.513      0.000
    RES                0.532      0.083      6.427      0.000

 ASP      WITH
    RES                0.197      0.086      2.282      0.022

 Means
    STR                0.000      0.000    999.000    999.000
    OPP                0.000      0.000    999.000    999.000
    ASP                0.000      0.000    999.000    999.000
    RES                0.000      0.000    999.000    999.000

 Intercepts
    S1                 6.708      0.349     19.221      0.000
    S2                 5.321      0.284     18.717      0.000
    S3                 7.240      0.391     18.531      0.000
    O1                 6.410      0.373     17.173      0.000
    O2                 7.166      0.360     19.901      0.000
    O3                 6.614      0.385     17.167      0.000
    A1                 4.654      0.235     19.808      0.000
    A2                 4.271      0.227     18.843      0.000
    A3                 4.367      0.218     20.031      0.000
    R1                 6.266      0.358     17.512      0.000
    R2                 4.693      0.251     18.716      0.000
    R3                 6.371      0.357     17.860      0.000

 Variances
    STR                1.000      0.000    999.000    999.000
    OPP                1.000      0.000    999.000    999.000
    ASP                1.000      0.000    999.000    999.000
    RES                1.000      0.000    999.000    999.000

 Residual Variances
    S1                 0.452      0.062      7.304      0.000
    S2                 0.505      0.048     10.470      0.000
    S3                 0.439      0.076      5.802      0.000
    O1                 0.434      0.059      7.336      0.000
    O2                 0.597      0.062      9.548      0.000
    O3                 0.393      0.055      7.201      0.000
    A1                 0.287      0.047      6.122      0.000
    A2                 0.337      0.065      5.187      0.000
    A3                 0.435      0.061      7.170      0.000
    R1                 0.314      0.062      5.040      0.000
    R2                 0.678      0.061     11.052      0.000
    R3                 0.326      0.062      5.237      0.000


R-SQUARE

Group FEMALE

    Observed                                        Two-Tailed
    Variable        Estimate       S.E.  Est./S.E.    P-Value

    S1                 0.548      0.062      8.847      0.000
    S2                 0.495      0.048     10.245      0.000
    S3                 0.561      0.076      7.413      0.000
    O1                 0.566      0.059      9.564      0.000
    O2                 0.403      0.062      6.457      0.000
    O3                 0.607      0.055     11.130      0.000
    A1                 0.713      0.047     15.213      0.000
    A2                 0.663      0.065     10.226      0.000
    A3                 0.565      0.061      9.305      0.000
    R1                 0.686      0.062     11.031      0.000
    R2                 0.322      0.061      5.247      0.000
    R3                 0.674      0.062     10.810      0.000

Group MALE

    Observed                                        Two-Tailed
    Variable        Estimate       S.E.  Est./S.E.    P-Value

    S1                 0.548      0.062      8.847      0.000
    S2                 0.495      0.048     10.245      0.000
    S3                 0.561      0.076      7.413      0.000
    O1                 0.566      0.059      9.564      0.000
    O2                 0.403      0.062      6.457      0.000
    O3                 0.607      0.055     11.130      0.000
    A1                 0.713      0.047     15.213      0.000
    A2                 0.663      0.065     10.226      0.000
    A3                 0.565      0.061      9.305      0.000
    R1                 0.686      0.062     11.031      0.000
    R2                 0.322      0.061      5.247      0.000
    R3                 0.674      0.062     10.810      0.000


DIAGRAM INFORMATION

  Use View Diagram under the Diagram menu in the Mplus Editor to view the diagram.
  If running Mplus from the Mplus Diagrammer, the diagram opens automatically.

  Diagram output
    g:\my drive\matt&jackie shared folder\publishing\soar development paper_frontiers\revision\resubmission\supplementar

     Beginning Time:  15:26:05
        Ending Time:  15:26:05
       Elapsed Time:  00:00:00


MUTHEN & MUTHEN
3463 Stoner Ave.
Los Angeles, CA  90066

Tel: (310) 391-9971
Fax: (310) 391-8971
Web: www.StatModel.com
Support: Support@StatModel.com

Copyright (c) 1998-2021 Muthen & Muthen
