# Supplementary material for: Measuring Strengths, Opportunities, Aspirations, and Results: Psychometric Properties of the 12-Item SOAR Scale
Source: Front Psychol. 2022 Apr 8;13:854406. doi: 10.3389/fpsyg.2022.854406 (PMC9028961; doi:10.3389/fpsyg.2022.854406)
Supplement: Supplementary file 1 [file Data_Sheet_1.zip › Supplementary Material/5. MEASUREMENT INVARIANCE MODEL 1/Gender (all code)/mgcfa gender.out]

Mplus VERSION 8.6
MUTHEN & MUTHEN
02/28/2022   4:36 PM

INPUT INSTRUCTIONS

  Title:
  Multiple Group CFA Education;

  DATA:
  file is Mplus.txt;


  VARIABLE:
  Names are
  Gender Age Ed S1 S2 S3 O1 O2 O3 A1 A2 A3 R1 R2 R3;


  USEVARIABLES ARE S1-R3;
  GROUPING = Gender (1 = Female, 2 = Male);
  !GROUPING = Ed (1 = UG, 2 = Grad);
  !GROUPING = Age (1 = 18-34, 2 = 35-54, 3 = 55-74);

  Analysis:
  ESTIMATOR = MLR;
  PROCESSORS= 8;
  MODEL IS CONFIGURAL METRIC SCALAR;


  Model:
  STR BY S1-S3;
  OPP BY O1-O3;
  ASP BY A1-A3;
  RES BY R1-R3;


  OUTPUT:
  STDYX


*** WARNING in OUTPUT command
  STANDARDIZED (STD, STDY, STDYX) options are not available when performing measurement
  invariance testing with multiple models with the MODEL option of the ANALYSIS command.
  Request for STANDARDIZED (STD, STDY, STDYX) is ignored.
   1 WARNING(S) FOUND IN THE INPUT INSTRUCTIONS


Multiple Group CFA Education;

SUMMARY OF ANALYSIS

Number of groups                                                 2
Number of observations
   Group FEMALE                                                151
   Group MALE                                                  134
   Total sample size                                           285

Number of dependent variables                                   12
Number of independent variables                                  0
Number of continuous latent variables                            4

Observed dependent variables

  Continuous
   S1          S2          S3          O1          O2          O3
   A1          A2          A3          R1          R2          R3

Continuous latent variables
   STR         OPP         ASP         RES

Variables with special functions

  Grouping variable     GENDER

Estimator                                                      MLR
Information matrix                                        OBSERVED
Maximum number of iterations                                  1000
Convergence criterion                                    0.500D-04
Maximum number of steepest descent iterations                   20

Input data file(s)
  Mplus.txt

Input data format  FREE


UNIVARIATE SAMPLE STATISTICS


     UNIVARIATE HIGHER-ORDER MOMENT DESCRIPTIVE STATISTICS FOR FEMALE

         Variable/         Mean/     Skewness/   Minimum/ % with                Percentiles
        Sample Size      Variance    Kurtosis    Maximum  Min/Max      20%/60%    40%/80%    Median

     S1                    4.225      -0.545       2.000    1.32%       4.000      4.000      4.000
             151.000       0.413       0.664       5.000   33.11%       4.000      5.000
     S2                    3.841      -0.462       2.000    3.97%       3.000      4.000      4.000
             151.000       0.491       0.385       5.000   13.91%       4.000      4.000
     S3                    4.179      -0.256       2.000    0.66%       4.000      4.000      4.000
             151.000       0.346       0.575       5.000   27.15%       4.000      5.000
     O1                    4.126      -0.587       2.000    1.99%       4.000      4.000      4.000
             151.000       0.388       1.492       5.000   24.50%       4.000      5.000
     O2                    4.298      -0.404       2.000    0.66%       4.000      4.000      4.000
             151.000       0.355       0.399       5.000   36.42%       4.000      5.000
     O3                    4.139      -0.433       2.000    1.32%       4.000      4.000      4.000
             151.000       0.371       1.065       5.000   25.17%       4.000      5.000
     A1                    3.755      -0.631       2.000    9.27%       3.000      4.000      4.000
             151.000       0.635       0.127       5.000   13.25%       4.000      4.000
     A2                    3.669      -0.591       1.000    0.66%       3.000      4.000      4.000
             151.000       0.659       0.261       5.000   11.26%       4.000      4.000
     A3                    4.013      -0.648       2.000    6.62%       3.000      4.000      4.000
             151.000       0.742      -0.168       5.000   31.13%       4.000      5.000
     R1                    4.185      -0.482       2.000    1.32%       4.000      4.000      4.000
             151.000       0.389       0.877       5.000   29.14%       4.000      5.000
     R2                    3.921      -0.541       2.000    5.30%       3.000      4.000      4.000
             151.000       0.603       0.140       5.000   21.19%       4.000      5.000
     R3                    4.159      -0.274       2.000    0.66%       4.000      4.000      4.000
             151.000       0.372       0.318       5.000   27.15%       4.000      5.000


     UNIVARIATE HIGHER-ORDER MOMENT DESCRIPTIVE STATISTICS FOR MALE

         Variable/         Mean/     Skewness/   Minimum/ % with                Percentiles
        Sample Size      Variance    Kurtosis    Maximum  Min/Max      20%/60%    40%/80%    Median

     S1                    4.134      -0.252       2.000    0.75%       4.000      4.000      4.000
             134.000       0.340       0.780       5.000   23.88%       4.000      5.000
     S2                    3.701      -0.747       2.000    6.72%       3.000      4.000      4.000
             134.000       0.478       0.566       5.000    6.72%       4.000      4.000
     S3                    4.060      -0.239       2.000    0.75%       4.000      4.000      4.000
             134.000       0.280       1.790       5.000   16.42%       4.000      4.000
     O1                    4.060      -0.559       2.000    2.24%       4.000      4.000      4.000
             134.000       0.414       1.155       5.000   21.64%       4.000      5.000
     O2                    4.187      -0.262       2.000    0.75%       4.000      4.000      4.000
             134.000       0.331       0.856       5.000   26.87%       4.000      5.000
     O3                    4.082      -0.613       2.000    2.24%       4.000      4.000      4.000
             134.000       0.389       1.612       5.000   21.64%       4.000      5.000
     A1                    3.590      -0.579       2.000    9.70%       3.000      4.000      4.000
             134.000       0.555      -0.066       5.000    5.97%       4.000      4.000
     A2                    3.507      -0.715       1.000    0.75%       3.000      4.000      4.000
             134.000       0.698      -0.179       5.000    5.22%       4.000      4.000
     A3                    3.955      -0.727       2.000   11.19%       3.000      4.000      4.000
             134.000       0.879      -0.272       5.000   30.60%       4.000      5.000
     R1                    4.127      -0.708       2.000    2.99%       4.000      4.000      4.000
             134.000       0.484       0.981       5.000   28.36%       4.000      5.000
     R2                    3.791      -0.801       2.000   12.69%       3.000      4.000      4.000
             134.000       0.732       0.141       5.000   15.67%       4.000      4.000
     R3                    4.127      -0.725       2.000    2.99%       4.000      4.000      4.000
             134.000       0.469       1.164       5.000   27.61%       4.000      5.000

MODEL FIT INFORMATION

Invariance Testing

                   Number of                   Degrees of
     Model        Parameters      Chi-Square    Freedom     P-Value

     Configural        84            131.847        96       0.0089
     Metric            76            136.638       104       0.0176
     Scalar            68            141.854       112       0.0298

                                               Degrees of
     Models Compared              Chi-Square    Freedom     P-Value

     Metric against Configural         4.815         8       0.7771
     Scalar against Configural         9.612        16       0.8861
     Scalar against Metric             4.796         8       0.7792


MODEL FIT INFORMATION FOR THE CONFIGURAL MODEL

Number of Free Parameters                       84

Loglikelihood

          H0 Value                       -2885.577
          H0 Scaling Correction Factor      1.2544
            for MLR
          H1 Value                       -2812.895
          H1 Scaling Correction Factor      1.1734
            for MLR

Information Criteria

          Akaike (AIC)                    5939.155
          Bayesian (BIC)                  6245.964
          Sample-Size Adjusted BIC        5979.595
            (n* = (n + 2) / 24)

Chi-Square Test of Model Fit

          Value                            131.847*
          Degrees of Freedom                    96
          P-Value                           0.0089
          Scaling Correction Factor         1.1025
            for MLR

Chi-Square Contribution and P-Value From Each Group (degrees of freedom = 48)

          FEMALE                            72.877     0.012
          MALE                              58.971     0.133

*   The chi-square value for MLM, MLMV, MLR, ULSMV, WLSM and WLSMV cannot be used
    for chi-square difference testing in the regular way.  MLM, MLR and WLSM
    chi-square difference testing is described on the Mplus website.  MLMV, WLSMV,
    and ULSMV difference testing is done using the DIFFTEST option.

RMSEA (Root Mean Square Error Of Approximation)

          Estimate                           0.051
          90 Percent C.I.                    0.027  0.072
          Probability RMSEA <= .05           0.446

CFI/TLI

          CFI                                0.968
          TLI                                0.956

Chi-Square Test of Model Fit for the Baseline Model

          Value                           1264.366
          Degrees of Freedom                   132
          P-Value                           0.0000

SRMR (Standardized Root Mean Square Residual)

          Value                              0.046


MODEL FIT INFORMATION FOR THE METRIC MODEL

Number of Free Parameters                       76

Loglikelihood

          H0 Value                       -2888.243
          H0 Scaling Correction Factor      1.2698
            for MLR
          H1 Value                       -2812.895
          H1 Scaling Correction Factor      1.1734
            for MLR

Information Criteria

          Akaike (AIC)                    5928.487
          Bayesian (BIC)                  6206.076
          Sample-Size Adjusted BIC        5965.075
            (n* = (n + 2) / 24)

Chi-Square Test of Model Fit

          Value                            136.638*
          Degrees of Freedom                   104
          P-Value                           0.0176
          Scaling Correction Factor         1.1029
            for MLR

Chi-Square Contribution From Each Group

          FEMALE                            74.810
          MALE                              61.828

*   The chi-square value for MLM, MLMV, MLR, ULSMV, WLSM and WLSMV cannot be used
    for chi-square difference testing in the regular way.  MLM, MLR and WLSM
    chi-square difference testing is described on the Mplus website.  MLMV, WLSMV,
    and ULSMV difference testing is done using the DIFFTEST option.

RMSEA (Root Mean Square Error Of Approximation)

          Estimate                           0.047
          90 Percent C.I.                    0.021  0.067
          Probability RMSEA <= .05           0.577

CFI/TLI

          CFI                                0.971
          TLI                                0.963

Chi-Square Test of Model Fit for the Baseline Model

          Value                           1264.366
          Degrees of Freedom                   132
          P-Value                           0.0000

SRMR (Standardized Root Mean Square Residual)

          Value                              0.057


MODEL FIT INFORMATION FOR THE SCALAR MODEL

Number of Free Parameters                       68

Loglikelihood

          H0 Value                       -2890.680
          H0 Scaling Correction Factor      1.2997
            for MLR
          H1 Value                       -2812.895
          H1 Scaling Correction Factor      1.1734
            for MLR

Information Criteria

          Akaike (AIC)                    5917.359
          Bayesian (BIC)                  6165.729
          Sample-Size Adjusted BIC        5950.097
            (n* = (n + 2) / 24)

Chi-Square Test of Model Fit

          Value                            141.854*
          Degrees of Freedom                   112
          P-Value                           0.0298
          Scaling Correction Factor         1.0967
            for MLR

Chi-Square Contribution From Each Group

          FEMALE                            77.410
          MALE                              64.444

*   The chi-square value for MLM, MLMV, MLR, ULSMV, WLSM and WLSMV cannot be used
    for chi-square difference testing in the regular way.  MLM, MLR and WLSM
    chi-square difference testing is described on the Mplus website.  MLMV, WLSMV,
    and ULSMV difference testing is done using the DIFFTEST option.

RMSEA (Root Mean Square Error Of Approximation)

          Estimate                           0.043
          90 Percent C.I.                    0.015  0.064
          Probability RMSEA <= .05           0.685

CFI/TLI

          CFI                                0.974
          TLI                                0.969

Chi-Square Test of Model Fit for the Baseline Model

          Value                           1264.366
          Degrees of Freedom                   132
          P-Value                           0.0000

SRMR (Standardized Root Mean Square Residual)

          Value                              0.061


MODEL RESULTS FOR THE CONFIGURAL MODEL

                                                    Two-Tailed
                    Estimate       S.E.  Est./S.E.    P-Value

Group FEMALE

 STR      BY
    S1                 1.000      0.000    999.000    999.000
    S2                 0.988      0.121      8.148      0.000
    S3                 0.844      0.124      6.780      0.000

 OPP      BY
    O1                 1.000      0.000    999.000    999.000
    O2                 0.741      0.110      6.762      0.000
    O3                 0.957      0.102      9.356      0.000

 ASP      BY
    A1                 1.000      0.000    999.000    999.000
    A2                 0.962      0.115      8.329      0.000
    A3                 1.095      0.105     10.468      0.000

 RES      BY
    R1                 1.000      0.000    999.000    999.000
    R2                 0.757      0.125      6.046      0.000
    R3                 0.897      0.096      9.350      0.000

 OPP      WITH
    STR                0.174      0.046      3.744      0.000

 ASP      WITH
    STR                0.168      0.050      3.339      0.001
    OPP                0.205      0.052      3.905      0.000

 RES      WITH
    STR                0.190      0.043      4.387      0.000
    OPP                0.168      0.048      3.525      0.000
    ASP                0.081      0.046      1.754      0.079

 Means
    STR                0.000      0.000    999.000    999.000
    OPP                0.000      0.000    999.000    999.000
    ASP                0.000      0.000    999.000    999.000
    RES                0.000      0.000    999.000    999.000

 Intercepts
    S1                 4.225      0.052     80.802      0.000
    S2                 3.841      0.057     67.339      0.000
    S3                 4.179      0.048     87.359      0.000
    O1                 4.126      0.051     81.378      0.000
    O2                 4.298      0.048     88.655      0.000
    O3                 4.139      0.050     83.460      0.000
    A1                 3.755      0.065     57.889      0.000
    A2                 3.669      0.066     55.555      0.000
    A3                 4.013      0.070     57.268      0.000
    R1                 4.185      0.051     82.414      0.000
    R2                 3.921      0.063     62.043      0.000
    R3                 4.159      0.050     83.781      0.000

 Variances
    STR                0.268      0.052      5.115      0.000
    OPP                0.263      0.061      4.290      0.000
    ASP                0.415      0.079      5.237      0.000
    RES                0.301      0.058      5.170      0.000

 Residual Variances
    S1                 0.145      0.031      4.645      0.000
    S2                 0.230      0.031      7.423      0.000
    S3                 0.155      0.035      4.364      0.000
    O1                 0.125      0.025      5.026      0.000
    O2                 0.210      0.027      7.838      0.000
    O3                 0.130      0.029      4.550      0.000
    A1                 0.221      0.040      5.483      0.000
    A2                 0.275      0.067      4.085      0.000
    A3                 0.245      0.050      4.918      0.000
    R1                 0.089      0.027      3.286      0.001
    R2                 0.430      0.071      6.083      0.000
    R3                 0.130      0.031      4.222      0.000

Group MALE

 STR      BY
    S1                 1.000      0.000    999.000    999.000
    S2                 1.146      0.215      5.341      0.000
    S3                 0.998      0.169      5.890      0.000

 OPP      BY
    O1                 1.000      0.000    999.000    999.000
    O2                 0.860      0.145      5.936      0.000
    O3                 1.126      0.151      7.459      0.000

 ASP      BY
    A1                 1.000      0.000    999.000    999.000
    A2                 1.094      0.094     11.582      0.000
    A3                 0.999      0.107      9.297      0.000

 RES      BY
    R1                 1.000      0.000    999.000    999.000
    R2                 0.949      0.166      5.717      0.000
    R3                 1.095      0.165      6.623      0.000

 OPP      WITH
    STR                0.098      0.039      2.511      0.012

 ASP      WITH
    STR                0.122      0.044      2.798      0.005
    OPP                0.116      0.039      2.959      0.003

 RES      WITH
    STR                0.070      0.042      1.651      0.099
    OPP                0.105      0.043      2.446      0.014
    ASP                0.061      0.043      1.400      0.161

 Means
    STR                0.000      0.000    999.000    999.000
    OPP                0.000      0.000    999.000    999.000
    ASP                0.000      0.000    999.000    999.000
    RES                0.000      0.000    999.000    999.000

 Intercepts
    S1                 4.134      0.050     82.056      0.000
    S2                 3.701      0.060     61.971      0.000
    S3                 4.060      0.046     88.808      0.000
    O1                 4.060      0.056     73.007      0.000
    O2                 4.187      0.050     84.253      0.000
    O3                 4.082      0.054     75.785      0.000
    A1                 3.590      0.064     55.755      0.000
    A2                 3.507      0.072     48.608      0.000
    A3                 3.955      0.081     48.846      0.000
    R1                 4.127      0.060     68.674      0.000
    R2                 3.791      0.074     51.277      0.000
    R3                 4.127      0.059     69.758      0.000

 Variances
    STR                0.156      0.050      3.090      0.002
    OPP                0.179      0.052      3.443      0.001
    ASP                0.433      0.072      5.981      0.000
    RES                0.285      0.070      4.084      0.000

 Residual Variances
    S1                 0.184      0.032      5.728      0.000
    S2                 0.274      0.041      6.612      0.000
    S3                 0.125      0.025      5.074      0.000
    O1                 0.235      0.041      5.677      0.000
    O2                 0.199      0.033      6.102      0.000
    O3                 0.162      0.037      4.390      0.000
    A1                 0.123      0.034      3.620      0.000
    A2                 0.180      0.043      4.147      0.000
    A3                 0.447      0.085      5.246      0.000
    R1                 0.199      0.048      4.111      0.000
    R2                 0.476      0.079      5.989      0.000
    R3                 0.127      0.043      2.982      0.003


QUALITY OF NUMERICAL RESULTS FOR THE CONFIGURAL MODEL

     Condition Number for the Information Matrix              0.201E-02
       (ratio of smallest to largest eigenvalue)


MODEL RESULTS FOR THE METRIC MODEL

                                                    Two-Tailed
                    Estimate       S.E.  Est./S.E.    P-Value

Group FEMALE

 STR      BY
    S1                 1.000      0.000    999.000    999.000
    S2                 1.037      0.105      9.830      0.000
    S3                 0.894      0.098      9.157      0.000

 OPP      BY
    O1                 1.000      0.000    999.000    999.000
    O2                 0.776      0.089      8.722      0.000
    O3                 1.001      0.087     11.502      0.000

 ASP      BY
    A1                 1.000      0.000    999.000    999.000
    A2                 1.031      0.072     14.280      0.000
    A3                 1.054      0.073     14.523      0.000

 RES      BY
    R1                 1.000      0.000    999.000    999.000
    R2                 0.832      0.102      8.128      0.000
    R3                 0.964      0.083     11.568      0.000

 OPP      WITH
    STR                0.163      0.044      3.740      0.000

 ASP      WITH
    STR                0.160      0.048      3.342      0.001
    OPP                0.197      0.050      3.964      0.000

 RES      WITH
    STR                0.177      0.043      4.160      0.000
    OPP                0.158      0.045      3.507      0.000
    ASP                0.076      0.045      1.711      0.087

 Means
    STR                0.000      0.000    999.000    999.000
    OPP                0.000      0.000    999.000    999.000
    ASP                0.000      0.000    999.000    999.000
    RES                0.000      0.000    999.000    999.000

 Intercepts
    S1                 4.225      0.052     80.802      0.000
    S2                 3.841      0.057     67.339      0.000
    S3                 4.179      0.048     87.359      0.000
    O1                 4.126      0.051     81.378      0.000
    O2                 4.298      0.048     88.655      0.000
    O3                 4.139      0.050     83.460      0.000
    A1                 3.755      0.065     57.889      0.000
    A2                 3.669      0.066     55.555      0.000
    A3                 4.013      0.070     57.268      0.000
    R1                 4.185      0.051     82.414      0.000
    R2                 3.921      0.063     62.043      0.000
    R3                 4.159      0.050     83.781      0.000

 Variances
    STR                0.251      0.050      5.064      0.000
    OPP                0.250      0.057      4.413      0.000
    ASP                0.408      0.070      5.817      0.000
    RES                0.279      0.055      5.044      0.000

 Residual Variances
    S1                 0.152      0.032      4.757      0.000
    S2                 0.226      0.030      7.458      0.000
    S3                 0.150      0.033      4.522      0.000
    O1                 0.130      0.024      5.408      0.000
    O2                 0.209      0.026      7.924      0.000
    O3                 0.127      0.028      4.499      0.000
    A1                 0.220      0.037      5.904      0.000
    A2                 0.262      0.063      4.159      0.000
    A3                 0.260      0.044      5.873      0.000
    R1                 0.100      0.025      3.927      0.000
    R2                 0.428      0.070      6.104      0.000
    R3                 0.122      0.028      4.310      0.000

Group MALE

 STR      BY
    S1                 1.000      0.000    999.000    999.000
    S2                 1.037      0.105      9.830      0.000
    S3                 0.894      0.098      9.157      0.000

 OPP      BY
    O1                 1.000      0.000    999.000    999.000
    O2                 0.776      0.089      8.722      0.000
    O3                 1.001      0.087     11.502      0.000

 ASP      BY
    A1                 1.000      0.000    999.000    999.000
    A2                 1.031      0.072     14.280      0.000
    A3                 1.054      0.073     14.523      0.000

 RES      BY
    R1                 1.000      0.000    999.000    999.000
    R2                 0.832      0.102      8.128      0.000
    R3                 0.964      0.083     11.568      0.000

 OPP      WITH
    STR                0.113      0.040      2.868      0.004

 ASP      WITH
    STR                0.135      0.040      3.377      0.001
    OPP                0.127      0.042      3.025      0.002

 RES      WITH
    STR                0.082      0.045      1.802      0.071
    OPP                0.120      0.046      2.609      0.009
    ASP                0.067      0.045      1.472      0.141

 Means
    STR                0.000      0.000    999.000    999.000
    OPP                0.000      0.000    999.000    999.000
    ASP                0.000      0.000    999.000    999.000
    RES                0.000      0.000    999.000    999.000

 Intercepts
    S1                 4.134      0.050     82.056      0.000
    S2                 3.701      0.060     61.971      0.000
    S3                 4.060      0.046     88.808      0.000
    O1                 4.060      0.056     73.007      0.000
    O2                 4.187      0.050     84.253      0.000
    O3                 4.082      0.054     75.785      0.000
    A1                 3.590      0.064     55.755      0.000
    A2                 3.507      0.072     48.608      0.000
    A3                 3.955      0.081     48.846      0.000
    R1                 4.127      0.060     68.674      0.000
    R2                 3.791      0.074     51.277      0.000
    R3                 4.127      0.059     69.758      0.000

 Variances
    STR                0.178      0.043      4.086      0.000
    OPP                0.208      0.049      4.205      0.000
    ASP                0.443      0.069      6.461      0.000
    RES                0.330      0.063      5.260      0.000

 Residual Variances
    S1                 0.174      0.030      5.833      0.000
    S2                 0.280      0.043      6.518      0.000
    S3                 0.133      0.024      5.549      0.000
    O1                 0.224      0.042      5.371      0.000
    O2                 0.201      0.031      6.450      0.000
    O3                 0.172      0.039      4.438      0.000
    A1                 0.117      0.031      3.732      0.000
    A2                 0.196      0.039      4.955      0.000
    A3                 0.439      0.082      5.325      0.000
    R1                 0.175      0.044      3.973      0.000
    R2                 0.481      0.076      6.322      0.000
    R3                 0.151      0.036      4.243      0.000


QUALITY OF NUMERICAL RESULTS FOR THE METRIC MODEL

     Condition Number for the Information Matrix              0.664E-02
       (ratio of smallest to largest eigenvalue)


MODEL RESULTS FOR THE SCALAR MODEL

                                                    Two-Tailed
                    Estimate       S.E.  Est./S.E.    P-Value

Group FEMALE

 STR      BY
    S1                 1.000      0.000    999.000    999.000
    S2                 1.047      0.105      9.975      0.000
    S3                 0.903      0.094      9.613      0.000

 OPP      BY
    O1                 1.000      0.000    999.000    999.000
    O2                 0.782      0.089      8.740      0.000
    O3                 0.999      0.087     11.484      0.000

 ASP      BY
    A1                 1.000      0.000    999.000    999.000
    A2                 1.030      0.073     14.200      0.000
    A3                 1.040      0.073     14.295      0.000

 RES      BY
    R1                 1.000      0.000    999.000    999.000
    R2                 0.836      0.103      8.093      0.000
    R3                 0.960      0.081     11.793      0.000

 OPP      WITH
    STR                0.162      0.043      3.738      0.000

 ASP      WITH
    STR                0.159      0.047      3.347      0.001
    OPP                0.198      0.050      3.959      0.000

 RES      WITH
    STR                0.176      0.042      4.150      0.000
    OPP                0.159      0.045      3.516      0.000
    ASP                0.077      0.045      1.709      0.087

 Means
    STR                0.000      0.000    999.000    999.000
    OPP                0.000      0.000    999.000    999.000
    ASP                0.000      0.000    999.000    999.000
    RES                0.000      0.000    999.000    999.000

 Intercepts
    S1                 4.237      0.049     86.969      0.000
    S2                 3.834      0.053     72.313      0.000
    S3                 4.172      0.045     92.890      0.000
    O1                 4.130      0.049     85.094      0.000
    O2                 4.273      0.043     99.159      0.000
    O3                 4.147      0.048     86.870      0.000
    A1                 3.738      0.061     61.298      0.000
    A2                 3.659      0.063     58.353      0.000
    A3                 4.043      0.066     61.437      0.000
    R1                 4.185      0.049     84.915      0.000
    R2                 3.885      0.055     71.010      0.000
    R3                 4.168      0.048     87.273      0.000

 Variances
    STR                0.248      0.049      5.054      0.000
    OPP                0.250      0.057      4.414      0.000
    ASP                0.411      0.070      5.884      0.000
    RES                0.279      0.055      5.083      0.000

 Residual Variances
    S1                 0.154      0.032      4.756      0.000
    S2                 0.226      0.030      7.407      0.000
    S3                 0.150      0.033      4.523      0.000
    O1                 0.130      0.024      5.371      0.000
    O2                 0.209      0.026      7.924      0.000
    O3                 0.127      0.029      4.452      0.000
    A1                 0.219      0.037      5.878      0.000
    A2                 0.261      0.063      4.136      0.000
    A3                 0.265      0.045      5.915      0.000
    R1                 0.100      0.025      3.934      0.000
    R2                 0.429      0.070      6.166      0.000
    R3                 0.122      0.028      4.309      0.000

Group MALE

 STR      BY
    S1                 1.000      0.000    999.000    999.000
    S2                 1.047      0.105      9.975      0.000
    S3                 0.903      0.094      9.613      0.000

 OPP      BY
    O1                 1.000      0.000    999.000    999.000
    O2                 0.782      0.089      8.740      0.000
    O3                 0.999      0.087     11.484      0.000

 ASP      BY
    A1                 1.000      0.000    999.000    999.000
    A2                 1.030      0.073     14.200      0.000
    A3                 1.040      0.073     14.295      0.000

 RES      BY
    R1                 1.000      0.000    999.000    999.000
    R2                 0.836      0.103      8.093      0.000
    R3                 0.960      0.081     11.793      0.000

 OPP      WITH
    STR                0.112      0.039      2.871      0.004

 ASP      WITH
    STR                0.135      0.040      3.389      0.001
    OPP                0.127      0.042      3.021      0.003

 RES      WITH
    STR                0.081      0.045      1.810      0.070
    OPP                0.120      0.046      2.609      0.009
    ASP                0.067      0.046      1.471      0.141

 Means
    STR               -0.117      0.061     -1.906      0.057
    OPP               -0.077      0.064     -1.202      0.229
    ASP               -0.139      0.084     -1.641      0.101
    RES               -0.057      0.072     -0.797      0.425

 Intercepts
    S1                 4.237      0.049     86.969      0.000
    S2                 3.834      0.053     72.313      0.000
    S3                 4.172      0.045     92.890      0.000
    O1                 4.130      0.049     85.094      0.000
    O2                 4.273      0.043     99.159      0.000
    O3                 4.147      0.048     86.870      0.000
    A1                 3.738      0.061     61.298      0.000
    A2                 3.659      0.063     58.353      0.000
    A3                 4.043      0.066     61.437      0.000
    R1                 4.185      0.049     84.915      0.000
    R2                 3.885      0.055     71.010      0.000
    R3                 4.168      0.048     87.273      0.000

 Variances
    STR                0.176      0.043      4.091      0.000
    OPP                0.207      0.049      4.190      0.000
    ASP                0.446      0.069      6.451      0.000
    RES                0.331      0.063      5.267      0.000

 Residual Variances
    S1                 0.176      0.030      5.892      0.000
    S2                 0.279      0.043      6.541      0.000
    S3                 0.132      0.024      5.544      0.000
    O1                 0.224      0.041      5.409      0.000
    O2                 0.201      0.031      6.392      0.000
    O3                 0.173      0.038      4.494      0.000
    A1                 0.116      0.032      3.658      0.000
    A2                 0.195      0.040      4.935      0.000
    A3                 0.444      0.081      5.481      0.000
    R1                 0.174      0.043      4.014      0.000
    R2                 0.483      0.078      6.179      0.000
    R3                 0.152      0.035      4.353      0.000


QUALITY OF NUMERICAL RESULTS FOR THE SCALAR MODEL

     Condition Number for the Information Matrix              0.656E-02
       (ratio of smallest to largest eigenvalue)


TECHNICAL 1 OUTPUT FOR THE CONFIGURAL MODEL


     PARAMETER SPECIFICATION FOR FEMALE


           NU
              S1            S2            S3            O1            O2
              ________      ________      ________      ________      ________
                  1             2             3             4             5


           NU
              O3            A1            A2            A3            R1
              ________      ________      ________      ________      ________
                  6             7             8             9            10


           NU
              R2            R3
              ________      ________
                 11            12


           LAMBDA
              STR           OPP           ASP           RES
              ________      ________      ________      ________
 S1                 0             0             0             0
 S2                13             0             0             0
 S3                14             0             0             0
 O1                 0             0             0             0
 O2                 0            15             0             0
 O3                 0            16             0             0
 A1                 0             0             0             0
 A2                 0             0            17             0
 A3                 0             0            18             0
 R1                 0             0             0             0
 R2                 0             0             0            19
 R3                 0             0             0            20


           THETA
              S1            S2            S3            O1            O2
              ________      ________      ________      ________      ________
 S1                21
 S2                 0            22
 S3                 0             0            23
 O1                 0             0             0            24
 O2                 0             0             0             0            25
 O3                 0             0             0             0             0
 A1                 0             0             0             0             0
 A2                 0             0             0             0             0
 A3                 0             0             0             0             0
 R1                 0             0             0             0             0
 R2                 0             0             0             0             0
 R3                 0             0             0             0             0


           THETA
              O3            A1            A2            A3            R1
              ________      ________      ________      ________      ________
 O3                26
 A1                 0            27
 A2                 0             0            28
 A3                 0             0             0            29
 R1                 0             0             0             0            30
 R2                 0             0             0             0             0
 R3                 0             0             0             0             0


           THETA
              R2            R3
              ________      ________
 R2                31
 R3                 0            32


           ALPHA
              STR           OPP           ASP           RES
              ________      ________      ________      ________
                  0             0             0             0


           BETA
              STR           OPP           ASP           RES
              ________      ________      ________      ________
 STR                0             0             0             0
 OPP                0             0             0             0
 ASP                0             0             0             0
 RES                0             0             0             0


           PSI
              STR           OPP           ASP           RES
              ________      ________      ________      ________
 STR               33
 OPP               34            35
 ASP               36            37            38
 RES               39            40            41            42


     PARAMETER SPECIFICATION FOR MALE


           NU
              S1            S2            S3            O1            O2
              ________      ________      ________      ________      ________
                 43            44            45            46            47


           NU
              O3            A1            A2            A3            R1
              ________      ________      ________      ________      ________
                 48            49            50            51            52


           NU
              R2            R3
              ________      ________
                 53            54


           LAMBDA
              STR           OPP           ASP           RES
              ________      ________      ________      ________
 S1                 0             0             0             0
 S2                55             0             0             0
 S3                56             0             0             0
 O1                 0             0             0             0
 O2                 0            57             0             0
 O3                 0            58             0             0
 A1                 0             0             0             0
 A2                 0             0            59             0
 A3                 0             0            60             0
 R1                 0             0             0             0
 R2                 0             0             0            61
 R3                 0             0             0            62


           THETA
              S1            S2            S3            O1            O2
              ________      ________      ________      ________      ________
 S1                63
 S2                 0            64
 S3                 0             0            65
 O1                 0             0             0            66
 O2                 0             0             0             0            67
 O3                 0             0             0             0             0
 A1                 0             0             0             0             0
 A2                 0             0             0             0             0
 A3                 0             0             0             0             0
 R1                 0             0             0             0             0
 R2                 0             0             0             0             0
 R3                 0             0             0             0             0


           THETA
              O3            A1            A2            A3            R1
              ________      ________      ________      ________      ________
 O3                68
 A1                 0            69
 A2                 0             0            70
 A3                 0             0             0            71
 R1                 0             0             0             0            72
 R2                 0             0             0             0             0
 R3                 0             0             0             0             0


           THETA
              R2            R3
              ________      ________
 R2                73
 R3                 0            74


           ALPHA
              STR           OPP           ASP           RES
              ________      ________      ________      ________
                  0             0             0             0


           BETA
              STR           OPP           ASP           RES
              ________      ________      ________      ________
 STR                0             0             0             0
 OPP                0             0             0             0
 ASP                0             0             0             0
 RES                0             0             0             0


           PSI
              STR           OPP           ASP           RES
              ________      ________      ________      ________
 STR               75
 OPP               76            77
 ASP               78            79            80
 RES               81            82            83            84


     STARTING VALUES FOR FEMALE


           NU
              S1            S2            S3            O1            O2
              ________      ________      ________      ________      ________
                4.225         3.841         4.179         4.126         4.298


           NU
              O3            A1            A2            A3            R1
              ________      ________      ________      ________      ________
                4.139         3.755         3.669         4.013         4.185


           NU
              R2            R3
              ________      ________
                3.921         4.159


           LAMBDA
              STR           OPP           ASP           RES
              ________      ________      ________      ________
 S1             1.000         0.000         0.000         0.000
 S2             1.102         0.000         0.000         0.000
 S3             0.921         0.000         0.000         0.000
 O1             0.000         1.000         0.000         0.000
 O2             0.000         0.723         0.000         0.000
 O3             0.000         0.946         0.000         0.000
 A1             0.000         0.000         1.000         0.000
 A2             0.000         0.000         0.958         0.000
 A3             0.000         0.000         1.031         0.000
 R1             0.000         0.000         0.000         1.000
 R2             0.000         0.000         0.000         0.762
 R3             0.000         0.000         0.000         0.877


           THETA
              S1            S2            S3            O1            O2
              ________      ________      ________      ________      ________
 S1             0.206
 S2             0.000         0.246
 S3             0.000         0.000         0.173
 O1             0.000         0.000         0.000         0.194
 O2             0.000         0.000         0.000         0.000         0.177
 O3             0.000         0.000         0.000         0.000         0.000
 A1             0.000         0.000         0.000         0.000         0.000
 A2             0.000         0.000         0.000         0.000         0.000
 A3             0.000         0.000         0.000         0.000         0.000
 R1             0.000         0.000         0.000         0.000         0.000
 R2             0.000         0.000         0.000         0.000         0.000
 R3             0.000         0.000         0.000         0.000         0.000


           THETA
              O3            A1            A2            A3            R1
              ________      ________      ________      ________      ________
 O3             0.186
 A1             0.000         0.318
 A2             0.000         0.000         0.329
 A3             0.000         0.000         0.000         0.371
 R1             0.000         0.000         0.000         0.000         0.195
 R2             0.000         0.000         0.000         0.000         0.000
 R3             0.000         0.000         0.000         0.000         0.000


           THETA
              R2            R3
              ________      ________
 R2             0.301
 R3             0.000         0.186


           ALPHA
              STR           OPP           ASP           RES
              ________      ________      ________      ________
                0.000         0.000         0.000         0.000


           BETA
              STR           OPP           ASP           RES
              ________      ________      ________      ________
 STR            0.000         0.000         0.000         0.000
 OPP            0.000         0.000         0.000         0.000
 ASP            0.000         0.000         0.000         0.000
 RES            0.000         0.000         0.000         0.000


           PSI
              STR           OPP           ASP           RES
              ________      ________      ________      ________
 STR            0.050
 OPP            0.000         0.050
 ASP            0.000         0.000         0.050
 RES            0.000         0.000         0.000         0.050


     STARTING VALUES FOR MALE


           NU
              S1            S2            S3            O1            O2
              ________      ________      ________      ________      ________
                4.225         3.841         4.179         4.126         4.298


           NU
              O3            A1            A2            A3            R1
              ________      ________      ________      ________      ________
                4.139         3.755         3.669         4.013         4.185


           NU
              R2            R3
              ________      ________
                3.921         4.159


           LAMBDA
              STR           OPP           ASP           RES
              ________      ________      ________      ________
 S1             1.000         0.000         0.000         0.000
 S2             1.274         0.000         0.000         0.000
 S3             1.086         0.000         0.000         0.000
 O1             0.000         1.000         0.000         0.000
 O2             0.000         0.839         0.000         0.000
 O3             0.000         1.119         0.000         0.000
 A1             0.000         0.000         1.000         0.000
 A2             0.000         0.000         1.078         0.000
 A3             0.000         0.000         0.971         0.000
 R1             0.000         0.000         0.000         1.000
 R2             0.000         0.000         0.000         0.945
 R3             0.000         0.000         0.000         1.082


           THETA
              S1            S2            S3            O1            O2
              ________      ________      ________      ________      ________
 S1             0.206
 S2             0.000         0.246
 S3             0.000         0.000         0.173
 O1             0.000         0.000         0.000         0.194
 O2             0.000         0.000         0.000         0.000         0.177
 O3             0.000         0.000         0.000         0.000         0.000
 A1             0.000         0.000         0.000         0.000         0.000
 A2             0.000         0.000         0.000         0.000         0.000
 A3             0.000         0.000         0.000         0.000         0.000
 R1             0.000         0.000         0.000         0.000         0.000
 R2             0.000         0.000         0.000         0.000         0.000
 R3             0.000         0.000         0.000         0.000         0.000


           THETA
              O3            A1            A2            A3            R1
              ________      ________      ________      ________      ________
 O3             0.186
 A1             0.000         0.318
 A2             0.000         0.000         0.329
 A3             0.000         0.000         0.000         0.371
 R1             0.000         0.000         0.000         0.000         0.195
 R2             0.000         0.000         0.000         0.000         0.000
 R3             0.000         0.000         0.000         0.000         0.000


           THETA
              R2            R3
              ________      ________
 R2             0.301
 R3             0.000         0.186


           ALPHA
              STR           OPP           ASP           RES
              ________      ________      ________      ________
                0.000         0.000         0.000         0.000


           BETA
              STR           OPP           ASP           RES
              ________      ________      ________      ________
 STR            0.000         0.000         0.000         0.000
 OPP            0.000         0.000         0.000         0.000
 ASP            0.000         0.000         0.000         0.000
 RES            0.000         0.000         0.000         0.000


           PSI
              STR           OPP           ASP           RES
              ________      ________      ________      ________
 STR            0.050
 OPP            0.000         0.050
 ASP            0.000         0.000         0.050
 RES            0.000         0.000         0.000         0.050


TECHNICAL 1 OUTPUT FOR THE METRIC MODEL


     PARAMETER SPECIFICATION FOR FEMALE


           NU
              S1            S2            S3            O1            O2
              ________      ________      ________      ________      ________
                  1             2             3             4             5


           NU
              O3            A1            A2            A3            R1
              ________      ________      ________      ________      ________
                  6             7             8             9            10


           NU
              R2            R3
              ________      ________
                 11            12


           LAMBDA
              STR           OPP           ASP           RES
              ________      ________      ________      ________
 S1                 0             0             0             0
 S2                13             0             0             0
 S3                14             0             0             0
 O1                 0             0             0             0
 O2                 0            15             0             0
 O3                 0            16             0             0
 A1                 0             0             0             0
 A2                 0             0            17             0
 A3                 0             0            18             0
 R1                 0             0             0             0
 R2                 0             0             0            19
 R3                 0             0             0            20


           THETA
              S1            S2            S3            O1            O2
              ________      ________      ________      ________      ________
 S1                21
 S2                 0            22
 S3                 0             0            23
 O1                 0             0             0            24
 O2                 0             0             0             0            25
 O3                 0             0             0             0             0
 A1                 0             0             0             0             0
 A2                 0             0             0             0             0
 A3                 0             0             0             0             0
 R1                 0             0             0             0             0
 R2                 0             0             0             0             0
 R3                 0             0             0             0             0


           THETA
              O3            A1            A2            A3            R1
              ________      ________      ________      ________      ________
 O3                26
 A1                 0            27
 A2                 0             0            28
 A3                 0             0             0            29
 R1                 0             0             0             0            30
 R2                 0             0             0             0             0
 R3                 0             0             0             0             0


           THETA
              R2            R3
              ________      ________
 R2                31
 R3                 0            32


           ALPHA
              STR           OPP           ASP           RES
              ________      ________      ________      ________
                  0             0             0             0


           BETA
              STR           OPP           ASP           RES
              ________      ________      ________      ________
 STR                0             0             0             0
 OPP                0             0             0             0
 ASP                0             0             0             0
 RES                0             0             0             0


           PSI
              STR           OPP           ASP           RES
              ________      ________      ________      ________
 STR               33
 OPP               34            35
 ASP               36            37            38
 RES               39            40            41            42


     PARAMETER SPECIFICATION FOR MALE


           NU
              S1            S2            S3            O1            O2
              ________      ________      ________      ________      ________
                 43            44            45            46            47


           NU
              O3            A1            A2            A3            R1
              ________      ________      ________      ________      ________
                 48            49            50            51            52


           NU
              R2            R3
              ________      ________
                 53            54


           LAMBDA
              STR           OPP           ASP           RES
              ________      ________      ________      ________
 S1                 0             0             0             0
 S2                13             0             0             0
 S3                14             0             0             0
 O1                 0             0             0             0
 O2                 0            15             0             0
 O3                 0            16             0             0
 A1                 0             0             0             0
 A2                 0             0            17             0
 A3                 0             0            18             0
 R1                 0             0             0             0
 R2                 0             0             0            19
 R3                 0             0             0            20


           THETA
              S1            S2            S3            O1            O2
              ________      ________      ________      ________      ________
 S1                55
 S2                 0            56
 S3                 0             0            57
 O1                 0             0             0            58
 O2                 0             0             0             0            59
 O3                 0             0             0             0             0
 A1                 0             0             0             0             0
 A2                 0             0             0             0             0
 A3                 0             0             0             0             0
 R1                 0             0             0             0             0
 R2                 0             0             0             0             0
 R3                 0             0             0             0             0


           THETA
              O3            A1            A2            A3            R1
              ________      ________      ________      ________      ________
 O3                60
 A1                 0            61
 A2                 0             0            62
 A3                 0             0             0            63
 R1                 0             0             0             0            64
 R2                 0             0             0             0             0
 R3                 0             0             0             0             0


           THETA
              R2            R3
              ________      ________
 R2                65
 R3                 0            66


           ALPHA
              STR           OPP           ASP           RES
              ________      ________      ________      ________
                  0             0             0             0


           BETA
              STR           OPP           ASP           RES
              ________      ________      ________      ________
 STR                0             0             0             0
 OPP                0             0             0             0
 ASP                0             0             0             0
 RES                0             0             0             0


           PSI
              STR           OPP           ASP           RES
              ________      ________      ________      ________
 STR               67
 OPP               68            69
 ASP               70            71            72
 RES               73            74            75            76


     STARTING VALUES FOR FEMALE


           NU
              S1            S2            S3            O1            O2
              ________      ________      ________      ________      ________
                4.225         3.841         4.179         4.126         4.298


           NU
              O3            A1            A2            A3            R1
              ________      ________      ________      ________      ________
                4.139         3.755         3.669         4.013         4.185


           NU
              R2            R3
              ________      ________
                3.921         4.159


           LAMBDA
              STR           OPP           ASP           RES
              ________      ________      ________      ________
 S1             1.000         0.000         0.000         0.000
 S2             1.102         0.000         0.000         0.000
 S3             0.921         0.000         0.000         0.000
 O1             0.000         1.000         0.000         0.000
 O2             0.000         0.723         0.000         0.000
 O3             0.000         0.946         0.000         0.000
 A1             0.000         0.000         1.000         0.000
 A2             0.000         0.000         0.958         0.000
 A3             0.000         0.000         1.031         0.000
 R1             0.000         0.000         0.000         1.000
 R2             0.000         0.000         0.000         0.762
 R3             0.000         0.000         0.000         0.877


           THETA
              S1            S2            S3            O1            O2
              ________      ________      ________      ________      ________
 S1             0.206
 S2             0.000         0.246
 S3             0.000         0.000         0.173
 O1             0.000         0.000         0.000         0.194
 O2             0.000         0.000         0.000         0.000         0.177
 O3             0.000         0.000         0.000         0.000         0.000
 A1             0.000         0.000         0.000         0.000         0.000
 A2             0.000         0.000         0.000         0.000         0.000
 A3             0.000         0.000         0.000         0.000         0.000
 R1             0.000         0.000         0.000         0.000         0.000
 R2             0.000         0.000         0.000         0.000         0.000
 R3             0.000         0.000         0.000         0.000         0.000


           THETA
              O3            A1            A2            A3            R1
              ________      ________      ________      ________      ________
 O3             0.186
 A1             0.000         0.318
 A2             0.000         0.000         0.329
 A3             0.000         0.000         0.000         0.371
 R1             0.000         0.000         0.000         0.000         0.195
 R2             0.000         0.000         0.000         0.000         0.000
 R3             0.000         0.000         0.000         0.000         0.000


           THETA
              R2            R3
              ________      ________
 R2             0.301
 R3             0.000         0.186


           ALPHA
              STR           OPP           ASP           RES
              ________      ________      ________      ________
                0.000         0.000         0.000         0.000


           BETA
              STR           OPP           ASP           RES
              ________      ________      ________      ________
 STR            0.000         0.000         0.000         0.000
 OPP            0.000         0.000         0.000         0.000
 ASP            0.000         0.000         0.000         0.000
 RES            0.000         0.000         0.000         0.000


           PSI
              STR           OPP           ASP           RES
              ________      ________      ________      ________
 STR            0.050
 OPP            0.000         0.050
 ASP            0.000         0.000         0.050
 RES            0.000         0.000         0.000         0.050


     STARTING VALUES FOR MALE


           NU
              S1            S2            S3            O1            O2
              ________      ________      ________      ________      ________
                4.225         3.841         4.179         4.126         4.298


           NU
              O3            A1            A2            A3            R1
              ________      ________      ________      ________      ________
                4.139         3.755         3.669         4.013         4.185


           NU
              R2            R3
              ________      ________
                3.921         4.159


           LAMBDA
              STR           OPP           ASP           RES
              ________      ________      ________      ________
 S1             1.000         0.000         0.000         0.000
 S2             1.274         0.000         0.000         0.000
 S3             1.086         0.000         0.000         0.000
 O1             0.000         1.000         0.000         0.000
 O2             0.000         0.839         0.000         0.000
 O3             0.000         1.119         0.000         0.000
 A1             0.000         0.000         1.000         0.000
 A2             0.000         0.000         1.078         0.000
 A3             0.000         0.000         0.971         0.000
 R1             0.000         0.000         0.000         1.000
 R2             0.000         0.000         0.000         0.945
 R3             0.000         0.000         0.000         1.082


           THETA
              S1            S2            S3            O1            O2
              ________      ________      ________      ________      ________
 S1             0.206
 S2             0.000         0.246
 S3             0.000         0.000         0.173
 O1             0.000         0.000         0.000         0.194
 O2             0.000         0.000         0.000         0.000         0.177
 O3             0.000         0.000         0.000         0.000         0.000
 A1             0.000         0.000         0.000         0.000         0.000
 A2             0.000         0.000         0.000         0.000         0.000
 A3             0.000         0.000         0.000         0.000         0.000
 R1             0.000         0.000         0.000         0.000         0.000
 R2             0.000         0.000         0.000         0.000         0.000
 R3             0.000         0.000         0.000         0.000         0.000


           THETA
              O3            A1            A2            A3            R1
              ________      ________      ________      ________      ________
 O3             0.186
 A1             0.000         0.318
 A2             0.000         0.000         0.329
 A3             0.000         0.000         0.000         0.371
 R1             0.000         0.000         0.000         0.000         0.195
 R2             0.000         0.000         0.000         0.000         0.000
 R3             0.000         0.000         0.000         0.000         0.000


           THETA
              R2            R3
              ________      ________
 R2             0.301
 R3             0.000         0.186


           ALPHA
              STR           OPP           ASP           RES
              ________      ________      ________      ________
                0.000         0.000         0.000         0.000


           BETA
              STR           OPP           ASP           RES
              ________      ________      ________      ________
 STR            0.000         0.000         0.000         0.000
 OPP            0.000         0.000         0.000         0.000
 ASP            0.000         0.000         0.000         0.000
 RES            0.000         0.000         0.000         0.000


           PSI
              STR           OPP           ASP           RES
              ________      ________      ________      ________
 STR            0.050
 OPP            0.000         0.050
 ASP            0.000         0.000         0.050
 RES            0.000         0.000         0.000         0.050


TECHNICAL 1 OUTPUT FOR THE SCALAR MODEL


     PARAMETER SPECIFICATION FOR FEMALE


           NU
              S1            S2            S3            O1            O2
              ________      ________      ________      ________      ________
                  1             2             3             4             5


           NU
              O3            A1            A2            A3            R1
              ________      ________      ________      ________      ________
                  6             7             8             9            10


           NU
              R2            R3
              ________      ________
                 11            12


           LAMBDA
              STR           OPP           ASP           RES
              ________      ________      ________      ________
 S1                 0             0             0             0
 S2                13             0             0             0
 S3                14             0             0             0
 O1                 0             0             0             0
 O2                 0            15             0             0
 O3                 0            16             0             0
 A1                 0             0             0             0
 A2                 0             0            17             0
 A3                 0             0            18             0
 R1                 0             0             0             0
 R2                 0             0             0            19
 R3                 0             0             0            20


           THETA
              S1            S2            S3            O1            O2
              ________      ________      ________      ________      ________
 S1                21
 S2                 0            22
 S3                 0             0            23
 O1                 0             0             0            24
 O2                 0             0             0             0            25
 O3                 0             0             0             0             0
 A1                 0             0             0             0             0
 A2                 0             0             0             0             0
 A3                 0             0             0             0             0
 R1                 0             0             0             0             0
 R2                 0             0             0             0             0
 R3                 0             0             0             0             0


           THETA
              O3            A1            A2            A3            R1
              ________      ________      ________      ________      ________
 O3                26
 A1                 0            27
 A2                 0             0            28
 A3                 0             0             0            29
 R1                 0             0             0             0            30
 R2                 0             0             0             0             0
 R3                 0             0             0             0             0


           THETA
              R2            R3
              ________      ________
 R2                31
 R3                 0            32


           ALPHA
              STR           OPP           ASP           RES
              ________      ________      ________      ________
                  0             0             0             0


           BETA
              STR           OPP           ASP           RES
              ________      ________      ________      ________
 STR                0             0             0             0
 OPP                0             0             0             0
 ASP                0             0             0             0
 RES                0             0             0             0


           PSI
              STR           OPP           ASP           RES
              ________      ________      ________      ________
 STR               33
 OPP               34            35
 ASP               36            37            38
 RES               39            40            41            42


     PARAMETER SPECIFICATION FOR MALE


           NU
              S1            S2            S3            O1            O2
              ________      ________      ________      ________      ________
                  1             2             3             4             5


           NU
              O3            A1            A2            A3            R1
              ________      ________      ________      ________      ________
                  6             7             8             9            10


           NU
              R2            R3
              ________      ________
                 11            12


           LAMBDA
              STR           OPP           ASP           RES
              ________      ________      ________      ________
 S1                 0             0             0             0
 S2                13             0             0             0
 S3                14             0             0             0
 O1                 0             0             0             0
 O2                 0            15             0             0
 O3                 0            16             0             0
 A1                 0             0             0             0
 A2                 0             0            17             0
 A3                 0             0            18             0
 R1                 0             0             0             0
 R2                 0             0             0            19
 R3                 0             0             0            20


           THETA
              S1            S2            S3            O1            O2
              ________      ________      ________      ________      ________
 S1                43
 S2                 0            44
 S3                 0             0            45
 O1                 0             0             0            46
 O2                 0             0             0             0            47
 O3                 0             0             0             0             0
 A1                 0             0             0             0             0
 A2                 0             0             0             0             0
 A3                 0             0             0             0             0
 R1                 0             0             0             0             0
 R2                 0             0             0             0             0
 R3                 0             0             0             0             0


           THETA
              O3            A1            A2            A3            R1
              ________      ________      ________      ________      ________
 O3                48
 A1                 0            49
 A2                 0             0            50
 A3                 0             0             0            51
 R1                 0             0             0             0            52
 R2                 0             0             0             0             0
 R3                 0             0             0             0             0


           THETA
              R2            R3
              ________      ________
 R2                53
 R3                 0            54


           ALPHA
              STR           OPP           ASP           RES
              ________      ________      ________      ________
                 55            56            57            58


           BETA
              STR           OPP           ASP           RES
              ________      ________      ________      ________
 STR                0             0             0             0
 OPP                0             0             0             0
 ASP                0             0             0             0
 RES                0             0             0             0


           PSI
              STR           OPP           ASP           RES
              ________      ________      ________      ________
 STR               59
 OPP               60            61
 ASP               62            63            64
 RES               65            66            67            68


     STARTING VALUES FOR FEMALE


           NU
              S1            S2            S3            O1            O2
              ________      ________      ________      ________      ________
                4.225         3.841         4.179         4.126         4.298


           NU
              O3            A1            A2            A3            R1
              ________      ________      ________      ________      ________
                4.139         3.755         3.669         4.013         4.185


           NU
              R2            R3
              ________      ________
                3.921         4.159


           LAMBDA
              STR           OPP           ASP           RES
              ________      ________      ________      ________
 S1             1.000         0.000         0.000         0.000
 S2             1.102         0.000         0.000         0.000
 S3             0.921         0.000         0.000         0.000
 O1             0.000         1.000         0.000         0.000
 O2             0.000         0.723         0.000         0.000
 O3             0.000         0.946         0.000         0.000
 A1             0.000         0.000         1.000         0.000
 A2             0.000         0.000         0.958         0.000
 A3             0.000         0.000         1.031         0.000
 R1             0.000         0.000         0.000         1.000
 R2             0.000         0.000         0.000         0.762
 R3             0.000         0.000         0.000         0.877


           THETA
              S1            S2            S3            O1            O2
              ________      ________      ________      ________      ________
 S1             0.206
 S2             0.000         0.246
 S3             0.000         0.000         0.173
 O1             0.000         0.000         0.000         0.194
 O2             0.000         0.000         0.000         0.000         0.177
 O3             0.000         0.000         0.000         0.000         0.000
 A1             0.000         0.000         0.000         0.000         0.000
 A2             0.000         0.000         0.000         0.000         0.000
 A3             0.000         0.000         0.000         0.000         0.000
 R1             0.000         0.000         0.000         0.000         0.000
 R2             0.000         0.000         0.000         0.000         0.000
 R3             0.000         0.000         0.000         0.000         0.000


           THETA
              O3            A1            A2            A3            R1
              ________      ________      ________      ________      ________
 O3             0.186
 A1             0.000         0.318
 A2             0.000         0.000         0.329
 A3             0.000         0.000         0.000         0.371
 R1             0.000         0.000         0.000         0.000         0.195
 R2             0.000         0.000         0.000         0.000         0.000
 R3             0.000         0.000         0.000         0.000         0.000


           THETA
              R2            R3
              ________      ________
 R2             0.301
 R3             0.000         0.186


           ALPHA
              STR           OPP           ASP           RES
              ________      ________      ________      ________
                0.000         0.000         0.000         0.000


           BETA
              STR           OPP           ASP           RES
              ________      ________      ________      ________
 STR            0.000         0.000         0.000         0.000
 OPP            0.000         0.000         0.000         0.000
 ASP            0.000         0.000         0.000         0.000
 RES            0.000         0.000         0.000         0.000


           PSI
              STR           OPP           ASP           RES
              ________      ________      ________      ________
 STR            0.050
 OPP            0.000         0.050
 ASP            0.000         0.000         0.050
 RES            0.000         0.000         0.000         0.050


     STARTING VALUES FOR MALE


           NU
              S1            S2            S3            O1            O2
              ________      ________      ________      ________      ________
                4.225         3.841         4.179         4.126         4.298


           NU
              O3            A1            A2            A3            R1
              ________      ________      ________      ________      ________
                4.139         3.755         3.669         4.013         4.185


           NU
              R2            R3
              ________      ________
                3.921         4.159


           LAMBDA
              STR           OPP           ASP           RES
              ________      ________      ________      ________
 S1             1.000         0.000         0.000         0.000
 S2             1.274         0.000         0.000         0.000
 S3             1.086         0.000         0.000         0.000
 O1             0.000         1.000         0.000         0.000
 O2             0.000         0.839         0.000         0.000
 O3             0.000         1.119         0.000         0.000
 A1             0.000         0.000         1.000         0.000
 A2             0.000         0.000         1.078         0.000
 A3             0.000         0.000         0.971         0.000
 R1             0.000         0.000         0.000         1.000
 R2             0.000         0.000         0.000         0.945
 R3             0.000         0.000         0.000         1.082


           THETA
              S1            S2            S3            O1            O2
              ________      ________      ________      ________      ________
 S1             0.206
 S2             0.000         0.246
 S3             0.000         0.000         0.173
 O1             0.000         0.000         0.000         0.194
 O2             0.000         0.000         0.000         0.000         0.177
 O3             0.000         0.000         0.000         0.000         0.000
 A1             0.000         0.000         0.000         0.000         0.000
 A2             0.000         0.000         0.000         0.000         0.000
 A3             0.000         0.000         0.000         0.000         0.000
 R1             0.000         0.000         0.000         0.000         0.000
 R2             0.000         0.000         0.000         0.000         0.000
 R3             0.000         0.000         0.000         0.000         0.000


           THETA
              O3            A1            A2            A3            R1
              ________      ________      ________      ________      ________
 O3             0.186
 A1             0.000         0.318
 A2             0.000         0.000         0.329
 A3             0.000         0.000         0.000         0.371
 R1             0.000         0.000         0.000         0.000         0.195
 R2             0.000         0.000         0.000         0.000         0.000
 R3             0.000         0.000         0.000         0.000         0.000


           THETA
              R2            R3
              ________      ________
 R2             0.301
 R3             0.000         0.186


           ALPHA
              STR           OPP           ASP           RES
              ________      ________      ________      ________
                0.000         0.000         0.000         0.000


           BETA
              STR           OPP           ASP           RES
              ________      ________      ________      ________
 STR            0.000         0.000         0.000         0.000
 OPP            0.000         0.000         0.000         0.000
 ASP            0.000         0.000         0.000         0.000
 RES            0.000         0.000         0.000         0.000


           PSI
              STR           OPP           ASP           RES
              ________      ________      ________      ________
 STR            0.050
 OPP            0.000         0.050
 ASP            0.000         0.000         0.050
 RES            0.000         0.000         0.000         0.050


TECHNICAL 9 OUTPUT

Error messages for the Configural Model:

THE MODEL ESTIMATION TERMINATED NORMALLY

Error messages for the Metric Model:

THE MODEL ESTIMATION TERMINATED NORMALLY

Error messages for the Scalar Model:

THE MODEL ESTIMATION TERMINATED NORMALLY


DIAGRAM INFORMATION

  Mplus diagrams are not available for multiple invariance models.
  No diagram output was produced.


     Beginning Time:  16:36:38
        Ending Time:  16:36:39
       Elapsed Time:  00:00:01


MUTHEN & MUTHEN
3463 Stoner Ave.
Los Angeles, CA  90066

Tel: (310) 391-9971
Fax: (310) 391-8971
Web: www.StatModel.com
Support: Support@StatModel.com

Copyright (c) 1998-2021 Muthen & Muthen
