# Supplementary material for: Measuring Strengths, Opportunities, Aspirations, and Results: Psychometric Properties of the 12-Item SOAR Scale
Source: Front Psychol. 2022 Apr 8;13:854406. doi: 10.3389/fpsyg.2022.854406 (PMC9028961; doi:10.3389/fpsyg.2022.854406)
Supplement: Supplementary file 1 [file Data_Sheet_1.zip › Supplementary Material/5. MEASUREMENT INVARIANCE MODEL 1/Gender (all code)/mplus.txt]

2	1	2	4	5	5	4	4	4	4	4	4	4	4	4
1	2	2	4	3	4	3	4	4	4	4	3	4	4	4
2	2	1	4	4	4	4	4	4	4	4	2	4	4	4
1	2	1	4	3	3	4	3	4	3	2	3	3	3	4
1	2	1	5	5	5	4	4	4	3	3	3	5	5	5
1	1	1	4	4	4	5	5	4	5	4	4	4	4	4
1	2	2	4	4	4	4	4	4	4	4	4	4	3	4
2	2	1	4	4	4	4	4	4	4	4	5	5	4	4
1	1	2	3	4	3	4	4	4	4	3	4	4	4	4
2	1	2	4	4	4	4	4	5	4	4	4	4	4	4
2	1	1	4	3	4	3	4	4	4	4	4	4	4	4
1	2	2	4	5	4	4	5	5	5	5	5	5	4	5
2	2	2	4	3	4	5	5	5	3	3	3	4	4	4
2	1	1	5	4	5	5	5	5	5	4	5	5	5	4
2	2	2	4	4	4	4	5	4	4	4	5	4	3	4
2	2	2	5	5	4	5	4	4	4	4	5	5	4	4
1	2	1	5	5	5	5	4	4	4	3	4	4	4	4
1	2	2	5	4	5	5	4	4	5	4	5	5	4	5
1	1	2	4	4	4	4	5	4	4	4	4	5	5	5
1	1	2	5	5	5	5	5	5	5	5	5	4	5	4
1	2	2	5	4	5	5	5	5	4	5	5	5	5	5
2	2	2	4	4	4	4	4	3	3	3	2	3	3	2
2	2	2	5	5	5	4	4	4	5	5	5	5	5	5
1	2	2	4	4	4	4	4	4	4	4	4	4	4	4
2	2	2	3	3	3	4	5	4	3	4	4	4	4	4
2	1	1	3	3	3	4	4	4	4	3	3	5	2	5
1	2	2	4	3	4	5	5	5	5	4	5	3	3	4
1	2	2	5	5	5	5	5	5	5	5	5	5	5	5
1	1	1	4	4	4	3	4	4	5	4	5	4	4	4
2	1	2	5	5	5	5	5	5	4	4	4	4	5	5
1	2	1	5	5	5	4	5	5	4	4	5	5	5	5
2	1	2	5	5	5	4	4	4	5	5	5	3	2	2
1	2	2	4	4	4	4	4	4	4	4	4	4	4	4
1	2	2	5	4	4	4	5	4	4	5	5	5	4	4
1	2	2	4	3	3	3	4	3	3	2	4	3	3	3
2	2	2	4	4	4	5	5	5	4	3	3	4	4	5
1	2	2	4	2	4	4	4	4	3	3	4	4	4	4
2	2	1	5	4	4	5	4	4	4	4	5	5	5	4
1	1	2	2	2	2	2	3	2	2	2	2	2	3	2
1	1	2	4	4	4	4	5	4	4	4	4	4	4	4
2	2	1	4	4	3	4	4	4	2	2	2	5	4	4
1	2	1	5	5	5	4	5	5	4	4	5	5	5	5
1	2	1	3	3	3	3	3	3	3	3	3	3	4	3
1	1	2	2	2	5	5	5	5	2	1	2	5	5	5
2	2	2	4	4	4	4	4	4	3	4	4	4	4	4
1	1	2	5	4	4	5	4	5	4	4	5	5	4	5
1	2	1	4	4	4	4	4	4	4	4	4	4	4	4
1	1	2	4	4	4	4	4	4	4	3	4	4	4	4
1	2	2	4	4	4	4	4	4	4	3	4	4	3	4
1	1	2	5	4	5	5	4	5	5	5	4	5	3	4
1	2	1	4	3	4	4	4	4	3	3	4	4	4	4
2	1	2	4	4	4	4	4	4	3	3	4	4	4	4
1	2	2	4	4	4	4	4	3	3	3	4	4	4	4
2	1	1	4	4	4	3	4	4	3	2	3	4	4	4
1	2	2	5	5	5	4	4	4	4	3	3	4	4	4
2	2	2	4	4	4	4	4	4	4	4	4	4	4	4
1	2	2	4	4	4	5	5	4	4	4	4	4	4	5
2	2	2	4	4	4	4	4	4	4	4	4	4	4	4
1	2	2	5	4	5	5	5	4	4	5	5	4	5	5
1	1	2	5	4	5	5	4	5	4	5	5	5	4	5
1	1	2	5	4	4	5	5	5	4	4	5	5	4	5
1	2	1	4	4	4	4	5	4	4	3	4	3	3	3
1	1	2	4	4	4	4	4	4	4	4	5	4	4	3
1	2	1	4	3	4	4	5	4	3	3	4	4	3	4
2	2	1	3	3	3	4	4	4	2	3	2	3	2	4
1	1	1	4	4	5	4	5	4	4	4	4	3	4	3
1	1	2	4	4	4	4	4	4	4	4	4	4	4	4
2	1	2	4	3	4	4	4	4	4	4	5	4	4	4
1	1	2	5	4	4	4	5	4	4	4	5	5	5	4
1	2	1	5	5	5	5	5	5	4	5	5	5	5	5
1	2	2	4	5	5	4	4	3	4	4	4	4	4	4
2	2	1	4	4	4	4	4	4	2	2	2	4	4	4
2	2	2	4	3	4	3	4	3	4	4	5	5	5	5
1	2	2	5	4	4	4	4	4	4	4	5	4	4	4
1	1	2	5	5	5	5	4	5	5	2	5	5	2	5
1	1	2	4	3	4	4	4	4	4	4	4	5	4	5
2	2	1	5	4	4	4	5	4	4	4	5	5	4	5
1	2	2	5	4	4	4	5	4	4	4	5	4	5	4
1	2	2	4	4	4	4	4	4	3	4	4	4	4	4
2	2	2	4	3	4	4	4	4	4	3	4	4	3	4
2	1	1	5	4	4	5	5	4	4	4	5	4	4	4
2	1	1	4	3	4	4	3	4	5	4	2	3	3	4
2	2	2	4	4	4	5	5	5	4	4	3	3	4	5
1	1	1	4	4	3	4	3	4	4	4	5	4	4	3
1	1	1	3	3	4	2	4	3	2	2	2	3	4	3
1	1	2	4	3	4	4	4	3	5	4	4	4	2	4
2	1	1	4	4	4	4	4	4	4	3	4	4	3	4
1	1	2	4	3	4	5	5	4	4	4	5	4	4	5
2	2	2	4	4	3	4	4	4	3	2	3	3	4	3
2	2	2	4	4	4	4	4	4	3	4	4	4	4	4
1	2	2	4	3	3	4	4	4	3	3	4	4	3	4
2	1	1	4	2	3	4	4	4	3	3	2	4	3	4
2	1	2	4	3	4	4	4	4	3	2	4	4	4	4
2	1	2	4	4	4	4	4	4	3	4	3	4	4	3
2	1	1	4	3	4	4	4	4	4	4	4	4	4	4
1	2	2	5	4	5	4	4	4	3	3	2	4	4	3
2	2	1	4	3	3	3	3	4	3	4	3	3	4	4
1	2	2	4	3	3	4	4	4	3	3	3	4	5	4
2	2	2	4	4	4	4	4	4	4	4	4	4	4	4
1	2	2	4	4	5	5	4	4	4	4	3	4	5	4
1	2	2	4	3	4	5	5	4	4	4	5	4	4	4
2	2	1	3	3	4	4	4	3	4	4	4	4	4	4
2	2	2	4	4	4	4	5	4	4	3	5	4	3	4
2	2	2	4	4	4	4	4	2	2	2	2	4	4	4
2	2	2	5	4	4	4	5	5	4	4	5	2	4	3
2	1	1	4	3	4	3	4	4	4	4	4	4	4	4
1	2	2	4	4	4	4	4	4	4	4	4	4	4	4
2	1	2	5	4	5	3	3	4	4	5	5	2	2	3
2	2	2	5	4	4	4	4	4	4	4	5	4	4	4
1	2	2	4	4	4	3	4	4	4	4	4	3	2	4
2	1	2	2	2	2	2	2	2	2	2	2	2	2	2
1	2	2	5	4	5	5	5	5	4	3	5	5	5	5
1	1	2	5	4	5	4	4	4	4	4	4	4	4	4
2	1	2	5	4	4	3	3	3	4	4	4	5	4	5
2	2	2	4	3	4	5	5	5	4	4	5	5	3	5
1	2	1	4	4	4	4	4	4	4	3	4	4	4	4
1	2	1	4	4	4	4	4	4	4	3	5	4	3	4
1	2	2	4	4	5	4	4	4	4	4	4	4	5	4
1	1	2	3	3	4	3	3	3	4	3	3	3	3	3
1	2	2	4	4	4	4	4	5	4	4	5	4	3	4
1	2	2	4	4	4	4	4	4	4	4	4	4	4	4
2	2	2	5	4	4	4	4	4	4	4	5	5	5	4
1	2	2	5	5	5	5	5	5	4	4	4	5	3	5
1	2	1	4	3	4	4	5	5	3	4	5	5	4	4
1	1	2	4	4	4	3	4	3	4	3	4	4	4	4
1	2	2	4	2	4	5	5	5	4	3	5	2	2	3
2	2	2	3	4	4	3	4	4	4	3	3	5	5	5
2	2	2	5	4	5	5	5	4	3	3	4	5	4	5
1	2	1	4	3	4	4	5	5	5	5	5	4	4	4
2	1	2	3	2	4	5	5	4	4	4	5	4	2	4
2	1	1	4	3	3	4	4	4	2	2	2	4	4	4
1	2	2	4	3	4	4	5	5	3	3	5	3	3	4
2	2	1	5	4	4	4	5	5	5	4	5	4	2	4
2	2	2	4	4	5	4	4	4	4	4	5	5	4	5
2	2	2	4	4	4	4	4	4	3	4	4	4	3	4
1	2	2	3	3	4	4	5	4	3	4	4	4	4	4
2	2	2	4	2	4	3	4	2	4	3	4	2	4	3
2	2	2	5	4	4	5	4	4	4	4	5	3	2	2
1	2	2	4	4	4	4	3	4	2	3	2	4	4	4
1	1	1	5	4	4	4	4	4	4	4	5	4	4	4
2	2	2	5	4	5	5	5	5	4	4	5	5	5	5
2	2	1	4	4	4	5	4	5	3	3	4	4	3	4
1	2	2	4	4	4	5	4	5	5	4	5	4	4	4
1	1	2	4	4	4	4	4	4	4	3	4	4	4	4
2	1	2	4	4	4	4	4	4	4	4	3	5	4	4
2	2	2	4	4	4	5	4	5	4	4	5	4	2	4
2	2	1	4	4	4	4	4	3	3	2	3	4	4	4
1	2	2	4	4	4	4	4	4	4	4	4	4	4	4
2	2	2	5	4	5	5	5	5	4	4	4	5	5	5
1	1	1	4	4	4	5	5	5	5	5	4	4	4	4
2	2	2	4	4	4	4	5	4	3	3	4	4	4	5
2	2	2	4	4	4	4	4	3	4	4	3	5	5	5
1	1	2	4	4	4	3	4	3	4	3	4	4	4	4
1	1	2	4	4	4	4	5	4	4	4	4	4	4	4
2	2	1	4	4	4	4	4	4	4	3	4	4	2	4
2	2	2	5	4	5	5	5	5	4	5	5	5	5	5
2	1	2	4	4	4	4	4	4	4	4	4	4	4	4
2	1	2	4	4	4	5	4	4	4	4	5	4	4	5
2	2	2	4	3	4	3	4	4	4	3	4	4	4	4
1	2	2	4	4	4	4	5	4	2	4	3	4	5	5
2	1	1	4	4	4	5	4	4	4	4	5	4	4	4
1	1	1	5	5	5	5	4	5	5	5	5	5	5	5
1	2	2	4	3	4	4	4	4	3	2	3	5	3	5
1	2	2	4	4	4	4	4	4	3	4	4	4	4	4
1	2	1	3	4	4	4	4	4	3	4	3	4	3	4
1	2	2	4	4	4	4	4	4	3	3	4	4	4	4
1	1	1	3	4	4	2	2	3	2	4	2	3	3	4
2	2	2	3	4	4	4	4	4	4	4	5	4	2	4
1	2	1	4	4	3	4	4	4	4	4	4	4	4	4
1	2	2	4	3	3	4	4	4	4	4	4	4	2	3
2	2	2	4	4	5	4	4	4	2	2	2	4	4	4
1	2	2	5	4	5	4	4	4	2	3	3	4	3	5
2	1	2	4	4	3	3	4	4	3	4	4	4	4	4
1	1	2	4	4	4	4	4	4	4	4	4	4	4	4
1	2	2	4	4	5	4	4	4	3	4	4	4	5	4
2	1	2	4	4	4	2	4	4	2	2	4	4	4	4
1	1	2	4	3	4	4	4	4	4	3	3	4	4	4
2	2	2	5	4	4	4	4	5	4	4	4	5	5	5
2	2	2	4	4	5	4	5	5	3	4	4	5	4	4
1	1	1	5	4	4	4	4	4	4	3	4	5	4	3
1	1	1	4	3	4	3	4	3	3	3	3	3	3	3
2	2	1	4	4	4	4	4	4	2	2	3	4	3	4
2	1	2	4	4	4	3	4	3	3	3	3	3	4	4
1	1	2	5	4	4	5	4	5	4	4	4	4	4	4
2	2	1	4	4	4	4	5	4	4	4	5	5	5	5
2	2	2	4	3	4	3	4	4	3	3	4	5	4	5
2	2	2	4	4	4	4	4	4	4	4	5	5	5	4
1	2	2	3	4	4	3	4	4	3	3	3	4	3	4
1	1	2	5	5	4	5	5	5	5	4	5	4	4	4
1	1	2	5	4	4	4	5	5	4	4	5	5	5	5
1	2	2	5	4	4	4	4	5	4	5	5	4	4	4
1	1	2	4	4	4	4	4	4	4	4	3	4	3	4
2	2	2	5	3	4	4	4	4	3	3	4	4	2	3
2	2	2	5	5	5	4	4	4	3	3	5	5	4	5
1	2	2	5	4	4	4	4	4	4	4	4	5	5	5
1	2	2	5	4	5	4	4	4	4	4	5	5	4	4
1	2	2	4	3	4	3	3	3	2	2	2	4	3	4
2	2	2	5	5	5	4	5	4	5	5	5	4	5	4
1	2	2	5	4	4	4	5	4	4	4	4	5	5	5
1	1	2	3	3	3	4	4	4	4	4	3	4	3	4
1	1	2	5	4	5	5	5	5	4	4	5	5	5	5
2	1	2	4	3	4	5	4	4	2	2	2	4	4	4
2	1	2	4	5	5	5	5	5	2	2	2	5	5	5
1	2	2	5	4	4	4	4	4	4	4	5	5	5	5
1	1	2	4	3	4	4	4	4	4	4	4	4	4	4
1	1	2	5	5	5	5	5	5	5	5	5	4	2	3
2	2	2	4	3	4	4	4	4	3	4	4	4	3	4
1	1	2	4	4	4	4	4	4	3	3	4	4	4	4
1	1	1	3	2	3	4	5	4	4	4	3	4	5	5
2	1	2	4	2	4	4	3	4	3	3	3	3	3	3
2	1	2	3	4	4	4	3	4	4	4	4	4	2	4
1	1	2	5	4	5	4	5	5	2	3	4	5	4	5
1	1	2	4	4	4	4	4	3	3	2	3	5	5	5
1	2	2	5	5	5	4	5	4	5	4	5	5	5	5
1	2	2	5	3	4	4	5	5	4	5	5	4	2	5
1	2	2	4	4	4	4	5	4	4	4	3	4	3	4
2	2	2	4	4	4	4	4	4	4	4	4	4	4	4
1	1	2	4	4	4	4	4	4	4	4	4	4	4	4
1	1	1	4	3	4	4	4	4	4	4	4	4	4	4
2	2	2	4	3	4	4	4	4	3	4	4	4	4	4
1	1	2	4	4	5	5	4	5	4	4	4	5	4	5
1	2	2	5	5	5	4	5	4	3	4	5	4	5	5
2	2	2	4	4	4	4	5	5	4	4	5	4	4	4
2	2	2	4	4	5	4	4	4	3	2	3	5	4	5
2	2	2	4	4	5	4	4	4	3	3	4	3	4	3
2	2	2	4	4	4	5	5	5	3	3	4	4	4	5
1	1	1	4	4	4	4	4	4	3	4	4	4	4	4
2	2	2	5	4	4	5	3	4	5	4	4	5	4	4
1	2	2	4	3	4	4	5	4	4	4	4	4	3	4
2	2	2	4	4	4	5	4	4	4	4	5	5	4	5
2	2	2	4	2	3	4	4	3	3	2	4	4	2	3
2	2	2	5	3	4	4	4	4	4	3	5	4	4	4
2	1	1	4	3	4	3	4	3	4	4	4	4	4	4
1	2	2	3	3	4	4	4	4	3	3	4	4	4	4
2	2	2	4	3	4	4	4	4	4	4	5	4	4	5
1	2	2	4	4	4	4	3	4	4	4	4	4	4	4
2	2	2	4	3	3	4	4	4	4	4	4	5	5	4
1	2	2	3	2	3	4	4	4	2	3	3	4	3	3
1	2	1	4	4	4	4	5	4	4	4	3	5	5	4
2	2	2	4	3	4	4	4	4	3	2	2	4	4	5
2	2	1	4	4	4	2	4	3	2	1	2	4	4	4
2	2	2	5	5	5	5	4	5	4	4	4	5	4	5
2	2	2	4	3	4	5	5	5	4	4	4	5	4	4
1	2	1	4	4	4	4	4	5	5	4	4	4	4	4
2	2	2	5	4	4	5	4	5	4	4	5	4	4	5
1	1	2	4	3	4	3	4	4	3	3	4	4	4	4
2	1	1	4	4	5	4	4	5	3	3	4	5	4	5
1	1	2	5	4	5	4	4	4	2	2	3	4	4	4
2	2	2	4	4	4	4	5	5	4	4	4	3	4	4
1	2	2	4	4	4	4	4	4	4	3	4	4	4	4
2	2	2	3	3	3	4	4	4	3	3	3	5	5	5
2	1	2	3	3	4	4	3	4	3	3	4	4	4	4
1	2	2	5	4	5	5	5	5	4	5	5	4	2	4
2	2	2	4	4	4	4	5	5	4	4	4	5	5	5
1	1	2	5	5	5	5	5	5	5	5	5	4	4	4
1	2	2	4	4	4	5	5	4	2	2	3	5	4	5
2	1	2	4	4	4	4	5	4	4	4	4	4	4	5
2	1	2	4	2	4	4	5	5	3	4	4	4	4	4
1	2	2	4	4	4	4	4	4	4	4	4	4	4	4
1	2	2	4	5	5	4	5	4	4	4	5	5	4	4
2	2	2	4	4	4	4	4	4	4	4	4	4	4	4
1	2	2	5	4	4	5	5	4	4	4	4	5	4	4
2	1	2	5	4	5	4	5	5	4	4	5	4	5	4
2	2	2	4	4	4	4	4	4	4	4	4	4	4	4
2	2	2	4	4	4	4	5	4	4	4	4	4	3	4
1	1	2	4	4	4	4	4	4	4	4	4	4	3	4
2	2	2	5	4	4	4	5	4	4	4	5	4	4	5
2	2	2	4	4	5	4	5	4	4	4	4	3	2	3
1	2	2	5	5	5	5	5	4	5	4	5	5	5	4
1	1	1	4	3	4	4	4	4	4	4	4	4	4	4
2	2	2	3	4	4	4	5	3	3	2	4	5	3	4
1	2	2	5	3	4	4	4	2	2	2	2	5	4	4
2	1	1	4	4	4	4	4	4	4	4	4	4	4	4
2	2	2	4	2	4	4	4	4	3	2	5	4	2	4
2	2	1	4	4	4	4	4	3	2	2	4	4	4	3
1	2	2	4	4	4	4	4	4	4	4	4	4	4	4
2	1	2	3	2	4	4	3	4	4	4	4	4	4	4
1	1	2	5	5	5	5	5	5	2	2	2	5	5	5
2	2	2	4	4	4	5	4	4	4	5	4	5	5	5
2	2	2	5	4	4	4	4	4	4	3	4	4	2	3
1	2	2	4	4	5	4	5	4	4	3	3	5	4	5
1	2	2	5	4	5	5	5	5	3	2	2	5	5	5
2	2	2	5	3	4	3	4	5	4	3	5	4	4	5
1	2	1	4	4	4	4	4	4	4	4	4	5	4	5
2	2	2	5	4	4	5	5	5	5	5	5	4	4	4
