# Supplementary material for: Measuring Strengths, Opportunities, Aspirations, and Results: Psychometric Properties of the 12-Item SOAR Scale
Source: Front Psychol. 2022 Apr 8;13:854406. doi: 10.3389/fpsyg.2022.854406 (PMC9028961; doi:10.3389/fpsyg.2022.854406)
Supplement: Supplementary file 1 [file Data_Sheet_1.zip › Supplementary Material/5. MEASUREMENT INVARIANCE MODEL 2/Age/a1. configural.dgm]

VERSION 1.1.0
INPUT
TITLE:

MI MODEL 2 AGE;

DATA:
file is Mplus.txt;
VARIABLE:
Names are
Gender Age Ed S1 S2 S3 O1 O2 O3 A1 A2 A3 R1 R2 R3;
USEVARIABLES ARE S1-R3;
GROUPING = Age (1 = 18-34, 2 = 35-54, 3 = 55-74);
ANALYSIS:
ESTIMATOR = MLR;
PROCESSORS= 8;
MODEL:
STR BY
S1@1
S2
S3;
OPP BY
O1@1
O2
O3;
ASP BY
A1@1
A2
A3;
RES BY
R1@1
R2
R3;
SOAR BY STR@1 OPP ASP RES;
MODEL 18-34:
STR BY
S2
S3;
OPP BY
O2
O3;
ASP BY
A2
A3;
RES BY
R2
R3;
[S1@0 S2 S3];
[O1@0 O2 O3];
[A1@0 A2 A3];
[R1@0 R2 R3];
SOAR BY OPP ASP RES;
[STR OPP ASP RES];
[SOAR@0];
MODEL 35-54:
STR BY
S2
S3;
OPP BY
O2
O3;
ASP BY
A2
A3;
RES BY
R2
R3;
[S1@0 S2 S3];
[O1@0 O2 O3];
[A1@0 A2 A3];
[R1@0 R2 R3];
SOAR BY OPP ASP RES;
[STR OPP ASP RES];
[SOAR@0];
MODEL 55-74:
STR BY
S2
S3;
OPP BY
O2
O3;
ASP BY
A2
A3;
RES BY
R2
R3;
[S1@0 S2 S3];
[O1@0 O2 O3];
[A1@0 A2 A3];
[R1@0 R2 R3];
SOAR BY OPP ASP RES;
[STR OPP ASP RES];
[SOAR@0];
INPUT_END
2
0
0
0
MLR
1
GENERAL
3
18-34
35-54
55-74
12
5
0
s1 s2 s3 o1 o2 o3 a1 a2 a3 r1 r2 r3 str opp asp res soar
2
-1 -1 -1 -1 -1 -1 -1 -1 -1 -1 -1 -1 1 1 1 1 0
0
4
str
s1 s2 s3
opp
o1 o2 o3
asp
a1 a2 a3
res
r1 r2 r3
1 1 str s1 1.000 0.000
1 1 str s2 1.079 0.459
1 1 str s3 0.766 0.334
1 1 opp o1 1.000 0.000
1 1 opp o2 0.613 0.172
1 1 opp o3 0.773 0.098
1 1 asp a1 1.000 0.000
1 1 asp a2 0.877 0.175
1 1 asp a3 1.124 0.169
1 1 res r1 1.000 0.000
1 1 res r2 0.845 0.246
1 1 res r3 0.923 0.227
1 1 soar str 1.000 0.000
1 1 soar opp 2.182 0.995
1 1 soar asp 0.656 0.613
1 1 soar res 1.175 0.424
4 1 s1 0.137 0.062
4 1 s2 0.280 0.075
4 1 s3 0.158 0.046
4 1 o1 0.169 0.063
4 1 o2 0.207 0.053
4 1 o3 0.086 0.031
4 1 a1 0.100 0.044
4 1 a2 0.222 0.087
4 1 a3 0.229 0.073
4 1 r1 0.088 0.046
4 1 r2 0.174 0.049
4 1 r3 0.161 0.061
4 1 str 0.113 0.067
4 1 opp 0.002 0.114
4 1 asp 0.384 0.153
4 1 res 0.079 0.053
5 1 soar 0.089 0.068
1 2 str s1 1.000 0.000
1 2 str s2 0.958 0.103
1 2 str s3 0.966 0.098
1 2 opp o1 1.000 0.000
1 2 opp o2 0.778 0.112
1 2 opp o3 1.015 0.108
1 2 asp a1 1.000 0.000
1 2 asp a2 1.045 0.099
1 2 asp a3 0.993 0.095
1 2 res r1 1.000 0.000
1 2 res r2 0.706 0.129
1 2 res r3 0.866 0.099
1 2 soar str 1.000 0.000
1 2 soar opp 1.128 0.225
1 2 soar asp 1.065 0.194
1 2 soar res 0.972 0.177
4 2 s1 0.169 0.045
4 2 s2 0.305 0.040
4 2 s3 0.115 0.033
4 2 o1 0.195 0.038
4 2 o2 0.216 0.032
4 2 o3 0.190 0.046
4 2 a1 0.211 0.046
4 2 a2 0.253 0.073
4 2 a3 0.353 0.080
4 2 r1 0.101 0.037
4 2 r2 0.499 0.088
4 2 r3 0.150 0.036
4 2 str 0.079 0.041
4 2 opp 0.060 0.049
4 2 asp 0.287 0.076
4 2 res 0.220 0.058
5 2 soar 0.172 0.063
1 3 str s1 1.000 0.000
1 3 str s2 1.356 0.269
1 3 str s3 1.027 0.188
1 3 opp o1 1.000 0.000
1 3 opp o2 0.986 0.266
1 3 opp o3 1.304 0.210
1 3 asp a1 1.000 0.000
1 3 asp a2 1.051 0.135
1 3 asp a3 1.007 0.137
1 3 res r1 1.000 0.000
1 3 res r2 1.107 0.224
1 3 res r3 1.104 0.189
1 3 soar str 1.000 0.000
1 3 soar opp 0.771 0.395
1 3 soar asp 1.548 0.770
1 3 soar res 0.801 0.246
4 3 s1 0.193 0.033
4 3 s2 0.151 0.046
4 3 s3 0.140 0.024
4 3 o1 0.118 0.024
4 3 o2 0.189 0.030
4 3 o3 0.127 0.027
4 3 a1 0.127 0.035
4 3 a2 0.195 0.043
4 3 a3 0.366 0.065
4 3 r1 0.180 0.048
4 3 r2 0.481 0.091
4 3 r3 0.121 0.049
4 3 str 0.070 0.037
4 3 opp 0.038 0.028
4 3 asp 0.211 0.086
4 3 res 0.201 0.078
5 3 soar 0.072 0.050
