# Supplementary material for: Measuring Strengths, Opportunities, Aspirations, and Results: Psychometric Properties of the 12-Item SOAR Scale
Source: Front Psychol. 2022 Apr 8;13:854406. doi: 10.3389/fpsyg.2022.854406 (PMC9028961; doi:10.3389/fpsyg.2022.854406)
Supplement: Supplementary file 1 [file Data_Sheet_1.zip › Supplementary Material/5. MEASUREMENT INVARIANCE MODEL 2/Age/a2. metric first-order.dgm]

VERSION 1.1.0
INPUT
TITLE:

MI MODEL 2 AGE;

DATA:
file is Mplus.txt;
VARIABLE:
Names are
Gender Age Ed S1 S2 S3 O1 O2 O3 A1 A2 A3 R1 R2 R3;
USEVARIABLES ARE S1-R3;
GROUPING = Age (1 = 18-34, 2 = 35-54, 3 = 55-74);
ANALYSIS:
ESTIMATOR = MLR;
PROCESSORS= 8;
MODEL:
STR BY
S1@1
S2
S3;
OPP BY
O1@1
O2
O3;
ASP BY
A1@1
A2
A3;
RES BY
R1@1
R2
R3;
SOAR BY STR@1 OPP ASP RES;
MODEL 18-34:
STR BY
S2 (lam1)
S3 (lam2);
OPP BY
O2 (lam3)
O3 (lam4);
ASP BY
A2 (lam5)
A3 (lam6);
RES BY
R2 (lam7)
R3 (lam8);
[S1@0 S2 S3];
[O1@0 O2 O3];
[A1@0 A2 A3];
[R1@0 R2 R3];
SOAR BY OPP ASP RES;
[STR OPP ASP RES];
[SOAR@0];
MODEL 35-54:
STR BY
S2 (lam1)
S3 (lam2);
OPP BY
O2 (lam3)
O3 (lam4);
ASP BY
A2 (lam5)
A3 (lam6);
RES BY
R2 (lam7)
R3 (lam8);
[S1@0 S2 S3];
[O1@0 O2 O3];
[A1@0 A2 A3];
[R1@0 R2 R3];
SOAR BY OPP ASP RES;
[STR OPP ASP RES];
[SOAR@0];
MODEL 55-74:
STR BY
S2 (lam1)
S3 (lam2);
OPP BY
O2 (lam3)
O3 (lam4);
ASP BY
A2 (lam5)
A3 (lam6);
RES BY
R2 (lam7)
R3 (lam8);
[S1@0 S2 S3];
[O1@0 O2 O3];
[A1@0 A2 A3];
[R1@0 R2 R3];
SOAR BY OPP ASP RES;
[STR OPP ASP RES];
[SOAR@0];
INPUT_END
2
0
0
0
MLR
1
GENERAL
3
18-34
35-54
55-74
12
5
0
s1 s2 s3 o1 o2 o3 a1 a2 a3 r1 r2 r3 str opp asp res soar
2
-1 -1 -1 -1 -1 -1 -1 -1 -1 -1 -1 -1 1 1 1 1 0
0
4
str
s1 s2 s3
opp
o1 o2 o3
asp
a1 a2 a3
res
r1 r2 r3
1 1 str s1 1.000 0.000
1 1 str s2 1.083 0.114
91 1 str s2 lam1
1 1 str s3 0.941 0.091
91 1 str s3 lam2
1 1 opp o1 1.000 0.000
1 1 opp o2 0.767 0.095
91 1 opp o2 lam3
1 1 opp o3 0.978 0.087
91 1 opp o3 lam4
1 1 asp a1 1.000 0.000
1 1 asp a2 1.011 0.073
91 1 asp a2 lam5
1 1 asp a3 1.024 0.072
91 1 asp a3 lam6
1 1 res r1 1.000 0.000
1 1 res r2 0.848 0.107
91 1 res r2 lam7
1 1 res r3 0.943 0.085
91 1 res r3 lam8
1 1 soar str 1.000 0.000
1 1 soar opp 2.024 0.821
1 1 soar asp 0.673 0.716
1 1 soar res 1.253 0.312
4 1 s1 0.150 0.037
4 1 s2 0.284 0.057
4 1 s3 0.145 0.039
4 1 o1 0.204 0.062
4 1 o2 0.203 0.054
4 1 o3 0.079 0.030
4 1 a1 0.103 0.038
4 1 a2 0.210 0.087
4 1 a3 0.255 0.063
4 1 r1 0.091 0.040
4 1 r2 0.173 0.045
4 1 r3 0.159 0.055
4 1 str 0.101 0.055
4 1 opp -0.006 0.087
4 1 asp 0.376 0.140
4 1 res 0.081 0.055
5 1 soar 0.075 0.043
1 2 str s1 1.000 0.000
1 2 str s2 1.083 0.114
91 2 str s2 lam1
1 2 str s3 0.941 0.091
91 2 str s3 lam2
1 2 opp o1 1.000 0.000
1 2 opp o2 0.767 0.095
91 2 opp o2 lam3
1 2 opp o3 0.978 0.087
91 2 opp o3 lam4
1 2 asp a1 1.000 0.000
1 2 asp a2 1.011 0.073
91 2 asp a2 lam5
1 2 asp a3 1.024 0.072
91 2 asp a3 lam6
1 2 res r1 1.000 0.000
1 2 res r2 0.848 0.107
91 2 res r2 lam7
1 2 res r3 0.943 0.085
91 2 res r3 lam8
1 2 soar str 1.000 0.000
1 2 soar opp 1.161 0.229
1 2 soar asp 1.097 0.200
1 2 soar res 0.933 0.175
4 2 s1 0.169 0.044
4 2 s2 0.295 0.040
4 2 s3 0.122 0.032
4 2 o1 0.192 0.038
4 2 o2 0.215 0.032
4 2 o3 0.193 0.046
4 2 a1 0.211 0.046
4 2 a2 0.263 0.066
4 2 a3 0.344 0.075
4 2 r1 0.122 0.035
4 2 r2 0.491 0.087
4 2 r3 0.137 0.032
4 2 str 0.076 0.039
4 2 opp 0.064 0.050
4 2 asp 0.283 0.076
4 2 res 0.199 0.052
5 2 soar 0.167 0.062
1 3 str s1 1.000 0.000
1 3 str s2 1.083 0.114
91 3 str s2 lam1
1 3 str s3 0.941 0.091
91 3 str s3 lam2
1 3 opp o1 1.000 0.000
1 3 opp o2 0.767 0.095
91 3 opp o2 lam3
1 3 opp o3 0.978 0.087
91 3 opp o3 lam4
1 3 asp a1 1.000 0.000
1 3 asp a2 1.011 0.073
91 3 asp a2 lam5
1 3 asp a3 1.024 0.072
91 3 asp a3 lam6
1 3 res r1 1.000 0.000
1 3 res r2 0.848 0.107
91 3 res r2 lam7
1 3 res r3 0.943 0.085
91 3 res r3 lam8
1 3 soar str 1.000 0.000
1 3 soar opp 0.743 0.365
1 3 soar asp 1.276 0.597
1 3 soar res 0.739 0.202
4 3 s1 0.178 0.031
4 3 s2 0.179 0.045
4 3 s3 0.143 0.025
4 3 o1 0.104 0.023
4 3 o2 0.195 0.024
4 3 o3 0.144 0.029
4 3 a1 0.123 0.030
4 3 a2 0.204 0.040
4 3 a3 0.361 0.061
4 3 r1 0.153 0.047
4 3 r2 0.505 0.076
4 3 r3 0.142 0.038
4 3 str 0.074 0.048
4 3 opp 0.055 0.032
4 3 asp 0.227 0.083
4 3 res 0.248 0.080
5 3 soar 0.101 0.057
