# Supplementary material for: Measuring Strengths, Opportunities, Aspirations, and Results: Psychometric Properties of the 12-Item SOAR Scale
Source: Front Psychol. 2022 Apr 8;13:854406. doi: 10.3389/fpsyg.2022.854406 (PMC9028961; doi:10.3389/fpsyg.2022.854406)
Supplement: Supplementary file 1 [file Data_Sheet_1.zip › Supplementary Material/5. MEASUREMENT INVARIANCE MODEL 2/Age/a2. metric first-order.out]

Mplus VERSION 8.6
MUTHEN & MUTHEN
02/24/2022   2:52 PM

INPUT INSTRUCTIONS

  Title:
  MI MODEL 2 AGE;

  DATA:
  file is Mplus.txt;


  VARIABLE:
  Names are
  Gender Age Ed S1 S2 S3 O1 O2 O3 A1 A2 A3 R1 R2 R3;


  USEVARIABLES ARE S1-R3;
  !GROUPING = Gender (1 = Female, 2 = Male);
  !GROUPING = Ed (1 = UG, 2 = Grad);
  GROUPING = Age (1 = 18-34, 2 = 35-54, 3 = 55-74);

  Analysis:
  ESTIMATOR = MLR;
  PROCESSORS= 8;
  !MODEL IS CONFIGURAL METRIC SCALAR;

  Model:
  STR BY
  S1@1
  S2
  S3;

  OPP BY
  O1@1
  O2
  O3;

  ASP BY
  A1@1
  A2
  A3;

  RES BY
  R1@1
  R2
  R3;

  SOAR BY STR@1 OPP ASP RES;

  MODEL 18-34:

  STR BY
  S2 (lam1)
  S3 (lam2);

  OPP BY
  O2 (lam3)
  O3 (lam4);

  ASP BY
  A2 (lam5)
  A3 (lam6);

  RES BY
  R2 (lam7)
  R3 (lam8);

  [S1@0 S2 S3];
  [O1@0 O2 O3];
  [A1@0 A2 A3];
  [R1@0 R2 R3];

  SOAR BY OPP ASP RES;
  [STR OPP ASP RES];
  [SOAR@0];

  MODEL 35-54:

  STR BY
  S2 (lam1)
  S3 (lam2);

  OPP BY
  O2 (lam3)
  O3 (lam4);

  ASP BY
  A2 (lam5)
  A3 (lam6);

  RES BY
  R2 (lam7)
  R3 (lam8);

  [S1@0 S2 S3];
  [O1@0 O2 O3];
  [A1@0 A2 A3];
  [R1@0 R2 R3];

  SOAR BY OPP ASP RES;
  [STR OPP ASP RES];
  [SOAR@0];

  MODEL 55-74:

  STR BY
  S2 (lam1)
  S3 (lam2);

  OPP BY
  O2 (lam3)
  O3 (lam4);

  ASP BY
  A2 (lam5)
  A3 (lam6);

  RES BY
  R2 (lam7)
  R3 (lam8);

  [S1@0 S2 S3];
  [O1@0 O2 O3];
  [A1@0 A2 A3];
  [R1@0 R2 R3];

  SOAR BY OPP ASP RES;
  [STR OPP ASP RES];
  [SOAR@0];


INPUT READING TERMINATED NORMALLY


MI MODEL 2 AGE;

SUMMARY OF ANALYSIS

Number of groups                                                 3
Number of observations
   Group 18-34                                                  47
   Group 35-54                                                 134
   Group 55-74                                                 104
   Total sample size                                           285

Number of dependent variables                                   12
Number of independent variables                                  0
Number of continuous latent variables                            5

Observed dependent variables

  Continuous
   S1          S2          S3          O1          O2          O3
   A1          A2          A3          R1          R2          R3

Continuous latent variables
   STR         OPP         ASP         RES         SOAR

Variables with special functions

  Grouping variable     AGE

Estimator                                                      MLR
Information matrix                                        OBSERVED
Maximum number of iterations                                  1000
Convergence criterion                                    0.500D-04
Maximum number of steepest descent iterations                   20

Input data file(s)
  Mplus.txt

Input data format  FREE


UNIVARIATE SAMPLE STATISTICS


     UNIVARIATE HIGHER-ORDER MOMENT DESCRIPTIVE STATISTICS FOR 18-34

         Variable/         Mean/     Skewness/   Minimum/ % with                Percentiles
        Sample Size      Variance    Kurtosis    Maximum  Min/Max      20%/60%    40%/80%    Median

     S1                    4.043      -0.004       3.000   14.89%       4.000      4.000      4.000
              47.000       0.339      -0.062       5.000   19.15%       4.000      4.000
     S2                    3.681      -0.477       2.000    6.38%       3.000      4.000      4.000
              47.000       0.515       0.137       5.000    8.51%       4.000      4.000
     S3                    4.021       0.025       3.000   12.77%       4.000      4.000      4.000
              47.000       0.276       0.613       5.000   14.89%       4.000      4.000
     O1                    3.957      -0.485       2.000    4.26%       3.000      4.000      4.000
              47.000       0.594       0.011       5.000   23.40%       4.000      5.000
     O2                    4.128      -0.642       2.000    2.13%       4.000      4.000      4.000
              47.000       0.367       2.020       5.000   23.40%       4.000      5.000
     O3                    4.000       0.000       3.000   17.02%       4.000      4.000      4.000
              47.000       0.340      -0.063       5.000   17.02%       4.000      4.000
     A1                    3.660      -1.075       2.000   10.64%       3.000      4.000      4.000
              47.000       0.522       0.612       5.000    4.26%       4.000      4.000
     A2                    3.532      -0.899       2.000   12.77%       3.000      4.000      4.000
              47.000       0.547      -0.157       5.000    2.13%       4.000      4.000
     A3                    3.702      -0.535       2.000   12.77%       3.000      4.000      4.000
              47.000       0.762      -0.342       5.000   14.89%       4.000      4.000
     R1                    4.085       0.066       3.000   10.64%       4.000      4.000      4.000
              47.000       0.291       0.335       5.000   19.15%       4.000      4.000
     R2                    4.021       0.005       3.000   14.89%       4.000      4.000      4.000
              47.000       0.319       0.133       5.000   17.02%       4.000      4.000
     R3                    4.085      -0.003       3.000   12.77%       4.000      4.000      4.000
              47.000       0.333      -0.063       5.000   21.28%       4.000      5.000


     UNIVARIATE HIGHER-ORDER MOMENT DESCRIPTIVE STATISTICS FOR 35-54

         Variable/         Mean/     Skewness/   Minimum/ % with                Percentiles
        Sample Size      Variance    Kurtosis    Maximum  Min/Max      20%/60%    40%/80%    Median

     S1                    4.239      -0.772       2.000    2.24%       4.000      4.000      4.000
             134.000       0.421       1.523       5.000   33.58%       4.000      5.000
     S2                    3.769      -0.523       2.000    5.97%       3.000      4.000      4.000
             134.000       0.536       0.275       5.000   11.94%       4.000      4.000
     S3                    4.127      -0.473       2.000    1.49%       4.000      4.000      4.000
             134.000       0.350       1.586       5.000   23.13%       4.000      5.000
     O1                    4.060      -0.627       2.000    2.99%       4.000      4.000      4.000
             134.000       0.474       0.892       5.000   23.88%       4.000      5.000
     O2                    4.201      -0.352       2.000    0.75%       4.000      4.000      4.000
             134.000       0.385       0.291       5.000   30.60%       4.000      5.000
     O3                    4.119      -0.839       2.000    3.73%       4.000      4.000      4.000
             134.000       0.478       1.510       5.000   26.87%       4.000      5.000
     A1                    3.754      -0.522       2.000    9.70%       3.000      4.000      4.000
             134.000       0.693      -0.158       5.000   15.67%       4.000      4.000
     A2                    3.590      -0.598       1.000    1.49%       3.000      4.000      4.000
             134.000       0.779       0.086       5.000   11.19%       4.000      4.000
     A3                    4.022      -0.757       2.000    8.96%       3.000      4.000      4.000
             134.000       0.828      -0.152       5.000   33.58%       4.000      5.000
     R1                    4.127      -0.708       2.000    2.99%       4.000      4.000      4.000
             134.000       0.484       0.981       5.000   28.36%       4.000      5.000
     R2                    3.813      -0.815       2.000   11.19%       3.000      4.000      4.000
             134.000       0.689       0.315       5.000   15.67%       4.000      4.000
     R3                    4.104      -0.737       2.000    2.99%       4.000      4.000      4.000
             134.000       0.437       1.539       5.000   24.63%       4.000      5.000


     UNIVARIATE HIGHER-ORDER MOMENT DESCRIPTIVE STATISTICS FOR 55-74

         Variable/         Mean/     Skewness/   Minimum/ % with                Percentiles
        Sample Size      Variance    Kurtosis    Maximum  Min/Max      20%/60%    40%/80%    Median

     S1                    4.173      -0.032       3.000    9.62%       4.000      4.000      4.000
             104.000       0.335      -0.258       5.000   26.92%       4.000      5.000
     S2                    3.827      -0.697       2.000    3.85%       3.000      4.000      4.000
             104.000       0.412       1.123       5.000    9.62%       4.000      4.000
     S3                    4.163       0.106       3.000    7.69%       4.000      4.000      4.000
             104.000       0.291       0.069       5.000   24.04%       4.000      5.000
     O1                    4.202       0.816       3.000    1.92%       4.000      4.000      4.000
             104.000       0.200       0.291       5.000   22.12%       4.000      5.000
     O2                    4.356       0.181       3.000    1.92%       4.000      4.000      4.000
             104.000       0.268      -1.056       5.000   37.50%       4.000      5.000
     O3                    4.154       0.205       3.000    6.73%       4.000      4.000      4.000
             104.000       0.265       0.324       5.000   22.12%       4.000      5.000
     A1                    3.587      -0.621       2.000    8.65%       3.000      4.000      4.000
             104.000       0.512       0.021       5.000    4.81%       4.000      4.000
     A2                    3.625      -0.653       2.000   11.54%       3.000      4.000      4.000
             104.000       0.619      -0.064       5.000    7.69%       4.000      4.000
     A3                    4.067      -0.746       2.000    6.73%       3.000      4.000      4.000
             104.000       0.755      -0.056       5.000   34.62%       4.000      5.000
     R1                    4.231      -0.690       2.000    1.92%       4.000      4.000      4.000
             104.000       0.428       1.104       5.000   33.65%       4.000      5.000
     R2                    3.846      -0.526       2.000    9.62%       3.000      4.000      4.000
             104.000       0.784      -0.357       5.000   23.08%       4.000      5.000
     R3                    4.221      -0.465       2.000    0.96%       4.000      4.000      4.000
             104.000       0.422       0.214       5.000   33.65%       4.000      5.000


THE MODEL ESTIMATION TERMINATED NORMALLY

     WARNING:  THE LATENT VARIABLE COVARIANCE MATRIX (PSI) IN GROUP 18-34
     IS NOT POSITIVE DEFINITE.  THIS COULD INDICATE A NEGATIVE VARIANCE/
     RESIDUAL VARIANCE FOR A LATENT VARIABLE, A CORRELATION GREATER OR EQUAL
     TO ONE BETWEEN TWO LATENT VARIABLES, OR A LINEAR DEPENDENCY AMONG MORE
     THAN TWO LATENT VARIABLES.  CHECK THE TECH4 OUTPUT FOR MORE INFORMATION.
     PROBLEM INVOLVING VARIABLE OPP.


MODEL FIT INFORMATION

Number of Free Parameters                      104

Loglikelihood

          H0 Value                       -2861.484
          H0 Scaling Correction Factor      1.2111
            for MLR
          H1 Value                       -2739.905
          H1 Scaling Correction Factor      1.1063
            for MLR

Information Criteria

          Akaike (AIC)                    5930.969
          Bayesian (BIC)                  6310.828
          Sample-Size Adjusted BIC        5981.037
            (n* = (n + 2) / 24)

Chi-Square Test of Model Fit

          Value                            233.668*
          Degrees of Freedom                   166
          P-Value                           0.0004
          Scaling Correction Factor         1.0406
            for MLR

Chi-Square Contribution From Each Group

          18-34                             72.200
          35-54                             75.012
          55-74                             86.456

*   The chi-square value for MLM, MLMV, MLR, ULSMV, WLSM and WLSMV cannot be used
    for chi-square difference testing in the regular way.  MLM, MLR and WLSM
    chi-square difference testing is described on the Mplus website.  MLMV, WLSMV,
    and ULSMV difference testing is done using the DIFFTEST option.

RMSEA (Root Mean Square Error Of Approximation)

          Estimate                           0.066
          90 Percent C.I.                    0.045  0.084
          Probability RMSEA <= .05           0.104

CFI/TLI

          CFI                                0.944
          TLI                                0.933

Chi-Square Test of Model Fit for the Baseline Model

          Value                           1406.348
          Degrees of Freedom                   198
          P-Value                           0.0000

SRMR (Standardized Root Mean Square Residual)

          Value                              0.095


MODEL RESULTS

                                                    Two-Tailed
                    Estimate       S.E.  Est./S.E.    P-Value

Group 18-34

 STR      BY
    S1                 1.000      0.000    999.000    999.000
    S2                 1.083      0.114      9.502      0.000
    S3                 0.941      0.091     10.300      0.000

 OPP      BY
    O1                 1.000      0.000    999.000    999.000
    O2                 0.767      0.095      8.107      0.000
    O3                 0.978      0.087     11.187      0.000

 ASP      BY
    A1                 1.000      0.000    999.000    999.000
    A2                 1.011      0.073     13.845      0.000
    A3                 1.024      0.072     14.276      0.000

 RES      BY
    R1                 1.000      0.000    999.000    999.000
    R2                 0.848      0.107      7.898      0.000
    R3                 0.943      0.085     11.084      0.000

 SOAR     BY
    STR                1.000      0.000    999.000    999.000
    OPP                2.024      0.821      2.467      0.014
    ASP                0.673      0.716      0.940      0.347
    RES                1.253      0.312      4.013      0.000

 Means
    SOAR               0.000      0.000    999.000    999.000

 Intercepts
    S1                 0.000      0.000    999.000    999.000
    S2                -0.696      0.475     -1.463      0.143
    S3                 0.218      0.376      0.580      0.562
    O1                 0.000      0.000    999.000    999.000
    O2                 1.091      0.392      2.783      0.005
    O3                 0.129      0.365      0.353      0.724
    A1                 0.000      0.000    999.000    999.000
    A2                -0.166      0.303     -0.549      0.583
    A3                -0.046      0.262     -0.175      0.861
    R1                 0.000      0.000    999.000    999.000
    R2                 0.559      0.436      1.280      0.201
    R3                 0.231      0.351      0.659      0.510
    STR                4.043      0.085     47.627      0.000
    OPP                3.957      0.112     35.204      0.000
    ASP                3.660      0.105     34.712      0.000
    RES                4.085      0.079     51.950      0.000

 Variances
    SOAR               0.075      0.043      1.734      0.083

 Residual Variances
    S1                 0.150      0.037      4.002      0.000
    S2                 0.284      0.057      4.999      0.000
    S3                 0.145      0.039      3.722      0.000
    O1                 0.204      0.062      3.283      0.001
    O2                 0.203      0.054      3.777      0.000
    O3                 0.079      0.030      2.636      0.008
    A1                 0.103      0.038      2.694      0.007
    A2                 0.210      0.087      2.410      0.016
    A3                 0.255      0.063      4.056      0.000
    R1                 0.091      0.040      2.293      0.022
    R2                 0.173      0.045      3.821      0.000
    R3                 0.159      0.055      2.869      0.004
    STR                0.101      0.055      1.819      0.069
    OPP               -0.006      0.087     -0.073      0.942
    ASP                0.376      0.140      2.682      0.007
    RES                0.081      0.055      1.479      0.139

Group 35-54

 STR      BY
    S1                 1.000      0.000    999.000    999.000
    S2                 1.083      0.114      9.502      0.000
    S3                 0.941      0.091     10.300      0.000

 OPP      BY
    O1                 1.000      0.000    999.000    999.000
    O2                 0.767      0.095      8.107      0.000
    O3                 0.978      0.087     11.187      0.000

 ASP      BY
    A1                 1.000      0.000    999.000    999.000
    A2                 1.011      0.073     13.845      0.000
    A3                 1.024      0.072     14.276      0.000

 RES      BY
    R1                 1.000      0.000    999.000    999.000
    R2                 0.848      0.107      7.898      0.000
    R3                 0.943      0.085     11.084      0.000

 SOAR     BY
    STR                1.000      0.000    999.000    999.000
    OPP                1.161      0.229      5.079      0.000
    ASP                1.097      0.200      5.489      0.000
    RES                0.933      0.175      5.348      0.000

 Means
    SOAR               0.000      0.000    999.000    999.000

 Intercepts
    S1                 0.000      0.000    999.000    999.000
    S2                -0.820      0.494     -1.661      0.097
    S3                 0.139      0.399      0.349      0.727
    O1                 0.000      0.000    999.000    999.000
    O2                 1.086      0.385      2.820      0.005
    O3                 0.148      0.356      0.416      0.678
    A1                 0.000      0.000    999.000    999.000
    A2                -0.204      0.273     -0.747      0.455
    A3                 0.178      0.275      0.648      0.517
    R1                 0.000      0.000    999.000    999.000
    R2                 0.315      0.452      0.697      0.486
    R3                 0.211      0.355      0.595      0.552
    STR                4.239      0.056     75.661      0.000
    OPP                4.060      0.059     68.255      0.000
    ASP                3.754      0.072     52.194      0.000
    RES                4.127      0.060     68.674      0.000

 Variances
    SOAR               0.167      0.062      2.681      0.007

 Residual Variances
    S1                 0.169      0.044      3.817      0.000
    S2                 0.295      0.040      7.407      0.000
    S3                 0.122      0.032      3.837      0.000
    O1                 0.192      0.038      5.018      0.000
    O2                 0.215      0.032      6.775      0.000
    O3                 0.193      0.046      4.164      0.000
    A1                 0.211      0.046      4.569      0.000
    A2                 0.263      0.066      3.963      0.000
    A3                 0.344      0.075      4.563      0.000
    R1                 0.122      0.035      3.486      0.000
    R2                 0.491      0.087      5.645      0.000
    R3                 0.137      0.032      4.282      0.000
    STR                0.076      0.039      1.951      0.051
    OPP                0.064      0.050      1.286      0.199
    ASP                0.283      0.076      3.743      0.000
    RES                0.199      0.052      3.805      0.000

Group 55-74

 STR      BY
    S1                 1.000      0.000    999.000    999.000
    S2                 1.083      0.114      9.502      0.000
    S3                 0.941      0.091     10.300      0.000

 OPP      BY
    O1                 1.000      0.000    999.000    999.000
    O2                 0.767      0.095      8.107      0.000
    O3                 0.978      0.087     11.187      0.000

 ASP      BY
    A1                 1.000      0.000    999.000    999.000
    A2                 1.011      0.073     13.845      0.000
    A3                 1.024      0.072     14.276      0.000

 RES      BY
    R1                 1.000      0.000    999.000    999.000
    R2                 0.848      0.107      7.898      0.000
    R3                 0.943      0.085     11.084      0.000

 SOAR     BY
    STR                1.000      0.000    999.000    999.000
    OPP                0.743      0.365      2.034      0.042
    ASP                1.276      0.597      2.138      0.032
    RES                0.739      0.202      3.653      0.000

 Means
    SOAR               0.000      0.000    999.000    999.000

 Intercepts
    S1                 0.000      0.000    999.000    999.000
    S2                -0.691      0.485     -1.425      0.154
    S3                 0.238      0.387      0.613      0.540
    O1                 0.000      0.000    999.000    999.000
    O2                 1.132      0.397      2.849      0.004
    O3                 0.043      0.367      0.118      0.906
    A1                 0.000      0.000    999.000    999.000
    A2                 0.001      0.275      0.003      0.998
    A3                 0.394      0.276      1.426      0.154
    R1                 0.000      0.000    999.000    999.000
    R2                 0.260      0.469      0.555      0.579
    R3                 0.230      0.370      0.621      0.534
    STR                4.173      0.057     73.481      0.000
    OPP                4.202      0.044     95.912      0.000
    ASP                3.587      0.070     51.129      0.000
    RES                4.231      0.064     65.987      0.000

 Variances
    SOAR               0.101      0.057      1.766      0.077

 Residual Variances
    S1                 0.178      0.031      5.671      0.000
    S2                 0.179      0.045      3.935      0.000
    S3                 0.143      0.025      5.708      0.000
    O1                 0.104      0.023      4.422      0.000
    O2                 0.195      0.024      8.031      0.000
    O3                 0.144      0.029      4.880      0.000
    A1                 0.123      0.030      4.148      0.000
    A2                 0.204      0.040      5.160      0.000
    A3                 0.361      0.061      5.910      0.000
    R1                 0.153      0.047      3.264      0.001
    R2                 0.505      0.076      6.689      0.000
    R3                 0.142      0.038      3.743      0.000
    STR                0.074      0.048      1.546      0.122
    OPP                0.055      0.032      1.733      0.083
    ASP                0.227      0.083      2.725      0.006
    RES                0.248      0.080      3.116      0.002


QUALITY OF NUMERICAL RESULTS

     Condition Number for the Information Matrix              0.319E-04
       (ratio of smallest to largest eigenvalue)


DIAGRAM INFORMATION

  Use View Diagram under the Diagram menu in the Mplus Editor to view the diagram.
  If running Mplus from the Mplus Diagrammer, the diagram opens automatically.

  Diagram output
    g:\my drive\matt&jackie shared folder\publishing\soar development paper_frontiers\revision\resubmission\supplementar

     Beginning Time:  14:52:25
        Ending Time:  14:52:25
       Elapsed Time:  00:00:00


MUTHEN & MUTHEN
3463 Stoner Ave.
Los Angeles, CA  90066

Tel: (310) 391-9971
Fax: (310) 391-8971
Web: www.StatModel.com
Support: Support@StatModel.com

Copyright (c) 1998-2021 Muthen & Muthen
