# Supplementary material for: Measuring Strengths, Opportunities, Aspirations, and Results: Psychometric Properties of the 12-Item SOAR Scale
Source: Front Psychol. 2022 Apr 8;13:854406. doi: 10.3389/fpsyg.2022.854406 (PMC9028961; doi:10.3389/fpsyg.2022.854406)
Supplement: Supplementary file 1 [file Data_Sheet_1.zip › Supplementary Material/5. MEASUREMENT INVARIANCE MODEL 2/Age/a4. scalar first-order.dgm]

VERSION 1.1.0
INPUT
TITLE:

MI MODEL 2 AGE;

DATA:
file is Mplus.txt;
VARIABLE:
Names are
Gender Age Ed S1 S2 S3 O1 O2 O3 A1 A2 A3 R1 R2 R3;
USEVARIABLES ARE S1-R3;
GROUPING = Age (1 = 18-34, 2 = 35-54, 3 = 55-74);
ANALYSIS:
ESTIMATOR = MLR;
PROCESSORS= 8;
MODEL:
STR BY
S1@1
S2
S3;
OPP BY
O1@1
O2
O3;
ASP BY
A1@1
A2
A3;
RES BY
R1@1
R2
R3;
SOAR BY STR@1 OPP ASP RES;
MODEL 18-34:
STR BY
S2 (lam1)
S3 (lam2);
OPP BY
O2 (lam3)
O3 (lam4);
ASP BY
A2 (lam5)
A3 (lam6);
RES BY
R2 (lam7)
R3 (lam8);
[S1@0 S2 S3] (intcpt1-intcpt3);
[O1@0 O2 O3] (intcpt4-intcpt6);
[A1@0 A2 A3] (intcpt7-intcpt9);
[R1@0 R2 R3] (intcpt10-intcpt12);
SOAR BY OPP ASP RES (lam9-lam11);
[STR OPP ASP RES];
[SOAR@0];
MODEL 35-54:
STR BY
S2 (lam1)
S3 (lam2);
OPP BY
O2 (lam3)
O3 (lam4);
ASP BY
A2 (lam5)
A3 (lam6);
RES BY
R2 (lam7)
R3 (lam8);
[S1@0 S2 S3] (intcpt1-intcpt3);
[O1@0 O2 O3] (intcpt4-intcpt6);
[A1@0 A2 A3] (intcpt7-intcpt9);
[R1@0 R2 R3] (intcpt10-intcpt12);
SOAR BY OPP ASP RES (lam9-lam11);
[STR OPP ASP RES];
[SOAR@0];
MODEL 55-74:
STR BY
S2 (lam1)
S3 (lam2);
OPP BY
O2 (lam3)
O3 (lam4);
ASP BY
A2 (lam5)
A3 (lam6);
RES BY
R2 (lam7)
R3 (lam8);
[S1@0 S2 S3] (intcpt1-intcpt3);
[O1@0 O2 O3] (intcpt4-intcpt6);
[A1@0 A2 A3] (intcpt7-intcpt9);
[R1@0 R2 R3] (intcpt10-intcpt12);
SOAR BY OPP ASP RES (lam9-lam11);
[STR OPP ASP RES];
[SOAR@0];
INPUT_END
2
0
0
0
MLR
1
GENERAL
3
18-34
35-54
55-74
12
5
0
s1 s2 s3 o1 o2 o3 a1 a2 a3 r1 r2 r3 str opp asp res soar
2
-1 -1 -1 -1 -1 -1 -1 -1 -1 -1 -1 -1 1 1 1 1 0
0
4
str
s1 s2 s3
opp
o1 o2 o3
asp
a1 a2 a3
res
r1 r2 r3
1 1 str s1 1.000 0.000
1 1 str s2 1.079 0.113
91 1 str s2 lam1
1 1 str s3 0.948 0.093
91 1 str s3 lam2
1 1 opp o1 1.000 0.000
1 1 opp o2 0.779 0.090
91 1 opp o2 lam3
1 1 opp o3 0.987 0.085
91 1 opp o3 lam4
1 1 asp a1 1.000 0.000
1 1 asp a2 1.018 0.077
91 1 asp a2 lam5
1 1 asp a3 1.041 0.081
91 1 asp a3 lam6
1 1 res r1 1.000 0.000
1 1 res r2 0.834 0.108
91 1 res r2 lam7
1 1 res r3 0.958 0.086
91 1 res r3 lam8
1 1 soar str 1.000 0.000
1 1 soar opp 1.191 0.235
91 1 soar opp lam9
1 1 soar asp 1.094 0.175
91 1 soar asp lam10
1 1 soar res 0.958 0.149
91 1 soar res lam11
4 1 s1 0.145 0.036
4 1 s2 0.287 0.056
4 1 s3 0.151 0.040
4 1 o1 0.210 0.062
4 1 o2 0.215 0.058
4 1 o3 0.067 0.027
4 1 a1 0.123 0.045
4 1 a2 0.206 0.093
4 1 a3 0.293 0.078
4 1 r1 0.093 0.042
4 1 r2 0.199 0.047
4 1 r3 0.163 0.062
4 1 str 0.080 0.048
4 1 opp 0.079 0.052
4 1 asp 0.388 0.174
4 1 res 0.073 0.047
5 1 soar 0.121 0.039
1 2 str s1 1.000 0.000
1 2 str s2 1.079 0.113
91 2 str s2 lam1
1 2 str s3 0.948 0.093
91 2 str s3 lam2
1 2 opp o1 1.000 0.000
1 2 opp o2 0.779 0.090
91 2 opp o2 lam3
1 2 opp o3 0.987 0.085
91 2 opp o3 lam4
1 2 asp a1 1.000 0.000
1 2 asp a2 1.018 0.077
91 2 asp a2 lam5
1 2 asp a3 1.041 0.081
91 2 asp a3 lam6
1 2 res r1 1.000 0.000
1 2 res r2 0.834 0.108
91 2 res r2 lam7
1 2 res r3 0.958 0.086
91 2 res r3 lam8
1 2 soar str 1.000 0.000
1 2 soar opp 1.191 0.235
91 2 soar opp lam9
1 2 soar asp 1.094 0.175
91 2 soar asp lam10
1 2 soar res 0.958 0.149
91 2 soar res lam11
4 2 s1 0.172 0.045
4 2 s2 0.297 0.042
4 2 s3 0.121 0.031
4 2 o1 0.194 0.038
4 2 o2 0.215 0.032
4 2 o3 0.194 0.045
4 2 a1 0.218 0.047
4 2 a2 0.268 0.070
4 2 a3 0.340 0.076
4 2 r1 0.125 0.035
4 2 r2 0.494 0.090
4 2 r3 0.134 0.032
4 2 str 0.079 0.038
4 2 opp 0.059 0.047
4 2 asp 0.280 0.075
4 2 res 0.195 0.049
5 2 soar 0.161 0.060
1 3 str s1 1.000 0.000
1 3 str s2 1.079 0.113
91 3 str s2 lam1
1 3 str s3 0.948 0.093
91 3 str s3 lam2
1 3 opp o1 1.000 0.000
1 3 opp o2 0.779 0.090
91 3 opp o2 lam3
1 3 opp o3 0.987 0.085
91 3 opp o3 lam4
1 3 asp a1 1.000 0.000
1 3 asp a2 1.018 0.077
91 3 asp a2 lam5
1 3 asp a3 1.041 0.081
91 3 asp a3 lam6
1 3 res r1 1.000 0.000
1 3 res r2 0.834 0.108
91 3 res r2 lam7
1 3 res r3 0.958 0.086
91 3 res r3 lam8
1 3 soar str 1.000 0.000
1 3 soar opp 1.191 0.235
91 3 soar opp lam9
1 3 soar asp 1.094 0.175
91 3 soar asp lam10
1 3 soar res 0.958 0.149
91 3 soar res lam11
4 3 s1 0.185 0.033
4 3 s2 0.182 0.047
4 3 s3 0.136 0.025
4 3 o1 0.106 0.022
4 3 o2 0.195 0.025
4 3 o3 0.146 0.030
4 3 a1 0.136 0.033
4 3 a2 0.206 0.042
4 3 a3 0.369 0.064
4 3 r1 0.162 0.049
4 3 r2 0.525 0.079
4 3 r3 0.131 0.038
4 3 str 0.100 0.028
4 3 opp 0.029 0.025
4 3 asp 0.265 0.064
4 3 res 0.253 0.069
5 3 soar 0.065 0.024
