# Supplementary material for: Measuring Strengths, Opportunities, Aspirations, and Results: Psychometric Properties of the 12-Item SOAR Scale
Source: Front Psychol. 2022 Apr 8;13:854406. doi: 10.3389/fpsyg.2022.854406 (PMC9028961; doi:10.3389/fpsyg.2022.854406)
Supplement: Supplementary file 1 [file Data_Sheet_1.zip › Supplementary Material/5. MEASUREMENT INVARIANCE MODEL 2/Education/correlations comparisons education.dgm]

VERSION 1.1.0
INPUT
TITLE:

Correlations comparisons Education;

DATA:
file is Mplus.txt;
VARIABLE:
Names are
Gender Age Ed S1 S2 S3 O1 O2 O3 A1 A2 A3 R1 R2 R3;
USEVARIABLES ARE S1-R3;
GROUPING = Ed (1 = UG, 2 = Grad);
ANALYSIS:
ESTIMATOR = ML;
PROCESSORS= 8;
OUTPUT:
STDYX
MODEL:
STR BY S1-S3;
OPP BY O1-O3;
ASP BY A1-A3;
RES BY R1-R3;
MODEL UG:
STR WITH OPP-RES (a);
MODEL GRAD:
STR WITH OPP-RES (b);
INPUT_END
2
2
0
2
ML
1
GENERAL
2
UG
GRAD
12
4
0
s1 s2 s3 o1 o2 o3 a1 a2 a3 r1 r2 r3 str opp asp res
1
-1 -1 -1 -1 -1 -1 -1 -1 -1 -1 -1 -1 0 0 0 0
0
4
str
s1 s2 s3
opp
o1 o2 o3
asp
a1 a2 a3
res
r1 r2 r3
1 1 str s1 1.000 0.000
1 1 str s2 1.080 0.106
1 1 str s3 0.925 0.089
1 1 opp o1 1.000 0.000
1 1 opp o2 0.784 0.079
1 1 opp o3 1.003 0.083
1 1 asp a1 1.000 0.000
1 1 asp a2 1.035 0.071
1 1 asp a3 1.033 0.079
1 1 res r1 1.000 0.000
1 1 res r2 0.850 0.092
1 1 res r3 0.969 0.079
2 1 opp str 0.131 0.034
92 1 opp str a
2 1 asp str 0.131 0.034
92 1 asp str a
2 1 asp opp 0.220 0.053
2 1 res str 0.131 0.034
92 1 res str a
2 1 res opp 0.144 0.040
2 1 res asp 0.131 0.049
4 1 s1 0.116 0.031
4 1 s2 0.192 0.045
4 1 s3 0.134 0.032
4 1 o1 0.235 0.049
4 1 o2 0.232 0.045
4 1 o3 0.112 0.031
4 1 a1 0.210 0.058
4 1 a2 0.229 0.060
4 1 a3 0.468 0.100
4 1 r1 0.125 0.037
4 1 r2 0.398 0.075
4 1 r3 0.143 0.035
5 1 str 0.199 0.047
5 1 opp 0.206 0.049
5 1 asp 0.499 0.102
5 1 res 0.215 0.052
1 2 str s1 1.000 0.000
1 2 str s2 1.080 0.106
1 2 str s3 0.925 0.089
1 2 opp o1 1.000 0.000
1 2 opp o2 0.784 0.079
1 2 opp o3 1.003 0.083
1 2 asp a1 1.000 0.000
1 2 asp a2 1.035 0.071
1 2 asp a3 1.033 0.079
1 2 res r1 1.000 0.000
1 2 res r2 0.850 0.092
1 2 res r3 0.969 0.079
2 2 opp str 0.134 0.020
92 2 opp str b
2 2 asp str 0.134 0.020
92 2 asp str b
2 2 asp opp 0.137 0.026
2 2 res str 0.134 0.020
92 2 res str b
2 2 res opp 0.140 0.025
2 2 res asp 0.050 0.028
4 2 s1 0.187 0.025
4 2 s2 0.262 0.033
4 2 s3 0.141 0.020
4 2 o1 0.154 0.022
4 2 o2 0.199 0.023
4 2 o3 0.162 0.024
4 2 a1 0.161 0.027
4 2 a2 0.226 0.033
4 2 a3 0.314 0.039
4 2 r1 0.141 0.026
4 2 r2 0.466 0.049
4 2 r3 0.133 0.026
5 2 str 0.208 0.035
5 2 opp 0.229 0.031
5 2 asp 0.393 0.048
5 2 res 0.331 0.041
11 1 str s1 0.794 0.056
11 1 str s2 0.739 0.063
11 1 str s3 0.748 0.061
11 1 opp o1 0.684 0.062
11 1 opp o2 0.594 0.066
11 1 opp o3 0.806 0.056
11 1 asp a1 0.839 0.047
11 1 asp a2 0.837 0.045
11 1 asp a3 0.730 0.053
11 1 res r1 0.795 0.066
11 1 res r2 0.530 0.067
11 1 res r3 0.765 0.054
12 1 opp str 0.648 0.099
92 1 opp str a
12 1 asp str 0.417 0.081
92 1 asp str a
12 1 asp opp 0.686 0.092
12 1 res str 0.635 0.097
92 1 res str a
12 1 res opp 0.684 0.106
12 1 res asp 0.399 0.126
14 1 s1 0.369 0.088
14 1 s2 0.453 0.093
14 1 s3 0.440 0.092
14 1 o1 0.532 0.084
14 1 o2 0.647 0.079
14 1 o3 0.351 0.091
14 1 a1 0.296 0.079
14 1 a2 0.300 0.074
14 1 a3 0.468 0.077
14 1 r1 0.368 0.105
14 1 r2 0.719 0.071
14 1 r3 0.415 0.082
15 1 str 1.000 0.0000000001000
15 1 opp 1.000 0.0000000001000
15 1 asp 1.000 0.0000000001000
15 1 res 1.000 0.0000000001000
11 2 str s1 0.726 0.042
11 2 str s2 0.693 0.043
11 2 str s3 0.747 0.040
11 2 opp o1 0.773 0.035
11 2 opp o2 0.644 0.046
11 2 opp o3 0.766 0.039
11 2 asp a1 0.842 0.028
11 2 asp a2 0.807 0.032
11 2 asp a3 0.756 0.035
11 2 res r1 0.837 0.031
11 2 res r2 0.583 0.049
11 2 res r3 0.837 0.038
12 2 opp str 0.615 0.055
92 2 opp str b
12 2 asp str 0.469 0.048
92 2 asp str b
12 2 asp opp 0.458 0.068
12 2 res str 0.511 0.049
92 2 res str b
12 2 res opp 0.508 0.066
12 2 res asp 0.137 0.078
14 2 s1 0.473 0.061
14 2 s2 0.519 0.059
14 2 s3 0.442 0.060
14 2 o1 0.403 0.054
14 2 o2 0.586 0.059
14 2 o3 0.413 0.060
14 2 a1 0.291 0.048
14 2 a2 0.349 0.051
14 2 a3 0.428 0.053
14 2 r1 0.299 0.052
14 2 r2 0.661 0.057
14 2 r3 0.300 0.063
15 2 str 1.000 0.0000000001000
15 2 opp 1.000 0.0000000001000
15 2 asp 1.000 0.0000000001000
15 2 res 1.000 0.0000000001000
31 1 str s1 0.446 0.053
31 1 str s2 0.481 0.060
31 1 str s3 0.412 0.051
31 1 opp o1 0.454 0.054
31 1 opp o2 0.356 0.048
31 1 opp o3 0.456 0.053
31 1 asp a1 0.707 0.072
31 1 asp a2 0.731 0.075
31 1 asp a3 0.730 0.079
31 1 res r1 0.463 0.056
31 1 res r2 0.394 0.056
31 1 res r3 0.449 0.052
32 1 opp str 0.648 0.099
92 1 opp str a
32 1 asp str 0.417 0.081
92 1 asp str a
32 1 asp opp 0.686 0.092
32 1 res str 0.635 0.097
92 1 res str a
32 1 res opp 0.684 0.106
32 1 res asp 0.399 0.126
34 1 s1 0.116 0.031
34 1 s2 0.192 0.045
34 1 s3 0.134 0.032
34 1 o1 0.235 0.049
34 1 o2 0.232 0.045
34 1 o3 0.112 0.031
34 1 a1 0.210 0.058
34 1 a2 0.229 0.060
34 1 a3 0.468 0.100
34 1 r1 0.125 0.037
34 1 r2 0.398 0.075
34 1 r3 0.143 0.035
35 1 str 1.000 0.0000000001000
35 1 opp 1.000 0.0000000001000
35 1 asp 1.000 0.0000000001000
35 1 res 1.000 0.0000000001000
31 2 str s1 0.456 0.039
31 2 str s2 0.493 0.043
31 2 str s3 0.422 0.034
31 2 opp o1 0.478 0.033
31 2 opp o2 0.375 0.036
31 2 opp o3 0.480 0.038
31 2 asp a1 0.627 0.038
31 2 asp a2 0.649 0.044
31 2 asp a3 0.647 0.048
31 2 res r1 0.576 0.036
31 2 res r2 0.489 0.052
31 2 res r3 0.558 0.042
32 2 opp str 0.615 0.055
92 2 opp str b
32 2 asp str 0.469 0.048
92 2 asp str b
32 2 asp opp 0.458 0.068
32 2 res str 0.511 0.049
92 2 res str b
32 2 res opp 0.508 0.066
32 2 res asp 0.137 0.078
34 2 s1 0.187 0.025
34 2 s2 0.262 0.033
34 2 s3 0.141 0.020
34 2 o1 0.154 0.022
34 2 o2 0.199 0.023
34 2 o3 0.162 0.024
34 2 a1 0.161 0.027
34 2 a2 0.226 0.033
34 2 a3 0.314 0.039
34 2 r1 0.141 0.026
34 2 r2 0.466 0.049
34 2 r3 0.133 0.026
35 2 str 1.000 0.0000000001000
35 2 opp 1.000 0.0000000001000
35 2 asp 1.000 0.0000000001000
35 2 res 1.000 0.0000000001000
