# Supplementary material for: Measuring Strengths, Opportunities, Aspirations, and Results: Psychometric Properties of the 12-Item SOAR Scale
Source: Front Psychol. 2022 Apr 8;13:854406. doi: 10.3389/fpsyg.2022.854406 (PMC9028961; doi:10.3389/fpsyg.2022.854406)
Supplement: Supplementary file 1 [file Data_Sheet_1.zip › Supplementary Material/5. MEASUREMENT INVARIANCE MODEL 2/Education/e3. metric first and second-order.out]

Mplus VERSION 8.6
MUTHEN & MUTHEN
02/24/2022   2:29 PM

INPUT INSTRUCTIONS

  Title:
  Multiple Group CFA Gender;

  DATA:
  file is Mplus.txt;


  VARIABLE:
  Names are
  Gender Age Ed S1 S2 S3 O1 O2 O3 A1 A2 A3 R1 R2 R3;


  USEVARIABLES ARE S1-R3;
  !GROUPING = Gender (1 = Female, 2 = Male);
  GROUPING = Ed (1 = UG, 2 = Grad);
  !GROUPING = Age (1 = 18-34, 2 = 35-54, 3 = 55-74);

  Analysis:
  ESTIMATOR = MLR;
  PROCESSORS= 8;
  !MODEL IS CONFIGURAL METRIC SCALAR;

  Model:
  STR BY
  S1@1
  S2
  S3;

  OPP BY
  O1@1
  O2
  O3;

  ASP BY
  A1@1
  A2
  A3;

  RES BY
  R1@1
  R2
  R3;

  SOAR BY STR@1 OPP ASP RES;

  MODEL UG:

  STR BY
  S2 (lam1)
  S3 (lam2);

  OPP BY
  O2 (lam3)
  O3 (lam4);

  ASP BY
  A2 (lam5)
  A3 (lam6);

  RES BY
  R2 (lam7)
  R3 (lam8);

  [S1@0 S2 S3];
  [O1@0 O2 O3];
  [A1@0 A2 A3];
  [R1@0 R2 R3];

  SOAR BY OPP ASP RES (lam9-lam11);
  [STR OPP ASP RES];
  [SOAR@0];

  MODEL GRAD:

  STR BY
  S2 (lam1)
  S3 (lam2);

  OPP BY
  O2 (lam3)
  O3 (lam4);

  ASP BY
  A2 (lam5)
  A3 (lam6);

  RES BY
  R2 (lam7)
  R3 (lam8);

  [S1@0 S2 S3];
  [O1@0 O2 O3];
  [A1@0 A2 A3];
  [R1@0 R2 R3];

  SOAR BY OPP ASP RES (lam9-lam11);
  [STR OPP ASP RES];
  [SOAR@0];


INPUT READING TERMINATED NORMALLY


Multiple Group CFA Gender;

SUMMARY OF ANALYSIS

Number of groups                                                 2
Number of observations
   Group UG                                                     67
   Group GRAD                                                  218
   Total sample size                                           285

Number of dependent variables                                   12
Number of independent variables                                  0
Number of continuous latent variables                            5

Observed dependent variables

  Continuous
   S1          S2          S3          O1          O2          O3
   A1          A2          A3          R1          R2          R3

Continuous latent variables
   STR         OPP         ASP         RES         SOAR

Variables with special functions

  Grouping variable     ED

Estimator                                                      MLR
Information matrix                                        OBSERVED
Maximum number of iterations                                  1000
Convergence criterion                                    0.500D-04
Maximum number of steepest descent iterations                   20

Input data file(s)
  Mplus.txt

Input data format  FREE


UNIVARIATE SAMPLE STATISTICS


     UNIVARIATE HIGHER-ORDER MOMENT DESCRIPTIVE STATISTICS FOR UG

         Variable/         Mean/     Skewness/   Minimum/ % with                Percentiles
        Sample Size      Variance    Kurtosis    Maximum  Min/Max      20%/60%    40%/80%    Median

     S1                    4.075       0.031       3.000   11.94%       4.000      4.000      4.000
              67.000       0.308       0.181       5.000   19.40%       4.000      4.000
     S2                    3.731      -0.270       2.000    2.99%       3.000      4.000      4.000
              67.000       0.435       0.107       5.000    8.96%       4.000      4.000
     S3                    3.970      -0.020       3.000   16.42%       4.000      4.000      4.000
              67.000       0.298       0.348       5.000   13.43%       4.000      4.000
     O1                    3.940      -0.840       2.000    4.48%       4.000      4.000      4.000
              67.000       0.444       1.643       5.000   14.93%       4.000      4.000
     O2                    4.149      -0.486       2.000    1.49%       4.000      4.000      4.000
              67.000       0.366       1.349       5.000   25.37%       4.000      5.000
     O3                    4.045       0.016       3.000   13.43%       4.000      4.000      4.000
              67.000       0.311       0.188       5.000   17.91%       4.000      4.000
     A1                    3.642      -0.437       2.000   13.43%       3.000      4.000      4.000
              67.000       0.767      -0.487       5.000   13.43%       4.000      4.000
     A2                    3.493      -0.698       1.000    1.49%       3.000      3.000      4.000
              67.000       0.728       0.026       5.000    5.97%       4.000      4.000
     A3                    3.791      -0.467       2.000   14.93%       3.000      4.000      4.000
              67.000       1.001      -0.824       5.000   26.87%       4.000      5.000
     R1                    4.104      -0.080       3.000   14.93%       4.000      4.000      4.000
              67.000       0.392      -0.493       5.000   25.37%       4.000      5.000
     R2                    3.851      -0.647       2.000    5.97%       3.000      4.000      4.000
              67.000       0.545       0.553       5.000   14.93%       4.000      4.000
     R3                    4.045       0.046       3.000   11.94%       4.000      4.000      4.000
              67.000       0.282       0.518       5.000   16.42%       4.000      4.000


     UNIVARIATE HIGHER-ORDER MOMENT DESCRIPTIVE STATISTICS FOR GRAD

         Variable/         Mean/     Skewness/   Minimum/ % with                Percentiles
        Sample Size      Variance    Kurtosis    Maximum  Min/Max      20%/60%    40%/80%    Median

     S1                    4.216      -0.536       2.000    1.38%       4.000      4.000      4.000
             218.000       0.398       0.861       5.000   31.65%       4.000      5.000
     S2                    3.789      -0.665       2.000    5.96%       3.000      4.000      4.000
             218.000       0.506       0.622       5.000   11.01%       4.000      4.000
     S3                    4.170      -0.287       2.000    0.92%       4.000      4.000      4.000
             218.000       0.315       1.360       5.000   24.77%       4.000      5.000
     O1                    4.142      -0.450       2.000    1.38%       4.000      4.000      4.000
             218.000       0.379       1.023       5.000   25.69%       4.000      5.000
     O2                    4.275      -0.263       2.000    0.46%       4.000      4.000      4.000
             218.000       0.337       0.218       5.000   33.94%       4.000      5.000
     O3                    4.133      -0.659       2.000    2.29%       4.000      4.000      4.000
             218.000       0.400       1.622       5.000   25.23%       4.000      5.000
     A1                    3.688      -0.627       2.000    8.26%       3.000      4.000      4.000
             218.000       0.554       0.214       5.000    8.72%       4.000      4.000
     A2                    3.624      -0.630       1.000    0.46%       3.000      4.000      4.000
             218.000       0.666       0.064       5.000    9.17%       4.000      4.000
     A3                    4.046      -0.747       2.000    6.88%       3.000      4.000      4.000
             218.000       0.732       0.055       5.000   32.11%       4.000      5.000
     R1                    4.174      -0.769       2.000    2.75%       4.000      4.000      4.000
             218.000       0.447       1.436       5.000   29.82%       4.000      5.000
     R2                    3.862      -0.711       2.000    9.63%       3.000      4.000      4.000
             218.000       0.706       0.148       5.000   19.72%       4.000      4.000
     R3                    4.174      -0.673       2.000    2.29%       4.000      4.000      4.000
             218.000       0.456       0.955       5.000   30.73%       4.000      5.000


THE MODEL ESTIMATION TERMINATED NORMALLY


MODEL FIT INFORMATION

Number of Free Parameters                       69

Loglikelihood

          H0 Value                       -2904.437
          H0 Scaling Correction Factor      1.2159
            for MLR
          H1 Value                       -2808.576
          H1 Scaling Correction Factor      1.1310
            for MLR

Information Criteria

          Akaike (AIC)                    5946.874
          Bayesian (BIC)                  6198.896
          Sample-Size Adjusted BIC        5980.093
            (n* = (n + 2) / 24)

Chi-Square Test of Model Fit

          Value                            177.819*
          Degrees of Freedom                   111
          P-Value                           0.0001
          Scaling Correction Factor         1.0782
            for MLR

Chi-Square Contribution From Each Group

          UG                                80.709
          GRAD                              97.111

*   The chi-square value for MLM, MLMV, MLR, ULSMV, WLSM and WLSMV cannot be used
    for chi-square difference testing in the regular way.  MLM, MLR and WLSM
    chi-square difference testing is described on the Mplus website.  MLMV, WLSMV,
    and ULSMV difference testing is done using the DIFFTEST option.

RMSEA (Root Mean Square Error Of Approximation)

          Estimate                           0.065
          90 Percent C.I.                    0.047  0.082
          Probability RMSEA <= .05           0.086

CFI/TLI

          CFI                                0.943
          TLI                                0.933

Chi-Square Test of Model Fit for the Baseline Model

          Value                           1311.446
          Degrees of Freedom                   132
          P-Value                           0.0000

SRMR (Standardized Root Mean Square Residual)

          Value                              0.088


MODEL RESULTS

                                                    Two-Tailed
                    Estimate       S.E.  Est./S.E.    P-Value

Group UG

 STR      BY
    S1                 1.000      0.000    999.000    999.000
    S2                 1.094      0.115      9.544      0.000
    S3                 0.930      0.096      9.707      0.000

 OPP      BY
    O1                 1.000      0.000    999.000    999.000
    O2                 0.786      0.085      9.293      0.000
    O3                 1.022      0.080     12.726      0.000

 ASP      BY
    A1                 1.000      0.000    999.000    999.000
    A2                 1.024      0.077     13.349      0.000
    A3                 1.016      0.075     13.601      0.000

 RES      BY
    R1                 1.000      0.000    999.000    999.000
    R2                 0.854      0.110      7.774      0.000
    R3                 0.973      0.096     10.098      0.000

 SOAR     BY
    STR                1.000      0.000    999.000    999.000
    OPP                1.131      0.195      5.815      0.000
    ASP                1.066      0.194      5.510      0.000
    RES                0.927      0.133      6.958      0.000

 Means
    SOAR               0.000      0.000    999.000    999.000

 Intercepts
    S1                 0.000      0.000    999.000    999.000
    S2                -0.726      0.485     -1.495      0.135
    S3                 0.180      0.403      0.447      0.655
    O1                 0.000      0.000    999.000    999.000
    O2                 1.053      0.344      3.061      0.002
    O3                 0.016      0.322      0.050      0.960
    A1                 0.000      0.000    999.000    999.000
    A2                -0.237      0.301     -0.788      0.431
    A3                 0.089      0.279      0.321      0.748
    R1                 0.000      0.000    999.000    999.000
    R2                 0.345      0.459      0.751      0.453
    R3                 0.050      0.411      0.121      0.904
    STR                4.075      0.068     60.110      0.000
    OPP                3.940      0.081     48.393      0.000
    ASP                3.642      0.107     34.033      0.000
    RES                4.104      0.076     53.655      0.000

 Variances
    SOAR               0.133      0.042      3.180      0.001

 Residual Variances
    S1                 0.115      0.033      3.546      0.000
    S2                 0.188      0.039      4.801      0.000
    S3                 0.129      0.036      3.533      0.000
    O1                 0.231      0.046      5.042      0.000
    O2                 0.233      0.046      5.055      0.000
    O3                 0.109      0.031      3.509      0.000
    A1                 0.203      0.057      3.577      0.000
    A2                 0.226      0.075      3.029      0.002
    A3                 0.456      0.125      3.648      0.000
    R1                 0.130      0.044      2.944      0.003
    R2                 0.399      0.111      3.584      0.000
    R3                 0.136      0.040      3.432      0.001
    STR                0.087      0.044      1.970      0.049
    OPP                0.031      0.038      0.823      0.411
    ASP                0.314      0.094      3.359      0.001
    RES                0.092      0.043      2.154      0.031

Group GRAD

 STR      BY
    S1                 1.000      0.000    999.000    999.000
    S2                 1.094      0.115      9.544      0.000
    S3                 0.930      0.096      9.707      0.000

 OPP      BY
    O1                 1.000      0.000    999.000    999.000
    O2                 0.786      0.085      9.293      0.000
    O3                 1.022      0.080     12.726      0.000

 ASP      BY
    A1                 1.000      0.000    999.000    999.000
    A2                 1.024      0.077     13.349      0.000
    A3                 1.016      0.075     13.601      0.000

 RES      BY
    R1                 1.000      0.000    999.000    999.000
    R2                 0.854      0.110      7.774      0.000
    R3                 0.973      0.096     10.098      0.000

 SOAR     BY
    STR                1.000      0.000    999.000    999.000
    OPP                1.131      0.195      5.815      0.000
    ASP                1.066      0.194      5.510      0.000
    RES                0.927      0.133      6.958      0.000

 Means
    SOAR               0.000      0.000    999.000    999.000

 Intercepts
    S1                 0.000      0.000    999.000    999.000
    S2                -0.822      0.491     -1.674      0.094
    S3                 0.249      0.410      0.606      0.544
    O1                 0.000      0.000    999.000    999.000
    O2                 1.020      0.349      2.928      0.003
    O3                -0.102      0.337     -0.303      0.762
    A1                 0.000      0.000    999.000    999.000
    A2                -0.153      0.284     -0.541      0.588
    A3                 0.297      0.286      1.041      0.298
    R1                 0.000      0.000    999.000    999.000
    R2                 0.297      0.467      0.636      0.525
    R3                 0.111      0.407      0.273      0.785
    STR                4.216      0.043     98.603      0.000
    OPP                4.142      0.042     99.362      0.000
    ASP                3.688      0.050     73.155      0.000
    RES                4.174      0.045     92.218      0.000

 Variances
    SOAR               0.120      0.041      2.951      0.003

 Residual Variances
    S1                 0.189      0.030      6.410      0.000
    S2                 0.264      0.032      8.349      0.000
    S3                 0.137      0.023      6.031      0.000
    O1                 0.155      0.026      5.928      0.000
    O2                 0.200      0.023      8.509      0.000
    O3                 0.159      0.029      5.420      0.000
    A1                 0.159      0.027      5.948      0.000
    A2                 0.227      0.047      4.848      0.000
    A3                 0.314      0.041      7.751      0.000
    R1                 0.140      0.032      4.318      0.000
    R2                 0.467      0.059      7.901      0.000
    R3                 0.133      0.031      4.365      0.000
    STR                0.078      0.026      3.051      0.002
    OPP                0.073      0.032      2.270      0.023
    ASP                0.284      0.061      4.686      0.000
    RES                0.222      0.046      4.832      0.000


QUALITY OF NUMERICAL RESULTS

     Condition Number for the Information Matrix              0.530E-04
       (ratio of smallest to largest eigenvalue)


DIAGRAM INFORMATION

  Use View Diagram under the Diagram menu in the Mplus Editor to view the diagram.
  If running Mplus from the Mplus Diagrammer, the diagram opens automatically.

  Diagram output
    g:\my drive\matt&jackie shared folder\publishing\soar development paper_frontiers\revision\resubmission\supplementar

     Beginning Time:  14:29:31
        Ending Time:  14:29:31
       Elapsed Time:  00:00:00


MUTHEN & MUTHEN
3463 Stoner Ave.
Los Angeles, CA  90066

Tel: (310) 391-9971
Fax: (310) 391-8971
Web: www.StatModel.com
Support: Support@StatModel.com

Copyright (c) 1998-2021 Muthen & Muthen
