# Supplementary material for: Measuring Strengths, Opportunities, Aspirations, and Results: Psychometric Properties of the 12-Item SOAR Scale
Source: Front Psychol. 2022 Apr 8;13:854406. doi: 10.3389/fpsyg.2022.854406 (PMC9028961; doi:10.3389/fpsyg.2022.854406)
Supplement: Supplementary file 1 [file Data_Sheet_1.zip › Supplementary Material/5. MEASUREMENT INVARIANCE MODEL 2/Education/e5. scalar first and second-order.inp]

Title:
Multiple Group CFA Gender;

DATA:
file is Mplus.txt;


VARIABLE:
Names are
Gender Age Ed S1 S2 S3 O1 O2 O3 A1 A2 A3 R1 R2 R3;


USEVARIABLES ARE S1-R3;
!GROUPING = Gender (1 = Female, 2 = Male);
GROUPING = Ed (1 = UG, 2 = Grad);
!GROUPING = Age (1 = 18-34, 2 = 35-54, 3 = 55-74);

Analysis:
ESTIMATOR = MLR;
PROCESSORS= 8;
!MODEL IS CONFIGURAL METRIC SCALAR;

Model:
STR BY
S1@1
S2
S3;

OPP BY
O1@1
O2
O3;

ASP BY
A1@1
A2
A3;

RES BY
R1@1
R2
R3;

SOAR BY STR@1 OPP ASP RES;

MODEL UG:

STR BY
S2 (lam1)
S3 (lam2);

OPP BY
O2 (lam3)
O3 (lam4);

ASP BY
A2 (lam5)
A3 (lam6);

RES BY
R2 (lam7)
R3 (lam8);

[S1@0 S2 S3] (intcpt1-intcpt3);
[O1@0 O2 O3] (intcpt4-intcpt6);
[A1@0 A2 A3] (intcpt7-intcpt9);
[R1@0 R2 R3] (intcpt10-intcpt12);

SOAR BY OPP ASP RES (lam9-lam11);
[STR OPP ASP RES] (intcpt13-intcpt16);
[SOAR@0];

MODEL GRAD:

STR BY
S2 (lam1)
S3 (lam2);

OPP BY
O2 (lam3)
O3 (lam4);

ASP BY
A2 (lam5)
A3 (lam6);

RES BY
R2 (lam7)
R3 (lam8);

[S1@0 S2 S3] (intcpt1-intcpt3);
[O1@0 O2 O3] (intcpt4-intcpt6);
[A1@0 A2 A3] (intcpt7-intcpt9);
[R1@0 R2 R3] (intcpt10-intcpt12);

SOAR BY OPP ASP RES (lam9-lam11);
[STR OPP ASP RES] (intcpt13-intcpt16);
[SOAR*];
