# Supplementary material for: Measuring Strengths, Opportunities, Aspirations, and Results: Psychometric Properties of the 12-Item SOAR Scale
Source: Front Psychol. 2022 Apr 8;13:854406. doi: 10.3389/fpsyg.2022.854406 (PMC9028961; doi:10.3389/fpsyg.2022.854406)
Supplement: Supplementary file 1 [file Data_Sheet_1.zip › Supplementary Material/5. MEASUREMENT INVARIANCE MODEL 2/Education/e7. strict first and second-order.dgm]

VERSION 1.1.0
INPUT
TITLE:

Multiple Group CFA Gender;

DATA:
file is Mplus.txt;
VARIABLE:
Names are
Gender Age Ed S1 S2 S3 O1 O2 O3 A1 A2 A3 R1 R2 R3;
USEVARIABLES ARE S1-R3;
GROUPING = Ed (1 = UG, 2 = Grad);
ANALYSIS:
ESTIMATOR = MLR;
PROCESSORS= 8;
MODEL:
STR BY
S1@1
S2
S3;
OPP BY
O1@1
O2
O3;
ASP BY
A1@1
A2
A3;
RES BY
R1@1
R2
R3;
SOAR BY STR@1 OPP ASP RES;
MODEL UG:
STR BY
S2 (lam1)
S3 (lam2);
OPP BY
O2 (lam3)
O3 (lam4);
ASP BY
A2 (lam5)
A3 (lam6);
RES BY
R2 (lam7)
R3 (lam8);
[S1@0 S2 S3] (intcpt1-intcpt3);
[O1@0 O2 O3] (intcpt4-intcpt6);
[A1@0 A2 A3] (intcpt7-intcpt9);
[R1@0 R2 R3] (intcpt10-intcpt12);
S1 (u1);
S2 (u2);
S3 (u3);
O1 (u4);
O2 (u5);
O3 (u6);
A1 (u7);
A2 (u8);
A3 (u9);
R1 (u10);
R2 (u11);
R3 (u12);
SOAR BY OPP ASP RES (lam9-lam11);
[STR OPP ASP RES] (intcpt13-intcpt16);
[SOAR@0];
STR (u13);
OPP (u14);
ASP (u15);
RES (u16);
MODEL GRAD:
STR BY
S2 (lam1)
S3 (lam2);
OPP BY
O2 (lam3)
O3 (lam4);
ASP BY
A2 (lam5)
A3 (lam6);
RES BY
R2 (lam7)
R3 (lam8);
[S1@0 S2 S3] (intcpt1-intcpt3);
[O1@0 O2 O3] (intcpt4-intcpt6);
[A1@0 A2 A3] (intcpt7-intcpt9);
[R1@0 R2 R3] (intcpt10-intcpt12);
S1 (u1);
S2 (u2);
S3 (u3);
O1 (u4);
O2 (u5);
O3 (u6);
A1 (u7);
A2 (u8);
A3 (u9);
R1 (u10);
R2 (u11);
R3 (u12);
SOAR BY OPP ASP RES (lam9-lam11);
[STR OPP ASP RES] (intcpt13-intcpt16);
[SOAR@0];
STR (u13);
OPP (u14);
ASP (u15);
RES (u16);
INPUT_END
2
0
0
0
MLR
1
GENERAL
2
UG
GRAD
12
5
0
s1 s2 s3 o1 o2 o3 a1 a2 a3 r1 r2 r3 str opp asp res soar
2
-1 -1 -1 -1 -1 -1 -1 -1 -1 -1 -1 -1 1 1 1 1 0
0
4
str
s1 s2 s3
opp
o1 o2 o3
asp
a1 a2 a3
res
r1 r2 r3
1 1 str s1 1.000 0.000
1 1 str s2 1.067 0.107
91 1 str s2 lam1
1 1 str s3 0.931 0.094
91 1 str s3 lam2
1 1 opp o1 1.000 0.000
1 1 opp o2 0.781 0.086
91 1 opp o2 lam3
1 1 opp o3 0.999 0.081
91 1 opp o3 lam4
1 1 asp a1 1.000 0.000
1 1 asp a2 1.028 0.078
91 1 asp a2 lam5
1 1 asp a3 1.030 0.074
91 1 asp a3 lam6
1 1 res r1 1.000 0.000
1 1 res r2 0.845 0.106
91 1 res r2 lam7
1 1 res r3 0.965 0.091
91 1 res r3 lam8
1 1 soar str 1.000 0.000
1 1 soar opp 1.134 0.200
91 1 soar opp lam9
1 1 soar asp 1.058 0.186
91 1 soar asp lam10
1 1 soar res 0.909 0.133
91 1 soar res lam11
4 1 s1 0.170 0.024
94 1 s1 u5
4 1 s2 0.250 0.026
94 1 s2 u6
4 1 s3 0.136 0.020
94 1 s3 u7
4 1 o1 0.172 0.023
94 1 o1 u8
4 1 o2 0.206 0.021
94 1 o2 u9
4 1 o3 0.151 0.024
94 1 o3 u10
4 1 a1 0.173 0.026
94 1 a1 u11
4 1 a2 0.227 0.043
94 1 a2 u12
4 1 a3 0.349 0.048
94 1 a3 intcpt13
4 1 r1 0.134 0.028
94 1 r1 intcpt14
4 1 r2 0.453 0.053
94 1 r2 intcpt15
4 1 r3 0.138 0.026
94 1 r3 intcpt16
4 1 str 0.081 0.024
4 1 opp 0.064 0.031
4 1 asp 0.287 0.055
4 1 res 0.194 0.039
5 1 soar 0.141 0.044
1 2 str s1 1.000 0.000
1 2 str s2 1.067 0.107
91 2 str s2 lam1
1 2 str s3 0.931 0.094
91 2 str s3 lam2
1 2 opp o1 1.000 0.000
1 2 opp o2 0.781 0.086
91 2 opp o2 lam3
1 2 opp o3 0.999 0.081
91 2 opp o3 lam4
1 2 asp a1 1.000 0.000
1 2 asp a2 1.028 0.078
91 2 asp a2 lam5
1 2 asp a3 1.030 0.074
91 2 asp a3 lam6
1 2 res r1 1.000 0.000
1 2 res r2 0.845 0.106
91 2 res r2 lam7
1 2 res r3 0.965 0.091
91 2 res r3 lam8
1 2 soar str 1.000 0.000
1 2 soar opp 1.134 0.200
91 2 soar opp lam9
1 2 soar asp 1.058 0.186
91 2 soar asp lam10
1 2 soar res 0.909 0.133
91 2 soar res lam11
4 2 s1 0.170 0.024
94 2 s1 u5
4 2 s2 0.250 0.026
94 2 s2 u6
4 2 s3 0.136 0.020
94 2 s3 u7
4 2 o1 0.172 0.023
94 2 o1 u8
4 2 o2 0.206 0.021
94 2 o2 u9
4 2 o3 0.151 0.024
94 2 o3 u10
4 2 a1 0.173 0.026
94 2 a1 u11
4 2 a2 0.227 0.043
94 2 a2 u12
4 2 a3 0.349 0.048
94 2 a3 intcpt13
4 2 r1 0.134 0.028
94 2 r1 intcpt14
4 2 r2 0.453 0.053
94 2 r2 intcpt15
4 2 r3 0.138 0.026
94 2 r3 intcpt16
4 2 str 0.081 0.024
4 2 opp 0.064 0.031
4 2 asp 0.287 0.055
4 2 res 0.194 0.039
5 2 soar 0.126 0.041
