# Supplementary material for: Measuring Strengths, Opportunities, Aspirations, and Results: Psychometric Properties of the 12-Item SOAR Scale
Source: Front Psychol. 2022 Apr 8;13:854406. doi: 10.3389/fpsyg.2022.854406 (PMC9028961; doi:10.3389/fpsyg.2022.854406)
Supplement: Supplementary file 1 [file Data_Sheet_1.zip › Supplementary Material/5. MEASUREMENT INVARIANCE MODEL 2/Gender (all code)/g1. configural.out]

Mplus VERSION 8.6
MUTHEN & MUTHEN
02/24/2022   1:07 PM

INPUT INSTRUCTIONS

  Title:
  Multiple Group CFA Gender;

  DATA:
  file is Mplus.txt;


  VARIABLE:
  Names are
  Gender Age Ed S1 S2 S3 O1 O2 O3 A1 A2 A3 R1 R2 R3;


  USEVARIABLES ARE S1-R3;
  GROUPING = Gender (1 = Female, 2 = Male);
  !GROUPING = Ed (1 = UG, 2 = Grad);
  !GROUPING = Age (1 = 18-34, 2 = 35-54, 3 = 55-74);

  Analysis:
  ESTIMATOR = MLR;
  PROCESSORS= 8;
  !MODEL IS CONFIGURAL METRIC SCALAR;

  Model:
  STR BY
  S1@1
  S2
  S3;

  OPP BY
  O1@1
  O2
  O3;

  ASP BY
  A1@1
  A2
  A3;

  RES BY
  R1@1
  R2
  R3;

  SOAR BY STR@1 OPP ASP RES;

  MODEL female:

  STR BY
  S2
  S3;

  OPP BY
  O2
  O3;

  ASP BY
  A2
  A3;

  RES BY
  R2
  R3;

  [S1@0 S2 S3];
  [O1@0 O2 O3];
  [A1@0 A2 A3];
  [R1@0 R2 R3];

  SOAR BY OPP ASP RES;
  [STR OPP ASP RES];
  [SOAR@0];

  MODEL male:

  STR BY
  S2
  S3;

  OPP BY
  O2
  O3;

  ASP BY
  A2
  A3;

  RES BY
  R2
  R3;

  [S1@0 S2 S3];
  [O1@0 O2 O3];
  [A1@0 A2 A3];
  [R1@0 R2 R3];

  SOAR BY OPP ASP RES;
  [STR OPP ASP RES];
  [SOAR@0];


INPUT READING TERMINATED NORMALLY


Multiple Group CFA Gender;

SUMMARY OF ANALYSIS

Number of groups                                                 2
Number of observations
   Group FEMALE                                                151
   Group MALE                                                  134
   Total sample size                                           285

Number of dependent variables                                   12
Number of independent variables                                  0
Number of continuous latent variables                            5

Observed dependent variables

  Continuous
   S1          S2          S3          O1          O2          O3
   A1          A2          A3          R1          R2          R3

Continuous latent variables
   STR         OPP         ASP         RES         SOAR

Variables with special functions

  Grouping variable     GENDER

Estimator                                                      MLR
Information matrix                                        OBSERVED
Maximum number of iterations                                  1000
Convergence criterion                                    0.500D-04
Maximum number of steepest descent iterations                   20

Input data file(s)
  Mplus.txt

Input data format  FREE


UNIVARIATE SAMPLE STATISTICS


     UNIVARIATE HIGHER-ORDER MOMENT DESCRIPTIVE STATISTICS FOR FEMALE

         Variable/         Mean/     Skewness/   Minimum/ % with                Percentiles
        Sample Size      Variance    Kurtosis    Maximum  Min/Max      20%/60%    40%/80%    Median

     S1                    4.225      -0.545       2.000    1.32%       4.000      4.000      4.000
             151.000       0.413       0.664       5.000   33.11%       4.000      5.000
     S2                    3.841      -0.462       2.000    3.97%       3.000      4.000      4.000
             151.000       0.491       0.385       5.000   13.91%       4.000      4.000
     S3                    4.179      -0.256       2.000    0.66%       4.000      4.000      4.000
             151.000       0.346       0.575       5.000   27.15%       4.000      5.000
     O1                    4.126      -0.587       2.000    1.99%       4.000      4.000      4.000
             151.000       0.388       1.492       5.000   24.50%       4.000      5.000
     O2                    4.298      -0.404       2.000    0.66%       4.000      4.000      4.000
             151.000       0.355       0.399       5.000   36.42%       4.000      5.000
     O3                    4.139      -0.433       2.000    1.32%       4.000      4.000      4.000
             151.000       0.371       1.065       5.000   25.17%       4.000      5.000
     A1                    3.755      -0.631       2.000    9.27%       3.000      4.000      4.000
             151.000       0.635       0.127       5.000   13.25%       4.000      4.000
     A2                    3.669      -0.591       1.000    0.66%       3.000      4.000      4.000
             151.000       0.659       0.261       5.000   11.26%       4.000      4.000
     A3                    4.013      -0.648       2.000    6.62%       3.000      4.000      4.000
             151.000       0.742      -0.168       5.000   31.13%       4.000      5.000
     R1                    4.185      -0.482       2.000    1.32%       4.000      4.000      4.000
             151.000       0.389       0.877       5.000   29.14%       4.000      5.000
     R2                    3.921      -0.541       2.000    5.30%       3.000      4.000      4.000
             151.000       0.603       0.140       5.000   21.19%       4.000      5.000
     R3                    4.159      -0.274       2.000    0.66%       4.000      4.000      4.000
             151.000       0.372       0.318       5.000   27.15%       4.000      5.000


     UNIVARIATE HIGHER-ORDER MOMENT DESCRIPTIVE STATISTICS FOR MALE

         Variable/         Mean/     Skewness/   Minimum/ % with                Percentiles
        Sample Size      Variance    Kurtosis    Maximum  Min/Max      20%/60%    40%/80%    Median

     S1                    4.134      -0.252       2.000    0.75%       4.000      4.000      4.000
             134.000       0.340       0.780       5.000   23.88%       4.000      5.000
     S2                    3.701      -0.747       2.000    6.72%       3.000      4.000      4.000
             134.000       0.478       0.566       5.000    6.72%       4.000      4.000
     S3                    4.060      -0.239       2.000    0.75%       4.000      4.000      4.000
             134.000       0.280       1.790       5.000   16.42%       4.000      4.000
     O1                    4.060      -0.559       2.000    2.24%       4.000      4.000      4.000
             134.000       0.414       1.155       5.000   21.64%       4.000      5.000
     O2                    4.187      -0.262       2.000    0.75%       4.000      4.000      4.000
             134.000       0.331       0.856       5.000   26.87%       4.000      5.000
     O3                    4.082      -0.613       2.000    2.24%       4.000      4.000      4.000
             134.000       0.389       1.612       5.000   21.64%       4.000      5.000
     A1                    3.590      -0.579       2.000    9.70%       3.000      4.000      4.000
             134.000       0.555      -0.066       5.000    5.97%       4.000      4.000
     A2                    3.507      -0.715       1.000    0.75%       3.000      4.000      4.000
             134.000       0.698      -0.179       5.000    5.22%       4.000      4.000
     A3                    3.955      -0.727       2.000   11.19%       3.000      4.000      4.000
             134.000       0.879      -0.272       5.000   30.60%       4.000      5.000
     R1                    4.127      -0.708       2.000    2.99%       4.000      4.000      4.000
             134.000       0.484       0.981       5.000   28.36%       4.000      5.000
     R2                    3.791      -0.801       2.000   12.69%       3.000      4.000      4.000
             134.000       0.732       0.141       5.000   15.67%       4.000      4.000
     R3                    4.127      -0.725       2.000    2.99%       4.000      4.000      4.000
             134.000       0.469       1.164       5.000   27.61%       4.000      5.000


THE MODEL ESTIMATION TERMINATED NORMALLY


MODEL FIT INFORMATION

Number of Free Parameters                       80

Loglikelihood

          H0 Value                       -2897.061
          H0 Scaling Correction Factor      1.2391
            for MLR
          H1 Value                       -2812.895
          H1 Scaling Correction Factor      1.1734
            for MLR

Information Criteria

          Akaike (AIC)                    5954.122
          Bayesian (BIC)                  6246.321
          Sample-Size Adjusted BIC        5992.636
            (n* = (n + 2) / 24)

Chi-Square Test of Model Fit

          Value                            150.189*
          Degrees of Freedom                   100
          P-Value                           0.0009
          Scaling Correction Factor         1.1208
            for MLR

Chi-Square Contribution From Each Group

          FEMALE                            89.266
          MALE                              60.923

*   The chi-square value for MLM, MLMV, MLR, ULSMV, WLSM and WLSMV cannot be used
    for chi-square difference testing in the regular way.  MLM, MLR and WLSM
    chi-square difference testing is described on the Mplus website.  MLMV, WLSMV,
    and ULSMV difference testing is done using the DIFFTEST option.

RMSEA (Root Mean Square Error Of Approximation)

          Estimate                           0.059
          90 Percent C.I.                    0.039  0.078
          Probability RMSEA <= .05           0.211

CFI/TLI

          CFI                                0.956
          TLI                                0.941

Chi-Square Test of Model Fit for the Baseline Model

          Value                           1264.366
          Degrees of Freedom                   132
          P-Value                           0.0000

SRMR (Standardized Root Mean Square Residual)

          Value                              0.060


MODEL RESULTS

                                                    Two-Tailed
                    Estimate       S.E.  Est./S.E.    P-Value

Group FEMALE

 STR      BY
    S1                 1.000      0.000    999.000    999.000
    S2                 0.975      0.118      8.262      0.000
    S3                 0.855      0.113      7.559      0.000

 OPP      BY
    O1                 1.000      0.000    999.000    999.000
    O2                 0.722      0.104      6.943      0.000
    O3                 0.926      0.091     10.159      0.000

 ASP      BY
    A1                 1.000      0.000    999.000    999.000
    A2                 0.971      0.118      8.224      0.000
    A3                 1.086      0.106     10.226      0.000

 RES      BY
    R1                 1.000      0.000    999.000    999.000
    R2                 0.749      0.124      6.048      0.000
    R3                 0.884      0.104      8.530      0.000

 SOAR     BY
    STR                1.000      0.000    999.000    999.000
    OPP                1.020      0.219      4.665      0.000
    ASP                0.883      0.229      3.850      0.000
    RES                0.894      0.121      7.409      0.000

 Means
    SOAR               0.000      0.000    999.000    999.000

 Intercepts
    S1                 0.000      0.000    999.000    999.000
    S2                -0.278      0.508     -0.547      0.584
    S3                 0.566      0.492      1.152      0.249
    O1                 0.000      0.000    999.000    999.000
    O2                 1.320      0.427      3.088      0.002
    O3                 0.320      0.371      0.862      0.389
    A1                 0.000      0.000    999.000    999.000
    A2                 0.024      0.446      0.053      0.958
    A3                -0.064      0.399     -0.161      0.872
    R1                 0.000      0.000    999.000    999.000
    R2                 0.787      0.513      1.536      0.125
    R3                 0.460      0.438      1.049      0.294
    STR                4.225      0.052     80.802      0.000
    OPP                4.126      0.051     81.378      0.000
    ASP                3.755      0.065     57.889      0.000
    RES                4.185      0.051     82.414      0.000

 Variances
    SOAR               0.188      0.057      3.318      0.001

 Residual Variances
    S1                 0.145      0.034      4.224      0.000
    S2                 0.237      0.033      7.291      0.000
    S3                 0.150      0.030      4.988      0.000
    O1                 0.115      0.024      4.868      0.000
    O2                 0.213      0.027      7.871      0.000
    O3                 0.137      0.032      4.275      0.000
    A1                 0.220      0.040      5.489      0.000
    A2                 0.268      0.068      3.936      0.000
    A3                 0.252      0.052      4.833      0.000
    R1                 0.084      0.030      2.823      0.005
    R2                 0.432      0.071      6.084      0.000
    R3                 0.133      0.032      4.222      0.000
    STR                0.079      0.039      2.019      0.043
    OPP                0.078      0.047      1.652      0.098
    ASP                0.268      0.087      3.077      0.002
    RES                0.155      0.048      3.256      0.001

Group MALE

 STR      BY
    S1                 1.000      0.000    999.000    999.000
    S2                 1.175      0.221      5.322      0.000
    S3                 1.022      0.174      5.885      0.000

 OPP      BY
    O1                 1.000      0.000    999.000    999.000
    O2                 0.853      0.144      5.925      0.000
    O3                 1.121      0.148      7.555      0.000

 ASP      BY
    A1                 1.000      0.000    999.000    999.000
    A2                 1.096      0.094     11.611      0.000
    A3                 0.997      0.107      9.332      0.000

 RES      BY
    R1                 1.000      0.000    999.000    999.000
    R2                 0.951      0.166      5.731      0.000
    R3                 1.074      0.153      6.996      0.000

 SOAR     BY
    STR                1.000      0.000    999.000    999.000
    OPP                1.189      0.414      2.869      0.004
    ASP                1.211      0.313      3.875      0.000
    RES                0.903      0.309      2.924      0.003

 Means
    SOAR               0.000      0.000    999.000    999.000

 Intercepts
    S1                 0.000      0.000    999.000    999.000
    S2                -1.155      0.922     -1.253      0.210
    S3                -0.167      0.717     -0.233      0.816
    O1                 0.000      0.000    999.000    999.000
    O2                 0.725      0.586      1.238      0.216
    O3                -0.469      0.612     -0.766      0.444
    A1                 0.000      0.000    999.000    999.000
    A2                -0.426      0.354     -1.202      0.229
    A3                 0.377      0.394      0.958      0.338
    R1                 0.000      0.000    999.000    999.000
    R2                -0.133      0.704     -0.188      0.851
    R3                -0.304      0.634     -0.480      0.631
    STR                4.134      0.050     82.056      0.000
    OPP                4.060      0.056     73.007      0.000
    ASP                3.590      0.064     55.755      0.000
    RES                4.127      0.060     68.674      0.000

 Variances
    SOAR               0.084      0.046      1.835      0.067

 Residual Variances
    S1                 0.189      0.032      6.005      0.000
    S2                 0.270      0.041      6.589      0.000
    S3                 0.122      0.024      5.009      0.000
    O1                 0.234      0.041      5.700      0.000
    O2                 0.200      0.033      6.117      0.000
    O3                 0.162      0.037      4.383      0.000
    A1                 0.123      0.034      3.595      0.000
    A2                 0.179      0.044      4.090      0.000
    A3                 0.449      0.085      5.277      0.000
    R1                 0.194      0.047      4.152      0.000
    R2                 0.470      0.079      5.989      0.000
    R3                 0.135      0.043      3.169      0.002
    STR                0.067      0.029      2.261      0.024
    OPP                0.061      0.042      1.446      0.148
    ASP                0.309      0.073      4.250      0.000
    RES                0.221      0.062      3.540      0.000


QUALITY OF NUMERICAL RESULTS

     Condition Number for the Information Matrix              0.516E-04
       (ratio of smallest to largest eigenvalue)


DIAGRAM INFORMATION

  Use View Diagram under the Diagram menu in the Mplus Editor to view the diagram.
  If running Mplus from the Mplus Diagrammer, the diagram opens automatically.

  Diagram output
    g:\my drive\matt&jackie shared folder\publishing\soar development paper_frontiers\revision\resubmission\supplementar

     Beginning Time:  13:07:23
        Ending Time:  13:07:24
       Elapsed Time:  00:00:01


MUTHEN & MUTHEN
3463 Stoner Ave.
Los Angeles, CA  90066

Tel: (310) 391-9971
Fax: (310) 391-8971
Web: www.StatModel.com
Support: Support@StatModel.com

Copyright (c) 1998-2021 Muthen & Muthen
