# Supplementary material for: Measuring Strengths, Opportunities, Aspirations, and Results: Psychometric Properties of the 12-Item SOAR Scale
Source: Front Psychol. 2022 Apr 8;13:854406. doi: 10.3389/fpsyg.2022.854406 (PMC9028961; doi:10.3389/fpsyg.2022.854406)
Supplement: Supplementary file 1 [file Data_Sheet_1.zip › Supplementary Material/5. MEASUREMENT INVARIANCE MODEL 4/Age/model 4.MI age esem first-order (four factors) STRICT.inp]

Title:
MI for Model 4 (ESEM First-order four factors);

DATA:
file is Mplus.txt;


VARIABLE:
Names are
Gender Age Ed S1 S2 S3 O1 O2 O3 A1 A2 A3 R1 R2 R3;


USEVARIABLES ARE S1-R3;
GROUPING = Age (1 = 18-34, 2 = 35-54, 3 = 55-74);


Analysis:
ESTIMATOR = MLR;
PROCESSORS= 8;
ROTATION=TARGET;


MODEL:

! Factor loadings
STR BY
S1-S3
O1-O3~0
A1-A3~0
R1-R3~0 (*1);

OPP BY
O1-O3
S1-S3~0
A1-A3~0
R1-R3~0 (*1);

ASP BY
A1-A3
S1-S3~0
O1-O3~0
R1-R3~0 (*1);

RES BY
R1-R3
S1-S3~0
O1-O3~0
A1-A3~0 (*1);

! Factor variances
STR@1;
OPP@1;
ASP@1;
RES@1;

! Factor means
[STR@0];
[OPP@0];
[ASP@0];
[RES@0];

! Item intercepts
[S1] (i1);
[S2] (i2);
[S3] (i3);
[O1] (i4);
[O2] (i5);
[O3] (i6);
[A1] (i7);
[A2] (i8);
[A3] (i9);
[R1] (i10);
[R2] (i11);
[R3] (i12);

! Item uniquenesses
S1 (u1);
S2 (u2);
S3 (u3);
O1 (u4);
O2 (u5);
O3 (u6);
A1 (u7);
A2 (u8);
A3 (u9);
R1 (u10);
R2 (u11);
R3 (u12);

MODEL 35-54:

! Factor variances
STR*;
OPP*;
ASP*;
RES*;

! Factor means
[STR*];
[OPP*];
[ASP*];
[RES*];

! Item intercepts
[S1] (i1);
[S2] (i2);
[S3] (i3);
[O1] (i4);
[O2] (i5);
[O3] (i6);
[A1] (i7);
[A2] (i8);
[A3] (i9);
[R1] (i10);
[R2] (i11);
[R3] (i12);

! Item uniquenesses
S1 (u1);
S2 (u2);
S3 (u3);
O1 (u4);
O2 (u5);
O3 (u6);
A1 (u7);
A2 (u8);
A3 (u9);
R1 (u10);
R2 (u11);
R3 (u12);

MODEL 55-74:

! Factor variances
STR*;
OPP*;
ASP*;
RES*;

! Factor means
[STR*];
[OPP*];
[ASP*];
[RES*];

! Item intercepts
[S1] (i1);
[S2] (i2);
[S3] (i3);
[O1] (i4);
[O2] (i5);
[O3] (i6);
[A1] (i7);
[A2] (i8);
[A3] (i9);
[R1] (i10);
[R2] (i11);
[R3] (i12);

! Item uniquenesses
S1 (u1);
S2 (u2);
S3 (u3);
O1 (u4);
O2 (u5);
O3 (u6);
A1 (u7);
A2 (u8);
A3 (u9);
R1 (u10);
R2 (u11);
R3 (u12);
