# Supplementary material for: Measuring Strengths, Opportunities, Aspirations, and Results: Psychometric Properties of the 12-Item SOAR Scale
Source: Front Psychol. 2022 Apr 8;13:854406. doi: 10.3389/fpsyg.2022.854406 (PMC9028961; doi:10.3389/fpsyg.2022.854406)
Supplement: Supplementary file 1 [file Data_Sheet_1.zip › Supplementary Material/5. MEASUREMENT INVARIANCE MODEL 4/Age/model 4.mi age esem first-order (four factors) strict.out]

Mplus VERSION 8.6
MUTHEN & MUTHEN
02/24/2022   3:39 PM

INPUT INSTRUCTIONS

  Title:
  MI for Model 4 (ESEM First-order four factors);

  DATA:
  file is Mplus.txt;


  VARIABLE:
  Names are
  Gender Age Ed S1 S2 S3 O1 O2 O3 A1 A2 A3 R1 R2 R3;


  USEVARIABLES ARE S1-R3;
  GROUPING = Age (1 = 18-34, 2 = 35-54, 3 = 55-74);


  Analysis:
  ESTIMATOR = MLR;
  PROCESSORS= 8;
  ROTATION=TARGET;


  MODEL:

  ! Factor loadings
  STR BY
  S1-S3
  O1-O3~0
  A1-A3~0
  R1-R3~0 (*1);

  OPP BY
  O1-O3
  S1-S3~0
  A1-A3~0
  R1-R3~0 (*1);

  ASP BY
  A1-A3
  S1-S3~0
  O1-O3~0
  R1-R3~0 (*1);

  RES BY
  R1-R3
  S1-S3~0
  O1-O3~0
  A1-A3~0 (*1);

  ! Factor variances
  STR@1;
  OPP@1;
  ASP@1;
  RES@1;

  ! Factor means
  [STR@0];
  [OPP@0];
  [ASP@0];
  [RES@0];

  ! Item intercepts
  [S1] (i1);
  [S2] (i2);
  [S3] (i3);
  [O1] (i4);
  [O2] (i5);
  [O3] (i6);
  [A1] (i7);
  [A2] (i8);
  [A3] (i9);
  [R1] (i10);
  [R2] (i11);
  [R3] (i12);

  ! Item uniquenesses
  S1 (u1);
  S2 (u2);
  S3 (u3);
  O1 (u4);
  O2 (u5);
  O3 (u6);
  A1 (u7);
  A2 (u8);
  A3 (u9);
  R1 (u10);
  R2 (u11);
  R3 (u12);

  MODEL 35-54:

  ! Factor variances
  STR*;
  OPP*;
  ASP*;
  RES*;

  ! Factor means
  [STR*];
  [OPP*];
  [ASP*];
  [RES*];

  ! Item intercepts
  [S1] (i1);
  [S2] (i2);
  [S3] (i3);
  [O1] (i4);
  [O2] (i5);
  [O3] (i6);
  [A1] (i7);
  [A2] (i8);
  [A3] (i9);
  [R1] (i10);
  [R2] (i11);
  [R3] (i12);

  ! Item uniquenesses
  S1 (u1);
  S2 (u2);
  S3 (u3);
  O1 (u4);
  O2 (u5);
  O3 (u6);
  A1 (u7);
  A2 (u8);
  A3 (u9);
  R1 (u10);
  R2 (u11);
  R3 (u12);

  MODEL 55-74:

  ! Factor variances
  STR*;
  OPP*;
  ASP*;
  RES*;

  ! Factor means
  [STR*];
  [OPP*];
  [ASP*];
  [RES*];

  ! Item intercepts
  [S1] (i1);
  [S2] (i2);
  [S3] (i3);
  [O1] (i4);
  [O2] (i5);
  [O3] (i6);
  [A1] (i7);
  [A2] (i8);
  [A3] (i9);
  [R1] (i10);
  [R2] (i11);
  [R3] (i12);

  ! Item uniquenesses
  S1 (u1);
  S2 (u2);
  S3 (u3);
  O1 (u4);
  O2 (u5);
  O3 (u6);
  A1 (u7);
  A2 (u8);
  A3 (u9);
  R1 (u10);
  R2 (u11);
  R3 (u12);


INPUT READING TERMINATED NORMALLY


MI for Model 4 (ESEM First-order four factors);

SUMMARY OF ANALYSIS

Number of groups                                                 3
Number of observations
   Group 18-34                                                  47
   Group 35-54                                                 134
   Group 55-74                                                 104
   Total sample size                                           285

Number of dependent variables                                   12
Number of independent variables                                  0
Number of continuous latent variables                            4

Observed dependent variables

  Continuous
   S1          S2          S3          O1          O2          O3
   A1          A2          A3          R1          R2          R3

Continuous latent variables

  EFA factors
  *1:   STR         OPP         ASP         RES

Variables with special functions

  Grouping variable     AGE

Estimator                                                      MLR
Rotation                                                    TARGET
Row standardization                                     COVARIANCE
Type of rotation                                           OBLIQUE
Information matrix                                        OBSERVED
Maximum number of iterations                                  1000
Convergence criterion                                    0.500D-04
Maximum number of steepest descent iterations                   20
Optimization Specifications for the Exploratory Factor Analysis
Rotation Algorithm
  Number of random starts                                       30
  Maximum number of iterations                             1000000
  Derivative convergence criterion                       0.100D-04

Input data file(s)
  Mplus.txt

Input data format  FREE


UNIVARIATE SAMPLE STATISTICS


     UNIVARIATE HIGHER-ORDER MOMENT DESCRIPTIVE STATISTICS FOR 18-34

         Variable/         Mean/     Skewness/   Minimum/ % with                Percentiles
        Sample Size      Variance    Kurtosis    Maximum  Min/Max      20%/60%    40%/80%    Median

     S1                    4.043      -0.004       3.000   14.89%       4.000      4.000      4.000
              47.000       0.339      -0.062       5.000   19.15%       4.000      4.000
     S2                    3.681      -0.477       2.000    6.38%       3.000      4.000      4.000
              47.000       0.515       0.137       5.000    8.51%       4.000      4.000
     S3                    4.021       0.025       3.000   12.77%       4.000      4.000      4.000
              47.000       0.276       0.613       5.000   14.89%       4.000      4.000
     O1                    3.957      -0.485       2.000    4.26%       3.000      4.000      4.000
              47.000       0.594       0.011       5.000   23.40%       4.000      5.000
     O2                    4.128      -0.642       2.000    2.13%       4.000      4.000      4.000
              47.000       0.367       2.020       5.000   23.40%       4.000      5.000
     O3                    4.000       0.000       3.000   17.02%       4.000      4.000      4.000
              47.000       0.340      -0.063       5.000   17.02%       4.000      4.000
     A1                    3.660      -1.075       2.000   10.64%       3.000      4.000      4.000
              47.000       0.522       0.612       5.000    4.26%       4.000      4.000
     A2                    3.532      -0.899       2.000   12.77%       3.000      4.000      4.000
              47.000       0.547      -0.157       5.000    2.13%       4.000      4.000
     A3                    3.702      -0.535       2.000   12.77%       3.000      4.000      4.000
              47.000       0.762      -0.342       5.000   14.89%       4.000      4.000
     R1                    4.085       0.066       3.000   10.64%       4.000      4.000      4.000
              47.000       0.291       0.335       5.000   19.15%       4.000      4.000
     R2                    4.021       0.005       3.000   14.89%       4.000      4.000      4.000
              47.000       0.319       0.133       5.000   17.02%       4.000      4.000
     R3                    4.085      -0.003       3.000   12.77%       4.000      4.000      4.000
              47.000       0.333      -0.063       5.000   21.28%       4.000      5.000


     UNIVARIATE HIGHER-ORDER MOMENT DESCRIPTIVE STATISTICS FOR 35-54

         Variable/         Mean/     Skewness/   Minimum/ % with                Percentiles
        Sample Size      Variance    Kurtosis    Maximum  Min/Max      20%/60%    40%/80%    Median

     S1                    4.239      -0.772       2.000    2.24%       4.000      4.000      4.000
             134.000       0.421       1.523       5.000   33.58%       4.000      5.000
     S2                    3.769      -0.523       2.000    5.97%       3.000      4.000      4.000
             134.000       0.536       0.275       5.000   11.94%       4.000      4.000
     S3                    4.127      -0.473       2.000    1.49%       4.000      4.000      4.000
             134.000       0.350       1.586       5.000   23.13%       4.000      5.000
     O1                    4.060      -0.627       2.000    2.99%       4.000      4.000      4.000
             134.000       0.474       0.892       5.000   23.88%       4.000      5.000
     O2                    4.201      -0.352       2.000    0.75%       4.000      4.000      4.000
             134.000       0.385       0.291       5.000   30.60%       4.000      5.000
     O3                    4.119      -0.839       2.000    3.73%       4.000      4.000      4.000
             134.000       0.478       1.510       5.000   26.87%       4.000      5.000
     A1                    3.754      -0.522       2.000    9.70%       3.000      4.000      4.000
             134.000       0.693      -0.158       5.000   15.67%       4.000      4.000
     A2                    3.590      -0.598       1.000    1.49%       3.000      4.000      4.000
             134.000       0.779       0.086       5.000   11.19%       4.000      4.000
     A3                    4.022      -0.757       2.000    8.96%       3.000      4.000      4.000
             134.000       0.828      -0.152       5.000   33.58%       4.000      5.000
     R1                    4.127      -0.708       2.000    2.99%       4.000      4.000      4.000
             134.000       0.484       0.981       5.000   28.36%       4.000      5.000
     R2                    3.813      -0.815       2.000   11.19%       3.000      4.000      4.000
             134.000       0.689       0.315       5.000   15.67%       4.000      4.000
     R3                    4.104      -0.737       2.000    2.99%       4.000      4.000      4.000
             134.000       0.437       1.539       5.000   24.63%       4.000      5.000


     UNIVARIATE HIGHER-ORDER MOMENT DESCRIPTIVE STATISTICS FOR 55-74

         Variable/         Mean/     Skewness/   Minimum/ % with                Percentiles
        Sample Size      Variance    Kurtosis    Maximum  Min/Max      20%/60%    40%/80%    Median

     S1                    4.173      -0.032       3.000    9.62%       4.000      4.000      4.000
             104.000       0.335      -0.258       5.000   26.92%       4.000      5.000
     S2                    3.827      -0.697       2.000    3.85%       3.000      4.000      4.000
             104.000       0.412       1.123       5.000    9.62%       4.000      4.000
     S3                    4.163       0.106       3.000    7.69%       4.000      4.000      4.000
             104.000       0.291       0.069       5.000   24.04%       4.000      5.000
     O1                    4.202       0.816       3.000    1.92%       4.000      4.000      4.000
             104.000       0.200       0.291       5.000   22.12%       4.000      5.000
     O2                    4.356       0.181       3.000    1.92%       4.000      4.000      4.000
             104.000       0.268      -1.056       5.000   37.50%       4.000      5.000
     O3                    4.154       0.205       3.000    6.73%       4.000      4.000      4.000
             104.000       0.265       0.324       5.000   22.12%       4.000      5.000
     A1                    3.587      -0.621       2.000    8.65%       3.000      4.000      4.000
             104.000       0.512       0.021       5.000    4.81%       4.000      4.000
     A2                    3.625      -0.653       2.000   11.54%       3.000      4.000      4.000
             104.000       0.619      -0.064       5.000    7.69%       4.000      4.000
     A3                    4.067      -0.746       2.000    6.73%       3.000      4.000      4.000
             104.000       0.755      -0.056       5.000   34.62%       4.000      5.000
     R1                    4.231      -0.690       2.000    1.92%       4.000      4.000      4.000
             104.000       0.428       1.104       5.000   33.65%       4.000      5.000
     R2                    3.846      -0.526       2.000    9.62%       3.000      4.000      4.000
             104.000       0.784      -0.357       5.000   23.08%       4.000      5.000
     R3                    4.221      -0.465       2.000    0.96%       4.000      4.000      4.000
             104.000       0.422       0.214       5.000   33.65%       4.000      5.000


THE MODEL ESTIMATION TERMINATED NORMALLY


MODEL FIT INFORMATION

Number of Free Parameters                       94

Loglikelihood

          H0 Value                       -2865.108
          H0 Scaling Correction Factor      1.2641
            for MLR
          H1 Value                       -2739.905
          H1 Scaling Correction Factor      1.1063
            for MLR

Information Criteria

          Akaike (AIC)                    5918.215
          Bayesian (BIC)                  6261.549
          Sample-Size Adjusted BIC        5963.470
            (n* = (n + 2) / 24)

Chi-Square Test of Model Fit

          Value                            245.018*
          Degrees of Freedom                   176
          P-Value                           0.0005
          Scaling Correction Factor         1.0220
            for MLR

Chi-Square Contribution From Each Group

          18-34                            101.571
          35-54                             63.124
          55-74                             80.323

*   The chi-square value for MLM, MLMV, MLR, ULSMV, WLSM and WLSMV cannot be used
    for chi-square difference testing in the regular way.  MLM, MLR and WLSM
    chi-square difference testing is described on the Mplus website.  MLMV, WLSMV,
    and ULSMV difference testing is done using the DIFFTEST option.

RMSEA (Root Mean Square Error Of Approximation)

          Estimate                           0.064
          90 Percent C.I.                    0.044  0.083
          Probability RMSEA <= .05           0.118

CFI/TLI

          CFI                                0.943
          TLI                                0.936

Chi-Square Test of Model Fit for the Baseline Model

          Value                           1406.348
          Degrees of Freedom                   198
          P-Value                           0.0000

SRMR (Standardized Root Mean Square Residual)

          Value                              0.164


MODEL RESULTS

                                                    Two-Tailed
                    Estimate       S.E.  Est./S.E.    P-Value

Group 18-34

 STR      BY
    S1                 0.359      0.073      4.920      0.000
    S2                 0.511      0.116      4.408      0.000
    S3                 0.391      0.071      5.511      0.000
    O1                 0.064      0.048      1.329      0.184
    O2                 0.038      0.044      0.847      0.397
    O3                 0.034      0.039      0.866      0.387
    A1                -0.014      0.040     -0.342      0.732
    A2                -0.012      0.041     -0.295      0.768
    A3                 0.026      0.060      0.428      0.669
    R1                -0.012      0.050     -0.238      0.812
    R2                 0.085      0.059      1.435      0.151
    R3                -0.072      0.042     -1.691      0.091

 OPP      BY
    O1                 0.413      0.141      2.932      0.003
    O2                 0.341      0.084      4.060      0.000
    O3                 0.431      0.101      4.271      0.000
    S1                 0.080      0.049      1.638      0.101
    S2                -0.079      0.044     -1.813      0.070
    S3                 0.093      0.047      1.975      0.048
    A1                -0.069      0.042     -1.630      0.103
    A2                -0.032      0.048     -0.664      0.507
    A3                 0.136      0.059      2.308      0.021
    R1                 0.035      0.059      0.590      0.555
    R2                -0.123      0.057     -2.160      0.031
    R3                 0.104      0.036      2.874      0.004

 ASP      BY
    A1                 0.668      0.091      7.339      0.000
    A2                 0.635      0.092      6.871      0.000
    A3                 0.551      0.112      4.933      0.000
    S1                 0.050      0.039      1.258      0.208
    S2                 0.016      0.032      0.487      0.626
    S3                -0.070      0.033     -2.158      0.031
    O1                 0.022      0.047      0.481      0.631
    O2                 0.001      0.034      0.018      0.986
    O3                 0.056      0.039      1.416      0.157
    R1                 0.007      0.030      0.232      0.816
    R2                -0.005      0.037     -0.135      0.892
    R3                -0.008      0.027     -0.304      0.761

 RES      BY
    R1                 0.404      0.087      4.661      0.000
    R2                 0.361      0.076      4.763      0.000
    R3                 0.392      0.072      5.413      0.000
    S1                -0.005      0.029     -0.177      0.860
    S2                 0.008      0.027      0.277      0.782
    S3                 0.003      0.032      0.108      0.914
    O1                 0.055      0.041      1.346      0.178
    O2                 0.063      0.035      1.794      0.073
    O3                 0.043      0.042      1.031      0.303
    A1                -0.003      0.024     -0.122      0.903
    A2                 0.011      0.024      0.465      0.642
    A3                -0.013      0.033     -0.390      0.696

 OPP      WITH
    STR                0.548      0.143      3.840      0.000

 ASP      WITH
    STR                0.082      0.209      0.393      0.695
    OPP                0.407      0.240      1.694      0.090

 RES      WITH
    STR                0.514      0.166      3.097      0.002
    OPP                0.827      0.170      4.874      0.000
    ASP                0.108      0.271      0.396      0.692

 Means
    STR                0.000      0.000    999.000    999.000
    OPP                0.000      0.000    999.000    999.000
    ASP                0.000      0.000    999.000    999.000
    RES                0.000      0.000    999.000    999.000

 Intercepts
    S1                 4.070      0.077     53.018      0.000
    S2                 3.684      0.092     40.203      0.000
    S3                 4.015      0.077     51.978      0.000
    O1                 3.942      0.094     41.946      0.000
    O2                 4.124      0.075     54.834      0.000
    O3                 3.957      0.084     47.023      0.000
    A1                 3.614      0.111     32.681      0.000
    A2                 3.521      0.105     33.619      0.000
    A3                 3.864      0.106     36.621      0.000
    R1                 4.124      0.075     55.101      0.000
    R2                 3.859      0.078     49.777      0.000
    R3                 4.103      0.079     52.267      0.000

 Variances
    STR                1.000      0.000    999.000    999.000
    OPP                1.000      0.000    999.000    999.000
    ASP                1.000      0.000    999.000    999.000
    RES                1.000      0.000    999.000    999.000

 Residual Variances
    S1                 0.180      0.024      7.611      0.000
    S2                 0.204      0.041      5.001      0.000
    S3                 0.133      0.026      5.076      0.000
    O1                 0.181      0.033      5.545      0.000
    O2                 0.202      0.021      9.531      0.000
    O3                 0.150      0.030      5.086      0.000
    A1                 0.139      0.035      3.942      0.000
    A2                 0.240      0.046      5.204      0.000
    A3                 0.355      0.046      7.680      0.000
    R1                 0.133      0.034      3.883      0.000
    R2                 0.410      0.058      7.034      0.000
    R3                 0.142      0.029      4.981      0.000

Group 35-54

 STR      BY
    S1                 0.359      0.073      4.920      0.000
    S2                 0.511      0.116      4.408      0.000
    S3                 0.391      0.071      5.511      0.000
    O1                 0.064      0.048      1.329      0.184
    O2                 0.038      0.044      0.847      0.397
    O3                 0.034      0.039      0.866      0.387
    A1                -0.014      0.040     -0.342      0.732
    A2                -0.012      0.041     -0.295      0.768
    A3                 0.026      0.060      0.428      0.669
    R1                -0.012      0.050     -0.238      0.812
    R2                 0.085      0.059      1.435      0.151
    R3                -0.072      0.042     -1.691      0.091

 OPP      BY
    O1                 0.413      0.141      2.932      0.003
    O2                 0.341      0.084      4.060      0.000
    O3                 0.431      0.101      4.271      0.000
    S1                 0.080      0.049      1.638      0.101
    S2                -0.079      0.044     -1.813      0.070
    S3                 0.093      0.047      1.975      0.048
    A1                -0.069      0.042     -1.630      0.103
    A2                -0.032      0.048     -0.664      0.507
    A3                 0.136      0.059      2.308      0.021
    R1                 0.035      0.059      0.590      0.555
    R2                -0.123      0.057     -2.160      0.031
    R3                 0.104      0.036      2.874      0.004

 ASP      BY
    A1                 0.668      0.091      7.339      0.000
    A2                 0.635      0.092      6.871      0.000
    A3                 0.551      0.112      4.933      0.000
    S1                 0.050      0.039      1.258      0.208
    S2                 0.016      0.032      0.487      0.626
    S3                -0.070      0.033     -2.158      0.031
    O1                 0.022      0.047      0.481      0.631
    O2                 0.001      0.034      0.018      0.986
    O3                 0.056      0.039      1.416      0.157
    R1                 0.007      0.030      0.232      0.816
    R2                -0.005      0.037     -0.135      0.892
    R3                -0.008      0.027     -0.304      0.761

 RES      BY
    R1                 0.404      0.087      4.661      0.000
    R2                 0.361      0.076      4.763      0.000
    R3                 0.392      0.072      5.413      0.000
    S1                -0.005      0.029     -0.177      0.860
    S2                 0.008      0.027      0.277      0.782
    S3                 0.003      0.032      0.108      0.914
    O1                 0.055      0.041      1.346      0.178
    O2                 0.063      0.035      1.794      0.073
    O3                 0.043      0.042      1.031      0.303
    A1                -0.003      0.024     -0.122      0.903
    A2                 0.011      0.024      0.465      0.642
    A3                -0.013      0.033     -0.390      0.696

 OPP      WITH
    STR                0.569      0.263      2.165      0.030

 ASP      WITH
    STR                0.781      0.249      3.135      0.002
    OPP                0.617      0.249      2.482      0.013

 RES      WITH
    STR                0.867      0.374      2.318      0.020
    OPP                0.685      0.313      2.188      0.029
    ASP                0.368      0.246      1.499      0.134

 Means
    STR                0.257      0.217      1.187      0.235
    OPP                0.286      0.209      1.369      0.171
    ASP                0.207      0.181      1.141      0.254
    RES               -0.031      0.232     -0.132      0.895

 Intercepts
    S1                 4.070      0.077     53.018      0.000
    S2                 3.684      0.092     40.203      0.000
    S3                 4.015      0.077     51.978      0.000
    O1                 3.942      0.094     41.946      0.000
    O2                 4.124      0.075     54.834      0.000
    O3                 3.957      0.084     47.023      0.000
    A1                 3.614      0.111     32.681      0.000
    A2                 3.521      0.105     33.619      0.000
    A3                 3.864      0.106     36.621      0.000
    R1                 4.124      0.075     55.101      0.000
    R2                 3.859      0.078     49.777      0.000
    R3                 4.103      0.079     52.267      0.000

 Variances
    STR                1.303      0.484      2.696      0.007
    OPP                1.116      0.476      2.345      0.019
    ASP                1.322      0.409      3.235      0.001
    RES                1.945      0.720      2.700      0.007

 Residual Variances
    S1                 0.180      0.024      7.611      0.000
    S2                 0.204      0.041      5.001      0.000
    S3                 0.133      0.026      5.076      0.000
    O1                 0.181      0.033      5.545      0.000
    O2                 0.202      0.021      9.531      0.000
    O3                 0.150      0.030      5.086      0.000
    A1                 0.139      0.035      3.942      0.000
    A2                 0.240      0.046      5.204      0.000
    A3                 0.355      0.046      7.680      0.000
    R1                 0.133      0.034      3.883      0.000
    R2                 0.410      0.058      7.034      0.000
    R3                 0.142      0.029      4.981      0.000

Group 55-74

 STR      BY
    S1                 0.359      0.073      4.920      0.000
    S2                 0.511      0.116      4.408      0.000
    S3                 0.391      0.071      5.511      0.000
    O1                 0.064      0.048      1.329      0.184
    O2                 0.038      0.044      0.847      0.397
    O3                 0.034      0.039      0.866      0.387
    A1                -0.014      0.040     -0.342      0.732
    A2                -0.012      0.041     -0.295      0.768
    A3                 0.026      0.060      0.428      0.669
    R1                -0.012      0.050     -0.238      0.812
    R2                 0.085      0.059      1.435      0.151
    R3                -0.072      0.042     -1.691      0.091

 OPP      BY
    O1                 0.413      0.141      2.932      0.003
    O2                 0.341      0.084      4.060      0.000
    O3                 0.431      0.101      4.271      0.000
    S1                 0.080      0.049      1.638      0.101
    S2                -0.079      0.044     -1.813      0.070
    S3                 0.093      0.047      1.975      0.048
    A1                -0.069      0.042     -1.630      0.103
    A2                -0.032      0.048     -0.664      0.507
    A3                 0.136      0.059      2.308      0.021
    R1                 0.035      0.059      0.590      0.555
    R2                -0.123      0.057     -2.160      0.031
    R3                 0.104      0.036      2.874      0.004

 ASP      BY
    A1                 0.668      0.091      7.339      0.000
    A2                 0.635      0.092      6.871      0.000
    A3                 0.551      0.112      4.933      0.000
    S1                 0.050      0.039      1.258      0.208
    S2                 0.016      0.032      0.487      0.626
    S3                -0.070      0.033     -2.158      0.031
    O1                 0.022      0.047      0.481      0.631
    O2                 0.001      0.034      0.018      0.986
    O3                 0.056      0.039      1.416      0.157
    R1                 0.007      0.030      0.232      0.816
    R2                -0.005      0.037     -0.135      0.892
    R3                -0.008      0.027     -0.304      0.761

 RES      BY
    R1                 0.404      0.087      4.661      0.000
    R2                 0.361      0.076      4.763      0.000
    R3                 0.392      0.072      5.413      0.000
    S1                -0.005      0.029     -0.177      0.860
    S2                 0.008      0.027      0.277      0.782
    S3                 0.003      0.032      0.108      0.914
    O1                 0.055      0.041      1.346      0.178
    O2                 0.063      0.035      1.794      0.073
    O3                 0.043      0.042      1.031      0.303
    A1                -0.003      0.024     -0.122      0.903
    A2                 0.011      0.024      0.465      0.642
    A3                -0.013      0.033     -0.390      0.696

 OPP      WITH
    STR                0.108      0.177      0.613      0.540

 ASP      WITH
    STR                0.461      0.178      2.593      0.010
    OPP                0.304      0.152      1.999      0.046

 RES      WITH
    STR                0.682      0.284      2.398      0.016
    OPP               -0.191      0.347     -0.550      0.582
    ASP                0.267      0.184      1.456      0.146

 Means
    STR                0.280      0.220      1.269      0.204
    OPP                0.509      0.227      2.244      0.025
    ASP                0.097      0.196      0.498      0.618
    RES                0.208      0.247      0.842      0.400

 Intercepts
    S1                 4.070      0.077     53.018      0.000
    S2                 3.684      0.092     40.203      0.000
    S3                 4.015      0.077     51.978      0.000
    O1                 3.942      0.094     41.946      0.000
    O2                 4.124      0.075     54.834      0.000
    O3                 3.957      0.084     47.023      0.000
    A1                 3.614      0.111     32.681      0.000
    A2                 3.521      0.105     33.619      0.000
    A3                 3.864      0.106     36.621      0.000
    R1                 4.124      0.075     55.101      0.000
    R2                 3.859      0.078     49.777      0.000
    R3                 4.103      0.079     52.267      0.000

 Variances
    STR                0.994      0.392      2.537      0.011
    OPP                0.492      0.309      1.591      0.112
    ASP                0.992      0.313      3.166      0.002
    RES                1.961      0.785      2.498      0.012

 Residual Variances
    S1                 0.180      0.024      7.611      0.000
    S2                 0.204      0.041      5.001      0.000
    S3                 0.133      0.026      5.076      0.000
    O1                 0.181      0.033      5.545      0.000
    O2                 0.202      0.021      9.531      0.000
    O3                 0.150      0.030      5.086      0.000
    A1                 0.139      0.035      3.942      0.000
    A2                 0.240      0.046      5.204      0.000
    A3                 0.355      0.046      7.680      0.000
    R1                 0.133      0.034      3.883      0.000
    R2                 0.410      0.058      7.034      0.000
    R3                 0.142      0.029      4.981      0.000


QUALITY OF NUMERICAL RESULTS

     Condition Number for the Information Matrix              0.360E-05
       (ratio of smallest to largest eigenvalue)


DIAGRAM INFORMATION

  Use View Diagram under the Diagram menu in the Mplus Editor to view the diagram.
  If running Mplus from the Mplus Diagrammer, the diagram opens automatically.

  Diagram output
    g:\my drive\matt&jackie shared folder\publishing\soar development paper_frontiers\revision\resubmission\supplementar

     Beginning Time:  15:39:24
        Ending Time:  15:39:25
       Elapsed Time:  00:00:01


MUTHEN & MUTHEN
3463 Stoner Ave.
Los Angeles, CA  90066

Tel: (310) 391-9971
Fax: (310) 391-8971
Web: www.StatModel.com
Support: Support@StatModel.com

Copyright (c) 1998-2021 Muthen & Muthen
