# Supplementary material for: Measuring Strengths, Opportunities, Aspirations, and Results: Psychometric Properties of the 12-Item SOAR Scale
Source: Front Psychol. 2022 Apr 8;13:854406. doi: 10.3389/fpsyg.2022.854406 (PMC9028961; doi:10.3389/fpsyg.2022.854406)
Supplement: Supplementary file 1 [file Data_Sheet_1.zip › Supplementary Material/5. MEASUREMENT INVARIANCE MODEL 4/Age/model 4.MI age esem first-order (four factors).inp]

Title:
MI for Model 4 (ESEM First-order four factors);

DATA:
file is Mplus.txt;


VARIABLE:
Names are
Gender Age Ed S1 S2 S3 O1 O2 O3 A1 A2 A3 R1 R2 R3;


USEVARIABLES ARE S1-R3;
GROUPING = Age (1 = 18-34, 2 = 35-54, 3 = 55-74);


Analysis:
ESTIMATOR = MLR;
PROCESSORS= 8;
ROTATION=TARGET;
MODEL IS CONFIGURAL METRIC SCALAR;


Model:
STR BY
S1-S3
O1-O3~0
A1-A3~0
R1-R3~0 (*1);

OPP BY
O1-O3
S1-S3~0
A1-A3~0
R1-R3~0 (*1);

ASP BY
A1-A3
S1-S3~0
O1-O3~0
R1-R3~0 (*1);

RES BY
R1-R3
S1-S3~0
O1-O3~0
A1-A3~0 (*1);

OUTPUT:
stdyx;
tech4;
