# Supplementary material for: Measuring Strengths, Opportunities, Aspirations, and Results: Psychometric Properties of the 12-Item SOAR Scale
Source: Front Psychol. 2022 Apr 8;13:854406. doi: 10.3389/fpsyg.2022.854406 (PMC9028961; doi:10.3389/fpsyg.2022.854406)
Supplement: Supplementary file 1 [file Data_Sheet_1.zip › Supplementary Material/5. MEASUREMENT INVARIANCE MODEL 4/Age/model 4.mi age esem first-order (four factors).out]

Mplus VERSION 8.6
MUTHEN & MUTHEN
02/24/2022  10:40 AM

INPUT INSTRUCTIONS

  Title:
  MI for Model 4 (ESEM First-order four factors);

  DATA:
  file is Mplus.txt;


  VARIABLE:
  Names are
  Gender Age Ed S1 S2 S3 O1 O2 O3 A1 A2 A3 R1 R2 R3;


  USEVARIABLES ARE S1-R3;
  GROUPING = Age (1 = 18-34, 2 = 35-54, 3 = 55-74);


  Analysis:
  ESTIMATOR = MLR;
  PROCESSORS= 8;
  ROTATION=TARGET;
  MODEL IS CONFIGURAL METRIC SCALAR;


  Model:
  STR BY
  S1-S3
  O1-O3~0
  A1-A3~0
  R1-R3~0 (*1);

  OPP BY
  O1-O3
  S1-S3~0
  A1-A3~0
  R1-R3~0 (*1);

  ASP BY
  A1-A3
  S1-S3~0
  O1-O3~0
  R1-R3~0 (*1);

  RES BY
  R1-R3
  S1-S3~0
  O1-O3~0
  A1-A3~0 (*1);

  OUTPUT:
  stdyx;
  tech4;


*** WARNING in OUTPUT command
  STANDARDIZED (STD, STDY, STDYX) options are not available when performing measurement
  invariance testing with multiple models with the MODEL option of the ANALYSIS command.
  Request for STANDARDIZED (STD, STDY, STDYX) is ignored.
   1 WARNING(S) FOUND IN THE INPUT INSTRUCTIONS


MI for Model 4 (ESEM First-order four factors);

SUMMARY OF ANALYSIS

Number of groups                                                 3
Number of observations
   Group 18-34                                                  47
   Group 35-54                                                 134
   Group 55-74                                                 104
   Total sample size                                           285

Number of dependent variables                                   12
Number of independent variables                                  0
Number of continuous latent variables                            4

Observed dependent variables

  Continuous
   S1          S2          S3          O1          O2          O3
   A1          A2          A3          R1          R2          R3

Continuous latent variables

  EFA factors
  *1:   STR         OPP         ASP         RES

Variables with special functions

  Grouping variable     AGE

Estimator                                                      MLR
Rotation                                                    TARGET
Row standardization                                         Varies
Type of rotation                                           OBLIQUE
Information matrix                                        OBSERVED
Maximum number of iterations                                  1000
Convergence criterion                                    0.500D-04
Maximum number of steepest descent iterations                   20
Optimization Specifications for the Exploratory Factor Analysis
Rotation Algorithm
  Number of random starts                                       30
  Maximum number of iterations                             1000000
  Derivative convergence criterion                       0.100D-04

Input data file(s)
  Mplus.txt

Input data format  FREE


UNIVARIATE SAMPLE STATISTICS


     UNIVARIATE HIGHER-ORDER MOMENT DESCRIPTIVE STATISTICS FOR 18-34

         Variable/         Mean/     Skewness/   Minimum/ % with                Percentiles
        Sample Size      Variance    Kurtosis    Maximum  Min/Max      20%/60%    40%/80%    Median

     S1                    4.043      -0.004       3.000   14.89%       4.000      4.000      4.000
              47.000       0.339      -0.062       5.000   19.15%       4.000      4.000
     S2                    3.681      -0.477       2.000    6.38%       3.000      4.000      4.000
              47.000       0.515       0.137       5.000    8.51%       4.000      4.000
     S3                    4.021       0.025       3.000   12.77%       4.000      4.000      4.000
              47.000       0.276       0.613       5.000   14.89%       4.000      4.000
     O1                    3.957      -0.485       2.000    4.26%       3.000      4.000      4.000
              47.000       0.594       0.011       5.000   23.40%       4.000      5.000
     O2                    4.128      -0.642       2.000    2.13%       4.000      4.000      4.000
              47.000       0.367       2.020       5.000   23.40%       4.000      5.000
     O3                    4.000       0.000       3.000   17.02%       4.000      4.000      4.000
              47.000       0.340      -0.063       5.000   17.02%       4.000      4.000
     A1                    3.660      -1.075       2.000   10.64%       3.000      4.000      4.000
              47.000       0.522       0.612       5.000    4.26%       4.000      4.000
     A2                    3.532      -0.899       2.000   12.77%       3.000      4.000      4.000
              47.000       0.547      -0.157       5.000    2.13%       4.000      4.000
     A3                    3.702      -0.535       2.000   12.77%       3.000      4.000      4.000
              47.000       0.762      -0.342       5.000   14.89%       4.000      4.000
     R1                    4.085       0.066       3.000   10.64%       4.000      4.000      4.000
              47.000       0.291       0.335       5.000   19.15%       4.000      4.000
     R2                    4.021       0.005       3.000   14.89%       4.000      4.000      4.000
              47.000       0.319       0.133       5.000   17.02%       4.000      4.000
     R3                    4.085      -0.003       3.000   12.77%       4.000      4.000      4.000
              47.000       0.333      -0.063       5.000   21.28%       4.000      5.000


     UNIVARIATE HIGHER-ORDER MOMENT DESCRIPTIVE STATISTICS FOR 35-54

         Variable/         Mean/     Skewness/   Minimum/ % with                Percentiles
        Sample Size      Variance    Kurtosis    Maximum  Min/Max      20%/60%    40%/80%    Median

     S1                    4.239      -0.772       2.000    2.24%       4.000      4.000      4.000
             134.000       0.421       1.523       5.000   33.58%       4.000      5.000
     S2                    3.769      -0.523       2.000    5.97%       3.000      4.000      4.000
             134.000       0.536       0.275       5.000   11.94%       4.000      4.000
     S3                    4.127      -0.473       2.000    1.49%       4.000      4.000      4.000
             134.000       0.350       1.586       5.000   23.13%       4.000      5.000
     O1                    4.060      -0.627       2.000    2.99%       4.000      4.000      4.000
             134.000       0.474       0.892       5.000   23.88%       4.000      5.000
     O2                    4.201      -0.352       2.000    0.75%       4.000      4.000      4.000
             134.000       0.385       0.291       5.000   30.60%       4.000      5.000
     O3                    4.119      -0.839       2.000    3.73%       4.000      4.000      4.000
             134.000       0.478       1.510       5.000   26.87%       4.000      5.000
     A1                    3.754      -0.522       2.000    9.70%       3.000      4.000      4.000
             134.000       0.693      -0.158       5.000   15.67%       4.000      4.000
     A2                    3.590      -0.598       1.000    1.49%       3.000      4.000      4.000
             134.000       0.779       0.086       5.000   11.19%       4.000      4.000
     A3                    4.022      -0.757       2.000    8.96%       3.000      4.000      4.000
             134.000       0.828      -0.152       5.000   33.58%       4.000      5.000
     R1                    4.127      -0.708       2.000    2.99%       4.000      4.000      4.000
             134.000       0.484       0.981       5.000   28.36%       4.000      5.000
     R2                    3.813      -0.815       2.000   11.19%       3.000      4.000      4.000
             134.000       0.689       0.315       5.000   15.67%       4.000      4.000
     R3                    4.104      -0.737       2.000    2.99%       4.000      4.000      4.000
             134.000       0.437       1.539       5.000   24.63%       4.000      5.000


     UNIVARIATE HIGHER-ORDER MOMENT DESCRIPTIVE STATISTICS FOR 55-74

         Variable/         Mean/     Skewness/   Minimum/ % with                Percentiles
        Sample Size      Variance    Kurtosis    Maximum  Min/Max      20%/60%    40%/80%    Median

     S1                    4.173      -0.032       3.000    9.62%       4.000      4.000      4.000
             104.000       0.335      -0.258       5.000   26.92%       4.000      5.000
     S2                    3.827      -0.697       2.000    3.85%       3.000      4.000      4.000
             104.000       0.412       1.123       5.000    9.62%       4.000      4.000
     S3                    4.163       0.106       3.000    7.69%       4.000      4.000      4.000
             104.000       0.291       0.069       5.000   24.04%       4.000      5.000
     O1                    4.202       0.816       3.000    1.92%       4.000      4.000      4.000
             104.000       0.200       0.291       5.000   22.12%       4.000      5.000
     O2                    4.356       0.181       3.000    1.92%       4.000      4.000      4.000
             104.000       0.268      -1.056       5.000   37.50%       4.000      5.000
     O3                    4.154       0.205       3.000    6.73%       4.000      4.000      4.000
             104.000       0.265       0.324       5.000   22.12%       4.000      5.000
     A1                    3.587      -0.621       2.000    8.65%       3.000      4.000      4.000
             104.000       0.512       0.021       5.000    4.81%       4.000      4.000
     A2                    3.625      -0.653       2.000   11.54%       3.000      4.000      4.000
             104.000       0.619      -0.064       5.000    7.69%       4.000      4.000
     A3                    4.067      -0.746       2.000    6.73%       3.000      4.000      4.000
             104.000       0.755      -0.056       5.000   34.62%       4.000      5.000
     R1                    4.231      -0.690       2.000    1.92%       4.000      4.000      4.000
             104.000       0.428       1.104       5.000   33.65%       4.000      5.000
     R2                    3.846      -0.526       2.000    9.62%       3.000      4.000      4.000
             104.000       0.784      -0.357       5.000   23.08%       4.000      5.000
     R3                    4.221      -0.465       2.000    0.96%       4.000      4.000      4.000
             104.000       0.422       0.214       5.000   33.65%       4.000      5.000

MODEL FIT INFORMATION

Invariance Testing

                   Number of                   Degrees of
     Model        Parameters      Chi-Square    Freedom     P-Value

     Configural       198            121.571        72       0.0002
     Metric           134            179.205       136       0.0077
     Scalar           118            211.902       152       0.0010

                                               Degrees of
     Models Compared              Chi-Square    Freedom     P-Value

     Metric against Configural        67.381        64       0.3622
     Scalar against Configural        97.313        80       0.0913
     Scalar against Metric            33.730        16       0.0059


MODEL FIT INFORMATION FOR THE CONFIGURAL MODEL

Number of Free Parameters                      198

Loglikelihood

          H0 Value                       -2787.919
          H0 Scaling Correction Factor      1.2213
            for MLR
          H1 Value                       -2739.905
          H1 Scaling Correction Factor      1.1063
            for MLR

Information Criteria

          Akaike (AIC)                    5971.837
          Bayesian (BIC)                  6695.030
          Sample-Size Adjusted BIC        6067.160
            (n* = (n + 2) / 24)

Chi-Square Test of Model Fit

          Value                            121.571*
          Degrees of Freedom                    72
          P-Value                           0.0002
          Scaling Correction Factor         0.7899
            for MLR

Chi-Square Contribution and P-Value From Each Group (degrees of freedom = 24)

          18-34                             42.846     0.010
          35-54                             46.364     0.004
          55-74                             32.361     0.118

*   The chi-square value for MLM, MLMV, MLR, ULSMV, WLSM and WLSMV cannot be used
    for chi-square difference testing in the regular way.  MLM, MLR and WLSM
    chi-square difference testing is described on the Mplus website.  MLMV, WLSMV,
    and ULSMV difference testing is done using the DIFFTEST option.

RMSEA (Root Mean Square Error Of Approximation)

          Estimate                           0.085
          90 Percent C.I.                    0.058  0.111
          Probability RMSEA <= .05           0.020

CFI/TLI

          CFI                                0.959
          TLI                                0.887

Chi-Square Test of Model Fit for the Baseline Model

          Value                           1406.348
          Degrees of Freedom                   198
          P-Value                           0.0000

SRMR (Standardized Root Mean Square Residual)

          Value                              0.026


MODEL FIT INFORMATION FOR THE METRIC MODEL

Number of Free Parameters                      134

Loglikelihood

          H0 Value                       -2829.834
          H0 Scaling Correction Factor      1.2105
            for MLR
          H1 Value                       -2739.905
          H1 Scaling Correction Factor      1.1063
            for MLR

Information Criteria

          Akaike (AIC)                    5927.668
          Bayesian (BIC)                  6417.101
          Sample-Size Adjusted BIC        5992.179
            (n* = (n + 2) / 24)

Chi-Square Test of Model Fit

          Value                            179.205*
          Degrees of Freedom                   136
          P-Value                           0.0077
          Scaling Correction Factor         1.0036
            for MLR

Chi-Square Contribution From Each Group

          18-34                             71.511
          35-54                             55.510
          55-74                             52.184

*   The chi-square value for MLM, MLMV, MLR, ULSMV, WLSM and WLSMV cannot be used
    for chi-square difference testing in the regular way.  MLM, MLR and WLSM
    chi-square difference testing is described on the Mplus website.  MLMV, WLSMV,
    and ULSMV difference testing is done using the DIFFTEST option.

RMSEA (Root Mean Square Error Of Approximation)

          Estimate                           0.058
          90 Percent C.I.                    0.031  0.080
          Probability RMSEA <= .05           0.284

CFI/TLI

          CFI                                0.964
          TLI                                0.948

Chi-Square Test of Model Fit for the Baseline Model

          Value                           1406.348
          Degrees of Freedom                   198
          P-Value                           0.0000

SRMR (Standardized Root Mean Square Residual)

          Value                              0.086


MODEL FIT INFORMATION FOR THE SCALAR MODEL

Number of Free Parameters                      118

Loglikelihood

          H0 Value                       -2845.230
          H0 Scaling Correction Factor      1.2508
            for MLR
          H1 Value                       -2739.905
          H1 Scaling Correction Factor      1.1063
            for MLR

Information Criteria

          Akaike (AIC)                    5926.461
          Bayesian (BIC)                  6357.454
          Sample-Size Adjusted BIC        5983.269
            (n* = (n + 2) / 24)

Chi-Square Test of Model Fit

          Value                            211.902*
          Degrees of Freedom                   152
          P-Value                           0.0010
          Scaling Correction Factor         0.9941
            for MLR

Chi-Square Contribution From Each Group

          18-34                             86.098
          35-54                             62.924
          55-74                             62.879

*   The chi-square value for MLM, MLMV, MLR, ULSMV, WLSM and WLSMV cannot be used
    for chi-square difference testing in the regular way.  MLM, MLR and WLSM
    chi-square difference testing is described on the Mplus website.  MLMV, WLSMV,
    and ULSMV difference testing is done using the DIFFTEST option.

RMSEA (Root Mean Square Error Of Approximation)

          Estimate                           0.064
          90 Percent C.I.                    0.042  0.084
          Probability RMSEA <= .05           0.132

CFI/TLI

          CFI                                0.950
          TLI                                0.935

Chi-Square Test of Model Fit for the Baseline Model

          Value                           1406.348
          Degrees of Freedom                   198
          P-Value                           0.0000

SRMR (Standardized Root Mean Square Residual)

          Value                              0.085


MODEL RESULTS FOR THE CONFIGURAL MODEL

                                                    Two-Tailed
                    Estimate       S.E.  Est./S.E.    P-Value

Group 18-34

 STR      BY
    S1                 0.453      0.195      2.328      0.020
    S2                 0.450      0.223      2.019      0.043
    S3                 0.297      0.124      2.407      0.016
    O1                 0.045      0.059      0.764      0.445
    O2                 0.048      0.139      0.345      0.730
    O3                 0.125      0.057      2.189      0.029
    A1                -0.124      0.051     -2.423      0.015
    A2                -0.083      0.086     -0.965      0.335
    A3                 0.201      0.078      2.583      0.010
    R1                 0.060      0.109      0.555      0.579
    R2                 0.053      0.093      0.569      0.570
    R3                -0.084      0.100     -0.846      0.397

 OPP      BY
    O1                 0.649      0.096      6.782      0.000
    O2                 0.155      0.132      1.173      0.241
    O3                 0.415      0.101      4.093      0.000
    S1                 0.055      0.092      0.599      0.549
    S2                 0.053      0.115      0.463      0.643
    S3                 0.047      0.088      0.538      0.591
    A1                 0.089      0.080      1.114      0.265
    A2                 0.069      0.095      0.731      0.465
    A3                -0.138      0.072     -1.915      0.055
    R1                 0.173      0.137      1.263      0.207
    R2                -0.098      0.051     -1.922      0.055
    R3                 0.199      0.146      1.363      0.173

 ASP      BY
    A1                 0.631      0.100      6.301      0.000
    A2                 0.552      0.107      5.147      0.000
    A3                 0.791      0.125      6.354      0.000
    S1                 0.087      0.075      1.164      0.244
    S2                -0.034      0.088     -0.393      0.694
    S3                -0.089      0.056     -1.582      0.114
    O1                 0.057      0.077      0.746      0.456
    O2                 0.033      0.071      0.470      0.638
    O3                 0.021      0.044      0.483      0.629
    R1                 0.026      0.047      0.558      0.577
    R2                 0.006      0.035      0.177      0.860
    R3                -0.041      0.063     -0.659      0.510

 RES      BY
    R1                 0.239      0.197      1.210      0.226
    R2                 0.534      0.172      3.106      0.002
    R3                 0.309      0.209      1.476      0.140
    S1                -0.010      0.108     -0.094      0.925
    S2                 0.004      0.096      0.037      0.970
    S3                 0.024      0.067      0.357      0.721
    O1                 0.020      0.070      0.294      0.769
    O2                 0.314      0.094      3.352      0.001
    O3                 0.022      0.086      0.255      0.799
    A1                -0.007      0.053     -0.142      0.887
    A2                -0.067      0.118     -0.568      0.570
    A3                 0.057      0.057      0.994      0.320

 OPP      WITH
    STR                0.381      0.123      3.104      0.002

 ASP      WITH
    STR                0.124      0.182      0.680      0.496
    OPP                0.269      0.198      1.361      0.174

 RES      WITH
    STR                0.481      0.226      2.126      0.034
    OPP                0.507      0.139      3.662      0.000
    ASP                0.052      0.186      0.281      0.778

 Means
    STR                0.000      0.000    999.000    999.000
    OPP                0.000      0.000    999.000    999.000
    ASP                0.000      0.000    999.000    999.000
    RES                0.000      0.000    999.000    999.000

 Intercepts
    S1                 4.043      0.085     47.627      0.000
    S2                 3.681      0.105     35.158      0.000
    S3                 4.021      0.077     52.462      0.000
    O1                 3.957      0.112     35.204      0.000
    O2                 4.128      0.088     46.731      0.000
    O3                 4.000      0.085     47.000      0.000
    A1                 3.660      0.105     34.712      0.000
    A2                 3.532      0.108     32.743      0.000
    A3                 3.702      0.127     29.069      0.000
    R1                 4.085      0.079     51.950      0.000
    R2                 4.021      0.082     48.834      0.000
    R3                 4.085      0.084     48.519      0.000

 Variances
    STR                1.000      0.000    999.000    999.000
    OPP                1.000      0.000    999.000    999.000
    ASP                1.000      0.000    999.000    999.000
    RES                1.000      0.000    999.000    999.000

 Residual Variances
    S1                 0.096      0.101      0.952      0.341
    S2                 0.294      0.099      2.960      0.003
    S3                 0.167      0.048      3.492      0.000
    O1                 0.110      0.076      1.453      0.146
    O2                 0.168      0.045      3.756      0.000
    O3                 0.095      0.038      2.540      0.011
    A1                 0.099      0.048      2.055      0.040
    A2                 0.224      0.079      2.838      0.005
    A3                 0.106      0.097      1.095      0.274
    R1                 0.132      0.049      2.683      0.007
    R2                 0.051      0.131      0.392      0.695
    R3                 0.170      0.073      2.327      0.020

Group 35-54

 STR      BY
    S1                 0.471      0.144      3.265      0.001
    S2                 0.530      0.130      4.091      0.000
    S3                 0.402      0.192      2.095      0.036
    O1                 0.112      0.095      1.181      0.237
    O2                -0.005      0.109     -0.047      0.963
    O3                -0.050      0.123     -0.405      0.685
    A1                 0.056      0.141      0.402      0.688
    A2                -0.032      0.103     -0.308      0.758
    A3                 0.057      0.099      0.577      0.564
    R1                 0.074      0.229      0.324      0.746
    R2                 0.093      0.234      0.399      0.690
    R3                -0.080      0.064     -1.246      0.213

 OPP      BY
    O1                 0.450      0.376      1.195      0.232
    O2                 0.459      0.128      3.585      0.000
    O3                 0.477      0.165      2.901      0.004
    S1                 0.021      0.087      0.247      0.805
    S2                -0.119      0.122     -0.976      0.329
    S3                 0.121      0.078      1.539      0.124
    A1                -0.036      0.158     -0.225      0.822
    A2                 0.029      0.097      0.295      0.768
    A3                 0.114      0.194      0.587      0.557
    R1                 0.018      0.251      0.073      0.941
    R2                -0.038      0.219     -0.172      0.864
    R3                 0.000      0.276      0.001      1.000

 ASP      BY
    A1                 0.726      0.181      4.019      0.000
    A2                 0.715      0.132      5.405      0.000
    A3                 0.559      0.174      3.216      0.001
    S1                 0.028      0.118      0.235      0.814
    S2                 0.091      0.078      1.169      0.242
    S3                -0.043      0.121     -0.358      0.720
    O1                 0.026      0.169      0.155      0.877
    O2                -0.049      0.057     -0.862      0.388
    O3                 0.107      0.104      1.026      0.305
    R1                -0.008      0.166     -0.048      0.961
    R2                -0.103      0.159     -0.647      0.517
    R3                 0.047      0.119      0.396      0.692

 RES      BY
    R1                 0.525      0.394      1.334      0.182
    R2                 0.435      0.333      1.307      0.191
    R3                 0.613      0.377      1.625      0.104
    S1                 0.013      0.098      0.131      0.896
    S2                 0.015      0.112      0.132      0.895
    S3                 0.024      0.153      0.156      0.876
    O1                -0.039      0.242     -0.160      0.873
    O2                 0.008      0.073      0.115      0.908
    O3                 0.064      0.166      0.384      0.701
    A1                -0.047      0.119     -0.399      0.690
    A2                 0.012      0.055      0.224      0.822
    A3                 0.061      0.141      0.434      0.664

 OPP      WITH
    STR                0.577      0.137      4.209      0.000

 ASP      WITH
    STR                0.535      0.170      3.144      0.002
    OPP                0.493      0.118      4.188      0.000

 RES      WITH
    STR                0.502      0.219      2.296      0.022
    OPP                0.596      0.100      5.977      0.000
    ASP                0.193      0.133      1.449      0.147

 Means
    STR                0.000      0.000    999.000    999.000
    OPP                0.000      0.000    999.000    999.000
    ASP                0.000      0.000    999.000    999.000
    RES                0.000      0.000    999.000    999.000

 Intercepts
    S1                 4.239      0.056     75.661      0.000
    S2                 3.769      0.063     59.586      0.000
    S3                 4.127      0.051     80.798      0.000
    O1                 4.060      0.059     68.255      0.000
    O2                 4.201      0.054     78.407      0.000
    O3                 4.119      0.060     68.952      0.000
    A1                 3.754      0.072     52.194      0.000
    A2                 3.590      0.076     47.070      0.000
    A3                 4.022      0.079     51.175      0.000
    R1                 4.127      0.060     68.674      0.000
    R2                 3.813      0.072     53.178      0.000
    R3                 4.104      0.057     71.886      0.000

 Variances
    STR                1.000      0.000    999.000    999.000
    OPP                1.000      0.000    999.000    999.000
    ASP                1.000      0.000    999.000    999.000
    RES                1.000      0.000    999.000    999.000

 Residual Variances
    S1                 0.164      0.050      3.292      0.001
    S2                 0.257      0.062      4.127      0.000
    S3                 0.126      0.046      2.759      0.006
    O1                 0.210      0.110      1.911      0.056
    O2                 0.192      0.048      3.958      0.000
    O3                 0.179      0.074      2.431      0.015
    A1                 0.157      0.097      1.613      0.107
    A2                 0.268      0.101      2.659      0.008
    A3                 0.366      0.080      4.570      0.000
    R1                 0.152      0.172      0.885      0.376
    R2                 0.485      0.127      3.822      0.000
    R3                 0.094      0.264      0.356      0.722

Group 55-74

 STR      BY
    S1                 0.297      0.064      4.602      0.000
    S2                 0.531      0.091      5.832      0.000
    S3                 0.404      0.068      5.958      0.000
    O1                 0.065      0.041      1.558      0.119
    O2                 0.033      0.046      0.716      0.474
    O3                 0.035      0.040      0.885      0.376
    A1                -0.036      0.040     -0.905      0.365
    A2                 0.063      0.060      1.059      0.290
    A3                -0.050      0.077     -0.644      0.519
    R1                 0.052      0.077      0.680      0.497
    R2                 0.229      0.111      2.070      0.038
    R3                -0.103      0.038     -2.715      0.007

 OPP      BY
    O1                 0.267      0.062      4.335      0.000
    O2                 0.216      0.070      3.105      0.002
    O3                 0.346      0.076      4.524      0.000
    S1                 0.103      0.053      1.935      0.053
    S2                -0.045      0.054     -0.834      0.404
    S3                 0.080      0.041      1.933      0.053
    A1                 0.007      0.052      0.143      0.887
    A2                -0.006      0.067     -0.093      0.926
    A3                 0.124      0.091      1.369      0.171
    R1                -0.113      0.075     -1.511      0.131
    R2                -0.195      0.087     -2.240      0.025
    R3                 0.149      0.039      3.770      0.000

 ASP      BY
    A1                 0.616      0.077      7.987      0.000
    A2                 0.629      0.080      7.872      0.000
    A3                 0.624      0.095      6.558      0.000
    S1                 0.097      0.049      1.986      0.047
    S2                 0.010      0.046      0.214      0.831
    S3                -0.081      0.045     -1.794      0.073
    O1                -0.006      0.042     -0.155      0.877
    O2                 0.091      0.058      1.563      0.118
    O3                 0.056      0.053      1.040      0.298
    R1                 0.036      0.048      0.756      0.450
    R2                 0.122      0.066      1.855      0.064
    R3                -0.066      0.033     -2.012      0.044

 RES      BY
    R1                 0.430      0.087      4.961      0.000
    R2                 0.418      0.116      3.589      0.000
    R3                 0.697      0.115      6.069      0.000
    S1                -0.019      0.045     -0.430      0.667
    S2                 0.056      0.038      1.444      0.149
    S3                -0.004      0.039     -0.107      0.914
    O1                 0.004      0.042      0.092      0.926
    O2                 0.042      0.042      1.000      0.317
    O3                 0.005      0.036      0.136      0.892
    A1                 0.058      0.032      1.833      0.067
    A2                 0.002      0.037      0.050      0.960
    A3                -0.076      0.054     -1.425      0.154

 OPP      WITH
    STR                0.200      0.141      1.416      0.157

 ASP      WITH
    STR                0.412      0.095      4.349      0.000
    OPP                0.385      0.096      4.017      0.000

 RES      WITH
    STR                0.405      0.105      3.840      0.000
    OPP                0.099      0.142      0.696      0.486
    ASP                0.167      0.101      1.655      0.098

 Means
    STR                0.000      0.000    999.000    999.000
    OPP                0.000      0.000    999.000    999.000
    ASP                0.000      0.000    999.000    999.000
    RES                0.000      0.000    999.000    999.000

 Intercepts
    S1                 4.173      0.057     73.481      0.000
    S2                 3.827      0.063     60.776      0.000
    S3                 4.163      0.053     78.765      0.000
    O1                 4.202      0.044     95.912      0.000
    O2                 4.356      0.051     85.860      0.000
    O3                 4.154      0.050     82.322      0.000
    A1                 3.587      0.070     51.129      0.000
    A2                 3.625      0.077     46.988      0.000
    A3                 4.067      0.085     47.734      0.000
    R1                 4.231      0.064     65.987      0.000
    R2                 3.846      0.087     44.297      0.000
    R3                 4.221      0.064     66.247      0.000

 Variances
    STR                1.000      0.000    999.000    999.000
    OPP                1.000      0.000    999.000    999.000
    ASP                1.000      0.000    999.000    999.000
    RES                1.000      0.000    999.000    999.000

 Residual Variances
    S1                 0.189      0.028      6.781      0.000
    S2                 0.107      0.041      2.603      0.009
    S3                 0.135      0.029      4.672      0.000
    O1                 0.118      0.025      4.701      0.000
    O2                 0.185      0.028      6.566      0.000
    O3                 0.119      0.038      3.127      0.002
    A1                 0.133      0.038      3.509      0.000
    A2                 0.189      0.048      3.949      0.000
    A3                 0.325      0.065      5.007      0.000
    R1                 0.216      0.053      4.060      0.000
    R2                 0.439      0.081      5.449      0.000
    R3                -0.040      0.124     -0.323      0.747


QUALITY OF NUMERICAL RESULTS FOR THE CONFIGURAL MODEL

     Condition Number for the Information Matrix              0.445E-05
       (ratio of smallest to largest eigenvalue)


MODEL RESULTS FOR THE METRIC MODEL

                                                    Two-Tailed
                    Estimate       S.E.  Est./S.E.    P-Value

Group 18-34

 STR      BY
    S1                 0.335      0.078      4.323      0.000
    S2                 0.509      0.103      4.952      0.000
    S3                 0.379      0.074      5.152      0.000
    O1                 0.060      0.047      1.276      0.202
    O2                 0.034      0.044      0.773      0.439
    O3                 0.032      0.037      0.864      0.387
    A1                -0.023      0.035     -0.654      0.513
    A2                 0.012      0.043      0.282      0.778
    A3                 0.012      0.057      0.211      0.833
    R1                -0.016      0.051     -0.307      0.759
    R2                 0.101      0.057      1.794      0.073
    R3                -0.080      0.047     -1.686      0.092

 OPP      BY
    O1                 0.431      0.133      3.245      0.001
    O2                 0.324      0.076      4.255      0.000
    O3                 0.465      0.109      4.279      0.000
    S1                 0.103      0.052      1.983      0.047
    S2                -0.086      0.043     -1.988      0.047
    S3                 0.103      0.048      2.150      0.032
    A1                -0.048      0.039     -1.222      0.222
    A2                -0.037      0.056     -0.667      0.505
    A3                 0.104      0.068      1.533      0.125
    R1                 0.021      0.053      0.399      0.690
    R2                -0.108      0.054     -2.016      0.044
    R3                 0.093      0.039      2.386      0.017

 ASP      BY
    A1                 0.673      0.093      7.224      0.000
    A2                 0.650      0.084      7.699      0.000
    A3                 0.595      0.107      5.546      0.000
    S1                 0.051      0.043      1.196      0.232
    S2                 0.018      0.031      0.585      0.558
    S3                -0.068      0.033     -2.052      0.040
    O1                 0.004      0.041      0.087      0.930
    O2                 0.015      0.035      0.439      0.661
    O3                 0.039      0.038      1.026      0.305
    R1                 0.013      0.026      0.502      0.616
    R2                -0.012      0.032     -0.363      0.716
    R3                -0.006      0.027     -0.229      0.819

 RES      BY
    R1                 0.435      0.093      4.695      0.000
    R2                 0.388      0.074      5.241      0.000
    R3                 0.429      0.072      5.979      0.000
    S1                -0.002      0.032     -0.060      0.952
    S2                 0.013      0.028      0.469      0.639
    S3                 0.003      0.034      0.076      0.940
    O1                 0.040      0.043      0.942      0.346
    O2                 0.061      0.034      1.789      0.074
    O3                 0.028      0.047      0.586      0.558
    A1                 0.007      0.024      0.295      0.768
    A2                -0.002      0.030     -0.057      0.954
    A3                -0.008      0.038     -0.209      0.835

 OPP      WITH
    STR                0.551      0.148      3.732      0.000

 ASP      WITH
    STR                0.073      0.202      0.361      0.718
    OPP                0.352      0.233      1.508      0.132

 RES      WITH
    STR                0.516      0.164      3.150      0.002
    OPP                0.754      0.152      4.945      0.000
    ASP                0.109      0.247      0.442      0.658

 Means
    STR                0.000      0.000    999.000    999.000
    OPP                0.000      0.000    999.000    999.000
    ASP                0.000      0.000    999.000    999.000
    RES                0.000      0.000    999.000    999.000

 Intercepts
    S1                 4.043      0.085     47.627      0.000
    S2                 3.681      0.105     35.158      0.000
    S3                 4.021      0.077     52.462      0.000
    O1                 3.957      0.112     35.204      0.000
    O2                 4.128      0.088     46.731      0.000
    O3                 4.000      0.085     47.000      0.000
    A1                 3.660      0.105     34.712      0.000
    A2                 3.532      0.108     32.743      0.000
    A3                 3.702      0.127     29.069      0.000
    R1                 4.085      0.079     51.950      0.000
    R2                 4.021      0.082     48.834      0.000
    R3                 4.085      0.084     48.519      0.000

 Variances
    STR                1.000      0.000    999.000    999.000
    OPP                1.000      0.000    999.000    999.000
    ASP                1.000      0.000    999.000    999.000
    RES                1.000      0.000    999.000    999.000

 Residual Variances
    S1                 0.150      0.036      4.188      0.000
    S2                 0.258      0.055      4.695      0.000
    S3                 0.145      0.044      3.258      0.001
    O1                 0.231      0.077      2.991      0.003
    O2                 0.203      0.053      3.835      0.000
    O3                 0.090      0.046      1.973      0.048
    A1                 0.089      0.051      1.755      0.079
    A2                 0.214      0.089      2.413      0.016
    A3                 0.271      0.063      4.323      0.000
    R1                 0.097      0.043      2.240      0.025
    R2                 0.155      0.045      3.414      0.001
    R3                 0.151      0.059      2.581      0.010

Group 35-54

 STR      BY
    S1                 0.335      0.078      4.323      0.000
    S2                 0.509      0.103      4.952      0.000
    S3                 0.379      0.074      5.152      0.000
    O1                 0.060      0.047      1.276      0.202
    O2                 0.034      0.044      0.773      0.439
    O3                 0.032      0.037      0.864      0.387
    A1                -0.023      0.035     -0.654      0.513
    A2                 0.012      0.043      0.282      0.778
    A3                 0.012      0.057      0.211      0.833
    R1                -0.016      0.051     -0.307      0.759
    R2                 0.101      0.057      1.794      0.073
    R3                -0.080      0.047     -1.686      0.092

 OPP      BY
    O1                 0.431      0.133      3.245      0.001
    O2                 0.324      0.076      4.255      0.000
    O3                 0.465      0.109      4.279      0.000
    S1                 0.103      0.052      1.983      0.047
    S2                -0.086      0.043     -1.988      0.047
    S3                 0.103      0.048      2.150      0.032
    A1                -0.048      0.039     -1.222      0.222
    A2                -0.037      0.056     -0.667      0.505
    A3                 0.104      0.068      1.533      0.125
    R1                 0.021      0.053      0.399      0.690
    R2                -0.108      0.054     -2.016      0.044
    R3                 0.093      0.039      2.386      0.017

 ASP      BY
    A1                 0.673      0.093      7.224      0.000
    A2                 0.650      0.084      7.699      0.000
    A3                 0.595      0.107      5.546      0.000
    S1                 0.051      0.043      1.196      0.232
    S2                 0.018      0.031      0.585      0.558
    S3                -0.068      0.033     -2.052      0.040
    O1                 0.004      0.041      0.087      0.930
    O2                 0.015      0.035      0.439      0.661
    O3                 0.039      0.038      1.026      0.305
    R1                 0.013      0.026      0.502      0.616
    R2                -0.012      0.032     -0.363      0.716
    R3                -0.006      0.027     -0.229      0.819

 RES      BY
    R1                 0.435      0.093      4.695      0.000
    R2                 0.388      0.074      5.241      0.000
    R3                 0.429      0.072      5.979      0.000
    S1                -0.002      0.032     -0.060      0.952
    S2                 0.013      0.028      0.469      0.639
    S3                 0.003      0.034      0.076      0.940
    O1                 0.040      0.043      0.942      0.346
    O2                 0.061      0.034      1.789      0.074
    O3                 0.028      0.047      0.586      0.558
    A1                 0.007      0.024      0.295      0.768
    A2                -0.002      0.030     -0.057      0.954
    A3                -0.008      0.038     -0.209      0.835

 OPP      WITH
    STR                0.615      0.264      2.326      0.020

 ASP      WITH
    STR                0.752      0.239      3.149      0.002
    OPP                0.620      0.232      2.677      0.007

 RES      WITH
    STR                0.813      0.331      2.456      0.014
    OPP                0.713      0.293      2.436      0.015
    ASP                0.342      0.218      1.574      0.116

 Means
    STR                0.000      0.000    999.000    999.000
    OPP                0.000      0.000    999.000    999.000
    ASP                0.000      0.000    999.000    999.000
    RES                0.000      0.000    999.000    999.000

 Intercepts
    S1                 4.239      0.056     75.661      0.000
    S2                 3.769      0.063     59.586      0.000
    S3                 4.127      0.051     80.798      0.000
    O1                 4.060      0.059     68.255      0.000
    O2                 4.201      0.054     78.407      0.000
    O3                 4.119      0.060     68.952      0.000
    A1                 3.754      0.072     52.194      0.000
    A2                 3.590      0.076     47.070      0.000
    A3                 4.022      0.079     51.175      0.000
    R1                 4.127      0.060     68.674      0.000
    R2                 3.813      0.072     53.179      0.000
    R3                 4.104      0.057     71.886      0.000

 Variances
    STR                1.308      0.484      2.702      0.007
    OPP                1.079      0.418      2.579      0.010
    ASP                1.208      0.377      3.207      0.001
    RES                1.692      0.563      3.007      0.003

 Residual Variances
    S1                 0.187      0.042      4.454      0.000
    S2                 0.241      0.058      4.142      0.000
    S3                 0.125      0.035      3.523      0.000
    O1                 0.216      0.046      4.671      0.000
    O2                 0.220      0.034      6.523      0.000
    O3                 0.173      0.050      3.420      0.001
    A1                 0.186      0.045      4.087      0.000
    A2                 0.270      0.065      4.175      0.000
    A3                 0.349      0.070      4.950      0.000
    R1                 0.131      0.043      3.081      0.002
    R2                 0.470      0.083      5.670      0.000
    R3                 0.130      0.038      3.403      0.001

Group 55-74

 STR      BY
    S1                 0.335      0.078      4.323      0.000
    S2                 0.509      0.103      4.952      0.000
    S3                 0.379      0.074      5.152      0.000
    O1                 0.060      0.047      1.276      0.202
    O2                 0.034      0.044      0.773      0.439
    O3                 0.032      0.037      0.864      0.387
    A1                -0.023      0.035     -0.654      0.513
    A2                 0.012      0.043      0.282      0.778
    A3                 0.012      0.057      0.211      0.833
    R1                -0.016      0.051     -0.307      0.759
    R2                 0.101      0.057      1.794      0.073
    R3                -0.080      0.047     -1.686      0.092

 OPP      BY
    O1                 0.431      0.133      3.245      0.001
    O2                 0.324      0.076      4.255      0.000
    O3                 0.465      0.109      4.279      0.000
    S1                 0.103      0.052      1.983      0.047
    S2                -0.086      0.043     -1.988      0.047
    S3                 0.103      0.048      2.150      0.032
    A1                -0.048      0.039     -1.222      0.222
    A2                -0.037      0.056     -0.667      0.505
    A3                 0.104      0.068      1.533      0.125
    R1                 0.021      0.053      0.399      0.690
    R2                -0.108      0.054     -2.016      0.044
    R3                 0.093      0.039      2.386      0.017

 ASP      BY
    A1                 0.673      0.093      7.224      0.000
    A2                 0.650      0.084      7.699      0.000
    A3                 0.595      0.107      5.546      0.000
    S1                 0.051      0.043      1.196      0.232
    S2                 0.018      0.031      0.585      0.558
    S3                -0.068      0.033     -2.052      0.040
    O1                 0.004      0.041      0.087      0.930
    O2                 0.015      0.035      0.439      0.661
    O3                 0.039      0.038      1.026      0.305
    R1                 0.013      0.026      0.502      0.616
    R2                -0.012      0.032     -0.363      0.716
    R3                -0.006      0.027     -0.229      0.819

 RES      BY
    R1                 0.435      0.093      4.695      0.000
    R2                 0.388      0.074      5.241      0.000
    R3                 0.429      0.072      5.979      0.000
    S1                -0.002      0.032     -0.060      0.952
    S2                 0.013      0.028      0.469      0.639
    S3                 0.003      0.034      0.076      0.940
    O1                 0.040      0.043      0.942      0.346
    O2                 0.061      0.034      1.789      0.074
    O3                 0.028      0.047      0.586      0.558
    A1                 0.007      0.024      0.295      0.768
    A2                -0.002      0.030     -0.057      0.954
    A3                -0.008      0.038     -0.209      0.835

 OPP      WITH
    STR                0.111      0.181      0.611      0.541

 ASP      WITH
    STR                0.450      0.166      2.712      0.007
    OPP                0.298      0.132      2.263      0.024

 RES      WITH
    STR                0.659      0.260      2.533      0.011
    OPP               -0.069      0.278     -0.248      0.804
    ASP                0.247      0.160      1.542      0.123

 Means
    STR                0.000      0.000    999.000    999.000
    OPP                0.000      0.000    999.000    999.000
    ASP                0.000      0.000    999.000    999.000
    RES                0.000      0.000    999.000    999.000

 Intercepts
    S1                 4.173      0.057     73.481      0.000
    S2                 3.827      0.063     60.776      0.000
    S3                 4.163      0.053     78.765      0.000
    O1                 4.202      0.044     95.912      0.000
    O2                 4.356      0.051     85.860      0.000
    O3                 4.154      0.050     82.322      0.000
    A1                 3.587      0.070     51.129      0.000
    A2                 3.625      0.077     46.988      0.000
    A3                 4.067      0.085     47.734      0.000
    R1                 4.231      0.064     65.987      0.000
    R2                 3.846      0.087     44.298      0.000
    R3                 4.221      0.064     66.247      0.000

 Variances
    STR                1.101      0.419      2.628      0.009
    OPP                0.510      0.267      1.911      0.056
    ASP                0.967      0.301      3.209      0.001
    RES                1.654      0.621      2.662      0.008

 Residual Variances
    S1                 0.187      0.029      6.466      0.000
    S2                 0.111      0.044      2.518      0.012
    S3                 0.138      0.025      5.427      0.000
    O1                 0.106      0.026      4.043      0.000
    O2                 0.192      0.025      7.826      0.000
    O3                 0.128      0.034      3.746      0.000
    A1                 0.115      0.032      3.562      0.000
    A2                 0.203      0.039      5.185      0.000
    A3                 0.354      0.064      5.542      0.000
    R1                 0.161      0.060      2.695      0.007
    R2                 0.440      0.082      5.363      0.000
    R3                 0.131      0.053      2.473      0.013


QUALITY OF NUMERICAL RESULTS FOR THE METRIC MODEL

     Condition Number for the Information Matrix              0.271E-04
       (ratio of smallest to largest eigenvalue)


MODEL RESULTS FOR THE SCALAR MODEL

                                                    Two-Tailed
                    Estimate       S.E.  Est./S.E.    P-Value

Group 18-34

 STR      BY
    S1                 0.344      0.077      4.459      0.000
    S2                 0.507      0.102      4.958      0.000
    S3                 0.385      0.071      5.386      0.000
    O1                 0.074      0.055      1.360      0.174
    O2                 0.041      0.048      0.853      0.394
    O3                 0.043      0.045      0.969      0.333
    A1                -0.026      0.038     -0.696      0.486
    A2                 0.006      0.043      0.134      0.893
    A3                 0.019      0.061      0.316      0.752
    R1                -0.007      0.050     -0.142      0.887
    R2                 0.088      0.057      1.535      0.125
    R3                -0.080      0.043     -1.860      0.063

 OPP      BY
    O1                 0.398      0.166      2.400      0.016
    O2                 0.311      0.094      3.299      0.001
    O3                 0.397      0.146      2.717      0.007
    S1                 0.092      0.047      1.962      0.050
    S2                -0.075      0.046     -1.643      0.100
    S3                 0.094      0.045      2.067      0.039
    A1                -0.068      0.037     -1.837      0.066
    A2                -0.040      0.049     -0.821      0.412
    A3                 0.137      0.060      2.301      0.021
    R1                 0.046      0.052      0.890      0.373
    R2                -0.128      0.051     -2.502      0.012
    R3                 0.101      0.037      2.708      0.007

 ASP      BY
    A1                 0.679      0.091      7.461      0.000
    A2                 0.643      0.088      7.299      0.000
    A3                 0.574      0.111      5.147      0.000
    S1                 0.054      0.042      1.274      0.203
    S2                 0.011      0.031      0.352      0.725
    S3                -0.068      0.033     -2.070      0.038
    O1                 0.009      0.045      0.208      0.835
    O2                 0.014      0.037      0.388      0.698
    O3                 0.061      0.046      1.309      0.190
    R1                 0.005      0.029      0.162      0.871
    R2                -0.004      0.034     -0.114      0.909
    R3                -0.008      0.027     -0.280      0.780

 RES      BY
    R1                 0.411      0.082      4.994      0.000
    R2                 0.388      0.078      4.958      0.000
    R3                 0.425      0.072      5.935      0.000
    S1                -0.007      0.029     -0.224      0.823
    S2                 0.009      0.030      0.319      0.750
    S3                 0.004      0.033      0.106      0.915
    O1                 0.055      0.046      1.197      0.231
    O2                 0.073      0.039      1.866      0.062
    O3                 0.050      0.053      0.945      0.344
    A1                 0.006      0.024      0.229      0.819
    A2                 0.005      0.025      0.186      0.852
    A3                -0.017      0.035     -0.470      0.639

 OPP      WITH
    STR                0.574      0.170      3.382      0.001

 ASP      WITH
    STR                0.087      0.207      0.417      0.676
    OPP                0.391      0.249      1.573      0.116

 RES      WITH
    STR                0.518      0.172      3.012      0.003
    OPP                0.788      0.174      4.540      0.000
    ASP                0.114      0.256      0.445      0.656

 Means
    STR                0.000      0.000    999.000    999.000
    OPP                0.000      0.000    999.000    999.000
    ASP                0.000      0.000    999.000    999.000
    RES                0.000      0.000    999.000    999.000

 Intercepts
    S1                 4.067      0.079     51.449      0.000
    S2                 3.703      0.098     37.821      0.000
    S3                 4.015      0.080     50.194      0.000
    O1                 3.935      0.099     39.740      0.000
    O2                 4.121      0.080     51.321      0.000
    O3                 3.948      0.089     44.560      0.000
    A1                 3.620      0.110     32.793      0.000
    A2                 3.533      0.104     33.857      0.000
    A3                 3.856      0.113     34.163      0.000
    R1                 4.132      0.078     53.093      0.000
    R2                 3.911      0.081     48.351      0.000
    R3                 4.120      0.081     51.094      0.000

 Variances
    STR                1.000      0.000    999.000    999.000
    OPP                1.000      0.000    999.000    999.000
    ASP                1.000      0.000    999.000    999.000
    RES                1.000      0.000    999.000    999.000

 Residual Variances
    S1                 0.148      0.037      3.967      0.000
    S2                 0.260      0.055      4.735      0.000
    S3                 0.146      0.044      3.341      0.001
    O1                 0.245      0.094      2.598      0.009
    O2                 0.199      0.052      3.854      0.000
    O3                 0.116      0.059      1.946      0.052
    A1                 0.096      0.055      1.756      0.079
    A2                 0.210      0.092      2.280      0.023
    A3                 0.308      0.080      3.857      0.000
    R1                 0.105      0.042      2.466      0.014
    R2                 0.177      0.050      3.537      0.000
    R3                 0.150      0.061      2.435      0.015

Group 35-54

 STR      BY
    S1                 0.344      0.077      4.459      0.000
    S2                 0.507      0.102      4.958      0.000
    S3                 0.385      0.071      5.386      0.000
    O1                 0.074      0.055      1.360      0.174
    O2                 0.041      0.048      0.853      0.394
    O3                 0.043      0.045      0.969      0.333
    A1                -0.026      0.038     -0.696      0.486
    A2                 0.006      0.043      0.134      0.893
    A3                 0.019      0.061      0.316      0.752
    R1                -0.007      0.050     -0.142      0.887
    R2                 0.088      0.057      1.535      0.125
    R3                -0.080      0.043     -1.860      0.063

 OPP      BY
    O1                 0.398      0.166      2.400      0.016
    O2                 0.311      0.094      3.299      0.001
    O3                 0.397      0.146      2.717      0.007
    S1                 0.092      0.047      1.962      0.050
    S2                -0.075      0.046     -1.643      0.100
    S3                 0.094      0.045      2.067      0.039
    A1                -0.068      0.037     -1.837      0.066
    A2                -0.040      0.049     -0.821      0.412
    A3                 0.137      0.060      2.301      0.021
    R1                 0.046      0.052      0.890      0.373
    R2                -0.128      0.051     -2.502      0.012
    R3                 0.101      0.037      2.708      0.007

 ASP      BY
    A1                 0.679      0.091      7.461      0.000
    A2                 0.643      0.088      7.299      0.000
    A3                 0.574      0.111      5.147      0.000
    S1                 0.054      0.042      1.274      0.203
    S2                 0.011      0.031      0.352      0.725
    S3                -0.068      0.033     -2.070      0.038
    O1                 0.009      0.045      0.208      0.835
    O2                 0.014      0.037      0.388      0.698
    O3                 0.061      0.046      1.309      0.190
    R1                 0.005      0.029      0.162      0.871
    R2                -0.004      0.034     -0.114      0.909
    R3                -0.008      0.027     -0.280      0.780

 RES      BY
    R1                 0.411      0.082      4.994      0.000
    R2                 0.388      0.078      4.958      0.000
    R3                 0.425      0.072      5.935      0.000
    S1                -0.007      0.029     -0.224      0.823
    S2                 0.009      0.030      0.319      0.750
    S3                 0.004      0.033      0.106      0.915
    O1                 0.055      0.046      1.197      0.231
    O2                 0.073      0.039      1.866      0.062
    O3                 0.050      0.053      0.945      0.344
    A1                 0.006      0.024      0.229      0.819
    A2                 0.005      0.025      0.186      0.852
    A3                -0.017      0.035     -0.470      0.639

 OPP      WITH
    STR                0.595      0.275      2.162      0.031

 ASP      WITH
    STR                0.771      0.244      3.163      0.002
    OPP                0.623      0.251      2.487      0.013

 RES      WITH
    STR                0.829      0.341      2.434      0.015
    OPP                0.667      0.302      2.209      0.027
    ASP                0.350      0.228      1.535      0.125

 Means
    STR                0.239      0.231      1.033      0.301
    OPP                0.339      0.283      1.199      0.231
    ASP                0.195      0.179      1.088      0.276
    RES               -0.079      0.224     -0.352      0.725

 Intercepts
    S1                 4.067      0.079     51.449      0.000
    S2                 3.703      0.098     37.821      0.000
    S3                 4.015      0.080     50.194      0.000
    O1                 3.935      0.099     39.740      0.000
    O2                 4.121      0.080     51.321      0.000
    O3                 3.948      0.089     44.560      0.000
    A1                 3.620      0.110     32.793      0.000
    A2                 3.533      0.104     33.857      0.000
    A3                 3.856      0.113     34.163      0.000
    R1                 4.132      0.078     53.093      0.000
    R2                 3.911      0.081     48.351      0.000
    R3                 4.120      0.081     51.094      0.000

 Variances
    STR                1.315      0.484      2.717      0.007
    OPP                1.148      0.563      2.038      0.042
    ASP                1.237      0.384      3.220      0.001
    RES                1.742      0.595      2.926      0.003

 Residual Variances
    S1                 0.189      0.042      4.457      0.000
    S2                 0.244      0.059      4.163      0.000
    S3                 0.124      0.035      3.504      0.000
    O1                 0.218      0.047      4.668      0.000
    O2                 0.218      0.034      6.363      0.000
    O3                 0.183      0.047      3.883      0.000
    A1                 0.181      0.048      3.757      0.000
    A2                 0.276      0.067      4.106      0.000
    A3                 0.349      0.070      4.967      0.000
    R1                 0.137      0.036      3.791      0.000
    R2                 0.465      0.085      5.498      0.000
    R3                 0.127      0.034      3.748      0.000

Group 55-74

 STR      BY
    S1                 0.344      0.077      4.459      0.000
    S2                 0.507      0.102      4.958      0.000
    S3                 0.385      0.071      5.386      0.000
    O1                 0.074      0.055      1.360      0.174
    O2                 0.041      0.048      0.853      0.394
    O3                 0.043      0.045      0.969      0.333
    A1                -0.026      0.038     -0.696      0.486
    A2                 0.006      0.043      0.134      0.893
    A3                 0.019      0.061      0.316      0.752
    R1                -0.007      0.050     -0.142      0.887
    R2                 0.088      0.057      1.535      0.125
    R3                -0.080      0.043     -1.860      0.063

 OPP      BY
    O1                 0.398      0.166      2.400      0.016
    O2                 0.311      0.094      3.299      0.001
    O3                 0.397      0.146      2.717      0.007
    S1                 0.092      0.047      1.962      0.050
    S2                -0.075      0.046     -1.643      0.100
    S3                 0.094      0.045      2.067      0.039
    A1                -0.068      0.037     -1.837      0.066
    A2                -0.040      0.049     -0.821      0.412
    A3                 0.137      0.060      2.301      0.021
    R1                 0.046      0.052      0.890      0.373
    R2                -0.128      0.051     -2.502      0.012
    R3                 0.101      0.037      2.708      0.007

 ASP      BY
    A1                 0.679      0.091      7.461      0.000
    A2                 0.643      0.088      7.299      0.000
    A3                 0.574      0.111      5.147      0.000
    S1                 0.054      0.042      1.274      0.203
    S2                 0.011      0.031      0.352      0.725
    S3                -0.068      0.033     -2.070      0.038
    O1                 0.009      0.045      0.208      0.835
    O2                 0.014      0.037      0.388      0.698
    O3                 0.061      0.046      1.309      0.190
    R1                 0.005      0.029      0.162      0.871
    R2                -0.004      0.034     -0.114      0.909
    R3                -0.008      0.027     -0.280      0.780

 RES      BY
    R1                 0.411      0.082      4.994      0.000
    R2                 0.388      0.078      4.958      0.000
    R3                 0.425      0.072      5.935      0.000
    S1                -0.007      0.029     -0.224      0.823
    S2                 0.009      0.030      0.319      0.750
    S3                 0.004      0.033      0.106      0.915
    O1                 0.055      0.046      1.197      0.231
    O2                 0.073      0.039      1.866      0.062
    O3                 0.050      0.053      0.945      0.344
    A1                 0.006      0.024      0.229      0.819
    A2                 0.005      0.025      0.186      0.852
    A3                -0.017      0.035     -0.470      0.639

 OPP      WITH
    STR                0.038      0.263      0.143      0.886

 ASP      WITH
    STR                0.460      0.170      2.709      0.007
    OPP                0.283      0.151      1.871      0.061

 RES      WITH
    STR                0.699      0.289      2.418      0.016
    OPP               -0.197      0.425     -0.465      0.642
    ASP                0.259      0.173      1.496      0.135

 Means
    STR                0.278      0.238      1.168      0.243
    OPP                0.572      0.329      1.738      0.082
    ASP                0.088      0.194      0.454      0.650
    RES                0.140      0.240      0.582      0.561

 Intercepts
    S1                 4.067      0.079     51.449      0.000
    S2                 3.703      0.098     37.821      0.000
    S3                 4.015      0.080     50.194      0.000
    O1                 3.935      0.099     39.740      0.000
    O2                 4.121      0.080     51.321      0.000
    O3                 3.948      0.089     44.560      0.000
    A1                 3.620      0.110     32.793      0.000
    A2                 3.533      0.104     33.857      0.000
    A3                 3.856      0.113     34.163      0.000
    R1                 4.132      0.078     53.093      0.000
    R2                 3.911      0.081     48.351      0.000
    R3                 4.120      0.081     51.094      0.000

 Variances
    STR                1.099      0.421      2.614      0.009
    OPP                0.599      0.457      1.310      0.190
    ASP                0.979      0.303      3.233      0.001
    RES                1.795      0.688      2.609      0.009

 Residual Variances
    S1                 0.189      0.029      6.406      0.000
    S2                 0.113      0.044      2.587      0.010
    S3                 0.138      0.026      5.323      0.000
    O1                 0.104      0.027      3.902      0.000
    O2                 0.192      0.026      7.465      0.000
    O3                 0.139      0.032      4.304      0.000
    A1                 0.118      0.038      3.124      0.002
    A2                 0.208      0.042      4.905      0.000
    A3                 0.357      0.066      5.391      0.000
    R1                 0.174      0.054      3.220      0.001
    R2                 0.431      0.085      5.051      0.000
    R3                 0.124      0.047      2.602      0.009


QUALITY OF NUMERICAL RESULTS FOR THE SCALAR MODEL

     Condition Number for the Information Matrix              0.423E-05
       (ratio of smallest to largest eigenvalue)


TECHNICAL 1 OUTPUT FOR THE CONFIGURAL MODEL


     TECHNICAL 1 OUTPUT FOR THE UNROTATED SOLUTION


     PARAMETER SPECIFICATION FOR 18-34


           NU
              S1            S2            S3            O1            O2
              ________      ________      ________      ________      ________
                  1             2             3             4             5


           NU
              O3            A1            A2            A3            R1
              ________      ________      ________      ________      ________
                  6             7             8             9            10


           NU
              R2            R3
              ________      ________
                 11            12


           LAMBDA
              STR           OPP           ASP           RES
              ________      ________      ________      ________
 S1                13             0             0             0
 S2                14            15             0             0
 S3                16            17            18             0
 O1                19            20            21            22
 O2                23            24            25            26
 O3                27            28            29            30
 A1                31            32            33            34
 A2                35            36            37            38
 A3                39            40            41            42
 R1                43            44            45            46
 R2                47            48            49            50
 R3                51            52            53            54


           THETA
              S1            S2            S3            O1            O2
              ________      ________      ________      ________      ________
 S1                55
 S2                 0            56
 S3                 0             0            57
 O1                 0             0             0            58
 O2                 0             0             0             0            59
 O3                 0             0             0             0             0
 A1                 0             0             0             0             0
 A2                 0             0             0             0             0
 A3                 0             0             0             0             0
 R1                 0             0             0             0             0
 R2                 0             0             0             0             0
 R3                 0             0             0             0             0


           THETA
              O3            A1            A2            A3            R1
              ________      ________      ________      ________      ________
 O3                60
 A1                 0            61
 A2                 0             0            62
 A3                 0             0             0            63
 R1                 0             0             0             0            64
 R2                 0             0             0             0             0
 R3                 0             0             0             0             0


           THETA
              R2            R3
              ________      ________
 R2                65
 R3                 0            66


           ALPHA
              STR           OPP           ASP           RES
              ________      ________      ________      ________
                  0             0             0             0


           BETA
              STR           OPP           ASP           RES
              ________      ________      ________      ________
 STR                0             0             0             0
 OPP                0             0             0             0
 ASP                0             0             0             0
 RES                0             0             0             0


           PSI
              STR           OPP           ASP           RES
              ________      ________      ________      ________
 STR                0
 OPP                0             0
 ASP                0             0             0
 RES                0             0             0             0


     PARAMETER SPECIFICATION FOR 35-54


           NU
              S1            S2            S3            O1            O2
              ________      ________      ________      ________      ________
                 67            68            69            70            71


           NU
              O3            A1            A2            A3            R1
              ________      ________      ________      ________      ________
                 72            73            74            75            76


           NU
              R2            R3
              ________      ________
                 77            78


           LAMBDA
              STR           OPP           ASP           RES
              ________      ________      ________      ________
 S1                79             0             0             0
 S2                80            81             0             0
 S3                82            83            84             0
 O1                85            86            87            88
 O2                89            90            91            92
 O3                93            94            95            96
 A1                97            98            99           100
 A2               101           102           103           104
 A3               105           106           107           108
 R1               109           110           111           112
 R2               113           114           115           116
 R3               117           118           119           120


           THETA
              S1            S2            S3            O1            O2
              ________      ________      ________      ________      ________
 S1               121
 S2                 0           122
 S3                 0             0           123
 O1                 0             0             0           124
 O2                 0             0             0             0           125
 O3                 0             0             0             0             0
 A1                 0             0             0             0             0
 A2                 0             0             0             0             0
 A3                 0             0             0             0             0
 R1                 0             0             0             0             0
 R2                 0             0             0             0             0
 R3                 0             0             0             0             0


           THETA
              O3            A1            A2            A3            R1
              ________      ________      ________      ________      ________
 O3               126
 A1                 0           127
 A2                 0             0           128
 A3                 0             0             0           129
 R1                 0             0             0             0           130
 R2                 0             0             0             0             0
 R3                 0             0             0             0             0


           THETA
              R2            R3
              ________      ________
 R2               131
 R3                 0           132


           ALPHA
              STR           OPP           ASP           RES
              ________      ________      ________      ________
                  0             0             0             0


           BETA
              STR           OPP           ASP           RES
              ________      ________      ________      ________
 STR                0             0             0             0
 OPP                0             0             0             0
 ASP                0             0             0             0
 RES                0             0             0             0


           PSI
              STR           OPP           ASP           RES
              ________      ________      ________      ________
 STR                0
 OPP                0             0
 ASP                0             0             0
 RES                0             0             0             0


     PARAMETER SPECIFICATION FOR 55-74


           NU
              S1            S2            S3            O1            O2
              ________      ________      ________      ________      ________
                133           134           135           136           137


           NU
              O3            A1            A2            A3            R1
              ________      ________      ________      ________      ________
                138           139           140           141           142


           NU
              R2            R3
              ________      ________
                143           144


           LAMBDA
              STR           OPP           ASP           RES
              ________      ________      ________      ________
 S1               145             0             0             0
 S2               146           147             0             0
 S3               148           149           150             0
 O1               151           152           153           154
 O2               155           156           157           158
 O3               159           160           161           162
 A1               163           164           165           166
 A2               167           168           169           170
 A3               171           172           173           174
 R1               175           176           177           178
 R2               179           180           181           182
 R3               183           184           185           186


           THETA
              S1            S2            S3            O1            O2
              ________      ________      ________      ________      ________
 S1               187
 S2                 0           188
 S3                 0             0           189
 O1                 0             0             0           190
 O2                 0             0             0             0           191
 O3                 0             0             0             0             0
 A1                 0             0             0             0             0
 A2                 0             0             0             0             0
 A3                 0             0             0             0             0
 R1                 0             0             0             0             0
 R2                 0             0             0             0             0
 R3                 0             0             0             0             0


           THETA
              O3            A1            A2            A3            R1
              ________      ________      ________      ________      ________
 O3               192
 A1                 0           193
 A2                 0             0           194
 A3                 0             0             0           195
 R1                 0             0             0             0           196
 R2                 0             0             0             0             0
 R3                 0             0             0             0             0


           THETA
              R2            R3
              ________      ________
 R2               197
 R3                 0           198


           ALPHA
              STR           OPP           ASP           RES
              ________      ________      ________      ________
                  0             0             0             0


           BETA
              STR           OPP           ASP           RES
              ________      ________      ________      ________
 STR                0             0             0             0
 OPP                0             0             0             0
 ASP                0             0             0             0
 RES                0             0             0             0


           PSI
              STR           OPP           ASP           RES
              ________      ________      ________      ________
 STR                0
 OPP                0             0
 ASP                0             0             0
 RES                0             0             0             0


     STARTING VALUES FOR 18-34


           NU
              S1            S2            S3            O1            O2
              ________      ________      ________      ________      ________
                4.043         3.681         4.021         3.957         4.128


           NU
              O3            A1            A2            A3            R1
              ________      ________      ________      ________      ________
                4.000         3.660         3.532         3.702         4.085


           NU
              R2            R3
              ________      ________
                4.021         4.085


           LAMBDA
              STR           OPP           ASP           RES
              ________      ________      ________      ________
 S1             0.493         0.000         0.000         0.000
 S2             0.456         0.117         0.000         0.000
 S3             0.297         0.143         0.019         0.000
 O1             0.397        -0.101         0.472         0.306
 O2             0.288         0.025         0.333        -0.071
 O3             0.346        -0.030         0.299         0.187
 A1             0.121        -0.629         0.113         0.019
 A2             0.098        -0.556         0.048         0.038
 A3             0.408        -0.683        -0.015        -0.152
 R1             0.270         0.017         0.291        -0.028
 R2             0.265         0.117         0.311        -0.295
 R3             0.155         0.064         0.366        -0.035


           THETA
              S1            S2            S3            O1            O2
              ________      ________      ________      ________      ________
 S1             0.096
 S2             0.000         0.294
 S3             0.000         0.000         0.167
 O1             0.000         0.000         0.000         0.110
 O2             0.000         0.000         0.000         0.000         0.168
 O3             0.000         0.000         0.000         0.000         0.000
 A1             0.000         0.000         0.000         0.000         0.000
 A2             0.000         0.000         0.000         0.000         0.000
 A3             0.000         0.000         0.000         0.000         0.000
 R1             0.000         0.000         0.000         0.000         0.000
 R2             0.000         0.000         0.000         0.000         0.000
 R3             0.000         0.000         0.000         0.000         0.000


           THETA
              O3            A1            A2            A3            R1
              ________      ________      ________      ________      ________
 O3             0.095
 A1             0.000         0.099
 A2             0.000         0.000         0.224
 A3             0.000         0.000         0.000         0.106
 R1             0.000         0.000         0.000         0.000         0.132
 R2             0.000         0.000         0.000         0.000         0.000
 R3             0.000         0.000         0.000         0.000         0.000


           THETA
              R2            R3
              ________      ________
 R2             0.051
 R3             0.000         0.170


           ALPHA
              STR           OPP           ASP           RES
              ________      ________      ________      ________
                0.000         0.000         0.000         0.000


           BETA
              STR           OPP           ASP           RES
              ________      ________      ________      ________
 STR            0.000         0.000         0.000         0.000
 OPP            0.000         0.000         0.000         0.000
 ASP            0.000         0.000         0.000         0.000
 RES            0.000         0.000         0.000         0.000


           PSI
              STR           OPP           ASP           RES
              ________      ________      ________      ________
 STR            1.000
 OPP            0.000         1.000
 ASP            0.000         0.000         1.000
 RES            0.000         0.000         0.000         1.000


     STARTING VALUES FOR 35-54


           NU
              S1            S2            S3            O1            O2
              ________      ________      ________      ________      ________
                4.043         3.681         4.021         3.957         4.128


           NU
              O3            A1            A2            A3            R1
              ________      ________      ________      ________      ________
                4.000         3.660         3.532         3.702         4.085


           NU
              R2            R3
              ________      ________
                4.021         4.085


           LAMBDA
              STR           OPP           ASP           RES
              ________      ________      ________      ________
 S1             0.506         0.000         0.000         0.000
 S2             0.516         0.112         0.000         0.000
 S3             0.463        -0.090         0.022         0.000
 O1             0.386        -0.295        -0.163         0.039
 O2             0.256        -0.338        -0.100         0.052
 O3             0.343        -0.346        -0.201         0.145
 A1             0.430         0.179        -0.528         0.202
 A2             0.407         0.105        -0.522         0.251
 A3             0.484        -0.001        -0.413         0.239
 R1             0.359        -0.223         0.191         0.341
 R2             0.240        -0.164         0.245         0.242
 R3             0.272        -0.240         0.181         0.423


           THETA
              S1            S2            S3            O1            O2
              ________      ________      ________      ________      ________
 S1             0.164
 S2             0.000         0.257
 S3             0.000         0.000         0.126
 O1             0.000         0.000         0.000         0.209
 O2             0.000         0.000         0.000         0.000         0.192
 O3             0.000         0.000         0.000         0.000         0.000
 A1             0.000         0.000         0.000         0.000         0.000
 A2             0.000         0.000         0.000         0.000         0.000
 A3             0.000         0.000         0.000         0.000         0.000
 R1             0.000         0.000         0.000         0.000         0.000
 R2             0.000         0.000         0.000         0.000         0.000
 R3             0.000         0.000         0.000         0.000         0.000


           THETA
              O3            A1            A2            A3            R1
              ________      ________      ________      ________      ________
 O3             0.179
 A1             0.000         0.157
 A2             0.000         0.000         0.268
 A3             0.000         0.000         0.000         0.366
 R1             0.000         0.000         0.000         0.000         0.153
 R2             0.000         0.000         0.000         0.000         0.000
 R3             0.000         0.000         0.000         0.000         0.000


           THETA
              R2            R3
              ________      ________
 R2             0.486
 R3             0.000         0.093


           ALPHA
              STR           OPP           ASP           RES
              ________      ________      ________      ________
                0.000         0.000         0.000         0.000


           BETA
              STR           OPP           ASP           RES
              ________      ________      ________      ________
 STR            0.000         0.000         0.000         0.000
 OPP            0.000         0.000         0.000         0.000
 ASP            0.000         0.000         0.000         0.000
 RES            0.000         0.000         0.000         0.000


           PSI
              STR           OPP           ASP           RES
              ________      ________      ________      ________
 STR            1.000
 OPP            0.000         1.000
 ASP            0.000         0.000         1.000
 RES            0.000         0.000         0.000         1.000


     STARTING VALUES FOR 55-74


           NU
              S1            S2            S3            O1            O2
              ________      ________      ________      ________      ________
                4.043         3.681         4.021         3.957         4.128


           NU
              O3            A1            A2            A3            R1
              ________      ________      ________      ________      ________
                4.000         3.660         3.532         3.702         4.085


           NU
              R2            R3
              ________      ________
                4.021         4.085


           LAMBDA
              STR           OPP           ASP           RES
              ________      ________      ________      ________
 S1             0.383         0.000         0.000         0.000
 S2             0.487         0.261         0.000         0.000
 S3             0.355         0.136         0.107         0.000
 O1             0.194        -0.155         0.108         0.088
 O2             0.217        -0.156         0.018         0.104
 O3             0.250        -0.246         0.096         0.116
 A1             0.401        -0.242        -0.396         0.049
 A2             0.475        -0.222        -0.393        -0.009
 A3             0.410        -0.386        -0.334        -0.024
 R1             0.156         0.259        -0.140         0.317
 R2             0.328         0.347        -0.211         0.269
 R3             0.170         0.165        -0.036         0.636


           THETA
              S1            S2            S3            O1            O2
              ________      ________      ________      ________      ________
 S1             0.189
 S2             0.000         0.107
 S3             0.000         0.000         0.135
 O1             0.000         0.000         0.000         0.118
 O2             0.000         0.000         0.000         0.000         0.185
 O3             0.000         0.000         0.000         0.000         0.000
 A1             0.000         0.000         0.000         0.000         0.000
 A2             0.000         0.000         0.000         0.000         0.000
 A3             0.000         0.000         0.000         0.000         0.000
 R1             0.000         0.000         0.000         0.000         0.000
 R2             0.000         0.000         0.000         0.000         0.000
 R3             0.000         0.000         0.000         0.000         0.000


           THETA
              O3            A1            A2            A3            R1
              ________      ________      ________      ________      ________
 O3             0.119
 A1             0.000         0.133
 A2             0.000         0.000         0.189
 A3             0.000         0.000         0.000         0.325
 R1             0.000         0.000         0.000         0.000         0.216
 R2             0.000         0.000         0.000         0.000         0.000
 R3             0.000         0.000         0.000         0.000         0.000


           THETA
              R2            R3
              ________      ________
 R2             0.439
 R3             0.000         1.000


           ALPHA
              STR           OPP           ASP           RES
              ________      ________      ________      ________
                0.000         0.000         0.000         0.000


           BETA
              STR           OPP           ASP           RES
              ________      ________      ________      ________
 STR            0.000         0.000         0.000         0.000
 OPP            0.000         0.000         0.000         0.000
 ASP            0.000         0.000         0.000         0.000
 RES            0.000         0.000         0.000         0.000


           PSI
              STR           OPP           ASP           RES
              ________      ________      ________      ________
 STR            1.000
 OPP            0.000         1.000
 ASP            0.000         0.000         1.000
 RES            0.000         0.000         0.000         1.000


     TECHNICAL 1 OUTPUT FOR THE ROTATED SOLUTION


     PARAMETER SPECIFICATION FOR 18-34


           NU
              S1            S2            S3            O1            O2
              ________      ________      ________      ________      ________
                  1             2             3             4             5


           NU
              O3            A1            A2            A3            R1
              ________      ________      ________      ________      ________
                  6             7             8             9            10


           NU
              R2            R3
              ________      ________
                 11            12


           LAMBDA
              STR           OPP           ASP           RES
              ________      ________      ________      ________
 S1                13            14            15            16
 S2                17            18            19            20
 S3                21            22            23            24
 O1                25            26            27            28
 O2                29            30            31            32
 O3                33            34            35            36
 A1                37            38            39            40
 A2                41            42            43            44
 A3                45            46            47            48
 R1                49            50            51            52
 R2                53            54            55            56
 R3                57            58            59            60


           THETA
              S1            S2            S3            O1            O2
              ________      ________      ________      ________      ________
 S1                61
 S2                 0            62
 S3                 0             0            63
 O1                 0             0             0            64
 O2                 0             0             0             0            65
 O3                 0             0             0             0             0
 A1                 0             0             0             0             0
 A2                 0             0             0             0             0
 A3                 0             0             0             0             0
 R1                 0             0             0             0             0
 R2                 0             0             0             0             0
 R3                 0             0             0             0             0


           THETA
              O3            A1            A2            A3            R1
              ________      ________      ________      ________      ________
 O3                66
 A1                 0            67
 A2                 0             0            68
 A3                 0             0             0            69
 R1                 0             0             0             0            70
 R2                 0             0             0             0             0
 R3                 0             0             0             0             0


           THETA
              R2            R3
              ________      ________
 R2                71
 R3                 0            72


           ALPHA
              STR           OPP           ASP           RES
              ________      ________      ________      ________
                  0             0             0             0


           BETA
              STR           OPP           ASP           RES
              ________      ________      ________      ________
 STR                0             0             0             0
 OPP                0             0             0             0
 ASP                0             0             0             0
 RES                0             0             0             0


           PSI
              STR           OPP           ASP           RES
              ________      ________      ________      ________
 STR                0
 OPP               73             0
 ASP               74            75             0
 RES               76            77            78             0


     PARAMETER SPECIFICATION FOR 35-54


           NU
              S1            S2            S3            O1            O2
              ________      ________      ________      ________      ________
                 79            80            81            82            83


           NU
              O3            A1            A2            A3            R1
              ________      ________      ________      ________      ________
                 84            85            86            87            88


           NU
              R2            R3
              ________      ________
                 89            90


           LAMBDA
              STR           OPP           ASP           RES
              ________      ________      ________      ________
 S1                91            92            93            94
 S2                95            96            97            98
 S3                99           100           101           102
 O1               103           104           105           106
 O2               107           108           109           110
 O3               111           112           113           114
 A1               115           116           117           118
 A2               119           120           121           122
 A3               123           124           125           126
 R1               127           128           129           130
 R2               131           132           133           134
 R3               135           136           137           138


           THETA
              S1            S2            S3            O1            O2
              ________      ________      ________      ________      ________
 S1               139
 S2                 0           140
 S3                 0             0           141
 O1                 0             0             0           142
 O2                 0             0             0             0           143
 O3                 0             0             0             0             0
 A1                 0             0             0             0             0
 A2                 0             0             0             0             0
 A3                 0             0             0             0             0
 R1                 0             0             0             0             0
 R2                 0             0             0             0             0
 R3                 0             0             0             0             0


           THETA
              O3            A1            A2            A3            R1
              ________      ________      ________      ________      ________
 O3               144
 A1                 0           145
 A2                 0             0           146
 A3                 0             0             0           147
 R1                 0             0             0             0           148
 R2                 0             0             0             0             0
 R3                 0             0             0             0             0


           THETA
              R2            R3
              ________      ________
 R2               149
 R3                 0           150


           ALPHA
              STR           OPP           ASP           RES
              ________      ________      ________      ________
                  0             0             0             0


           BETA
              STR           OPP           ASP           RES
              ________      ________      ________      ________
 STR                0             0             0             0
 OPP                0             0             0             0
 ASP                0             0             0             0
 RES                0             0             0             0


           PSI
              STR           OPP           ASP           RES
              ________      ________      ________      ________
 STR                0
 OPP              151             0
 ASP              152           153             0
 RES              154           155           156             0


     PARAMETER SPECIFICATION FOR 55-74


           NU
              S1            S2            S3            O1            O2
              ________      ________      ________      ________      ________
                157           158           159           160           161


           NU
              O3            A1            A2            A3            R1
              ________      ________      ________      ________      ________
                162           163           164           165           166


           NU
              R2            R3
              ________      ________
                167           168


           LAMBDA
              STR           OPP           ASP           RES
              ________      ________      ________      ________
 S1               169           170           171           172
 S2               173           174           175           176
 S3               177           178           179           180
 O1               181           182           183           184
 O2               185           186           187           188
 O3               189           190           191           192
 A1               193           194           195           196
 A2               197           198           199           200
 A3               201           202           203           204
 R1               205           206           207           208
 R2               209           210           211           212
 R3               213           214           215           216


           THETA
              S1            S2            S3            O1            O2
              ________      ________      ________      ________      ________
 S1               217
 S2                 0           218
 S3                 0             0           219
 O1                 0             0             0           220
 O2                 0             0             0             0           221
 O3                 0             0             0             0             0
 A1                 0             0             0             0             0
 A2                 0             0             0             0             0
 A3                 0             0             0             0             0
 R1                 0             0             0             0             0
 R2                 0             0             0             0             0
 R3                 0             0             0             0             0


           THETA
              O3            A1            A2            A3            R1
              ________      ________      ________      ________      ________
 O3               222
 A1                 0           223
 A2                 0             0           224
 A3                 0             0             0           225
 R1                 0             0             0             0           226
 R2                 0             0             0             0             0
 R3                 0             0             0             0             0


           THETA
              R2            R3
              ________      ________
 R2               227
 R3                 0           228


           ALPHA
              STR           OPP           ASP           RES
              ________      ________      ________      ________
                  0             0             0             0


           BETA
              STR           OPP           ASP           RES
              ________      ________      ________      ________
 STR                0             0             0             0
 OPP                0             0             0             0
 ASP                0             0             0             0
 RES                0             0             0             0


           PSI
              STR           OPP           ASP           RES
              ________      ________      ________      ________
 STR                0
 OPP              229             0
 ASP              230           231             0
 RES              232           233           234             0


     STARTING VALUES FOR 18-34


           NU
              S1            S2            S3            O1            O2
              ________      ________      ________      ________      ________
                4.043         3.681         4.021         3.957         4.128


           NU
              O3            A1            A2            A3            R1
              ________      ________      ________      ________      ________
                4.000         3.660         3.532         3.702         4.085


           NU
              R2            R3
              ________      ________
                4.021         4.085


           LAMBDA
              STR           OPP           ASP           RES
              ________      ________      ________      ________
 S1             0.000         0.000         0.000         0.000
 S2             0.000         0.000         0.000         0.000
 S3             0.000         0.000         0.000         0.000
 O1             0.000         0.000         0.000         0.000
 O2             0.000         0.000         0.000         0.000
 O3             0.000         0.000         0.000         0.000
 A1             0.000         0.000         0.000         0.000
 A2             0.000         0.000         0.000         0.000
 A3             0.000         0.000         0.000         0.000
 R1             0.000         0.000         0.000         0.000
 R2             0.000         0.000         0.000         0.000
 R3             0.000         0.000         0.000         0.000


           THETA
              S1            S2            S3            O1            O2
              ________      ________      ________      ________      ________
 S1             0.169
 S2             0.000         0.258
 S3             0.000         0.000         0.138
 O1             0.000         0.000         0.000         0.297
 O2             0.000         0.000         0.000         0.000         0.183
 O3             0.000         0.000         0.000         0.000         0.000
 A1             0.000         0.000         0.000         0.000         0.000
 A2             0.000         0.000         0.000         0.000         0.000
 A3             0.000         0.000         0.000         0.000         0.000
 R1             0.000         0.000         0.000         0.000         0.000
 R2             0.000         0.000         0.000         0.000         0.000
 R3             0.000         0.000         0.000         0.000         0.000


           THETA
              O3            A1            A2            A3            R1
              ________      ________      ________      ________      ________
 O3             0.170
 A1             0.000         0.261
 A2             0.000         0.000         0.273
 A3             0.000         0.000         0.000         0.381
 R1             0.000         0.000         0.000         0.000         0.145
 R2             0.000         0.000         0.000         0.000         0.000
 R3             0.000         0.000         0.000         0.000         0.000


           THETA
              R2            R3
              ________      ________
 R2             0.159
 R3             0.000         0.167


           ALPHA
              STR           OPP           ASP           RES
              ________      ________      ________      ________
                0.000         0.000         0.000         0.000


           BETA
              STR           OPP           ASP           RES
              ________      ________      ________      ________
 STR            0.000         0.000         0.000         0.000
 OPP            0.000         0.000         0.000         0.000
 ASP            0.000         0.000         0.000         0.000
 RES            0.000         0.000         0.000         0.000


           PSI
              STR           OPP           ASP           RES
              ________      ________      ________      ________
 STR            1.000
 OPP            0.000         1.000
 ASP            0.000         0.000         1.000
 RES            0.000         0.000         0.000         1.000


     STARTING VALUES FOR 35-54


           NU
              S1            S2            S3            O1            O2
              ________      ________      ________      ________      ________
                4.043         3.681         4.021         3.957         4.128


           NU
              O3            A1            A2            A3            R1
              ________      ________      ________      ________      ________
                4.000         3.660         3.532         3.702         4.085


           NU
              R2            R3
              ________      ________
                4.021         4.085


           LAMBDA
              STR           OPP           ASP           RES
              ________      ________      ________      ________
 S1             0.000         0.000         0.000         0.000
 S2             0.000         0.000         0.000         0.000
 S3             0.000         0.000         0.000         0.000
 O1             0.000         0.000         0.000         0.000
 O2             0.000         0.000         0.000         0.000
 O3             0.000         0.000         0.000         0.000
 A1             0.000         0.000         0.000         0.000
 A2             0.000         0.000         0.000         0.000
 A3             0.000         0.000         0.000         0.000
 R1             0.000         0.000         0.000         0.000
 R2             0.000         0.000         0.000         0.000
 R3             0.000         0.000         0.000         0.000


           THETA
              S1            S2            S3            O1            O2
              ________      ________      ________      ________      ________
 S1             0.169
 S2             0.000         0.258
 S3             0.000         0.000         0.138
 O1             0.000         0.000         0.000         0.297
 O2             0.000         0.000         0.000         0.000         0.183
 O3             0.000         0.000         0.000         0.000         0.000
 A1             0.000         0.000         0.000         0.000         0.000
 A2             0.000         0.000         0.000         0.000         0.000
 A3             0.000         0.000         0.000         0.000         0.000
 R1             0.000         0.000         0.000         0.000         0.000
 R2             0.000         0.000         0.000         0.000         0.000
 R3             0.000         0.000         0.000         0.000         0.000


           THETA
              O3            A1            A2            A3            R1
              ________      ________      ________      ________      ________
 O3             0.170
 A1             0.000         0.261
 A2             0.000         0.000         0.273
 A3             0.000         0.000         0.000         0.381
 R1             0.000         0.000         0.000         0.000         0.145
 R2             0.000         0.000         0.000         0.000         0.000
 R3             0.000         0.000         0.000         0.000         0.000


           THETA
              R2            R3
              ________      ________
 R2             0.159
 R3             0.000         0.167


           ALPHA
              STR           OPP           ASP           RES
              ________      ________      ________      ________
                0.000         0.000         0.000         0.000


           BETA
              STR           OPP           ASP           RES
              ________      ________      ________      ________
 STR            0.000         0.000         0.000         0.000
 OPP            0.000         0.000         0.000         0.000
 ASP            0.000         0.000         0.000         0.000
 RES            0.000         0.000         0.000         0.000


           PSI
              STR           OPP           ASP           RES
              ________      ________      ________      ________
 STR            1.000
 OPP            0.000         1.000
 ASP            0.000         0.000         1.000
 RES            0.000         0.000         0.000         1.000


     STARTING VALUES FOR 55-74


           NU
              S1            S2            S3            O1            O2
              ________      ________      ________      ________      ________
                4.043         3.681         4.021         3.957         4.128


           NU
              O3            A1            A2            A3            R1
              ________      ________      ________      ________      ________
                4.000         3.660         3.532         3.702         4.085


           NU
              R2            R3
              ________      ________
                4.021         4.085


           LAMBDA
              STR           OPP           ASP           RES
              ________      ________      ________      ________
 S1             0.000         0.000         0.000         0.000
 S2             0.000         0.000         0.000         0.000
 S3             0.000         0.000         0.000         0.000
 O1             0.000         0.000         0.000         0.000
 O2             0.000         0.000         0.000         0.000
 O3             0.000         0.000         0.000         0.000
 A1             0.000         0.000         0.000         0.000
 A2             0.000         0.000         0.000         0.000
 A3             0.000         0.000         0.000         0.000
 R1             0.000         0.000         0.000         0.000
 R2             0.000         0.000         0.000         0.000
 R3             0.000         0.000         0.000         0.000


           THETA
              S1            S2            S3            O1            O2
              ________      ________      ________      ________      ________
 S1             0.169
 S2             0.000         0.258
 S3             0.000         0.000         0.138
 O1             0.000         0.000         0.000         0.297
 O2             0.000         0.000         0.000         0.000         0.183
 O3             0.000         0.000         0.000         0.000         0.000
 A1             0.000         0.000         0.000         0.000         0.000
 A2             0.000         0.000         0.000         0.000         0.000
 A3             0.000         0.000         0.000         0.000         0.000
 R1             0.000         0.000         0.000         0.000         0.000
 R2             0.000         0.000         0.000         0.000         0.000
 R3             0.000         0.000         0.000         0.000         0.000


           THETA
              O3            A1            A2            A3            R1
              ________      ________      ________      ________      ________
 O3             0.170
 A1             0.000         0.261
 A2             0.000         0.000         0.273
 A3             0.000         0.000         0.000         0.381
 R1             0.000         0.000         0.000         0.000         0.145
 R2             0.000         0.000         0.000         0.000         0.000
 R3             0.000         0.000         0.000         0.000         0.000


           THETA
              R2            R3
              ________      ________
 R2             0.159
 R3             0.000         0.167


           ALPHA
              STR           OPP           ASP           RES
              ________      ________      ________      ________
                0.000         0.000         0.000         0.000


           BETA
              STR           OPP           ASP           RES
              ________      ________      ________      ________
 STR            0.000         0.000         0.000         0.000
 OPP            0.000         0.000         0.000         0.000
 ASP            0.000         0.000         0.000         0.000
 RES            0.000         0.000         0.000         0.000


           PSI
              STR           OPP           ASP           RES
              ________      ________      ________      ________
 STR            1.000
 OPP            0.000         1.000
 ASP            0.000         0.000         1.000
 RES            0.000         0.000         0.000         1.000


TECHNICAL 1 OUTPUT FOR THE METRIC MODEL


     TECHNICAL 1 OUTPUT FOR THE UNROTATED SOLUTION


     PARAMETER SPECIFICATION FOR 18-34


           NU
              S1            S2            S3            O1            O2
              ________      ________      ________      ________      ________
                  1             2             3             4             5


           NU
              O3            A1            A2            A3            R1
              ________      ________      ________      ________      ________
                  6             7             8             9            10


           NU
              R2            R3
              ________      ________
                 11            12


           LAMBDA
              STR           OPP           ASP           RES
              ________      ________      ________      ________
 S1                13             0             0             0
 S2                14            15             0             0
 S3                16            17            18             0
 O1                19            20            21            22
 O2                23            24            25            26
 O3                27            28            29            30
 A1                31            32            33            34
 A2                35            36            37            38
 A3                39            40            41            42
 R1                43            44            45            46
 R2                47            48            49            50
 R3                51            52            53            54


           THETA
              S1            S2            S3            O1            O2
              ________      ________      ________      ________      ________
 S1                55
 S2                 0            56
 S3                 0             0            57
 O1                 0             0             0            58
 O2                 0             0             0             0            59
 O3                 0             0             0             0             0
 A1                 0             0             0             0             0
 A2                 0             0             0             0             0
 A3                 0             0             0             0             0
 R1                 0             0             0             0             0
 R2                 0             0             0             0             0
 R3                 0             0             0             0             0


           THETA
              O3            A1            A2            A3            R1
              ________      ________      ________      ________      ________
 O3                60
 A1                 0            61
 A2                 0             0            62
 A3                 0             0             0            63
 R1                 0             0             0             0            64
 R2                 0             0             0             0             0
 R3                 0             0             0             0             0


           THETA
              R2            R3
              ________      ________
 R2                65
 R3                 0            66


           ALPHA
              STR           OPP           ASP           RES
              ________      ________      ________      ________
                  0             0             0             0


           BETA
              STR           OPP           ASP           RES
              ________      ________      ________      ________
 STR                0             0             0             0
 OPP                0             0             0             0
 ASP                0             0             0             0
 RES                0             0             0             0


           PSI
              STR           OPP           ASP           RES
              ________      ________      ________      ________
 STR                0
 OPP                0             0
 ASP                0             0             0
 RES                0             0             0             0


     PARAMETER SPECIFICATION FOR 35-54


           NU
              S1            S2            S3            O1            O2
              ________      ________      ________      ________      ________
                 67            68            69            70            71


           NU
              O3            A1            A2            A3            R1
              ________      ________      ________      ________      ________
                 72            73            74            75            76


           NU
              R2            R3
              ________      ________
                 77            78


           LAMBDA
              STR           OPP           ASP           RES
              ________      ________      ________      ________
 S1                13             0             0             0
 S2                14            15             0             0
 S3                16            17            18             0
 O1                19            20            21            22
 O2                23            24            25            26
 O3                27            28            29            30
 A1                31            32            33            34
 A2                35            36            37            38
 A3                39            40            41            42
 R1                43            44            45            46
 R2                47            48            49            50
 R3                51            52            53            54


           THETA
              S1            S2            S3            O1            O2
              ________      ________      ________      ________      ________
 S1                79
 S2                 0            80
 S3                 0             0            81
 O1                 0             0             0            82
 O2                 0             0             0             0            83
 O3                 0             0             0             0             0
 A1                 0             0             0             0             0
 A2                 0             0             0             0             0
 A3                 0             0             0             0             0
 R1                 0             0             0             0             0
 R2                 0             0             0             0             0
 R3                 0             0             0             0             0


           THETA
              O3            A1            A2            A3            R1
              ________      ________      ________      ________      ________
 O3                84
 A1                 0            85
 A2                 0             0            86
 A3                 0             0             0            87
 R1                 0             0             0             0            88
 R2                 0             0             0             0             0
 R3                 0             0             0             0             0


           THETA
              R2            R3
              ________      ________
 R2                89
 R3                 0            90


           ALPHA
              STR           OPP           ASP           RES
              ________      ________      ________      ________
                  0             0             0             0


           BETA
              STR           OPP           ASP           RES
              ________      ________      ________      ________
 STR                0             0             0             0
 OPP                0             0             0             0
 ASP                0             0             0             0
 RES                0             0             0             0


           PSI
              STR           OPP           ASP           RES
              ________      ________      ________      ________
 STR               91
 OPP               92            93
 ASP               94            95            96
 RES               97            98            99           100


     PARAMETER SPECIFICATION FOR 55-74


           NU
              S1            S2            S3            O1            O2
              ________      ________      ________      ________      ________
                101           102           103           104           105


           NU
              O3            A1            A2            A3            R1
              ________      ________      ________      ________      ________
                106           107           108           109           110


           NU
              R2            R3
              ________      ________
                111           112


           LAMBDA
              STR           OPP           ASP           RES
              ________      ________      ________      ________
 S1                13             0             0             0
 S2                14            15             0             0
 S3                16            17            18             0
 O1                19            20            21            22
 O2                23            24            25            26
 O3                27            28            29            30
 A1                31            32            33            34
 A2                35            36            37            38
 A3                39            40            41            42
 R1                43            44            45            46
 R2                47            48            49            50
 R3                51            52            53            54


           THETA
              S1            S2            S3            O1            O2
              ________      ________      ________      ________      ________
 S1               113
 S2                 0           114
 S3                 0             0           115
 O1                 0             0             0           116
 O2                 0             0             0             0           117
 O3                 0             0             0             0             0
 A1                 0             0             0             0             0
 A2                 0             0             0             0             0
 A3                 0             0             0             0             0
 R1                 0             0             0             0             0
 R2                 0             0             0             0             0
 R3                 0             0             0             0             0


           THETA
              O3            A1            A2            A3            R1
              ________      ________      ________      ________      ________
 O3               118
 A1                 0           119
 A2                 0             0           120
 A3                 0             0             0           121
 R1                 0             0             0             0           122
 R2                 0             0             0             0             0
 R3                 0             0             0             0             0


           THETA
              R2            R3
              ________      ________
 R2               123
 R3                 0           124


           ALPHA
              STR           OPP           ASP           RES
              ________      ________      ________      ________
                  0             0             0             0


           BETA
              STR           OPP           ASP           RES
              ________      ________      ________      ________
 STR                0             0             0             0
 OPP                0             0             0             0
 ASP                0             0             0             0
 RES                0             0             0             0


           PSI
              STR           OPP           ASP           RES
              ________      ________      ________      ________
 STR              125
 OPP              126           127
 ASP              128           129           130
 RES              131           132           133           134


     STARTING VALUES FOR 18-34


           NU
              S1            S2            S3            O1            O2
              ________      ________      ________      ________      ________
                4.043         3.681         4.021         3.957         4.128


           NU
              O3            A1            A2            A3            R1
              ________      ________      ________      ________      ________
                4.000         3.660         3.532         3.702         4.085


           NU
              R2            R3
              ________      ________
                4.021         4.085


           LAMBDA
              STR           OPP           ASP           RES
              ________      ________      ________      ________
 S1             0.493         0.000         0.000         0.000
 S2             0.456         0.117         0.000         0.000
 S3             0.297         0.143         0.019         0.000
 O1             0.397        -0.101         0.472         0.306
 O2             0.288         0.025         0.333        -0.071
 O3             0.346        -0.030         0.299         0.187
 A1             0.121        -0.629         0.113         0.019
 A2             0.098        -0.556         0.048         0.038
 A3             0.408        -0.683        -0.015        -0.152
 R1             0.270         0.017         0.291        -0.028
 R2             0.265         0.117         0.311        -0.295
 R3             0.155         0.064         0.366        -0.035


           THETA
              S1            S2            S3            O1            O2
              ________      ________      ________      ________      ________
 S1             0.096
 S2             0.000         0.294
 S3             0.000         0.000         0.167
 O1             0.000         0.000         0.000         0.110
 O2             0.000         0.000         0.000         0.000         0.168
 O3             0.000         0.000         0.000         0.000         0.000
 A1             0.000         0.000         0.000         0.000         0.000
 A2             0.000         0.000         0.000         0.000         0.000
 A3             0.000         0.000         0.000         0.000         0.000
 R1             0.000         0.000         0.000         0.000         0.000
 R2             0.000         0.000         0.000         0.000         0.000
 R3             0.000         0.000         0.000         0.000         0.000


           THETA
              O3            A1            A2            A3            R1
              ________      ________      ________      ________      ________
 O3             0.095
 A1             0.000         0.099
 A2             0.000         0.000         0.224
 A3             0.000         0.000         0.000         0.106
 R1             0.000         0.000         0.000         0.000         0.132
 R2             0.000         0.000         0.000         0.000         0.000
 R3             0.000         0.000         0.000         0.000         0.000


           THETA
              R2            R3
              ________      ________
 R2             0.051
 R3             0.000         0.170


           ALPHA
              STR           OPP           ASP           RES
              ________      ________      ________      ________
                0.000         0.000         0.000         0.000


           BETA
              STR           OPP           ASP           RES
              ________      ________      ________      ________
 STR            0.000         0.000         0.000         0.000
 OPP            0.000         0.000         0.000         0.000
 ASP            0.000         0.000         0.000         0.000
 RES            0.000         0.000         0.000         0.000


           PSI
              STR           OPP           ASP           RES
              ________      ________      ________      ________
 STR            1.000
 OPP            0.000         1.000
 ASP            0.000         0.000         1.000
 RES            0.000         0.000         0.000         1.000


     STARTING VALUES FOR 35-54


           NU
              S1            S2            S3            O1            O2
              ________      ________      ________      ________      ________
                4.043         3.681         4.021         3.957         4.128


           NU
              O3            A1            A2            A3            R1
              ________      ________      ________      ________      ________
                4.000         3.660         3.532         3.702         4.085


           NU
              R2            R3
              ________      ________
                4.021         4.085


           LAMBDA
              STR           OPP           ASP           RES
              ________      ________      ________      ________
 S1             0.506         0.000         0.000         0.000
 S2             0.516         0.112         0.000         0.000
 S3             0.463        -0.090         0.022         0.000
 O1             0.386        -0.295        -0.163         0.039
 O2             0.256        -0.338        -0.100         0.052
 O3             0.343        -0.346        -0.201         0.145
 A1             0.430         0.179        -0.528         0.202
 A2             0.407         0.105        -0.522         0.251
 A3             0.484        -0.001        -0.413         0.239
 R1             0.359        -0.223         0.191         0.341
 R2             0.240        -0.164         0.245         0.242
 R3             0.272        -0.240         0.181         0.423


           THETA
              S1            S2            S3            O1            O2
              ________      ________      ________      ________      ________
 S1             0.164
 S2             0.000         0.257
 S3             0.000         0.000         0.126
 O1             0.000         0.000         0.000         0.209
 O2             0.000         0.000         0.000         0.000         0.192
 O3             0.000         0.000         0.000         0.000         0.000
 A1             0.000         0.000         0.000         0.000         0.000
 A2             0.000         0.000         0.000         0.000         0.000
 A3             0.000         0.000         0.000         0.000         0.000
 R1             0.000         0.000         0.000         0.000         0.000
 R2             0.000         0.000         0.000         0.000         0.000
 R3             0.000         0.000         0.000         0.000         0.000


           THETA
              O3            A1            A2            A3            R1
              ________      ________      ________      ________      ________
 O3             0.179
 A1             0.000         0.157
 A2             0.000         0.000         0.268
 A3             0.000         0.000         0.000         0.366
 R1             0.000         0.000         0.000         0.000         0.153
 R2             0.000         0.000         0.000         0.000         0.000
 R3             0.000         0.000         0.000         0.000         0.000


           THETA
              R2            R3
              ________      ________
 R2             0.486
 R3             0.000         0.093


           ALPHA
              STR           OPP           ASP           RES
              ________      ________      ________      ________
                0.000         0.000         0.000         0.000


           BETA
              STR           OPP           ASP           RES
              ________      ________      ________      ________
 STR            0.000         0.000         0.000         0.000
 OPP            0.000         0.000         0.000         0.000
 ASP            0.000         0.000         0.000         0.000
 RES            0.000         0.000         0.000         0.000


           PSI
              STR           OPP           ASP           RES
              ________      ________      ________      ________
 STR            1.000
 OPP            0.000         1.000
 ASP            0.000         0.000         1.000
 RES            0.000         0.000         0.000         1.000


     STARTING VALUES FOR 55-74


           NU
              S1            S2            S3            O1            O2
              ________      ________      ________      ________      ________
                4.043         3.681         4.021         3.957         4.128


           NU
              O3            A1            A2            A3            R1
              ________      ________      ________      ________      ________
                4.000         3.660         3.532         3.702         4.085


           NU
              R2            R3
              ________      ________
                4.021         4.085


           LAMBDA
              STR           OPP           ASP           RES
              ________      ________      ________      ________
 S1             0.383         0.000         0.000         0.000
 S2             0.487         0.261         0.000         0.000
 S3             0.355         0.136         0.107         0.000
 O1             0.194        -0.155         0.108         0.088
 O2             0.217        -0.156         0.018         0.104
 O3             0.250        -0.246         0.096         0.116
 A1             0.401        -0.242        -0.396         0.049
 A2             0.475        -0.222        -0.393        -0.009
 A3             0.410        -0.386        -0.334        -0.024
 R1             0.156         0.259        -0.140         0.317
 R2             0.328         0.347        -0.211         0.269
 R3             0.170         0.165        -0.036         0.636


           THETA
              S1            S2            S3            O1            O2
              ________      ________      ________      ________      ________
 S1             0.189
 S2             0.000         0.107
 S3             0.000         0.000         0.135
 O1             0.000         0.000         0.000         0.118
 O2             0.000         0.000         0.000         0.000         0.185
 O3             0.000         0.000         0.000         0.000         0.000
 A1             0.000         0.000         0.000         0.000         0.000
 A2             0.000         0.000         0.000         0.000         0.000
 A3             0.000         0.000         0.000         0.000         0.000
 R1             0.000         0.000         0.000         0.000         0.000
 R2             0.000         0.000         0.000         0.000         0.000
 R3             0.000         0.000         0.000         0.000         0.000


           THETA
              O3            A1            A2            A3            R1
              ________      ________      ________      ________      ________
 O3             0.119
 A1             0.000         0.133
 A2             0.000         0.000         0.189
 A3             0.000         0.000         0.000         0.325
 R1             0.000         0.000         0.000         0.000         0.216
 R2             0.000         0.000         0.000         0.000         0.000
 R3             0.000         0.000         0.000         0.000         0.000


           THETA
              R2            R3
              ________      ________
 R2             0.439
 R3             0.000         1.000


           ALPHA
              STR           OPP           ASP           RES
              ________      ________      ________      ________
                0.000         0.000         0.000         0.000


           BETA
              STR           OPP           ASP           RES
              ________      ________      ________      ________
 STR            0.000         0.000         0.000         0.000
 OPP            0.000         0.000         0.000         0.000
 ASP            0.000         0.000         0.000         0.000
 RES            0.000         0.000         0.000         0.000


           PSI
              STR           OPP           ASP           RES
              ________      ________      ________      ________
 STR            1.000
 OPP            0.000         1.000
 ASP            0.000         0.000         1.000
 RES            0.000         0.000         0.000         1.000


     TECHNICAL 1 OUTPUT FOR THE ROTATED SOLUTION


     PARAMETER SPECIFICATION FOR 18-34


           NU
              S1            S2            S3            O1            O2
              ________      ________      ________      ________      ________
                  1             2             3             4             5


           NU
              O3            A1            A2            A3            R1
              ________      ________      ________      ________      ________
                  6             7             8             9            10


           NU
              R2            R3
              ________      ________
                 11            12


           LAMBDA
              STR           OPP           ASP           RES
              ________      ________      ________      ________
 S1                13            14            15            16
 S2                17            18            19            20
 S3                21            22            23            24
 O1                25            26            27            28
 O2                29            30            31            32
 O3                33            34            35            36
 A1                37            38            39            40
 A2                41            42            43            44
 A3                45            46            47            48
 R1                49            50            51            52
 R2                53            54            55            56
 R3                57            58            59            60


           THETA
              S1            S2            S3            O1            O2
              ________      ________      ________      ________      ________
 S1                61
 S2                 0            62
 S3                 0             0            63
 O1                 0             0             0            64
 O2                 0             0             0             0            65
 O3                 0             0             0             0             0
 A1                 0             0             0             0             0
 A2                 0             0             0             0             0
 A3                 0             0             0             0             0
 R1                 0             0             0             0             0
 R2                 0             0             0             0             0
 R3                 0             0             0             0             0


           THETA
              O3            A1            A2            A3            R1
              ________      ________      ________      ________      ________
 O3                66
 A1                 0            67
 A2                 0             0            68
 A3                 0             0             0            69
 R1                 0             0             0             0            70
 R2                 0             0             0             0             0
 R3                 0             0             0             0             0


           THETA
              R2            R3
              ________      ________
 R2                71
 R3                 0            72


           ALPHA
              STR           OPP           ASP           RES
              ________      ________      ________      ________
                  0             0             0             0


           BETA
              STR           OPP           ASP           RES
              ________      ________      ________      ________
 STR                0             0             0             0
 OPP                0             0             0             0
 ASP                0             0             0             0
 RES                0             0             0             0


           PSI
              STR           OPP           ASP           RES
              ________      ________      ________      ________
 STR                0
 OPP               73             0
 ASP               74            75             0
 RES               76            77            78             0


     PARAMETER SPECIFICATION FOR 35-54


           NU
              S1            S2            S3            O1            O2
              ________      ________      ________      ________      ________
                 79            80            81            82            83


           NU
              O3            A1            A2            A3            R1
              ________      ________      ________      ________      ________
                 84            85            86            87            88


           NU
              R2            R3
              ________      ________
                 89            90


           LAMBDA
              STR           OPP           ASP           RES
              ________      ________      ________      ________
 S1                13            14            15            16
 S2                17            18            19            20
 S3                21            22            23            24
 O1                25            26            27            28
 O2                29            30            31            32
 O3                33            34            35            36
 A1                37            38            39            40
 A2                41            42            43            44
 A3                45            46            47            48
 R1                49            50            51            52
 R2                53            54            55            56
 R3                57            58            59            60


           THETA
              S1            S2            S3            O1            O2
              ________      ________      ________      ________      ________
 S1                91
 S2                 0            92
 S3                 0             0            93
 O1                 0             0             0            94
 O2                 0             0             0             0            95
 O3                 0             0             0             0             0
 A1                 0             0             0             0             0
 A2                 0             0             0             0             0
 A3                 0             0             0             0             0
 R1                 0             0             0             0             0
 R2                 0             0             0             0             0
 R3                 0             0             0             0             0


           THETA
              O3            A1            A2            A3            R1
              ________      ________      ________      ________      ________
 O3                96
 A1                 0            97
 A2                 0             0            98
 A3                 0             0             0            99
 R1                 0             0             0             0           100
 R2                 0             0             0             0             0
 R3                 0             0             0             0             0


           THETA
              R2            R3
              ________      ________
 R2               101
 R3                 0           102


           ALPHA
              STR           OPP           ASP           RES
              ________      ________      ________      ________
                  0             0             0             0


           BETA
              STR           OPP           ASP           RES
              ________      ________      ________      ________
 STR                0             0             0             0
 OPP                0             0             0             0
 ASP                0             0             0             0
 RES                0             0             0             0


           PSI
              STR           OPP           ASP           RES
              ________      ________      ________      ________
 STR              103
 OPP              104           105
 ASP              106           107           108
 RES              109           110           111           112


     PARAMETER SPECIFICATION FOR 55-74


           NU
              S1            S2            S3            O1            O2
              ________      ________      ________      ________      ________
                113           114           115           116           117


           NU
              O3            A1            A2            A3            R1
              ________      ________      ________      ________      ________
                118           119           120           121           122


           NU
              R2            R3
              ________      ________
                123           124


           LAMBDA
              STR           OPP           ASP           RES
              ________      ________      ________      ________
 S1                13            14            15            16
 S2                17            18            19            20
 S3                21            22            23            24
 O1                25            26            27            28
 O2                29            30            31            32
 O3                33            34            35            36
 A1                37            38            39            40
 A2                41            42            43            44
 A3                45            46            47            48
 R1                49            50            51            52
 R2                53            54            55            56
 R3                57            58            59            60


           THETA
              S1            S2            S3            O1            O2
              ________      ________      ________      ________      ________
 S1               125
 S2                 0           126
 S3                 0             0           127
 O1                 0             0             0           128
 O2                 0             0             0             0           129
 O3                 0             0             0             0             0
 A1                 0             0             0             0             0
 A2                 0             0             0             0             0
 A3                 0             0             0             0             0
 R1                 0             0             0             0             0
 R2                 0             0             0             0             0
 R3                 0             0             0             0             0


           THETA
              O3            A1            A2            A3            R1
              ________      ________      ________      ________      ________
 O3               130
 A1                 0           131
 A2                 0             0           132
 A3                 0             0             0           133
 R1                 0             0             0             0           134
 R2                 0             0             0             0             0
 R3                 0             0             0             0             0


           THETA
              R2            R3
              ________      ________
 R2               135
 R3                 0           136


           ALPHA
              STR           OPP           ASP           RES
              ________      ________      ________      ________
                  0             0             0             0


           BETA
              STR           OPP           ASP           RES
              ________      ________      ________      ________
 STR                0             0             0             0
 OPP                0             0             0             0
 ASP                0             0             0             0
 RES                0             0             0             0


           PSI
              STR           OPP           ASP           RES
              ________      ________      ________      ________
 STR              137
 OPP              138           139
 ASP              140           141           142
 RES              143           144           145           146


     STARTING VALUES FOR 18-34


           NU
              S1            S2            S3            O1            O2
              ________      ________      ________      ________      ________
                4.043         3.681         4.021         3.957         4.128


           NU
              O3            A1            A2            A3            R1
              ________      ________      ________      ________      ________
                4.000         3.660         3.532         3.702         4.085


           NU
              R2            R3
              ________      ________
                4.021         4.085


           LAMBDA
              STR           OPP           ASP           RES
              ________      ________      ________      ________
 S1             0.000         0.000         0.000         0.000
 S2             0.000         0.000         0.000         0.000
 S3             0.000         0.000         0.000         0.000
 O1             0.000         0.000         0.000         0.000
 O2             0.000         0.000         0.000         0.000
 O3             0.000         0.000         0.000         0.000
 A1             0.000         0.000         0.000         0.000
 A2             0.000         0.000         0.000         0.000
 A3             0.000         0.000         0.000         0.000
 R1             0.000         0.000         0.000         0.000
 R2             0.000         0.000         0.000         0.000
 R3             0.000         0.000         0.000         0.000


           THETA
              S1            S2            S3            O1            O2
              ________      ________      ________      ________      ________
 S1             0.169
 S2             0.000         0.258
 S3             0.000         0.000         0.138
 O1             0.000         0.000         0.000         0.297
 O2             0.000         0.000         0.000         0.000         0.183
 O3             0.000         0.000         0.000         0.000         0.000
 A1             0.000         0.000         0.000         0.000         0.000
 A2             0.000         0.000         0.000         0.000         0.000
 A3             0.000         0.000         0.000         0.000         0.000
 R1             0.000         0.000         0.000         0.000         0.000
 R2             0.000         0.000         0.000         0.000         0.000
 R3             0.000         0.000         0.000         0.000         0.000


           THETA
              O3            A1            A2            A3            R1
              ________      ________      ________      ________      ________
 O3             0.170
 A1             0.000         0.261
 A2             0.000         0.000         0.273
 A3             0.000         0.000         0.000         0.381
 R1             0.000         0.000         0.000         0.000         0.145
 R2             0.000         0.000         0.000         0.000         0.000
 R3             0.000         0.000         0.000         0.000         0.000


           THETA
              R2            R3
              ________      ________
 R2             0.159
 R3             0.000         0.167


           ALPHA
              STR           OPP           ASP           RES
              ________      ________      ________      ________
                0.000         0.000         0.000         0.000


           BETA
              STR           OPP           ASP           RES
              ________      ________      ________      ________
 STR            0.000         0.000         0.000         0.000
 OPP            0.000         0.000         0.000         0.000
 ASP            0.000         0.000         0.000         0.000
 RES            0.000         0.000         0.000         0.000


           PSI
              STR           OPP           ASP           RES
              ________      ________      ________      ________
 STR            1.000
 OPP            0.000         1.000
 ASP            0.000         0.000         1.000
 RES            0.000         0.000         0.000         1.000


     STARTING VALUES FOR 35-54


           NU
              S1            S2            S3            O1            O2
              ________      ________      ________      ________      ________
                4.043         3.681         4.021         3.957         4.128


           NU
              O3            A1            A2            A3            R1
              ________      ________      ________      ________      ________
                4.000         3.660         3.532         3.702         4.085


           NU
              R2            R3
              ________      ________
                4.021         4.085


           LAMBDA
              STR           OPP           ASP           RES
              ________      ________      ________      ________
 S1             0.000         0.000         0.000         0.000
 S2             0.000         0.000         0.000         0.000
 S3             0.000         0.000         0.000         0.000
 O1             0.000         0.000         0.000         0.000
 O2             0.000         0.000         0.000         0.000
 O3             0.000         0.000         0.000         0.000
 A1             0.000         0.000         0.000         0.000
 A2             0.000         0.000         0.000         0.000
 A3             0.000         0.000         0.000         0.000
 R1             0.000         0.000         0.000         0.000
 R2             0.000         0.000         0.000         0.000
 R3             0.000         0.000         0.000         0.000


           THETA
              S1            S2            S3            O1            O2
              ________      ________      ________      ________      ________
 S1             0.169
 S2             0.000         0.258
 S3             0.000         0.000         0.138
 O1             0.000         0.000         0.000         0.297
 O2             0.000         0.000         0.000         0.000         0.183
 O3             0.000         0.000         0.000         0.000         0.000
 A1             0.000         0.000         0.000         0.000         0.000
 A2             0.000         0.000         0.000         0.000         0.000
 A3             0.000         0.000         0.000         0.000         0.000
 R1             0.000         0.000         0.000         0.000         0.000
 R2             0.000         0.000         0.000         0.000         0.000
 R3             0.000         0.000         0.000         0.000         0.000


           THETA
              O3            A1            A2            A3            R1
              ________      ________      ________      ________      ________
 O3             0.170
 A1             0.000         0.261
 A2             0.000         0.000         0.273
 A3             0.000         0.000         0.000         0.381
 R1             0.000         0.000         0.000         0.000         0.145
 R2             0.000         0.000         0.000         0.000         0.000
 R3             0.000         0.000         0.000         0.000         0.000


           THETA
              R2            R3
              ________      ________
 R2             0.159
 R3             0.000         0.167


           ALPHA
              STR           OPP           ASP           RES
              ________      ________      ________      ________
                0.000         0.000         0.000         0.000


           BETA
              STR           OPP           ASP           RES
              ________      ________      ________      ________
 STR            0.000         0.000         0.000         0.000
 OPP            0.000         0.000         0.000         0.000
 ASP            0.000         0.000         0.000         0.000
 RES            0.000         0.000         0.000         0.000


           PSI
              STR           OPP           ASP           RES
              ________      ________      ________      ________
 STR            1.000
 OPP            0.000         1.000
 ASP            0.000         0.000         1.000
 RES            0.000         0.000         0.000         1.000


     STARTING VALUES FOR 55-74


           NU
              S1            S2            S3            O1            O2
              ________      ________      ________      ________      ________
                4.043         3.681         4.021         3.957         4.128


           NU
              O3            A1            A2            A3            R1
              ________      ________      ________      ________      ________
                4.000         3.660         3.532         3.702         4.085


           NU
              R2            R3
              ________      ________
                4.021         4.085


           LAMBDA
              STR           OPP           ASP           RES
              ________      ________      ________      ________
 S1             0.000         0.000         0.000         0.000
 S2             0.000         0.000         0.000         0.000
 S3             0.000         0.000         0.000         0.000
 O1             0.000         0.000         0.000         0.000
 O2             0.000         0.000         0.000         0.000
 O3             0.000         0.000         0.000         0.000
 A1             0.000         0.000         0.000         0.000
 A2             0.000         0.000         0.000         0.000
 A3             0.000         0.000         0.000         0.000
 R1             0.000         0.000         0.000         0.000
 R2             0.000         0.000         0.000         0.000
 R3             0.000         0.000         0.000         0.000


           THETA
              S1            S2            S3            O1            O2
              ________      ________      ________      ________      ________
 S1             0.169
 S2             0.000         0.258
 S3             0.000         0.000         0.138
 O1             0.000         0.000         0.000         0.297
 O2             0.000         0.000         0.000         0.000         0.183
 O3             0.000         0.000         0.000         0.000         0.000
 A1             0.000         0.000         0.000         0.000         0.000
 A2             0.000         0.000         0.000         0.000         0.000
 A3             0.000         0.000         0.000         0.000         0.000
 R1             0.000         0.000         0.000         0.000         0.000
 R2             0.000         0.000         0.000         0.000         0.000
 R3             0.000         0.000         0.000         0.000         0.000


           THETA
              O3            A1            A2            A3            R1
              ________      ________      ________      ________      ________
 O3             0.170
 A1             0.000         0.261
 A2             0.000         0.000         0.273
 A3             0.000         0.000         0.000         0.381
 R1             0.000         0.000         0.000         0.000         0.145
 R2             0.000         0.000         0.000         0.000         0.000
 R3             0.000         0.000         0.000         0.000         0.000


           THETA
              R2            R3
              ________      ________
 R2             0.159
 R3             0.000         0.167


           ALPHA
              STR           OPP           ASP           RES
              ________      ________      ________      ________
                0.000         0.000         0.000         0.000


           BETA
              STR           OPP           ASP           RES
              ________      ________      ________      ________
 STR            0.000         0.000         0.000         0.000
 OPP            0.000         0.000         0.000         0.000
 ASP            0.000         0.000         0.000         0.000
 RES            0.000         0.000         0.000         0.000


           PSI
              STR           OPP           ASP           RES
              ________      ________      ________      ________
 STR            1.000
 OPP            0.000         1.000
 ASP            0.000         0.000         1.000
 RES            0.000         0.000         0.000         1.000


TECHNICAL 1 OUTPUT FOR THE SCALAR MODEL


     TECHNICAL 1 OUTPUT FOR THE UNROTATED SOLUTION


     PARAMETER SPECIFICATION FOR 18-34


           NU
              S1            S2            S3            O1            O2
              ________      ________      ________      ________      ________
                  1             2             3             4             5


           NU
              O3            A1            A2            A3            R1
              ________      ________      ________      ________      ________
                  6             7             8             9            10


           NU
              R2            R3
              ________      ________
                 11            12


           LAMBDA
              STR           OPP           ASP           RES
              ________      ________      ________      ________
 S1                13             0             0             0
 S2                14            15             0             0
 S3                16            17            18             0
 O1                19            20            21            22
 O2                23            24            25            26
 O3                27            28            29            30
 A1                31            32            33            34
 A2                35            36            37            38
 A3                39            40            41            42
 R1                43            44            45            46
 R2                47            48            49            50
 R3                51            52            53            54


           THETA
              S1            S2            S3            O1            O2
              ________      ________      ________      ________      ________
 S1                55
 S2                 0            56
 S3                 0             0            57
 O1                 0             0             0            58
 O2                 0             0             0             0            59
 O3                 0             0             0             0             0
 A1                 0             0             0             0             0
 A2                 0             0             0             0             0
 A3                 0             0             0             0             0
 R1                 0             0             0             0             0
 R2                 0             0             0             0             0
 R3                 0             0             0             0             0


           THETA
              O3            A1            A2            A3            R1
              ________      ________      ________      ________      ________
 O3                60
 A1                 0            61
 A2                 0             0            62
 A3                 0             0             0            63
 R1                 0             0             0             0            64
 R2                 0             0             0             0             0
 R3                 0             0             0             0             0


           THETA
              R2            R3
              ________      ________
 R2                65
 R3                 0            66


           ALPHA
              STR           OPP           ASP           RES
              ________      ________      ________      ________
                  0             0             0             0


           BETA
              STR           OPP           ASP           RES
              ________      ________      ________      ________
 STR                0             0             0             0
 OPP                0             0             0             0
 ASP                0             0             0             0
 RES                0             0             0             0


           PSI
              STR           OPP           ASP           RES
              ________      ________      ________      ________
 STR                0
 OPP                0             0
 ASP                0             0             0
 RES                0             0             0             0


     PARAMETER SPECIFICATION FOR 35-54


           NU
              S1            S2            S3            O1            O2
              ________      ________      ________      ________      ________
                  1             2             3             4             5


           NU
              O3            A1            A2            A3            R1
              ________      ________      ________      ________      ________
                  6             7             8             9            10


           NU
              R2            R3
              ________      ________
                 11            12


           LAMBDA
              STR           OPP           ASP           RES
              ________      ________      ________      ________
 S1                13             0             0             0
 S2                14            15             0             0
 S3                16            17            18             0
 O1                19            20            21            22
 O2                23            24            25            26
 O3                27            28            29            30
 A1                31            32            33            34
 A2                35            36            37            38
 A3                39            40            41            42
 R1                43            44            45            46
 R2                47            48            49            50
 R3                51            52            53            54


           THETA
              S1            S2            S3            O1            O2
              ________      ________      ________      ________      ________
 S1                67
 S2                 0            68
 S3                 0             0            69
 O1                 0             0             0            70
 O2                 0             0             0             0            71
 O3                 0             0             0             0             0
 A1                 0             0             0             0             0
 A2                 0             0             0             0             0
 A3                 0             0             0             0             0
 R1                 0             0             0             0             0
 R2                 0             0             0             0             0
 R3                 0             0             0             0             0


           THETA
              O3            A1            A2            A3            R1
              ________      ________      ________      ________      ________
 O3                72
 A1                 0            73
 A2                 0             0            74
 A3                 0             0             0            75
 R1                 0             0             0             0            76
 R2                 0             0             0             0             0
 R3                 0             0             0             0             0


           THETA
              R2            R3
              ________      ________
 R2                77
 R3                 0            78


           ALPHA
              STR           OPP           ASP           RES
              ________      ________      ________      ________
                 79            80            81            82


           BETA
              STR           OPP           ASP           RES
              ________      ________      ________      ________
 STR                0             0             0             0
 OPP                0             0             0             0
 ASP                0             0             0             0
 RES                0             0             0             0


           PSI
              STR           OPP           ASP           RES
              ________      ________      ________      ________
 STR               83
 OPP               84            85
 ASP               86            87            88
 RES               89            90            91            92


     PARAMETER SPECIFICATION FOR 55-74


           NU
              S1            S2            S3            O1            O2
              ________      ________      ________      ________      ________
                  1             2             3             4             5


           NU
              O3            A1            A2            A3            R1
              ________      ________      ________      ________      ________
                  6             7             8             9            10


           NU
              R2            R3
              ________      ________
                 11            12


           LAMBDA
              STR           OPP           ASP           RES
              ________      ________      ________      ________
 S1                13             0             0             0
 S2                14            15             0             0
 S3                16            17            18             0
 O1                19            20            21            22
 O2                23            24            25            26
 O3                27            28            29            30
 A1                31            32            33            34
 A2                35            36            37            38
 A3                39            40            41            42
 R1                43            44            45            46
 R2                47            48            49            50
 R3                51            52            53            54


           THETA
              S1            S2            S3            O1            O2
              ________      ________      ________      ________      ________
 S1                93
 S2                 0            94
 S3                 0             0            95
 O1                 0             0             0            96
 O2                 0             0             0             0            97
 O3                 0             0             0             0             0
 A1                 0             0             0             0             0
 A2                 0             0             0             0             0
 A3                 0             0             0             0             0
 R1                 0             0             0             0             0
 R2                 0             0             0             0             0
 R3                 0             0             0             0             0


           THETA
              O3            A1            A2            A3            R1
              ________      ________      ________      ________      ________
 O3                98
 A1                 0            99
 A2                 0             0           100
 A3                 0             0             0           101
 R1                 0             0             0             0           102
 R2                 0             0             0             0             0
 R3                 0             0             0             0             0


           THETA
              R2            R3
              ________      ________
 R2               103
 R3                 0           104


           ALPHA
              STR           OPP           ASP           RES
              ________      ________      ________      ________
                105           106           107           108


           BETA
              STR           OPP           ASP           RES
              ________      ________      ________      ________
 STR                0             0             0             0
 OPP                0             0             0             0
 ASP                0             0             0             0
 RES                0             0             0             0


           PSI
              STR           OPP           ASP           RES
              ________      ________      ________      ________
 STR              109
 OPP              110           111
 ASP              112           113           114
 RES              115           116           117           118


     STARTING VALUES FOR 18-34


           NU
              S1            S2            S3            O1            O2
              ________      ________      ________      ________      ________
                4.043         3.681         4.021         3.957         4.128


           NU
              O3            A1            A2            A3            R1
              ________      ________      ________      ________      ________
                4.000         3.660         3.532         3.702         4.085


           NU
              R2            R3
              ________      ________
                4.021         4.085


           LAMBDA
              STR           OPP           ASP           RES
              ________      ________      ________      ________
 S1             0.493         0.000         0.000         0.000
 S2             0.456         0.117         0.000         0.000
 S3             0.297         0.143         0.019         0.000
 O1             0.397        -0.101         0.472         0.306
 O2             0.288         0.025         0.333        -0.071
 O3             0.346        -0.030         0.299         0.187
 A1             0.121        -0.629         0.113         0.019
 A2             0.098        -0.556         0.048         0.038
 A3             0.408        -0.683        -0.015        -0.152
 R1             0.270         0.017         0.291        -0.028
 R2             0.265         0.117         0.311        -0.295
 R3             0.155         0.064         0.366        -0.035


           THETA
              S1            S2            S3            O1            O2
              ________      ________      ________      ________      ________
 S1             0.096
 S2             0.000         0.294
 S3             0.000         0.000         0.167
 O1             0.000         0.000         0.000         0.110
 O2             0.000         0.000         0.000         0.000         0.168
 O3             0.000         0.000         0.000         0.000         0.000
 A1             0.000         0.000         0.000         0.000         0.000
 A2             0.000         0.000         0.000         0.000         0.000
 A3             0.000         0.000         0.000         0.000         0.000
 R1             0.000         0.000         0.000         0.000         0.000
 R2             0.000         0.000         0.000         0.000         0.000
 R3             0.000         0.000         0.000         0.000         0.000


           THETA
              O3            A1            A2            A3            R1
              ________      ________      ________      ________      ________
 O3             0.095
 A1             0.000         0.099
 A2             0.000         0.000         0.224
 A3             0.000         0.000         0.000         0.106
 R1             0.000         0.000         0.000         0.000         0.132
 R2             0.000         0.000         0.000         0.000         0.000
 R3             0.000         0.000         0.000         0.000         0.000


           THETA
              R2            R3
              ________      ________
 R2             0.051
 R3             0.000         0.170


           ALPHA
              STR           OPP           ASP           RES
              ________      ________      ________      ________
                0.000         0.000         0.000         0.000


           BETA
              STR           OPP           ASP           RES
              ________      ________      ________      ________
 STR            0.000         0.000         0.000         0.000
 OPP            0.000         0.000         0.000         0.000
 ASP            0.000         0.000         0.000         0.000
 RES            0.000         0.000         0.000         0.000


           PSI
              STR           OPP           ASP           RES
              ________      ________      ________      ________
 STR            1.000
 OPP            0.000         1.000
 ASP            0.000         0.000         1.000
 RES            0.000         0.000         0.000         1.000


     STARTING VALUES FOR 35-54


           NU
              S1            S2            S3            O1            O2
              ________      ________      ________      ________      ________
                4.043         3.681         4.021         3.957         4.128


           NU
              O3            A1            A2            A3            R1
              ________      ________      ________      ________      ________
                4.000         3.660         3.532         3.702         4.085


           NU
              R2            R3
              ________      ________
                4.021         4.085


           LAMBDA
              STR           OPP           ASP           RES
              ________      ________      ________      ________
 S1             0.506         0.000         0.000         0.000
 S2             0.516         0.112         0.000         0.000
 S3             0.463        -0.090         0.022         0.000
 O1             0.386        -0.295        -0.163         0.039
 O2             0.256        -0.338        -0.100         0.052
 O3             0.343        -0.346        -0.201         0.145
 A1             0.430         0.179        -0.528         0.202
 A2             0.407         0.105        -0.522         0.251
 A3             0.484        -0.001        -0.413         0.239
 R1             0.359        -0.223         0.191         0.341
 R2             0.240        -0.164         0.245         0.242
 R3             0.272        -0.240         0.181         0.423


           THETA
              S1            S2            S3            O1            O2
              ________      ________      ________      ________      ________
 S1             0.164
 S2             0.000         0.257
 S3             0.000         0.000         0.126
 O1             0.000         0.000         0.000         0.209
 O2             0.000         0.000         0.000         0.000         0.192
 O3             0.000         0.000         0.000         0.000         0.000
 A1             0.000         0.000         0.000         0.000         0.000
 A2             0.000         0.000         0.000         0.000         0.000
 A3             0.000         0.000         0.000         0.000         0.000
 R1             0.000         0.000         0.000         0.000         0.000
 R2             0.000         0.000         0.000         0.000         0.000
 R3             0.000         0.000         0.000         0.000         0.000


           THETA
              O3            A1            A2            A3            R1
              ________      ________      ________      ________      ________
 O3             0.179
 A1             0.000         0.157
 A2             0.000         0.000         0.268
 A3             0.000         0.000         0.000         0.366
 R1             0.000         0.000         0.000         0.000         0.153
 R2             0.000         0.000         0.000         0.000         0.000
 R3             0.000         0.000         0.000         0.000         0.000


           THETA
              R2            R3
              ________      ________
 R2             0.486
 R3             0.000         0.093


           ALPHA
              STR           OPP           ASP           RES
              ________      ________      ________      ________
                0.000         0.000         0.000         0.000


           BETA
              STR           OPP           ASP           RES
              ________      ________      ________      ________
 STR            0.000         0.000         0.000         0.000
 OPP            0.000         0.000         0.000         0.000
 ASP            0.000         0.000         0.000         0.000
 RES            0.000         0.000         0.000         0.000


           PSI
              STR           OPP           ASP           RES
              ________      ________      ________      ________
 STR            1.000
 OPP            0.000         1.000
 ASP            0.000         0.000         1.000
 RES            0.000         0.000         0.000         1.000


     STARTING VALUES FOR 55-74


           NU
              S1            S2            S3            O1            O2
              ________      ________      ________      ________      ________
                4.043         3.681         4.021         3.957         4.128


           NU
              O3            A1            A2            A3            R1
              ________      ________      ________      ________      ________
                4.000         3.660         3.532         3.702         4.085


           NU
              R2            R3
              ________      ________
                4.021         4.085


           LAMBDA
              STR           OPP           ASP           RES
              ________      ________      ________      ________
 S1             0.383         0.000         0.000         0.000
 S2             0.487         0.261         0.000         0.000
 S3             0.355         0.136         0.107         0.000
 O1             0.194        -0.155         0.108         0.088
 O2             0.217        -0.156         0.018         0.104
 O3             0.250        -0.246         0.096         0.116
 A1             0.401        -0.242        -0.396         0.049
 A2             0.475        -0.222        -0.393        -0.009
 A3             0.410        -0.386        -0.334        -0.024
 R1             0.156         0.259        -0.140         0.317
 R2             0.328         0.347        -0.211         0.269
 R3             0.170         0.165        -0.036         0.636


           THETA
              S1            S2            S3            O1            O2
              ________      ________      ________      ________      ________
 S1             0.189
 S2             0.000         0.107
 S3             0.000         0.000         0.135
 O1             0.000         0.000         0.000         0.118
 O2             0.000         0.000         0.000         0.000         0.185
 O3             0.000         0.000         0.000         0.000         0.000
 A1             0.000         0.000         0.000         0.000         0.000
 A2             0.000         0.000         0.000         0.000         0.000
 A3             0.000         0.000         0.000         0.000         0.000
 R1             0.000         0.000         0.000         0.000         0.000
 R2             0.000         0.000         0.000         0.000         0.000
 R3             0.000         0.000         0.000         0.000         0.000


           THETA
              O3            A1            A2            A3            R1
              ________      ________      ________      ________      ________
 O3             0.119
 A1             0.000         0.133
 A2             0.000         0.000         0.189
 A3             0.000         0.000         0.000         0.325
 R1             0.000         0.000         0.000         0.000         0.216
 R2             0.000         0.000         0.000         0.000         0.000
 R3             0.000         0.000         0.000         0.000         0.000


           THETA
              R2            R3
              ________      ________
 R2             0.439
 R3             0.000         1.000


           ALPHA
              STR           OPP           ASP           RES
              ________      ________      ________      ________
                0.000         0.000         0.000         0.000


           BETA
              STR           OPP           ASP           RES
              ________      ________      ________      ________
 STR            0.000         0.000         0.000         0.000
 OPP            0.000         0.000         0.000         0.000
 ASP            0.000         0.000         0.000         0.000
 RES            0.000         0.000         0.000         0.000


           PSI
              STR           OPP           ASP           RES
              ________      ________      ________      ________
 STR            1.000
 OPP            0.000         1.000
 ASP            0.000         0.000         1.000
 RES            0.000         0.000         0.000         1.000


     TECHNICAL 1 OUTPUT FOR THE ROTATED SOLUTION


     PARAMETER SPECIFICATION FOR 18-34


           NU
              S1            S2            S3            O1            O2
              ________      ________      ________      ________      ________
                  1             2             3             4             5


           NU
              O3            A1            A2            A3            R1
              ________      ________      ________      ________      ________
                  6             7             8             9            10


           NU
              R2            R3
              ________      ________
                 11            12


           LAMBDA
              STR           OPP           ASP           RES
              ________      ________      ________      ________
 S1                13            14            15            16
 S2                17            18            19            20
 S3                21            22            23            24
 O1                25            26            27            28
 O2                29            30            31            32
 O3                33            34            35            36
 A1                37            38            39            40
 A2                41            42            43            44
 A3                45            46            47            48
 R1                49            50            51            52
 R2                53            54            55            56
 R3                57            58            59            60


           THETA
              S1            S2            S3            O1            O2
              ________      ________      ________      ________      ________
 S1                61
 S2                 0            62
 S3                 0             0            63
 O1                 0             0             0            64
 O2                 0             0             0             0            65
 O3                 0             0             0             0             0
 A1                 0             0             0             0             0
 A2                 0             0             0             0             0
 A3                 0             0             0             0             0
 R1                 0             0             0             0             0
 R2                 0             0             0             0             0
 R3                 0             0             0             0             0


           THETA
              O3            A1            A2            A3            R1
              ________      ________      ________      ________      ________
 O3                66
 A1                 0            67
 A2                 0             0            68
 A3                 0             0             0            69
 R1                 0             0             0             0            70
 R2                 0             0             0             0             0
 R3                 0             0             0             0             0


           THETA
              R2            R3
              ________      ________
 R2                71
 R3                 0            72


           ALPHA
              STR           OPP           ASP           RES
              ________      ________      ________      ________
                  0             0             0             0


           BETA
              STR           OPP           ASP           RES
              ________      ________      ________      ________
 STR                0             0             0             0
 OPP                0             0             0             0
 ASP                0             0             0             0
 RES                0             0             0             0


           PSI
              STR           OPP           ASP           RES
              ________      ________      ________      ________
 STR                0
 OPP               73             0
 ASP               74            75             0
 RES               76            77            78             0


     PARAMETER SPECIFICATION FOR 35-54


           NU
              S1            S2            S3            O1            O2
              ________      ________      ________      ________      ________
                  1             2             3             4             5


           NU
              O3            A1            A2            A3            R1
              ________      ________      ________      ________      ________
                  6             7             8             9            10


           NU
              R2            R3
              ________      ________
                 11            12


           LAMBDA
              STR           OPP           ASP           RES
              ________      ________      ________      ________
 S1                13            14            15            16
 S2                17            18            19            20
 S3                21            22            23            24
 O1                25            26            27            28
 O2                29            30            31            32
 O3                33            34            35            36
 A1                37            38            39            40
 A2                41            42            43            44
 A3                45            46            47            48
 R1                49            50            51            52
 R2                53            54            55            56
 R3                57            58            59            60


           THETA
              S1            S2            S3            O1            O2
              ________      ________      ________      ________      ________
 S1                79
 S2                 0            80
 S3                 0             0            81
 O1                 0             0             0            82
 O2                 0             0             0             0            83
 O3                 0             0             0             0             0
 A1                 0             0             0             0             0
 A2                 0             0             0             0             0
 A3                 0             0             0             0             0
 R1                 0             0             0             0             0
 R2                 0             0             0             0             0
 R3                 0             0             0             0             0


           THETA
              O3            A1            A2            A3            R1
              ________      ________      ________      ________      ________
 O3                84
 A1                 0            85
 A2                 0             0            86
 A3                 0             0             0            87
 R1                 0             0             0             0            88
 R2                 0             0             0             0             0
 R3                 0             0             0             0             0


           THETA
              R2            R3
              ________      ________
 R2                89
 R3                 0            90


           ALPHA
              STR           OPP           ASP           RES
              ________      ________      ________      ________
                 91            92            93            94


           BETA
              STR           OPP           ASP           RES
              ________      ________      ________      ________
 STR                0             0             0             0
 OPP                0             0             0             0
 ASP                0             0             0             0
 RES                0             0             0             0


           PSI
              STR           OPP           ASP           RES
              ________      ________      ________      ________
 STR               95
 OPP               96            97
 ASP               98            99           100
 RES              101           102           103           104


     PARAMETER SPECIFICATION FOR 55-74


           NU
              S1            S2            S3            O1            O2
              ________      ________      ________      ________      ________
                  1             2             3             4             5


           NU
              O3            A1            A2            A3            R1
              ________      ________      ________      ________      ________
                  6             7             8             9            10


           NU
              R2            R3
              ________      ________
                 11            12


           LAMBDA
              STR           OPP           ASP           RES
              ________      ________      ________      ________
 S1                13            14            15            16
 S2                17            18            19            20
 S3                21            22            23            24
 O1                25            26            27            28
 O2                29            30            31            32
 O3                33            34            35            36
 A1                37            38            39            40
 A2                41            42            43            44
 A3                45            46            47            48
 R1                49            50            51            52
 R2                53            54            55            56
 R3                57            58            59            60


           THETA
              S1            S2            S3            O1            O2
              ________      ________      ________      ________      ________
 S1               105
 S2                 0           106
 S3                 0             0           107
 O1                 0             0             0           108
 O2                 0             0             0             0           109
 O3                 0             0             0             0             0
 A1                 0             0             0             0             0
 A2                 0             0             0             0             0
 A3                 0             0             0             0             0
 R1                 0             0             0             0             0
 R2                 0             0             0             0             0
 R3                 0             0             0             0             0


           THETA
              O3            A1            A2            A3            R1
              ________      ________      ________      ________      ________
 O3               110
 A1                 0           111
 A2                 0             0           112
 A3                 0             0             0           113
 R1                 0             0             0             0           114
 R2                 0             0             0             0             0
 R3                 0             0             0             0             0


           THETA
              R2            R3
              ________      ________
 R2               115
 R3                 0           116


           ALPHA
              STR           OPP           ASP           RES
              ________      ________      ________      ________
                117           118           119           120


           BETA
              STR           OPP           ASP           RES
              ________      ________      ________      ________
 STR                0             0             0             0
 OPP                0             0             0             0
 ASP                0             0             0             0
 RES                0             0             0             0


           PSI
              STR           OPP           ASP           RES
              ________      ________      ________      ________
 STR              121
 OPP              122           123
 ASP              124           125           126
 RES              127           128           129           130


     STARTING VALUES FOR 18-34


           NU
              S1            S2            S3            O1            O2
              ________      ________      ________      ________      ________
                4.043         3.681         4.021         3.957         4.128


           NU
              O3            A1            A2            A3            R1
              ________      ________      ________      ________      ________
                4.000         3.660         3.532         3.702         4.085


           NU
              R2            R3
              ________      ________
                4.021         4.085


           LAMBDA
              STR           OPP           ASP           RES
              ________      ________      ________      ________
 S1             0.000         0.000         0.000         0.000
 S2             0.000         0.000         0.000         0.000
 S3             0.000         0.000         0.000         0.000
 O1             0.000         0.000         0.000         0.000
 O2             0.000         0.000         0.000         0.000
 O3             0.000         0.000         0.000         0.000
 A1             0.000         0.000         0.000         0.000
 A2             0.000         0.000         0.000         0.000
 A3             0.000         0.000         0.000         0.000
 R1             0.000         0.000         0.000         0.000
 R2             0.000         0.000         0.000         0.000
 R3             0.000         0.000         0.000         0.000


           THETA
              S1            S2            S3            O1            O2
              ________      ________      ________      ________      ________
 S1             0.169
 S2             0.000         0.258
 S3             0.000         0.000         0.138
 O1             0.000         0.000         0.000         0.297
 O2             0.000         0.000         0.000         0.000         0.183
 O3             0.000         0.000         0.000         0.000         0.000
 A1             0.000         0.000         0.000         0.000         0.000
 A2             0.000         0.000         0.000         0.000         0.000
 A3             0.000         0.000         0.000         0.000         0.000
 R1             0.000         0.000         0.000         0.000         0.000
 R2             0.000         0.000         0.000         0.000         0.000
 R3             0.000         0.000         0.000         0.000         0.000


           THETA
              O3            A1            A2            A3            R1
              ________      ________      ________      ________      ________
 O3             0.170
 A1             0.000         0.261
 A2             0.000         0.000         0.273
 A3             0.000         0.000         0.000         0.381
 R1             0.000         0.000         0.000         0.000         0.145
 R2             0.000         0.000         0.000         0.000         0.000
 R3             0.000         0.000         0.000         0.000         0.000


           THETA
              R2            R3
              ________      ________
 R2             0.159
 R3             0.000         0.167


           ALPHA
              STR           OPP           ASP           RES
              ________      ________      ________      ________
                0.000         0.000         0.000         0.000


           BETA
              STR           OPP           ASP           RES
              ________      ________      ________      ________
 STR            0.000         0.000         0.000         0.000
 OPP            0.000         0.000         0.000         0.000
 ASP            0.000         0.000         0.000         0.000
 RES            0.000         0.000         0.000         0.000


           PSI
              STR           OPP           ASP           RES
              ________      ________      ________      ________
 STR            1.000
 OPP            0.000         1.000
 ASP            0.000         0.000         1.000
 RES            0.000         0.000         0.000         1.000


     STARTING VALUES FOR 35-54


           NU
              S1            S2            S3            O1            O2
              ________      ________      ________      ________      ________
                4.043         3.681         4.021         3.957         4.128


           NU
              O3            A1            A2            A3            R1
              ________      ________      ________      ________      ________
                4.000         3.660         3.532         3.702         4.085


           NU
              R2            R3
              ________      ________
                4.021         4.085


           LAMBDA
              STR           OPP           ASP           RES
              ________      ________      ________      ________
 S1             0.000         0.000         0.000         0.000
 S2             0.000         0.000         0.000         0.000
 S3             0.000         0.000         0.000         0.000
 O1             0.000         0.000         0.000         0.000
 O2             0.000         0.000         0.000         0.000
 O3             0.000         0.000         0.000         0.000
 A1             0.000         0.000         0.000         0.000
 A2             0.000         0.000         0.000         0.000
 A3             0.000         0.000         0.000         0.000
 R1             0.000         0.000         0.000         0.000
 R2             0.000         0.000         0.000         0.000
 R3             0.000         0.000         0.000         0.000


           THETA
              S1            S2            S3            O1            O2
              ________      ________      ________      ________      ________
 S1             0.169
 S2             0.000         0.258
 S3             0.000         0.000         0.138
 O1             0.000         0.000         0.000         0.297
 O2             0.000         0.000         0.000         0.000         0.183
 O3             0.000         0.000         0.000         0.000         0.000
 A1             0.000         0.000         0.000         0.000         0.000
 A2             0.000         0.000         0.000         0.000         0.000
 A3             0.000         0.000         0.000         0.000         0.000
 R1             0.000         0.000         0.000         0.000         0.000
 R2             0.000         0.000         0.000         0.000         0.000
 R3             0.000         0.000         0.000         0.000         0.000


           THETA
              O3            A1            A2            A3            R1
              ________      ________      ________      ________      ________
 O3             0.170
 A1             0.000         0.261
 A2             0.000         0.000         0.273
 A3             0.000         0.000         0.000         0.381
 R1             0.000         0.000         0.000         0.000         0.145
 R2             0.000         0.000         0.000         0.000         0.000
 R3             0.000         0.000         0.000         0.000         0.000


           THETA
              R2            R3
              ________      ________
 R2             0.159
 R3             0.000         0.167


           ALPHA
              STR           OPP           ASP           RES
              ________      ________      ________      ________
                0.000         0.000         0.000         0.000


           BETA
              STR           OPP           ASP           RES
              ________      ________      ________      ________
 STR            0.000         0.000         0.000         0.000
 OPP            0.000         0.000         0.000         0.000
 ASP            0.000         0.000         0.000         0.000
 RES            0.000         0.000         0.000         0.000


           PSI
              STR           OPP           ASP           RES
              ________      ________      ________      ________
 STR            1.000
 OPP            0.000         1.000
 ASP            0.000         0.000         1.000
 RES            0.000         0.000         0.000         1.000


     STARTING VALUES FOR 55-74


           NU
              S1            S2            S3            O1            O2
              ________      ________      ________      ________      ________
                4.043         3.681         4.021         3.957         4.128


           NU
              O3            A1            A2            A3            R1
              ________      ________      ________      ________      ________
                4.000         3.660         3.532         3.702         4.085


           NU
              R2            R3
              ________      ________
                4.021         4.085


           LAMBDA
              STR           OPP           ASP           RES
              ________      ________      ________      ________
 S1             0.000         0.000         0.000         0.000
 S2             0.000         0.000         0.000         0.000
 S3             0.000         0.000         0.000         0.000
 O1             0.000         0.000         0.000         0.000
 O2             0.000         0.000         0.000         0.000
 O3             0.000         0.000         0.000         0.000
 A1             0.000         0.000         0.000         0.000
 A2             0.000         0.000         0.000         0.000
 A3             0.000         0.000         0.000         0.000
 R1             0.000         0.000         0.000         0.000
 R2             0.000         0.000         0.000         0.000
 R3             0.000         0.000         0.000         0.000


           THETA
              S1            S2            S3            O1            O2
              ________      ________      ________      ________      ________
 S1             0.169
 S2             0.000         0.258
 S3             0.000         0.000         0.138
 O1             0.000         0.000         0.000         0.297
 O2             0.000         0.000         0.000         0.000         0.183
 O3             0.000         0.000         0.000         0.000         0.000
 A1             0.000         0.000         0.000         0.000         0.000
 A2             0.000         0.000         0.000         0.000         0.000
 A3             0.000         0.000         0.000         0.000         0.000
 R1             0.000         0.000         0.000         0.000         0.000
 R2             0.000         0.000         0.000         0.000         0.000
 R3             0.000         0.000         0.000         0.000         0.000


           THETA
              O3            A1            A2            A3            R1
              ________      ________      ________      ________      ________
 O3             0.170
 A1             0.000         0.261
 A2             0.000         0.000         0.273
 A3             0.000         0.000         0.000         0.381
 R1             0.000         0.000         0.000         0.000         0.145
 R2             0.000         0.000         0.000         0.000         0.000
 R3             0.000         0.000         0.000         0.000         0.000


           THETA
              R2            R3
              ________      ________
 R2             0.159
 R3             0.000         0.167


           ALPHA
              STR           OPP           ASP           RES
              ________      ________      ________      ________
                0.000         0.000         0.000         0.000


           BETA
              STR           OPP           ASP           RES
              ________      ________      ________      ________
 STR            0.000         0.000         0.000         0.000
 OPP            0.000         0.000         0.000         0.000
 ASP            0.000         0.000         0.000         0.000
 RES            0.000         0.000         0.000         0.000


           PSI
              STR           OPP           ASP           RES
              ________      ________      ________      ________
 STR            1.000
 OPP            0.000         1.000
 ASP            0.000         0.000         1.000
 RES            0.000         0.000         0.000         1.000


TECHNICAL 4 OUTPUT FOR THE CONFIGURAL MODEL


     ESTIMATES DERIVED FROM THE MODEL FOR 18-34


           ESTIMATED MEANS FOR THE LATENT VARIABLES
              STR           OPP           ASP           RES
              ________      ________      ________      ________
                0.000         0.000         0.000         0.000


           S.E. FOR ESTIMATED MEANS FOR THE LATENT VARIABLES
              STR           OPP           ASP           RES
              ________      ________      ________      ________
                0.000         0.000         0.000         0.000


           EST./S.E. FOR ESTIMATED MEANS FOR THE LATENT VARIABLES
              STR           OPP           ASP           RES
              ________      ________      ________      ________
                0.000         0.000         0.000         0.000


           TWO-TAILED P-VALUE FOR ESTIMATED MEANS FOR THE LATENT VARIABLES
              STR           OPP           ASP           RES
              ________      ________      ________      ________
                1.000         1.000         1.000         1.000


           ESTIMATED COVARIANCE MATRIX FOR THE LATENT VARIABLES
              STR           OPP           ASP           RES
              ________      ________      ________      ________
 STR            1.000
 OPP            0.381         1.000
 ASP            0.124         0.269         1.000
 RES            0.481         0.507         0.052         1.000


           S.E. FOR ESTIMATED COVARIANCE MATRIX FOR THE LATENT VARIABLES
              STR           OPP           ASP           RES
              ________      ________      ________      ________
 STR            0.000
 OPP            0.123         0.000
 ASP            0.182         0.198         0.000
 RES            0.226         0.139         0.186         0.000


           EST./S.E. FOR ESTIMATED COVARIANCE MATRIX FOR THE LATENT VARIABLES
              STR           OPP           ASP           RES
              ________      ________      ________      ________
 STR      ***********
 OPP            3.104   ***********
 ASP            0.680         1.361   ***********
 RES            2.126         3.662         0.281   ***********


           TWO-TAILED P-VALUE FOR ESTIMATED COVARIANCE MATRIX FOR THE LATENT VARIABLES
              STR           OPP           ASP           RES
              ________      ________      ________      ________
 STR            0.000
 OPP            0.002         0.000
 ASP            0.496         0.174         0.000
 RES            0.034         0.000         0.778         0.000


           ESTIMATED CORRELATION MATRIX FOR THE LATENT VARIABLES
              STR           OPP           ASP           RES
              ________      ________      ________      ________
 STR            1.000
 OPP            0.381         1.000
 ASP            0.124         0.269         1.000
 RES            0.481         0.507         0.052         1.000


           S.E. FOR ESTIMATED CORRELATION MATRIX FOR THE LATENT VARIABLES
              STR           OPP           ASP           RES
              ________      ________      ________      ________
 STR            0.000
 OPP            0.123         0.000
 ASP            0.182         0.198         0.000
 RES            0.226         0.139         0.186         0.000


           EST./S.E. FOR ESTIMATED CORRELATION MATRIX FOR THE LATENT VARIABLES
              STR           OPP           ASP           RES
              ________      ________      ________      ________
 STR          999.000
 OPP            3.104       999.000
 ASP            0.680         1.361       999.000
 RES            2.126         3.662         0.281       999.000


           TWO-TAILED P-VALUE FOR ESTIMATED CORRELATION MATRIX FOR THE LATENT VARIABLES
              STR           OPP           ASP           RES
              ________      ________      ________      ________
 STR            0.000
 OPP            0.002         0.000
 ASP            0.496         0.174         0.000
 RES            0.034         0.000         0.778         0.000


     ESTIMATES DERIVED FROM THE MODEL FOR 35-54


           ESTIMATED MEANS FOR THE LATENT VARIABLES
              STR           OPP           ASP           RES
              ________      ________      ________      ________
                0.000         0.000         0.000         0.000


           S.E. FOR ESTIMATED MEANS FOR THE LATENT VARIABLES
              STR           OPP           ASP           RES
              ________      ________      ________      ________
                0.000         0.000         0.000         0.000


           EST./S.E. FOR ESTIMATED MEANS FOR THE LATENT VARIABLES
              STR           OPP           ASP           RES
              ________      ________      ________      ________
                0.000         0.000         0.000         0.000


           TWO-TAILED P-VALUE FOR ESTIMATED MEANS FOR THE LATENT VARIABLES
              STR           OPP           ASP           RES
              ________      ________      ________      ________
                1.000         1.000         1.000         1.000


           ESTIMATED COVARIANCE MATRIX FOR THE LATENT VARIABLES
              STR           OPP           ASP           RES
              ________      ________      ________      ________
 STR            1.000
 OPP            0.577         1.000
 ASP            0.535         0.493         1.000
 RES            0.502         0.596         0.193         1.000


           S.E. FOR ESTIMATED COVARIANCE MATRIX FOR THE LATENT VARIABLES
              STR           OPP           ASP           RES
              ________      ________      ________      ________
 STR            0.000
 OPP            0.137         0.000
 ASP            0.170         0.118         0.000
 RES            0.219         0.100         0.133         0.000


           EST./S.E. FOR ESTIMATED COVARIANCE MATRIX FOR THE LATENT VARIABLES
              STR           OPP           ASP           RES
              ________      ________      ________      ________
 STR      ***********
 OPP            4.209   ***********
 ASP            3.144         4.188   ***********
 RES            2.296         5.977         1.449   ***********


           TWO-TAILED P-VALUE FOR ESTIMATED COVARIANCE MATRIX FOR THE LATENT VARIABLES
              STR           OPP           ASP           RES
              ________      ________      ________      ________
 STR            0.000
 OPP            0.000         0.000
 ASP            0.002         0.000         0.000
 RES            0.022         0.000         0.147         0.000


           ESTIMATED CORRELATION MATRIX FOR THE LATENT VARIABLES
              STR           OPP           ASP           RES
              ________      ________      ________      ________
 STR            1.000
 OPP            0.577         1.000
 ASP            0.535         0.493         1.000
 RES            0.502         0.596         0.193         1.000


           S.E. FOR ESTIMATED CORRELATION MATRIX FOR THE LATENT VARIABLES
              STR           OPP           ASP           RES
              ________      ________      ________      ________
 STR            0.000
 OPP            0.137         0.000
 ASP            0.170         0.118         0.000
 RES            0.219         0.100         0.133         0.000


           EST./S.E. FOR ESTIMATED CORRELATION MATRIX FOR THE LATENT VARIABLES
              STR           OPP           ASP           RES
              ________      ________      ________      ________
 STR          999.000
 OPP            4.209       999.000
 ASP            3.144         4.188       999.000
 RES            2.296         5.977         1.449       999.000


           TWO-TAILED P-VALUE FOR ESTIMATED CORRELATION MATRIX FOR THE LATENT VARIABLES
              STR           OPP           ASP           RES
              ________      ________      ________      ________
 STR            0.000
 OPP            0.000         0.000
 ASP            0.002         0.000         0.000
 RES            0.022         0.000         0.147         0.000


     ESTIMATES DERIVED FROM THE MODEL FOR 55-74


           ESTIMATED MEANS FOR THE LATENT VARIABLES
              STR           OPP           ASP           RES
              ________      ________      ________      ________
                0.000         0.000         0.000         0.000


           S.E. FOR ESTIMATED MEANS FOR THE LATENT VARIABLES
              STR           OPP           ASP           RES
              ________      ________      ________      ________
                0.000         0.000         0.000         0.000


           EST./S.E. FOR ESTIMATED MEANS FOR THE LATENT VARIABLES
              STR           OPP           ASP           RES
              ________      ________      ________      ________
                0.000         0.000         0.000         0.000


           TWO-TAILED P-VALUE FOR ESTIMATED MEANS FOR THE LATENT VARIABLES
              STR           OPP           ASP           RES
              ________      ________      ________      ________
                1.000         1.000         1.000         1.000


           ESTIMATED COVARIANCE MATRIX FOR THE LATENT VARIABLES
              STR           OPP           ASP           RES
              ________      ________      ________      ________
 STR            1.000
 OPP            0.200         1.000
 ASP            0.412         0.385         1.000
 RES            0.405         0.099         0.167         1.000


           S.E. FOR ESTIMATED COVARIANCE MATRIX FOR THE LATENT VARIABLES
              STR           OPP           ASP           RES
              ________      ________      ________      ________
 STR            0.000
 OPP            0.141         0.000
 ASP            0.095         0.096         0.000
 RES            0.105         0.142         0.101         0.000


           EST./S.E. FOR ESTIMATED COVARIANCE MATRIX FOR THE LATENT VARIABLES
              STR           OPP           ASP           RES
              ________      ________      ________      ________
 STR      ***********
 OPP            1.416   ***********
 ASP            4.349         4.017   ***********
 RES            3.840         0.696         1.655   ***********


           TWO-TAILED P-VALUE FOR ESTIMATED COVARIANCE MATRIX FOR THE LATENT VARIABLES
              STR           OPP           ASP           RES
              ________      ________      ________      ________
 STR            0.000
 OPP            0.157         0.000
 ASP            0.000         0.000         0.000
 RES            0.000         0.486         0.098         0.000


           ESTIMATED CORRELATION MATRIX FOR THE LATENT VARIABLES
              STR           OPP           ASP           RES
              ________      ________      ________      ________
 STR            1.000
 OPP            0.200         1.000
 ASP            0.412         0.385         1.000
 RES            0.405         0.099         0.167         1.000


           S.E. FOR ESTIMATED CORRELATION MATRIX FOR THE LATENT VARIABLES
              STR           OPP           ASP           RES
              ________      ________      ________      ________
 STR            0.000
 OPP            0.141         0.000
 ASP            0.095         0.096         0.000
 RES            0.105         0.142         0.101         0.000


           EST./S.E. FOR ESTIMATED CORRELATION MATRIX FOR THE LATENT VARIABLES
              STR           OPP           ASP           RES
              ________      ________      ________      ________
 STR          999.000
 OPP            1.416       999.000
 ASP            4.349         4.017       999.000
 RES            3.840         0.696         1.655       999.000


           TWO-TAILED P-VALUE FOR ESTIMATED CORRELATION MATRIX FOR THE LATENT VARIABLES
              STR           OPP           ASP           RES
              ________      ________      ________      ________
 STR            0.000
 OPP            0.157         0.000
 ASP            0.000         0.000         0.000
 RES            0.000         0.486         0.098         0.000


TECHNICAL 4 OUTPUT FOR THE METRIC MODEL


     ESTIMATES DERIVED FROM THE MODEL FOR 18-34


           ESTIMATED MEANS FOR THE LATENT VARIABLES
              STR           OPP           ASP           RES
              ________      ________      ________      ________
                0.000         0.000         0.000         0.000


           S.E. FOR ESTIMATED MEANS FOR THE LATENT VARIABLES
              STR           OPP           ASP           RES
              ________      ________      ________      ________
                0.000         0.000         0.000         0.000


           EST./S.E. FOR ESTIMATED MEANS FOR THE LATENT VARIABLES
              STR           OPP           ASP           RES
              ________      ________      ________      ________
                0.000         0.000         0.000         0.000


           TWO-TAILED P-VALUE FOR ESTIMATED MEANS FOR THE LATENT VARIABLES
              STR           OPP           ASP           RES
              ________      ________      ________      ________
                1.000         1.000         1.000         1.000


           ESTIMATED COVARIANCE MATRIX FOR THE LATENT VARIABLES
              STR           OPP           ASP           RES
              ________      ________      ________      ________
 STR            1.000
 OPP            0.551         1.000
 ASP            0.073         0.352         1.000
 RES            0.516         0.754         0.109         1.000


           S.E. FOR ESTIMATED COVARIANCE MATRIX FOR THE LATENT VARIABLES
              STR           OPP           ASP           RES
              ________      ________      ________      ________
 STR            0.000
 OPP            0.148         0.000
 ASP            0.202         0.233         0.000
 RES            0.164         0.152         0.247         0.000


           EST./S.E. FOR ESTIMATED COVARIANCE MATRIX FOR THE LATENT VARIABLES
              STR           OPP           ASP           RES
              ________      ________      ________      ________
 STR      ***********
 OPP            3.732   ***********
 ASP            0.361         1.508   ***********
 RES            3.150         4.945         0.442   ***********


           TWO-TAILED P-VALUE FOR ESTIMATED COVARIANCE MATRIX FOR THE LATENT VARIABLES
              STR           OPP           ASP           RES
              ________      ________      ________      ________
 STR            0.000
 OPP            0.000         0.000
 ASP            0.718         0.132         0.000
 RES            0.002         0.000         0.658         0.000


           ESTIMATED CORRELATION MATRIX FOR THE LATENT VARIABLES
              STR           OPP           ASP           RES
              ________      ________      ________      ________
 STR            1.000
 OPP            0.551         1.000
 ASP            0.073         0.352         1.000
 RES            0.516         0.754         0.109         1.000


           S.E. FOR ESTIMATED CORRELATION MATRIX FOR THE LATENT VARIABLES
              STR           OPP           ASP           RES
              ________      ________      ________      ________
 STR            0.000
 OPP            0.148         0.000
 ASP            0.202         0.233         0.000
 RES            0.164         0.152         0.247         0.000


           EST./S.E. FOR ESTIMATED CORRELATION MATRIX FOR THE LATENT VARIABLES
              STR           OPP           ASP           RES
              ________      ________      ________      ________
 STR          999.000
 OPP            3.732       999.000
 ASP            0.361         1.508       999.000
 RES            3.150         4.945         0.442       999.000


           TWO-TAILED P-VALUE FOR ESTIMATED CORRELATION MATRIX FOR THE LATENT VARIABLES
              STR           OPP           ASP           RES
              ________      ________      ________      ________
 STR            0.000
 OPP            0.000         0.000
 ASP            0.718         0.132         0.000
 RES            0.002         0.000         0.658         0.000


     ESTIMATES DERIVED FROM THE MODEL FOR 35-54


           ESTIMATED MEANS FOR THE LATENT VARIABLES
              STR           OPP           ASP           RES
              ________      ________      ________      ________
                0.000         0.000         0.000         0.000


           S.E. FOR ESTIMATED MEANS FOR THE LATENT VARIABLES
              STR           OPP           ASP           RES
              ________      ________      ________      ________
                0.000         0.000         0.000         0.000


           EST./S.E. FOR ESTIMATED MEANS FOR THE LATENT VARIABLES
              STR           OPP           ASP           RES
              ________      ________      ________      ________
                0.000         0.000         0.000         0.000


           TWO-TAILED P-VALUE FOR ESTIMATED MEANS FOR THE LATENT VARIABLES
              STR           OPP           ASP           RES
              ________      ________      ________      ________
                1.000         1.000         1.000         1.000


           ESTIMATED COVARIANCE MATRIX FOR THE LATENT VARIABLES
              STR           OPP           ASP           RES
              ________      ________      ________      ________
 STR            1.308
 OPP            0.615         1.079
 ASP            0.752         0.620         1.208
 RES            0.813         0.713         0.342         1.692


           S.E. FOR ESTIMATED COVARIANCE MATRIX FOR THE LATENT VARIABLES
              STR           OPP           ASP           RES
              ________      ________      ________      ________
 STR            0.484
 OPP            0.264         0.418
 ASP            0.239         0.232         0.377
 RES            0.331         0.293         0.218         0.563


           EST./S.E. FOR ESTIMATED COVARIANCE MATRIX FOR THE LATENT VARIABLES
              STR           OPP           ASP           RES
              ________      ________      ________      ________
 STR            2.702
 OPP            2.326         2.579
 ASP            3.149         2.677         3.207
 RES            2.456         2.436         1.574         3.007


           TWO-TAILED P-VALUE FOR ESTIMATED COVARIANCE MATRIX FOR THE LATENT VARIABLES
              STR           OPP           ASP           RES
              ________      ________      ________      ________
 STR            0.007
 OPP            0.020         0.010
 ASP            0.002         0.007         0.001
 RES            0.014         0.015         0.116         0.003


           ESTIMATED CORRELATION MATRIX FOR THE LATENT VARIABLES
              STR           OPP           ASP           RES
              ________      ________      ________      ________
 STR            1.000
 OPP            0.518         1.000
 ASP            0.598         0.543         1.000
 RES            0.547         0.528         0.239         1.000


           S.E. FOR ESTIMATED CORRELATION MATRIX FOR THE LATENT VARIABLES
              STR           OPP           ASP           RES
              ________      ________      ________      ________
 STR            0.000
 OPP            0.163         0.000
 ASP            0.093         0.130         0.000
 RES            0.139         0.128         0.134         0.000


           EST./S.E. FOR ESTIMATED CORRELATION MATRIX FOR THE LATENT VARIABLES
              STR           OPP           ASP           RES
              ________      ________      ________      ________
 STR          999.000
 OPP            3.167       999.000
 ASP            6.401         4.170       999.000
 RES            3.927         4.107         1.791       999.000


           TWO-TAILED P-VALUE FOR ESTIMATED CORRELATION MATRIX FOR THE LATENT VARIABLES
              STR           OPP           ASP           RES
              ________      ________      ________      ________
 STR            0.000
 OPP            0.002         0.000
 ASP            0.000         0.000         0.000
 RES            0.000         0.000         0.073         0.000


     ESTIMATES DERIVED FROM THE MODEL FOR 55-74


           ESTIMATED MEANS FOR THE LATENT VARIABLES
              STR           OPP           ASP           RES
              ________      ________      ________      ________
                0.000         0.000         0.000         0.000


           S.E. FOR ESTIMATED MEANS FOR THE LATENT VARIABLES
              STR           OPP           ASP           RES
              ________      ________      ________      ________
                0.000         0.000         0.000         0.000


           EST./S.E. FOR ESTIMATED MEANS FOR THE LATENT VARIABLES
              STR           OPP           ASP           RES
              ________      ________      ________      ________
                0.000         0.000         0.000         0.000


           TWO-TAILED P-VALUE FOR ESTIMATED MEANS FOR THE LATENT VARIABLES
              STR           OPP           ASP           RES
              ________      ________      ________      ________
                1.000         1.000         1.000         1.000


           ESTIMATED COVARIANCE MATRIX FOR THE LATENT VARIABLES
              STR           OPP           ASP           RES
              ________      ________      ________      ________
 STR            1.101
 OPP            0.111         0.510
 ASP            0.450         0.298         0.967
 RES            0.659        -0.069         0.247         1.654


           S.E. FOR ESTIMATED COVARIANCE MATRIX FOR THE LATENT VARIABLES
              STR           OPP           ASP           RES
              ________      ________      ________      ________
 STR            0.419
 OPP            0.181         0.267
 ASP            0.166         0.132         0.301
 RES            0.260         0.278         0.160         0.621


           EST./S.E. FOR ESTIMATED COVARIANCE MATRIX FOR THE LATENT VARIABLES
              STR           OPP           ASP           RES
              ________      ________      ________      ________
 STR            2.628
 OPP            0.611         1.911
 ASP            2.712         2.263         3.209
 RES            2.533        -0.248         1.542         2.662


           TWO-TAILED P-VALUE FOR ESTIMATED COVARIANCE MATRIX FOR THE LATENT VARIABLES
              STR           OPP           ASP           RES
              ________      ________      ________      ________
 STR            0.009
 OPP            0.541         0.056
 ASP            0.007         0.024         0.001
 RES            0.011         0.804         0.123         0.008


           ESTIMATED CORRELATION MATRIX FOR THE LATENT VARIABLES
              STR           OPP           ASP           RES
              ________      ________      ________      ________
 STR            1.000
 OPP            0.148         1.000
 ASP            0.436         0.425         1.000
 RES            0.489        -0.075         0.196         1.000


           S.E. FOR ESTIMATED CORRELATION MATRIX FOR THE LATENT VARIABLES
              STR           OPP           ASP           RES
              ________      ________      ________      ________
 STR            0.000
 OPP            0.264         0.000
 ASP            0.111         0.152         0.000
 RES            0.120         0.287         0.119         0.000


           EST./S.E. FOR ESTIMATED CORRELATION MATRIX FOR THE LATENT VARIABLES
              STR           OPP           ASP           RES
              ________      ________      ________      ________
 STR          999.000
 OPP            0.561       999.000
 ASP            3.935         2.794       999.000
 RES            4.072        -0.263         1.643       999.000


           TWO-TAILED P-VALUE FOR ESTIMATED CORRELATION MATRIX FOR THE LATENT VARIABLES
              STR           OPP           ASP           RES
              ________      ________      ________      ________
 STR            0.000
 OPP            0.575         0.000
 ASP            0.000         0.005         0.000
 RES            0.000         0.793         0.100         0.000


TECHNICAL 4 OUTPUT FOR THE SCALAR MODEL


     ESTIMATES DERIVED FROM THE MODEL FOR 18-34


           ESTIMATED MEANS FOR THE LATENT VARIABLES
              STR           OPP           ASP           RES
              ________      ________      ________      ________
                0.000         0.000         0.000         0.000


           S.E. FOR ESTIMATED MEANS FOR THE LATENT VARIABLES
              STR           OPP           ASP           RES
              ________      ________      ________      ________
                0.000         0.000         0.000         0.000


           EST./S.E. FOR ESTIMATED MEANS FOR THE LATENT VARIABLES
              STR           OPP           ASP           RES
              ________      ________      ________      ________
                0.000         0.000         0.000         0.000


           TWO-TAILED P-VALUE FOR ESTIMATED MEANS FOR THE LATENT VARIABLES
              STR           OPP           ASP           RES
              ________      ________      ________      ________
                1.000         1.000         1.000         1.000


           ESTIMATED COVARIANCE MATRIX FOR THE LATENT VARIABLES
              STR           OPP           ASP           RES
              ________      ________      ________      ________
 STR            1.000
 OPP            0.574         1.000
 ASP            0.087         0.391         1.000
 RES            0.518         0.788         0.114         1.000


           S.E. FOR ESTIMATED COVARIANCE MATRIX FOR THE LATENT VARIABLES
              STR           OPP           ASP           RES
              ________      ________      ________      ________
 STR            0.000
 OPP            0.170         0.000
 ASP            0.207         0.249         0.000
 RES            0.172         0.174         0.256         0.000


           EST./S.E. FOR ESTIMATED COVARIANCE MATRIX FOR THE LATENT VARIABLES
              STR           OPP           ASP           RES
              ________      ________      ________      ________
 STR      ***********
 OPP            3.382   ***********
 ASP            0.417         1.573   ***********
 RES            3.012         4.540         0.445   ***********


           TWO-TAILED P-VALUE FOR ESTIMATED COVARIANCE MATRIX FOR THE LATENT VARIABLES
              STR           OPP           ASP           RES
              ________      ________      ________      ________
 STR            0.000
 OPP            0.001         0.000
 ASP            0.676         0.116         0.000
 RES            0.003         0.000         0.656         0.000


           ESTIMATED CORRELATION MATRIX FOR THE LATENT VARIABLES
              STR           OPP           ASP           RES
              ________      ________      ________      ________
 STR            1.000
 OPP            0.574         1.000
 ASP            0.087         0.391         1.000
 RES            0.518         0.788         0.114         1.000


           S.E. FOR ESTIMATED CORRELATION MATRIX FOR THE LATENT VARIABLES
              STR           OPP           ASP           RES
              ________      ________      ________      ________
 STR            0.000
 OPP            0.170         0.000
 ASP            0.207         0.249         0.000
 RES            0.172         0.174         0.256         0.000


           EST./S.E. FOR ESTIMATED CORRELATION MATRIX FOR THE LATENT VARIABLES
              STR           OPP           ASP           RES
              ________      ________      ________      ________
 STR          999.000
 OPP            3.382       999.000
 ASP            0.417         1.573       999.000
 RES            3.012         4.540         0.445       999.000


           TWO-TAILED P-VALUE FOR ESTIMATED CORRELATION MATRIX FOR THE LATENT VARIABLES
              STR           OPP           ASP           RES
              ________      ________      ________      ________
 STR            0.000
 OPP            0.001         0.000
 ASP            0.676         0.116         0.000
 RES            0.003         0.000         0.656         0.000


     ESTIMATES DERIVED FROM THE MODEL FOR 35-54


           ESTIMATED MEANS FOR THE LATENT VARIABLES
              STR           OPP           ASP           RES
              ________      ________      ________      ________
                0.239         0.339         0.195        -0.079


           S.E. FOR ESTIMATED MEANS FOR THE LATENT VARIABLES
              STR           OPP           ASP           RES
              ________      ________      ________      ________
                0.231         0.283         0.179         0.224


           EST./S.E. FOR ESTIMATED MEANS FOR THE LATENT VARIABLES
              STR           OPP           ASP           RES
              ________      ________      ________      ________
                1.033         1.199         1.088        -0.352


           TWO-TAILED P-VALUE FOR ESTIMATED MEANS FOR THE LATENT VARIABLES
              STR           OPP           ASP           RES
              ________      ________      ________      ________
                0.301         0.231         0.276         0.725


           ESTIMATED COVARIANCE MATRIX FOR THE LATENT VARIABLES
              STR           OPP           ASP           RES
              ________      ________      ________      ________
 STR            1.315
 OPP            0.595         1.148
 ASP            0.771         0.623         1.237
 RES            0.829         0.667         0.350         1.742


           S.E. FOR ESTIMATED COVARIANCE MATRIX FOR THE LATENT VARIABLES
              STR           OPP           ASP           RES
              ________      ________      ________      ________
 STR            0.484
 OPP            0.275         0.563
 ASP            0.244         0.251         0.384
 RES            0.341         0.302         0.228         0.595


           EST./S.E. FOR ESTIMATED COVARIANCE MATRIX FOR THE LATENT VARIABLES
              STR           OPP           ASP           RES
              ________      ________      ________      ________
 STR            2.717
 OPP            2.162         2.038
 ASP            3.163         2.487         3.220
 RES            2.434         2.209         1.535         2.926


           TWO-TAILED P-VALUE FOR ESTIMATED COVARIANCE MATRIX FOR THE LATENT VARIABLES
              STR           OPP           ASP           RES
              ________      ________      ________      ________
 STR            0.007
 OPP            0.031         0.042
 ASP            0.002         0.013         0.001
 RES            0.015         0.027         0.125         0.003


           ESTIMATED CORRELATION MATRIX FOR THE LATENT VARIABLES
              STR           OPP           ASP           RES
              ________      ________      ________      ________
 STR            1.000
 OPP            0.484         1.000
 ASP            0.604         0.523         1.000
 RES            0.548         0.472         0.239         1.000


           S.E. FOR ESTIMATED CORRELATION MATRIX FOR THE LATENT VARIABLES
              STR           OPP           ASP           RES
              ________      ________      ________      ________
 STR            0.000
 OPP            0.195         0.000
 ASP            0.092         0.139         0.000
 RES            0.139         0.157         0.136         0.000


           EST./S.E. FOR ESTIMATED CORRELATION MATRIX FOR THE LATENT VARIABLES
              STR           OPP           ASP           RES
              ________      ________      ________      ________
 STR          999.000
 OPP            2.477       999.000
 ASP            6.574         3.761       999.000
 RES            3.953         3.008         1.752       999.000


           TWO-TAILED P-VALUE FOR ESTIMATED CORRELATION MATRIX FOR THE LATENT VARIABLES
              STR           OPP           ASP           RES
              ________      ________      ________      ________
 STR            0.000
 OPP            0.013         0.000
 ASP            0.000         0.000         0.000
 RES            0.000         0.003         0.080         0.000


     ESTIMATES DERIVED FROM THE MODEL FOR 55-74


           ESTIMATED MEANS FOR THE LATENT VARIABLES
              STR           OPP           ASP           RES
              ________      ________      ________      ________
                0.278         0.572         0.088         0.140


           S.E. FOR ESTIMATED MEANS FOR THE LATENT VARIABLES
              STR           OPP           ASP           RES
              ________      ________      ________      ________
                0.238         0.329         0.194         0.240


           EST./S.E. FOR ESTIMATED MEANS FOR THE LATENT VARIABLES
              STR           OPP           ASP           RES
              ________      ________      ________      ________
                1.168         1.738         0.454         0.582


           TWO-TAILED P-VALUE FOR ESTIMATED MEANS FOR THE LATENT VARIABLES
              STR           OPP           ASP           RES
              ________      ________      ________      ________
                0.243         0.082         0.650         0.561


           ESTIMATED COVARIANCE MATRIX FOR THE LATENT VARIABLES
              STR           OPP           ASP           RES
              ________      ________      ________      ________
 STR            1.099
 OPP            0.038         0.599
 ASP            0.460         0.283         0.979
 RES            0.699        -0.197         0.259         1.795


           S.E. FOR ESTIMATED COVARIANCE MATRIX FOR THE LATENT VARIABLES
              STR           OPP           ASP           RES
              ________      ________      ________      ________
 STR            0.421
 OPP            0.263         0.457
 ASP            0.170         0.151         0.303
 RES            0.289         0.425         0.173         0.688


           EST./S.E. FOR ESTIMATED COVARIANCE MATRIX FOR THE LATENT VARIABLES
              STR           OPP           ASP           RES
              ________      ________      ________      ________
 STR            2.614
 OPP            0.143         1.310
 ASP            2.709         1.871         3.233
 RES            2.418        -0.465         1.496         2.609


           TWO-TAILED P-VALUE FOR ESTIMATED COVARIANCE MATRIX FOR THE LATENT VARIABLES
              STR           OPP           ASP           RES
              ________      ________      ________      ________
 STR            0.009
 OPP            0.886         0.190
 ASP            0.007         0.061         0.001
 RES            0.016         0.642         0.135         0.009


           ESTIMATED CORRELATION MATRIX FOR THE LATENT VARIABLES
              STR           OPP           ASP           RES
              ________      ________      ________      ________
 STR            1.000
 OPP            0.046         1.000
 ASP            0.443         0.369         1.000
 RES            0.497        -0.190         0.196         1.000


           S.E. FOR ESTIMATED CORRELATION MATRIX FOR THE LATENT VARIABLES
              STR           OPP           ASP           RES
              ________      ________      ________      ________
 STR            0.000
 OPP            0.339         0.000
 ASP            0.112         0.205         0.000
 RES            0.124         0.336         0.121         0.000


           EST./S.E. FOR ESTIMATED CORRELATION MATRIX FOR THE LATENT VARIABLES
              STR           OPP           ASP           RES
              ________      ________      ________      ________
 STR          999.000
 OPP            0.137       999.000
 ASP            3.964         1.803       999.000
 RES            4.001        -0.568         1.614       999.000


           TWO-TAILED P-VALUE FOR ESTIMATED CORRELATION MATRIX FOR THE LATENT VARIABLES
              STR           OPP           ASP           RES
              ________      ________      ________      ________
 STR            0.000
 OPP            0.891         0.000
 ASP            0.000         0.071         0.000
 RES            0.000         0.570         0.107         0.000


TECHNICAL 9 OUTPUT

Error messages for the Configural Model:

THE MODEL ESTIMATION TERMINATED NORMALLY

     THE STANDARD ERRORS OF THE MODEL PARAMETER ESTIMATES MAY NOT BE
     TRUSTWORTHY FOR SOME PARAMETERS DUE TO A NON-POSITIVE DEFINITE
     FIRST-ORDER DERIVATIVE PRODUCT MATRIX.  THIS MAY BE DUE TO THE STARTING
     VALUES BUT MAY ALSO BE AN INDICATION OF MODEL NONIDENTIFICATION.  THE
     CONDITION NUMBER IS      -0.275D-16.  PROBLEM INVOLVING THE FOLLOWING PARAMETER:
     Parameter 45, Group 35-54: S3

     THIS IS MOST LIKELY DUE TO HAVING MORE PARAMETERS THAN THE SAMPLE SIZE
     IN ONE OF THE GROUPS.


     WARNING:  THE RESIDUAL COVARIANCE MATRIX (THETA) IN GROUP 55-74 IS NOT
     POSITIVE DEFINITE.  THIS COULD INDICATE A NEGATIVE VARIANCE/RESIDUAL
     VARIANCE FOR AN OBSERVED VARIABLE, A CORRELATION GREATER OR EQUAL TO ONE
     BETWEEN TWO OBSERVED VARIABLES, OR A LINEAR DEPENDENCY AMONG MORE THAN TWO
     OBSERVED VARIABLES.  CHECK THE RESULTS SECTION FOR MORE INFORMATION.
     PROBLEM INVOLVING VARIABLE R3.


Error messages for the Metric Model:

THE MODEL ESTIMATION TERMINATED NORMALLY

Error messages for the Scalar Model:

THE MODEL ESTIMATION TERMINATED NORMALLY


DIAGRAM INFORMATION

  Mplus diagrams are not available for multiple invariance models.
  No diagram output was produced.


     Beginning Time:  10:40:37
        Ending Time:  10:40:39
       Elapsed Time:  00:00:02


MUTHEN & MUTHEN
3463 Stoner Ave.
Los Angeles, CA  90066

Tel: (310) 391-9971
Fax: (310) 391-8971
Web: www.StatModel.com
Support: Support@StatModel.com

Copyright (c) 1998-2021 Muthen & Muthen
