# Supplementary material for: Measuring Strengths, Opportunities, Aspirations, and Results: Psychometric Properties of the 12-Item SOAR Scale
Source: Front Psychol. 2022 Apr 8;13:854406. doi: 10.3389/fpsyg.2022.854406 (PMC9028961; doi:10.3389/fpsyg.2022.854406)
Supplement: Supplementary file 1 [file Data_Sheet_1.zip › Supplementary Material/5. MEASUREMENT INVARIANCE MODEL 4/Ed/(B) ESEM invariance.xlsx]

## Sheet: Worksheet
ED
	Model	χ² (df)	CFI	TLI	RMSEA	90%CI	SRMR	CM	ΔCFI	ΔTLI	ΔRMSEA	ΔSRMR
	1. Configural invariance	110.908 (48)	0.947	0.853	0.096	[0.073, 0.119]	0.027
	2. Weak (λ) invariance	125.531 (80)	0.961	0.936	0.063	[0.041, 0.084]	0.064	1	0.014	0.083	-0.033	0.037
	3. Strong (λ, ν) invariance	137.686 (88)	0.958	0.937	0.063	[0.042, 0.083]	0.065	2	-0.003	0.001	0	0.001
	4. Strict (λ, ν, δ) invariance	147.484 (100)	0.96	0.947	0.058	[0.036, 0.077]	0.093	3	0.002	0.01	-0.005	0.028
	5. Latent variance-covariance (λ, ν, δ, ξ/φ) invariance	158.054 (110)	0.959	0.951	0.055	[0.034, 0.074]	0.135	4	-0.001	0.004	-0.003	0.042
	6. Latent mean (λ, ν, δ, ξ/φ, η) invariance	163.179 (114)	0.958	0.952	0.055	[0.034, 0.073]	0.131	5	-0.001	0.001	0	-0.004
