# Supplementary material for: Measuring Strengths, Opportunities, Aspirations, and Results: Psychometric Properties of the 12-Item SOAR Scale
Source: Front Psychol. 2022 Apr 8;13:854406. doi: 10.3389/fpsyg.2022.854406 (PMC9028961; doi:10.3389/fpsyg.2022.854406)
Supplement: Supplementary file 1 [file Data_Sheet_1.zip › Supplementary Material/5. MEASUREMENT INVARIANCE MODEL 4/Ed/model 1 - configural - esem.dgm]

VERSION 1.1.0
INPUT
DATA:
file is Mplus.txt;
VARIABLE:
Names are
Gender Age Ed S1 S2 S3 O1 O2 O3 A1 A2 A3 R1 R2 R3;
USEVARIABLES ARE
S1
S2
S3
O1
O2
O3
A1
A2
A3
R1
R2
R3
;
GROUPING IS ED (1 = UG 2 = GRAD);
ANALYSIS:
ESTIMATOR=MLR;
ROTATION=TARGET;
OUTPUT:
SAMPSTAT STANDARDIZED STDYX TECH1 TECH2 TECH4 MOD(1.0) SVALUES;
MODEL:
STR BY
S1-S3
O1-O3~0
A1-A3~0
R1-R3~0 (*1);
OPP BY
O1-O3
S1-S3~0
A1-A3~0
R1-R3~0 (*1);
ASP BY
A1-A3
S1-S3~0
O1-O3~0
R1-R3~0 (*1);
RES BY
R1-R3
S1-S3~0
O1-O3~0
A1-A3~0 (*1);
STR@1;
OPP@1;
ASP@1;
RES@1;
[STR@0];
[OPP@0];
[ASP@0];
[RES@0];
[S1];
[S2];
[S3];
[O1];
[O2];
[O3];
[A1];
[A2];
[A3];
[R1];
[R2];
[R3];
S1;
S2;
S3;
O1;
O2;
O3;
A1;
A2;
A3;
R1;
R2;
R3;
MODEL GRAD:
STR BY
S1-S3
O1-O3~0
A1-A3~0
R1-R3~0 (*1);
OPP BY
O1-O3
S1-S3~0
A1-A3~0
R1-R3~0 (*1);
ASP BY
A1-A3
S1-S3~0
O1-O3~0
R1-R3~0 (*1);
RES BY
R1-R3
S1-S3~0
O1-O3~0
A1-A3~0 (*1);
STR@1;
OPP@1;
ASP@1;
RES@1;
[STR@0];
[OPP@0];
[ASP@0];
[RES@0];
[S1];
[S2];
[S3];
[O1];
[O2];
[O3];
[A1];
[A2];
[A3];
[R1];
[R2];
[R3];
S1;
S2;
S3;
O1;
O2;
O3;
A1;
A2;
A3;
R1;
R2;
R3;
INPUT_END
2
2
0
2
MLR
1
GENERAL
2
UG
GRAD
12
4
0
s1 s2 s3 o1 o2 o3 a1 a2 a3 r1 r2 r3 str opp asp res
1
-1 -1 -1 -1 -1 -1 -1 -1 -1 -1 -1 -1 0 0 0 0
0
4
str
s1 s2 s3 o1 o2 o3 a1 a2 a3 r1 r2 r3
opp
o1 o2 o3 s1 s2 s3 a1 a2 a3 r1 r2 r3
asp
a1 a2 a3 s1 s2 s3 o1 o2 o3 r1 r2 r3
res
r1 r2 r3 s1 s2 s3 o1 o2 o3 a1 a2 a3
1 1 str s1 0.333 0.075
1 1 str s2 0.541 0.260
1 1 str s3 0.451 0.118
1 1 str o1 0.051 0.200
1 1 str o2 0.063 0.202
1 1 str o3 0.060 0.125
1 1 str a1 0.013 0.193
1 1 str a2 -0.098 0.091
1 1 str a3 0.221 0.156
1 1 str r1 -0.062 0.068
1 1 str r2 0.267 0.423
1 1 str r3 0.025 0.313
1 1 opp o1 0.374 0.347
1 1 opp o2 0.297 0.224
1 1 opp o3 0.284 0.274
1 1 opp s1 0.165 0.117
1 1 opp s2 -0.056 0.287
1 1 opp s3 -0.033 0.115
1 1 opp a1 0.333 0.457
1 1 opp a2 -0.143 0.206
1 1 opp a3 0.362 0.396
1 1 opp r1 0.002 0.234
1 1 opp r2 -0.126 0.313
1 1 opp r3 0.027 0.257
1 1 asp a1 0.461 0.365
1 1 asp a2 1.090 0.575
1 1 asp a3 0.312 0.260
1 1 asp s1 -0.029 0.060
1 1 asp s2 -0.047 0.055
1 1 asp s3 0.031 0.072
1 1 asp o1 0.092 0.124
1 1 asp o2 0.015 0.091
1 1 asp o3 0.136 0.080
1 1 asp r1 -0.050 0.168
1 1 asp r2 0.138 0.191
1 1 asp r3 0.073 0.113
1 1 res r1 0.841 1.196
1 1 res r2 0.184 0.588
1 1 res r3 0.220 0.555
1 1 res s1 0.035 0.061
1 1 res s2 0.047 0.080
1 1 res s3 -0.023 0.107
1 1 res o1 0.044 0.122
1 1 res o2 0.072 0.184
1 1 res o3 0.037 0.150
1 1 res a1 -0.044 0.220
1 1 res a2 0.011 0.101
1 1 res a3 0.110 0.061
2 1 opp str 0.445 0.172
2 1 asp str 0.341 0.156
2 1 asp opp 0.404 0.285
2 1 res str 0.461 0.765
2 1 res opp 0.376 0.389
2 1 res asp 0.277 0.484
4 1 s1 0.115 0.027
4 1 s2 0.157 0.139
4 1 s3 0.105 0.076
4 1 o1 0.227 0.127
4 1 o2 0.227 0.052
4 1 o3 0.143 0.081
4 1 a1 0.333 0.156
4 1 a2 -0.308 1.146
4 1 a3 0.430 0.206
4 1 r1 -0.254 1.983
4 1 r2 0.381 0.165
4 1 r3 0.204 0.132
5 1 str 1.000 0.000
5 1 opp 1.000 0.000
5 1 asp 1.000 0.000
5 1 res 1.000 0.000
1 2 str s1 0.368 0.072
1 2 str s2 0.540 0.083
1 2 str s3 0.407 0.081
1 2 str o1 0.078 0.045
1 2 str o2 0.024 0.042
1 2 str o3 0.0003723509726 0.042
1 2 str a1 0.034 0.043
1 2 str a2 0.048 0.051
1 2 str a3 -0.062 0.065
1 2 str r1 0.033 0.051
1 2 str r2 0.121 0.081
1 2 str r3 -0.092 0.043
1 2 opp o1 0.406 0.078
1 2 opp o2 0.325 0.053
1 2 opp o3 0.497 0.071
1 2 opp s1 0.068 0.058
1 2 opp s2 -0.102 0.048
1 2 opp s3 0.101 0.052
1 2 opp a1 -0.042 0.045
1 2 opp a2 -0.003 0.044
1 2 opp a3 0.108 0.059
1 2 opp r1 -0.013 0.048
1 2 opp r2 -0.120 0.059
1 2 opp r3 0.083 0.045
1 2 asp a1 0.630 0.053
1 2 asp a2 0.644 0.056
1 2 asp a3 0.632 0.081
1 2 asp s1 0.084 0.051
1 2 asp s2 0.066 0.046
1 2 asp s3 -0.086 0.037
1 2 asp o1 -0.002 0.043
1 2 asp o2 0.004 0.033
1 2 asp o3 0.051 0.040
1 2 asp r1 0.012 0.028
1 2 asp r2 -0.037 0.051
1 2 asp r3 0.009 0.035
1 2 res r1 0.510 0.073
1 2 res r2 0.499 0.080
1 2 res r3 0.611 0.085
1 2 res s1 -0.010 0.041
1 2 res s2 0.033 0.040
1 2 res s3 0.002 0.042
1 2 res o1 0.010 0.050
1 2 res o2 0.056 0.036
1 2 res o3 -0.005 0.038
1 2 res a1 0.002 0.029
1 2 res a2 -0.007 0.033
1 2 res a3 0.011 0.050
2 2 opp str 0.478 0.105
2 2 asp str 0.427 0.090
2 2 asp opp 0.396 0.096
2 2 res str 0.465 0.098
2 2 res opp 0.431 0.104
2 2 res asp 0.109 0.104
4 2 s1 0.201 0.029
4 2 s2 0.212 0.048
4 2 s3 0.129 0.028
4 2 o1 0.174 0.036
4 2 o2 0.202 0.025
4 2 o3 0.132 0.040
4 2 a1 0.157 0.029
4 2 a2 0.225 0.049
4 2 a3 0.301 0.046
4 2 r1 0.174 0.039
4 2 r2 0.440 0.056
4 2 r3 0.082 0.053
5 2 str 1.000 0.000
5 2 opp 1.000 0.000
5 2 asp 1.000 0.000
5 2 res 1.000 0.000
11 1 str s1 0.600 0.117
11 1 str s2 0.820 0.380
11 1 str s3 0.828 0.201
11 1 str o1 0.076 0.299
11 1 str o2 0.103 0.337
11 1 str o3 0.107 0.223
11 1 str a1 0.015 0.220
11 1 str a2 -0.115 0.106
11 1 str a3 0.221 0.153
11 1 str r1 -0.100 0.107
11 1 str r2 0.362 0.567
11 1 str r3 0.047 0.590
11 1 opp o1 0.561 0.517
11 1 opp o2 0.490 0.342
11 1 opp o3 0.509 0.490
11 1 opp s1 0.297 0.211
11 1 opp s2 -0.085 0.435
11 1 opp s3 -0.060 0.212
11 1 opp a1 0.380 0.523
11 1 opp a2 -0.168 0.242
11 1 opp a3 0.362 0.397
11 1 opp r1 0.004 0.374
11 1 opp r2 -0.170 0.424
11 1 opp r3 0.052 0.484
11 1 asp a1 0.527 0.413
11 1 asp a2 1.278 0.674
11 1 asp a3 0.312 0.259
11 1 asp s1 -0.052 0.109
11 1 asp s2 -0.071 0.084
11 1 asp s3 0.058 0.132
11 1 asp o1 0.137 0.181
11 1 asp o2 0.025 0.151
11 1 asp o3 0.243 0.140
11 1 asp r1 -0.081 0.269
11 1 asp r2 0.187 0.258
11 1 asp r3 0.138 0.213
11 1 res r1 1.344 1.905
11 1 res r2 0.250 0.798
11 1 res r3 0.415 1.046
11 1 res s1 0.063 0.109
11 1 res s2 0.071 0.120
11 1 res s3 -0.042 0.197
11 1 res o1 0.066 0.182
11 1 res o2 0.119 0.301
11 1 res o3 0.066 0.268
11 1 res a1 -0.050 0.252
11 1 res a2 0.013 0.118
11 1 res a3 0.110 0.060
12 1 opp str 0.445 0.172
12 1 asp str 0.341 0.156
12 1 asp opp 0.404 0.285
12 1 res str 0.461 0.765
12 1 res opp 0.376 0.389
12 1 res asp 0.277 0.484
14 1 s1 0.373 0.088
14 1 s2 0.362 0.325
14 1 s3 0.353 0.252
14 1 o1 0.512 0.283
14 1 o2 0.620 0.189
14 1 o3 0.459 0.253
14 1 a1 0.434 0.197
14 1 a2 -0.424 999.000
14 1 a3 0.430 0.198
14 1 r1 -0.648 999.000
14 1 r2 0.700 0.267
14 1 r3 0.725 0.453
15 1 str 1.000 0.0000000001000
15 1 opp 1.000 0.0000000001000
15 1 asp 1.000 0.0000000001000
15 1 res 1.000 0.0000000001000
11 2 str s1 0.582 0.105
11 2 str s2 0.760 0.100
11 2 str s3 0.724 0.130
11 2 str o1 0.127 0.072
11 2 str o2 0.041 0.071
11 2 str o3 0.0005889338208 0.067
11 2 str a1 0.046 0.058
11 2 str a2 0.059 0.062
11 2 str a3 -0.073 0.076
11 2 str r1 0.050 0.077
11 2 str r2 0.144 0.096
11 2 str r3 -0.136 0.063
11 2 opp o1 0.660 0.118
11 2 opp o2 0.560 0.084
11 2 opp o3 0.785 0.103
11 2 opp s1 0.108 0.092
11 2 opp s2 -0.144 0.066
11 2 opp s3 0.180 0.093
11 2 opp a1 -0.056 0.061
11 2 opp a2 -0.004 0.054
11 2 opp a3 0.126 0.070
11 2 opp r1 -0.019 0.072
11 2 opp r2 -0.143 0.069
11 2 opp r3 0.123 0.067
11 2 asp a1 0.847 0.052
11 2 asp a2 0.789 0.051
11 2 asp a3 0.739 0.074
11 2 asp s1 0.133 0.079
11 2 asp s2 0.093 0.065
11 2 asp s3 -0.153 0.065
11 2 asp o1 -0.002 0.069
11 2 asp o2 0.008 0.057
11 2 asp o3 0.081 0.061
11 2 asp r1 0.018 0.042
11 2 asp r2 -0.044 0.060
11 2 asp r3 0.013 0.052
11 2 res r1 0.763 0.088
11 2 res r2 0.594 0.085
11 2 res r3 0.905 0.103
11 2 res s1 -0.015 0.065
11 2 res s2 0.046 0.055
11 2 res s3 0.003 0.075
11 2 res o1 0.016 0.082
11 2 res o2 0.096 0.062
11 2 res o3 -0.009 0.061
11 2 res a1 0.003 0.039
11 2 res a2 -0.009 0.041
11 2 res a3 0.013 0.058
12 2 opp str 0.478 0.105
12 2 asp str 0.427 0.090
12 2 asp opp 0.396 0.096
12 2 res str 0.465 0.098
12 2 res opp 0.431 0.104
12 2 res asp 0.109 0.104
14 2 s1 0.504 0.074
14 2 s2 0.418 0.101
14 2 s3 0.410 0.097
14 2 o1 0.458 0.094
14 2 o2 0.600 0.073
14 2 o3 0.331 0.093
14 2 a1 0.284 0.055
14 2 a2 0.338 0.075
14 2 a3 0.411 0.073
14 2 r1 0.389 0.090
14 2 r2 0.624 0.073
14 2 r3 0.180 0.122
15 2 str 1.000 0.0000000001000
15 2 opp 1.000 0.0000000001000
15 2 asp 1.000 0.0000000001000
15 2 res 1.000 0.0000000001000
31 1 str s1 0.333 0.075
31 1 str s2 0.541 0.260
31 1 str s3 0.451 0.118
31 1 str o1 0.051 0.200
31 1 str o2 0.063 0.202
31 1 str o3 0.060 0.125
31 1 str a1 0.013 0.193
31 1 str a2 -0.098 0.091
31 1 str a3 0.221 0.156
31 1 str r1 -0.062 0.068
31 1 str r2 0.267 0.423
31 1 str r3 0.025 0.313
31 1 opp o1 0.374 0.347
31 1 opp o2 0.297 0.224
31 1 opp o3 0.284 0.274
31 1 opp s1 0.165 0.117
31 1 opp s2 -0.056 0.287
31 1 opp s3 -0.033 0.115
31 1 opp a1 0.333 0.457
31 1 opp a2 -0.143 0.206
31 1 opp a3 0.362 0.396
31 1 opp r1 0.002 0.234
31 1 opp r2 -0.126 0.313
31 1 opp r3 0.027 0.257
31 1 asp a1 0.461 0.365
31 1 asp a2 1.090 0.575
31 1 asp a3 0.312 0.260
31 1 asp s1 -0.029 0.060
31 1 asp s2 -0.047 0.055
31 1 asp s3 0.031 0.072
31 1 asp o1 0.092 0.124
31 1 asp o2 0.015 0.091
31 1 asp o3 0.136 0.080
31 1 asp r1 -0.050 0.168
31 1 asp r2 0.138 0.191
31 1 asp r3 0.073 0.113
31 1 res r1 0.841 1.196
31 1 res r2 0.184 0.588
31 1 res r3 0.220 0.555
31 1 res s1 0.035 0.061
31 1 res s2 0.047 0.080
31 1 res s3 -0.023 0.107
31 1 res o1 0.044 0.122
31 1 res o2 0.072 0.184
31 1 res o3 0.037 0.150
31 1 res a1 -0.044 0.220
31 1 res a2 0.011 0.101
31 1 res a3 0.110 0.061
32 1 opp str 0.445 0.172
32 1 asp str 0.341 0.156
32 1 asp opp 0.404 0.285
32 1 res str 0.461 0.765
32 1 res opp 0.376 0.389
32 1 res asp 0.277 0.484
34 1 s1 0.115 0.027
34 1 s2 0.157 0.139
34 1 s3 0.105 0.076
34 1 o1 0.227 0.127
34 1 o2 0.227 0.052
34 1 o3 0.143 0.081
34 1 a1 0.333 0.156
34 1 a2 999.000 999.000
34 1 a3 0.430 0.206
34 1 r1 999.000 999.000
34 1 r2 0.381 0.165
34 1 r3 0.204 0.132
35 1 str 1.000 0.0000000001000
35 1 opp 1.000 0.0000000001000
35 1 asp 1.000 0.0000000001000
35 1 res 1.000 0.0000000001000
31 2 str s1 0.368 0.072
31 2 str s2 0.540 0.083
31 2 str s3 0.407 0.081
31 2 str o1 0.078 0.045
31 2 str o2 0.024 0.042
31 2 str o3 0.0003723509726 0.042
31 2 str a1 0.034 0.043
31 2 str a2 0.048 0.051
31 2 str a3 -0.062 0.065
31 2 str r1 0.033 0.051
31 2 str r2 0.121 0.081
31 2 str r3 -0.092 0.043
31 2 opp o1 0.406 0.078
31 2 opp o2 0.325 0.053
31 2 opp o3 0.497 0.071
31 2 opp s1 0.068 0.058
31 2 opp s2 -0.102 0.048
31 2 opp s3 0.101 0.052
31 2 opp a1 -0.042 0.045
31 2 opp a2 -0.003 0.044
31 2 opp a3 0.108 0.059
31 2 opp r1 -0.013 0.048
31 2 opp r2 -0.120 0.059
31 2 opp r3 0.083 0.045
31 2 asp a1 0.630 0.053
31 2 asp a2 0.644 0.056
31 2 asp a3 0.632 0.081
31 2 asp s1 0.084 0.051
31 2 asp s2 0.066 0.046
31 2 asp s3 -0.086 0.037
31 2 asp o1 -0.002 0.043
31 2 asp o2 0.004 0.033
31 2 asp o3 0.051 0.040
31 2 asp r1 0.012 0.028
31 2 asp r2 -0.037 0.051
31 2 asp r3 0.009 0.035
31 2 res r1 0.510 0.073
31 2 res r2 0.499 0.080
31 2 res r3 0.611 0.085
31 2 res s1 -0.010 0.041
31 2 res s2 0.033 0.040
31 2 res s3 0.002 0.042
31 2 res o1 0.010 0.050
31 2 res o2 0.056 0.036
31 2 res o3 -0.005 0.038
31 2 res a1 0.002 0.029
31 2 res a2 -0.007 0.033
31 2 res a3 0.011 0.050
32 2 opp str 0.478 0.105
32 2 asp str 0.427 0.090
32 2 asp opp 0.396 0.096
32 2 res str 0.465 0.098
32 2 res opp 0.431 0.104
32 2 res asp 0.109 0.104
34 2 s1 0.201 0.029
34 2 s2 0.212 0.048
34 2 s3 0.129 0.028
34 2 o1 0.174 0.036
34 2 o2 0.202 0.025
34 2 o3 0.132 0.040
34 2 a1 0.157 0.029
34 2 a2 0.225 0.049
34 2 a3 0.301 0.046
34 2 r1 0.174 0.039
34 2 r2 0.440 0.056
34 2 r3 0.082 0.053
35 2 str 1.000 0.0000000001000
35 2 opp 1.000 0.0000000001000
35 2 asp 1.000 0.0000000001000
35 2 res 1.000 0.0000000001000
