# Supplementary material for: Measuring Strengths, Opportunities, Aspirations, and Results: Psychometric Properties of the 12-Item SOAR Scale
Source: Front Psychol. 2022 Apr 8;13:854406. doi: 10.3389/fpsyg.2022.854406 (PMC9028961; doi:10.3389/fpsyg.2022.854406)
Supplement: Supplementary file 1 [file Data_Sheet_1.zip › Supplementary Material/5. MEASUREMENT INVARIANCE MODEL 4/Ed/model 1 - configural - esem.out]

Mplus VERSION 8.6
MUTHEN & MUTHEN
03/02/2022  10:37 AM

INPUT INSTRUCTIONS

  !MODEL1 DO NOT REMOVE THIS COMMENT

  DATA:
  file is Mplus.txt;


  VARIABLE:
  Names are
  Gender Age Ed S1 S2 S3 O1 O2 O3 A1 A2 A3 R1 R2 R3;

  USEVARIABLES ARE
  S1
  S2
  S3
  O1
  O2
  O3
  A1
  A2
  A3
  R1
  R2
  R3
  ;

  !MISSING ARE ALL (-999); ! CHECK YOUR MISSING FLAG

  GROUPING IS ED (1 = UG 2 = GRAD);

  ANALYSIS:
  ESTIMATOR=MLR;
  ROTATION=TARGET;
  !!DO NOT use or change the criteria below if you are not 100% sure what you are doing
  !iterations = 10000;
  !h1iterations = 10000;
  !convergence = .0001; !If your model doesn't converge start at .0001, .0005, .001., .005 e
  !h1convergence = .0001; !Same here, start with .0001 up. Change both lines to the same val

  MODEL:

  ! Factor loadings
  STR BY
  S1-S3
  O1-O3~0
  A1-A3~0
  R1-R3~0 (*1);

  OPP BY
  O1-O3
  S1-S3~0
  A1-A3~0
  R1-R3~0 (*1);

  ASP BY
  A1-A3
  S1-S3~0
  O1-O3~0
  R1-R3~0 (*1);

  RES BY
  R1-R3
  S1-S3~0
  O1-O3~0
  A1-A3~0 (*1);

  ! Factor variances
  STR@1;
  OPP@1;
  ASP@1;
  RES@1;

  ! Factor means
  [STR@0];
  [OPP@0];
  [ASP@0];
  [RES@0];

  ! Item intercepts
  [S1];
  [S2];
  [S3];
  [O1];
  [O2];
  [O3];
  [A1];
  [A2];
  [A3];
  [R1];
  [R2];
  [R3];

  ! Item uniquenesses
  S1;
  S2;
  S3;
  O1;
  O2;
  O3;
  A1;
  A2;
  A3;
  R1;
  R2;
  R3;

  MODEL GRAD:

  ! Factor loadings
  STR BY
  S1-S3
  O1-O3~0
  A1-A3~0
  R1-R3~0 (*1);

  OPP BY
  O1-O3
  S1-S3~0
  A1-A3~0
  R1-R3~0 (*1);

  ASP BY
  A1-A3
  S1-S3~0
  O1-O3~0
  R1-R3~0 (*1);

  RES BY
  R1-R3
  S1-S3~0
  O1-O3~0
  A1-A3~0 (*1);

  ! Factor variances
  STR@1;
  OPP@1;
  ASP@1;
  RES@1;

  ! Factor means
  [STR@0];
  [OPP@0];
  [ASP@0];
  [RES@0];

  ! Item intercepts
  [S1];
  [S2];
  [S3];
  [O1];
  [O2];
  [O3];
  [A1];
  [A2];
  [A3];
  [R1];
  [R2];
  [R3];

  ! Item uniquenesses
  S1;
  S2;
  S3;
  O1;
  O2;
  O3;
  A1;
  A2;
  A3;
  R1;
  R2;
  R3;


  OUTPUT:
  SAMPSTAT STANDARDIZED STDYX TECH1 TECH2 TECH4 MOD(1.0) SVALUES;


*** WARNING
  Input line exceeded 90 characters. Some input may be truncated.
  !convergence = .0001; !If your model doesn't converge start at .0001, .0005, .001., .005 et
*** WARNING
  Input line exceeded 90 characters. Some input may be truncated.
  !h1convergence = .0001; !Same here, start with .0001 up. Change both lines to the same valu
   2 WARNING(S) FOUND IN THE INPUT INSTRUCTIONS


SUMMARY OF ANALYSIS

Number of groups                                                 2
Number of observations
   Group UG                                                     67
   Group GRAD                                                  218
   Total sample size                                           285

Number of dependent variables                                   12
Number of independent variables                                  0
Number of continuous latent variables                            4

Observed dependent variables

  Continuous
   S1          S2          S3          O1          O2          O3
   A1          A2          A3          R1          R2          R3

Continuous latent variables

  EFA factors
  *1:   STR         OPP         ASP         RES

Variables with special functions

  Grouping variable     ED

Estimator                                                      MLR
Rotation                                                    TARGET
Row standardization                                    CORRELATION
Type of rotation                                           OBLIQUE
Information matrix                                        OBSERVED
Maximum number of iterations                                  1000
Convergence criterion                                    0.500D-04
Maximum number of steepest descent iterations                   20
Optimization Specifications for the Exploratory Factor Analysis
Rotation Algorithm
  Number of random starts                                       30
  Maximum number of iterations                             1000000
  Derivative convergence criterion                       0.100D-04

Input data file(s)
  Mplus.txt

Input data format  FREE


SAMPLE STATISTICS


     SAMPLE STATISTICS FOR UG


           Means
              S1            S2            S3            O1            O2
              ________      ________      ________      ________      ________
                4.075         3.731         3.970         3.940         4.149


           Means
              O3            A1            A2            A3            R1
              ________      ________      ________      ________      ________
                4.045         3.642         3.493         3.791         4.104


           Means
              R2            R3
              ________      ________
                3.851         4.045


           Covariances
              S1            S2            S3            O1            O2
              ________      ________      ________      ________      ________
 S1             0.308
 S2             0.214         0.435
 S3             0.166         0.231         0.298
 O1             0.169         0.148         0.088         0.444
 O2             0.123         0.070         0.124         0.173         0.366
 O3             0.146         0.117         0.106         0.212         0.157
 A1             0.176         0.098         0.139         0.247         0.188
 A2             0.098         0.058         0.119         0.194         0.135
 A3             0.299         0.242         0.233         0.301         0.270
 R1             0.171         0.177         0.123         0.170         0.164
 R2             0.160         0.154         0.160         0.081         0.127
 R3             0.071         0.087         0.076         0.092         0.083


           Covariances
              O3            A1            A2            A3            R1
              ________      ________      ________      ________      ________
 O3             0.311
 A1             0.225         0.767
 A2             0.217         0.550         0.728
 A3             0.263         0.552         0.491         1.001
 R1             0.160         0.127         0.113         0.276         0.392
 R2             0.066         0.126         0.193         0.223         0.225
 R3             0.132         0.091         0.127         0.099         0.204


           Covariances
              R2            R3
              ________      ________
 R2             0.545
 R3             0.111         0.282


           Correlations
              S1            S2            S3            O1            O2
              ________      ________      ________      ________      ________
 S1             1.000
 S2             0.585         1.000
 S3             0.550         0.641         1.000
 O1             0.456         0.337         0.241         1.000
 O2             0.367         0.175         0.375         0.429         1.000
 O3             0.471         0.316         0.348         0.569         0.467
 A1             0.362         0.169         0.290         0.424         0.354
 A2             0.206         0.103         0.256         0.341         0.263
 A3             0.539         0.367         0.426         0.451         0.446
 R1             0.493         0.429         0.359         0.408         0.432
 R2             0.392         0.316         0.397         0.164         0.284
 R3             0.242         0.248         0.262         0.261         0.258


           Correlations
              O3            A1            A2            A3            R1
              ________      ________      ________      ________      ________
 O3             1.000
 A1             0.460         1.000
 A2             0.455         0.736         1.000
 A3             0.471         0.630         0.575         1.000
 R1             0.456         0.232         0.211         0.440         1.000
 R2             0.161         0.194         0.306         0.301         0.486
 R3             0.447         0.195         0.281         0.186         0.615


           Correlations
              R2            R3
              ________      ________
 R2             1.000
 R3             0.284         1.000


     SAMPLE STATISTICS FOR GRAD


           Means
              S1            S2            S3            O1            O2
              ________      ________      ________      ________      ________
                4.216         3.789         4.170         4.142         4.275


           Means
              O3            A1            A2            A3            R1
              ________      ________      ________      ________      ________
                4.133         3.688         3.624         4.046         4.174


           Means
              R2            R3
              ________      ________
                3.862         4.174


           Covariances
              S1            S2            S3            O1            O2
              ________      ________      ________      ________      ________
 S1             0.398
 S2             0.224         0.506
 S3             0.188         0.215         0.315
 O1             0.144         0.117         0.141         0.379
 O2             0.106         0.099         0.105         0.172         0.337
 O3             0.146         0.115         0.133         0.233         0.184
 A1             0.159         0.182         0.085         0.132         0.077
 A2             0.177         0.200         0.096         0.131         0.104
 A3             0.219         0.129         0.089         0.127         0.143
 R1             0.123         0.142         0.122         0.145         0.094
 R2             0.112         0.168         0.111         0.070         0.111
 R3             0.105         0.119         0.126         0.140         0.140


           Covariances
              O3            A1            A2            A3            R1
              ________      ________      ________      ________      ________
 O3             0.400
 A1             0.138         0.554
 A2             0.178         0.419         0.666
 A3             0.196         0.404         0.426         0.732
 R1             0.105         0.054         0.052         0.061         0.447
 R2             0.069         0.003         0.063        -0.017         0.263
 R3             0.156         0.041         0.047         0.075         0.314


           Covariances
              R2            R3
              ________      ________
 R2             0.706
 R3             0.290         0.456


           Correlations
              S1            S2            S3            O1            O2
              ________      ________      ________      ________      ________
 S1             1.000
 S2             0.500         1.000
 S3             0.531         0.538         1.000
 O1             0.370         0.268         0.408         1.000
 O2             0.289         0.241         0.321         0.481         1.000
 O3             0.365         0.256         0.376         0.600         0.500
 A1             0.338         0.344         0.204         0.287         0.177
 A2             0.344         0.345         0.209         0.262         0.219
 A3             0.406         0.212         0.184         0.240         0.289
 R1             0.291         0.299         0.325         0.352         0.243
 R2             0.212         0.281         0.234         0.135         0.228
 R3             0.245         0.249         0.333         0.338         0.357


           Correlations
              O3            A1            A2            A3            R1
              ________      ________      ________      ________      ________
 O3             1.000
 A1             0.293         1.000
 A2             0.346         0.690         1.000
 A3             0.362         0.635         0.610         1.000
 R1             0.249         0.109         0.095         0.106         1.000
 R2             0.129         0.005         0.092        -0.023         0.468
 R3             0.365         0.081         0.086         0.129         0.695


           Correlations
              R2            R3
              ________      ________
 R2             1.000
 R3             0.511         1.000


UNIVARIATE SAMPLE STATISTICS


     UNIVARIATE HIGHER-ORDER MOMENT DESCRIPTIVE STATISTICS FOR UG

         Variable/         Mean/     Skewness/   Minimum/ % with                Percentiles
        Sample Size      Variance    Kurtosis    Maximum  Min/Max      20%/60%    40%/80%    Median

     S1                    4.075       0.031       3.000   11.94%       4.000      4.000      4.000
              67.000       0.308       0.181       5.000   19.40%       4.000      4.000
     S2                    3.731      -0.270       2.000    2.99%       3.000      4.000      4.000
              67.000       0.435       0.107       5.000    8.96%       4.000      4.000
     S3                    3.970      -0.020       3.000   16.42%       4.000      4.000      4.000
              67.000       0.298       0.348       5.000   13.43%       4.000      4.000
     O1                    3.940      -0.840       2.000    4.48%       4.000      4.000      4.000
              67.000       0.444       1.643       5.000   14.93%       4.000      4.000
     O2                    4.149      -0.486       2.000    1.49%       4.000      4.000      4.000
              67.000       0.366       1.349       5.000   25.37%       4.000      5.000
     O3                    4.045       0.016       3.000   13.43%       4.000      4.000      4.000
              67.000       0.311       0.188       5.000   17.91%       4.000      4.000
     A1                    3.642      -0.437       2.000   13.43%       3.000      4.000      4.000
              67.000       0.767      -0.487       5.000   13.43%       4.000      4.000
     A2                    3.493      -0.698       1.000    1.49%       3.000      3.000      4.000
              67.000       0.728       0.026       5.000    5.97%       4.000      4.000
     A3                    3.791      -0.467       2.000   14.93%       3.000      4.000      4.000
              67.000       1.001      -0.824       5.000   26.87%       4.000      5.000
     R1                    4.104      -0.080       3.000   14.93%       4.000      4.000      4.000
              67.000       0.392      -0.493       5.000   25.37%       4.000      5.000
     R2                    3.851      -0.647       2.000    5.97%       3.000      4.000      4.000
              67.000       0.545       0.553       5.000   14.93%       4.000      4.000
     R3                    4.045       0.046       3.000   11.94%       4.000      4.000      4.000
              67.000       0.282       0.518       5.000   16.42%       4.000      4.000


     UNIVARIATE HIGHER-ORDER MOMENT DESCRIPTIVE STATISTICS FOR GRAD

         Variable/         Mean/     Skewness/   Minimum/ % with                Percentiles
        Sample Size      Variance    Kurtosis    Maximum  Min/Max      20%/60%    40%/80%    Median

     S1                    4.216      -0.536       2.000    1.38%       4.000      4.000      4.000
             218.000       0.398       0.861       5.000   31.65%       4.000      5.000
     S2                    3.789      -0.665       2.000    5.96%       3.000      4.000      4.000
             218.000       0.506       0.622       5.000   11.01%       4.000      4.000
     S3                    4.170      -0.287       2.000    0.92%       4.000      4.000      4.000
             218.000       0.315       1.360       5.000   24.77%       4.000      5.000
     O1                    4.142      -0.450       2.000    1.38%       4.000      4.000      4.000
             218.000       0.379       1.023       5.000   25.69%       4.000      5.000
     O2                    4.275      -0.263       2.000    0.46%       4.000      4.000      4.000
             218.000       0.337       0.218       5.000   33.94%       4.000      5.000
     O3                    4.133      -0.659       2.000    2.29%       4.000      4.000      4.000
             218.000       0.400       1.622       5.000   25.23%       4.000      5.000
     A1                    3.688      -0.627       2.000    8.26%       3.000      4.000      4.000
             218.000       0.554       0.214       5.000    8.72%       4.000      4.000
     A2                    3.624      -0.630       1.000    0.46%       3.000      4.000      4.000
             218.000       0.666       0.064       5.000    9.17%       4.000      4.000
     A3                    4.046      -0.747       2.000    6.88%       3.000      4.000      4.000
             218.000       0.732       0.055       5.000   32.11%       4.000      5.000
     R1                    4.174      -0.769       2.000    2.75%       4.000      4.000      4.000
             218.000       0.447       1.436       5.000   29.82%       4.000      5.000
     R2                    3.862      -0.711       2.000    9.63%       3.000      4.000      4.000
             218.000       0.706       0.148       5.000   19.72%       4.000      4.000
     R3                    4.174      -0.673       2.000    2.29%       4.000      4.000      4.000
             218.000       0.456       0.955       5.000   30.73%       4.000      5.000


THE MODEL ESTIMATION TERMINATED NORMALLY

     THE STANDARD ERRORS OF THE MODEL PARAMETER ESTIMATES MAY NOT BE
     TRUSTWORTHY FOR SOME PARAMETERS DUE TO A NON-POSITIVE DEFINITE
     FIRST-ORDER DERIVATIVE PRODUCT MATRIX.  THIS MAY BE DUE TO THE STARTING
     VALUES BUT MAY ALSO BE AN INDICATION OF MODEL NONIDENTIFICATION.  THE
     CONDITION NUMBER IS      -0.969D-12.  PROBLEM INVOLVING THE FOLLOWING PARAMETER:
     Parameter 63, Group GRAD: ASP BY A3

     THIS IS MOST LIKELY DUE TO HAVING MORE PARAMETERS THAN THE SAMPLE SIZE
     IN ONE OF THE GROUPS.


     WARNING:  THE RESIDUAL COVARIANCE MATRIX (THETA) IN GROUP UG IS NOT
     POSITIVE DEFINITE.  THIS COULD INDICATE A NEGATIVE VARIANCE/RESIDUAL
     VARIANCE FOR AN OBSERVED VARIABLE, A CORRELATION GREATER OR EQUAL TO ONE
     BETWEEN TWO OBSERVED VARIABLES, OR A LINEAR DEPENDENCY AMONG MORE THAN TWO
     OBSERVED VARIABLES.  CHECK THE RESULTS SECTION FOR MORE INFORMATION.
     PROBLEM INVOLVING VARIABLE A2.


MODEL FIT INFORMATION

Number of Free Parameters                      132

Loglikelihood

          H0 Value                       -2848.959
          H0 Scaling Correction Factor      1.2774
            for MLR
          H1 Value                       -2808.576
          H1 Scaling Correction Factor      1.1310
            for MLR

Information Criteria

          Akaike (AIC)                    5961.919
          Bayesian (BIC)                  6444.047
          Sample-Size Adjusted BIC        6025.467
            (n* = (n + 2) / 24)

Chi-Square Test of Model Fit

          Value                            110.908*
          Degrees of Freedom                    48
          P-Value                           0.0000
          Scaling Correction Factor         0.7282
            for MLR

Chi-Square Contribution From Each Group

          UG                                44.679
          GRAD                              66.229

*   The chi-square value for MLM, MLMV, MLR, ULSMV, WLSM and WLSMV cannot be used
    for chi-square difference testing in the regular way.  MLM, MLR and WLSM
    chi-square difference testing is described on the Mplus website.  MLMV, WLSMV,
    and ULSMV difference testing is done using the DIFFTEST option.

RMSEA (Root Mean Square Error Of Approximation)

          Estimate                           0.096
          90 Percent C.I.                    0.073  0.119
          Probability RMSEA <= .05           0.001

CFI/TLI

          CFI                                0.947
          TLI                                0.853

Chi-Square Test of Model Fit for the Baseline Model

          Value                           1311.446
          Degrees of Freedom                   132
          P-Value                           0.0000

SRMR (Standardized Root Mean Square Residual)

          Value                              0.027


MODEL RESULTS

                                                    Two-Tailed
                    Estimate       S.E.  Est./S.E.    P-Value

Group UG

 STR      BY
    S1                 0.333      0.075      4.419      0.000
    S2                 0.541      0.260      2.081      0.037
    S3                 0.451      0.118      3.838      0.000
    O1                 0.051      0.200      0.254      0.800
    O2                 0.063      0.202      0.310      0.757
    O3                 0.060      0.125      0.478      0.632
    A1                 0.013      0.193      0.067      0.947
    A2                -0.098      0.091     -1.075      0.282
    A3                 0.221      0.156      1.420      0.156
    R1                -0.062      0.068     -0.924      0.356
    R2                 0.267      0.423      0.632      0.527
    R3                 0.025      0.313      0.079      0.937

 OPP      BY
    O1                 0.374      0.347      1.076      0.282
    O2                 0.297      0.224      1.323      0.186
    O3                 0.284      0.274      1.037      0.300
    S1                 0.165      0.117      1.408      0.159
    S2                -0.056      0.287     -0.195      0.845
    S3                -0.033      0.115     -0.284      0.776
    A1                 0.333      0.457      0.728      0.467
    A2                -0.143      0.206     -0.695      0.487
    A3                 0.362      0.396      0.914      0.361
    R1                 0.002      0.234      0.010      0.992
    R2                -0.126      0.313     -0.402      0.688
    R3                 0.027      0.257      0.107      0.915

 ASP      BY
    A1                 0.461      0.365      1.263      0.206
    A2                 1.090      0.575      1.897      0.058
    A3                 0.312      0.260      1.200      0.230
    S1                -0.029      0.060     -0.478      0.633
    S2                -0.047      0.055     -0.847      0.397
    S3                 0.031      0.072      0.437      0.662
    O1                 0.092      0.124      0.738      0.460
    O2                 0.015      0.091      0.166      0.868
    O3                 0.136      0.080      1.700      0.089
    R1                -0.050      0.168     -0.299      0.765
    R2                 0.138      0.191      0.722      0.470
    R3                 0.073      0.113      0.648      0.517

 RES      BY
    R1                 0.841      1.196      0.703      0.482
    R2                 0.184      0.588      0.314      0.754
    R3                 0.220      0.555      0.397      0.691
    S1                 0.035      0.061      0.578      0.563
    S2                 0.047      0.080      0.585      0.558
    S3                -0.023      0.107     -0.214      0.830
    O1                 0.044      0.122      0.360      0.719
    O2                 0.072      0.184      0.393      0.694
    O3                 0.037      0.150      0.247      0.805
    A1                -0.044      0.220     -0.199      0.842
    A2                 0.011      0.101      0.107      0.915
    A3                 0.110      0.061      1.813      0.070

 OPP      WITH
    STR                0.445      0.172      2.585      0.010

 ASP      WITH
    STR                0.341      0.156      2.184      0.029
    OPP                0.404      0.285      1.417      0.157

 RES      WITH
    STR                0.461      0.765      0.603      0.547
    OPP                0.376      0.389      0.968      0.333
    ASP                0.277      0.484      0.572      0.568

 Means
    STR                0.000      0.000    999.000    999.000
    OPP                0.000      0.000    999.000    999.000
    ASP                0.000      0.000    999.000    999.000
    RES                0.000      0.000    999.000    999.000

 Intercepts
    S1                 4.075      0.068     60.110      0.000
    S2                 3.731      0.081     46.293      0.000
    S3                 3.970      0.067     59.568      0.000
    O1                 3.940      0.081     48.393      0.000
    O2                 4.149      0.074     56.156      0.000
    O3                 4.045      0.068     59.327      0.000
    A1                 3.642      0.107     34.033      0.000
    A2                 3.493      0.104     33.515      0.000
    A3                 3.791      0.122     31.014      0.000
    R1                 4.104      0.076     53.655      0.000
    R2                 3.851      0.090     42.700      0.000
    R3                 4.045      0.065     62.393      0.000

 Variances
    STR                1.000      0.000    999.000    999.000
    OPP                1.000      0.000    999.000    999.000
    ASP                1.000      0.000    999.000    999.000
    RES                1.000      0.000    999.000    999.000

 Residual Variances
    S1                 0.115      0.027      4.325      0.000
    S2                 0.157      0.139      1.137      0.256
    S3                 0.105      0.076      1.383      0.167
    O1                 0.227      0.127      1.788      0.074
    O2                 0.227      0.052      4.354      0.000
    O3                 0.143      0.081      1.772      0.076
    A1                 0.333      0.156      2.138      0.032
    A2                -0.308      1.146     -0.269      0.788
    A3                 0.430      0.206      2.084      0.037
    R1                -0.254      1.983     -0.128      0.898
    R2                 0.381      0.165      2.305      0.021
    R3                 0.204      0.132      1.547      0.122

Group GRAD

 STR      BY
    S1                 0.368      0.072      5.081      0.000
    S2                 0.540      0.083      6.480      0.000
    S3                 0.407      0.081      4.996      0.000
    O1                 0.078      0.045      1.743      0.081
    O2                 0.024      0.042      0.577      0.564
    O3                 0.000      0.042      0.009      0.993
    A1                 0.034      0.043      0.795      0.427
    A2                 0.048      0.051      0.946      0.344
    A3                -0.062      0.065     -0.952      0.341
    R1                 0.033      0.051      0.652      0.514
    R2                 0.121      0.081      1.495      0.135
    R3                -0.092      0.043     -2.110      0.035

 OPP      BY
    O1                 0.406      0.078      5.234      0.000
    O2                 0.325      0.053      6.140      0.000
    O3                 0.497      0.071      7.039      0.000
    S1                 0.068      0.058      1.180      0.238
    S2                -0.102      0.048     -2.143      0.032
    S3                 0.101      0.052      1.924      0.054
    A1                -0.042      0.045     -0.930      0.353
    A2                -0.003      0.044     -0.079      0.937
    A3                 0.108      0.059      1.819      0.069
    R1                -0.013      0.048     -0.265      0.791
    R2                -0.120      0.059     -2.050      0.040
    R3                 0.083      0.045      1.838      0.066

 ASP      BY
    A1                 0.630      0.053     11.804      0.000
    A2                 0.644      0.056     11.513      0.000
    A3                 0.632      0.081      7.804      0.000
    S1                 0.084      0.051      1.646      0.100
    S2                 0.066      0.046      1.448      0.148
    S3                -0.086      0.037     -2.342      0.019
    O1                -0.002      0.043     -0.036      0.971
    O2                 0.004      0.033      0.134      0.894
    O3                 0.051      0.040      1.281      0.200
    R1                 0.012      0.028      0.433      0.665
    R2                -0.037      0.051     -0.734      0.463
    R3                 0.009      0.035      0.254      0.800

 RES      BY
    R1                 0.510      0.073      6.993      0.000
    R2                 0.499      0.080      6.211      0.000
    R3                 0.611      0.085      7.184      0.000
    S1                -0.010      0.041     -0.233      0.816
    S2                 0.033      0.040      0.822      0.411
    S3                 0.002      0.042      0.036      0.971
    O1                 0.010      0.050      0.199      0.842
    O2                 0.056      0.036      1.535      0.125
    O3                -0.005      0.038     -0.141      0.888
    A1                 0.002      0.029      0.065      0.948
    A2                -0.007      0.033     -0.212      0.832
    A3                 0.011      0.050      0.217      0.828

 OPP      WITH
    STR                0.478      0.105      4.546      0.000

 ASP      WITH
    STR                0.427      0.090      4.757      0.000
    OPP                0.396      0.096      4.129      0.000

 RES      WITH
    STR                0.465      0.098      4.753      0.000
    OPP                0.431      0.104      4.139      0.000
    ASP                0.109      0.104      1.048      0.294

 Means
    STR                0.000      0.000    999.000    999.000
    OPP                0.000      0.000    999.000    999.000
    ASP                0.000      0.000    999.000    999.000
    RES                0.000      0.000    999.000    999.000

 Intercepts
    S1                 4.216      0.043     98.603      0.000
    S2                 3.789      0.048     78.651      0.000
    S3                 4.170      0.038    109.653      0.000
    O1                 4.142      0.042     99.362      0.000
    O2                 4.275      0.039    108.721      0.000
    O3                 4.133      0.043     96.518      0.000
    A1                 3.688      0.050     73.155      0.000
    A2                 3.624      0.055     65.571      0.000
    A3                 4.046      0.058     69.828      0.000
    R1                 4.174      0.045     92.218      0.000
    R2                 3.862      0.057     67.879      0.000
    R3                 4.174      0.046     91.285      0.000

 Variances
    STR                1.000      0.000    999.000    999.000
    OPP                1.000      0.000    999.000    999.000
    ASP                1.000      0.000    999.000    999.000
    RES                1.000      0.000    999.000    999.000

 Residual Variances
    S1                 0.201      0.029      6.899      0.000
    S2                 0.212      0.048      4.445      0.000
    S3                 0.129      0.028      4.639      0.000
    O1                 0.174      0.036      4.793      0.000
    O2                 0.202      0.025      8.183      0.000
    O3                 0.132      0.040      3.321      0.001
    A1                 0.157      0.029      5.334      0.000
    A2                 0.225      0.049      4.636      0.000
    A3                 0.301      0.046      6.519      0.000
    R1                 0.174      0.039      4.473      0.000
    R2                 0.440      0.056      7.804      0.000
    R3                 0.082      0.053      1.534      0.125


QUALITY OF NUMERICAL RESULTS

     Condition Number for the Information Matrix              0.968E-04
       (ratio of smallest to largest eigenvalue)


STANDARDIZED MODEL RESULTS


STDYX Standardization

                                                    Two-Tailed
                    Estimate       S.E.  Est./S.E.    P-Value

Group UG

 STR      BY
    S1                 0.600      0.117      5.140      0.000
    S2                 0.820      0.380      2.156      0.031
    S3                 0.828      0.201      4.121      0.000
    O1                 0.076      0.299      0.254      0.799
    O2                 0.103      0.337      0.306      0.759
    O3                 0.107      0.223      0.482      0.630
    A1                 0.015      0.220      0.067      0.947
    A2                -0.115      0.106     -1.088      0.277
    A3                 0.221      0.153      1.445      0.148
    R1                -0.100      0.107     -0.932      0.351
    R2                 0.362      0.567      0.638      0.524
    R3                 0.047      0.590      0.079      0.937

 OPP      BY
    O1                 0.561      0.517      1.085      0.278
    O2                 0.490      0.342      1.433      0.152
    O3                 0.509      0.490      1.038      0.299
    S1                 0.297      0.211      1.404      0.160
    S2                -0.085      0.435     -0.195      0.845
    S3                -0.060      0.212     -0.283      0.777
    A1                 0.380      0.523      0.726      0.468
    A2                -0.168      0.242     -0.693      0.488
    A3                 0.362      0.397      0.911      0.362
    R1                 0.004      0.374      0.010      0.992
    R2                -0.170      0.424     -0.402      0.688
    R3                 0.052      0.484      0.107      0.915

 ASP      BY
    A1                 0.527      0.413      1.274      0.203
    A2                 1.278      0.674      1.896      0.058
    A3                 0.312      0.259      1.206      0.228
    S1                -0.052      0.109     -0.474      0.635
    S2                -0.071      0.084     -0.852      0.394
    S3                 0.058      0.132      0.438      0.661
    O1                 0.137      0.181      0.758      0.449
    O2                 0.025      0.151      0.166      0.868
    O3                 0.243      0.140      1.742      0.082
    R1                -0.081      0.269     -0.299      0.765
    R2                 0.187      0.258      0.726      0.468
    R3                 0.138      0.213      0.650      0.516

 RES      BY
    R1                 1.344      1.905      0.706      0.480
    R2                 0.250      0.798      0.313      0.754
    R3                 0.415      1.046      0.397      0.691
    S1                 0.063      0.109      0.583      0.560
    S2                 0.071      0.120      0.588      0.556
    S3                -0.042      0.197     -0.214      0.830
    O1                 0.066      0.182      0.362      0.717
    O2                 0.119      0.301      0.396      0.692
    O3                 0.066      0.268      0.247      0.805
    A1                -0.050      0.252     -0.199      0.842
    A2                 0.013      0.118      0.107      0.915
    A3                 0.110      0.060      1.835      0.067

 OPP      WITH
    STR                0.445      0.172      2.585      0.010

 ASP      WITH
    STR                0.341      0.156      2.184      0.029
    OPP                0.404      0.285      1.417      0.157

 RES      WITH
    STR                0.461      0.765      0.603      0.547
    OPP                0.376      0.389      0.968      0.333
    ASP                0.277      0.484      0.572      0.568

 Means
    STR                0.000      0.000    999.000    999.000
    OPP                0.000      0.000    999.000    999.000
    ASP                0.000      0.000    999.000    999.000
    RES                0.000      0.000    999.000    999.000

 Intercepts
    S1                 7.344      0.671     10.941      0.000
    S2                 5.656      0.538     10.518      0.000
    S3                 7.277      0.694     10.493      0.000
    O1                 5.912      0.751      7.871      0.000
    O2                 6.861      0.808      8.491      0.000
    O3                 7.248      0.665     10.902      0.000
    A1                 4.158      0.374     11.125      0.000
    A2                 4.095      0.429      9.537      0.000
    A3                 3.789      0.323     11.731      0.000
    R1                 6.555      0.514     12.750      0.000
    R2                 5.217      0.570      9.157      0.000
    R3                 7.622      0.745     10.225      0.000

 Variances
    STR                1.000      0.000    999.000    999.000
    OPP                1.000      0.000    999.000    999.000
    ASP                1.000      0.000    999.000    999.000
    RES                1.000      0.000    999.000    999.000

 Residual Variances
    S1                 0.373      0.088      4.256      0.000
    S2                 0.362      0.325      1.112      0.266
    S3                 0.353      0.252      1.398      0.162
    O1                 0.512      0.283      1.808      0.071
    O2                 0.620      0.189      3.287      0.001
    O3                 0.459      0.253      1.816      0.069
    A1                 0.434      0.197      2.196      0.028
    A2                -0.424    999.000    999.000    999.000
    A3                 0.430      0.198      2.171      0.030
    R1                -0.648    999.000    999.000    999.000
    R2                 0.700      0.267      2.617      0.009
    R3                 0.725      0.453      1.601      0.109

Group GRAD

 STR      BY
    S1                 0.582      0.105      5.574      0.000
    S2                 0.760      0.100      7.613      0.000
    S3                 0.724      0.130      5.551      0.000
    O1                 0.127      0.072      1.751      0.080
    O2                 0.041      0.071      0.579      0.563
    O3                 0.001      0.067      0.009      0.993
    A1                 0.046      0.058      0.796      0.426
    A2                 0.059      0.062      0.955      0.340
    A3                -0.073      0.076     -0.959      0.337
    R1                 0.050      0.077      0.652      0.514
    R2                 0.144      0.096      1.503      0.133
    R3                -0.136      0.063     -2.163      0.031

 OPP      BY
    O1                 0.660      0.118      5.604      0.000
    O2                 0.560      0.084      6.657      0.000
    O3                 0.785      0.103      7.606      0.000
    S1                 0.108      0.092      1.171      0.241
    S2                -0.144      0.066     -2.175      0.030
    S3                 0.180      0.093      1.939      0.052
    A1                -0.056      0.061     -0.925      0.355
    A2                -0.004      0.054     -0.079      0.937
    A3                 0.126      0.070      1.807      0.071
    R1                -0.019      0.072     -0.264      0.791
    R2                -0.143      0.069     -2.080      0.038
    R3                 0.123      0.067      1.826      0.068

 ASP      BY
    A1                 0.847      0.052     16.437      0.000
    A2                 0.789      0.051     15.494      0.000
    A3                 0.739      0.074     10.029      0.000
    S1                 0.133      0.079      1.683      0.092
    S2                 0.093      0.065      1.440      0.150
    S3                -0.153      0.065     -2.344      0.019
    O1                -0.002      0.069     -0.036      0.971
    O2                 0.008      0.057      0.134      0.894
    O3                 0.081      0.061      1.321      0.186
    R1                 0.018      0.042      0.433      0.665
    R2                -0.044      0.060     -0.740      0.460
    R3                 0.013      0.052      0.255      0.799

 RES      BY
    R1                 0.763      0.088      8.622      0.000
    R2                 0.594      0.085      7.018      0.000
    R3                 0.905      0.103      8.762      0.000
    S1                -0.015      0.065     -0.233      0.816
    S2                 0.046      0.055      0.826      0.409
    S3                 0.003      0.075      0.036      0.971
    O1                 0.016      0.082      0.199      0.842
    O2                 0.096      0.062      1.558      0.119
    O3                -0.009      0.061     -0.141      0.888
    A1                 0.003      0.039      0.065      0.948
    A2                -0.009      0.041     -0.212      0.832
    A3                 0.013      0.058      0.217      0.828

 OPP      WITH
    STR                0.478      0.105      4.546      0.000

 ASP      WITH
    STR                0.427      0.090      4.757      0.000
    OPP                0.396      0.096      4.129      0.000

 RES      WITH
    STR                0.465      0.098      4.753      0.000
    OPP                0.431      0.104      4.139      0.000
    ASP                0.109      0.104      1.048      0.294

 Means
    STR                0.000      0.000    999.000    999.000
    OPP                0.000      0.000    999.000    999.000
    ASP                0.000      0.000    999.000    999.000
    RES                0.000      0.000    999.000    999.000

 Intercepts
    S1                 6.678      0.409     16.327      0.000
    S2                 5.327      0.326     16.351      0.000
    S3                 7.427      0.476     15.592      0.000
    O1                 6.730      0.419     16.064      0.000
    O2                 7.364      0.389     18.927      0.000
    O3                 6.537      0.449     14.551      0.000
    A1                 4.955      0.285     17.391      0.000
    A2                 4.441      0.253     17.540      0.000
    A3                 4.729      0.271     17.444      0.000
    R1                 6.246      0.425     14.707      0.000
    R2                 4.597      0.268     17.177      0.000
    R3                 6.183      0.391     15.797      0.000

 Variances
    STR                1.000      0.000    999.000    999.000
    OPP                1.000      0.000    999.000    999.000
    ASP                1.000      0.000    999.000    999.000
    RES                1.000      0.000    999.000    999.000

 Residual Variances
    S1                 0.504      0.074      6.779      0.000
    S2                 0.418      0.101      4.160      0.000
    S3                 0.410      0.097      4.225      0.000
    O1                 0.458      0.094      4.871      0.000
    O2                 0.600      0.073      8.207      0.000
    O3                 0.331      0.093      3.562      0.000
    A1                 0.284      0.055      5.153      0.000
    A2                 0.338      0.075      4.529      0.000
    A3                 0.411      0.073      5.618      0.000
    R1                 0.389      0.090      4.333      0.000
    R2                 0.624      0.073      8.529      0.000
    R3                 0.180      0.122      1.477      0.140


R-SQUARE

Group UG

    Observed                                        Two-Tailed
    Variable        Estimate       S.E.  Est./S.E.    P-Value

    S1                 0.627      0.088      7.148      0.000
    S2                 0.638      0.325      1.963      0.050
    S3                 0.647      0.252      2.567      0.010
    O1                 0.488      0.283      1.726      0.084
    O2                 0.380      0.189      2.013      0.044
    O3                 0.541      0.253      2.143      0.032
    A1                 0.566      0.197      2.870      0.004
    A2              Undefined   0.14238E+01
    A3                 0.570      0.198      2.881      0.004
    R1              Undefined   0.16477E+01
    R2                 0.300      0.267      1.123      0.261
    R3                 0.275      0.453      0.606      0.544

Group GRAD

    Observed                                        Two-Tailed
    Variable        Estimate       S.E.  Est./S.E.    P-Value

    S1                 0.496      0.074      6.673      0.000
    S2                 0.582      0.101      5.789      0.000
    S3                 0.590      0.097      6.089      0.000
    O1                 0.542      0.094      5.753      0.000
    O2                 0.400      0.073      5.472      0.000
    O3                 0.669      0.093      7.184      0.000
    A1                 0.716      0.055     13.008      0.000
    A2                 0.662      0.075      8.864      0.000
    A3                 0.589      0.073      8.040      0.000
    R1                 0.611      0.090      6.799      0.000
    R2                 0.376      0.073      5.145      0.000
    R3                 0.820      0.122      6.741      0.000


CFA MODEL COMMAND WITH FINAL ROTATED ESTIMATES USED AS STARTING VALUES

     str BY s1;
     str BY s2;
     str BY s3;
     str BY o1;
     str BY o2;
     str BY o3;
     str BY a1;
     str BY a2;
     str BY a3;
     str BY r1;
     str BY r2;
     str BY r3;
     opp BY o1;
     opp BY o2;
     opp BY o3;
     opp BY s1;
     opp BY s2;
     opp BY s3;
     opp BY a1;
     opp BY a2;
     opp BY a3;
     opp BY r1;
     opp BY r2;
     opp BY r3;
     asp BY a1;
     asp BY a2;
     asp BY a3;
     asp BY s1;
     asp BY s2;
     asp BY s3;
     asp BY o1;
     asp BY o2;
     asp BY o3;
     asp BY r1;
     asp BY r2;
     asp BY r3;
     res BY r1;
     res BY r2;
     res BY r3;
     res BY s1;
     res BY s2;
     res BY s3;
     res BY o1;
     res BY o2;
     res BY o3;
     res BY a1;
     res BY a2;
     res BY a3;

  MODEL UG:

     str BY s1*0.33275;
     str BY s2*0.54084;
     str BY s3*0.45144;
     str BY o1*0.05074;
     str BY o2*0.06251;
     str BY o3*0.05999;
     str BY a1*0.01294;
     str BY a2*-0.09800;
     str BY a3*0.22095;
     str BY r1*-0.06242;
     str BY r2*0.26710;
     str BY r3*0.02475;
     opp BY o1*0.37375;
     opp BY o2*0.29657;
     opp BY o3*0.28382;
     opp BY s1*0.16475;
     opp BY s2*-0.05610;
     opp BY s3*-0.03273;
     opp BY a1*0.33267;
     opp BY a2*-0.14303;
     opp BY a3*0.36186;
     opp BY r1*0.00246;
     opp BY r2*-0.12564;
     opp BY r3*0.02744;
     asp BY a1*0.46121;
     asp BY a2*1.08983;
     asp BY a3*0.31236;
     asp BY s1*-0.02880;
     asp BY s2*-0.04698;
     asp BY s3*0.03144;
     asp BY o1*0.09157;
     asp BY o2*0.01517;
     asp BY o3*0.13580;
     asp BY r1*-0.05042;
     asp BY r2*0.13821;
     asp BY r3*0.07336;
     res BY r1*0.84146;
     res BY r2*0.18434;
     res BY r3*0.22048;
     res BY s1*0.03514;
     res BY s2*0.04659;
     res BY s3*-0.02299;
     res BY o1*0.04403;
     res BY o2*0.07210;
     res BY o3*0.03700;
     res BY a1*-0.04397;
     res BY a2*0.01079;
     res BY a3*0.11039;

     opp WITH str*0.44537;
     asp WITH str*0.34135;
     asp WITH opp*0.40399;
     res WITH str*0.46145;
     res WITH opp*0.37634;
     res WITH asp*0.27674;

     [ s1*4.07463 ];
     [ s2*3.73134 ];
     [ s3*3.97015 ];
     [ o1*3.94030 ];
     [ o2*4.14925 ];
     [ o3*4.04478 ];
     [ a1*3.64179 ];
     [ a2*3.49254 ];
     [ a3*3.79104 ];
     [ r1*4.10448 ];
     [ r2*3.85075 ];
     [ r3*4.04478 ];
     [ str@0 ];
     [ opp@0 ];
     [ asp@0 ];
     [ res@0 ];

     s1*0.11489;
     s2*0.15742;
     s3*0.10495;
     o1*0.22721;
     o2*0.22684;
     o3*0.14286;
     a1*0.33260;
     a2*-0.30835;
     a3*0.43028;
     r1*-0.25395;
     r2*0.38129;
     r3*0.20421;
     str@1;
     opp@1;
     asp@1;
     res@1;

  MODEL GRAD:

     str BY s1*0.36767;
     str BY s2*0.54036;
     str BY s3*0.40673;
     str BY o1*0.07796;
     str BY o2*0.02401;
     str BY o3*0.00037;
     str BY a1*0.03432;
     str BY a2*0.04845;
     str BY a3*-0.06205;
     str BY r1*0.03346;
     str BY r2*0.12094;
     str BY r3*-0.09162;
     opp BY o1*0.40628;
     opp BY o2*0.32489;
     opp BY o3*0.49661;
     opp BY s1*0.06812;
     opp BY s2*-0.10219;
     opp BY s3*0.10079;
     opp BY a1*-0.04172;
     opp BY a2*-0.00345;
     opp BY a3*0.10779;
     opp BY r1*-0.01281;
     opp BY r2*-0.12013;
     opp BY r3*0.08284;
     asp BY a1*0.63041;
     asp BY a2*0.64407;
     asp BY a3*0.63185;
     asp BY s1*0.08370;
     asp BY s2*0.06636;
     asp BY s3*-0.08592;
     asp BY o1*-0.00153;
     asp BY o2*0.00444;
     asp BY o3*0.05123;
     asp BY r1*0.01214;
     asp BY r2*-0.03726;
     asp BY r3*0.00892;
     res BY r1*0.50987;
     res BY r2*0.49894;
     res BY r3*0.61088;
     res BY s1*-0.00952;
     res BY s2*0.03259;
     res BY s3*0.00152;
     res BY o1*0.01006;
     res BY o2*0.05571;
     res BY o3*-0.00542;
     res BY a1*0.00188;
     res BY a2*-0.00707;
     res BY a3*0.01074;

     opp WITH str*0.47769;
     asp WITH str*0.42717;
     asp WITH opp*0.39638;
     res WITH str*0.46529;
     res WITH opp*0.43125;
     res WITH asp*0.10945;

     [ s1*4.21560 ];
     [ s2*3.78899 ];
     [ s3*4.16972 ];
     [ o1*4.14220 ];
     [ o2*4.27523 ];
     [ o3*4.13303 ];
     [ a1*3.68807 ];
     [ a2*3.62385 ];
     [ a3*4.04587 ];
     [ r1*4.17431 ];
     [ r2*3.86239 ];
     [ r3*4.17431 ];
     [ str@0 ];
     [ opp@0 ];
     [ asp@0 ];
     [ res@0 ];

     s1*0.20080;
     s2*0.21154;
     s3*0.12913;
     o1*0.17370;
     o2*0.20224;
     o3*0.13249;
     a1*0.15722;
     a2*0.22517;
     a3*0.30105;
     r1*0.17387;
     r2*0.44024;
     r3*0.08194;
     str@1;
     opp@1;
     asp@1;
     res@1;


MODEL MODIFICATION INDICES

NOTE:  Modification indices for direct effects of observed dependent variables
regressed on covariates may not be included.  To include these, request
MODINDICES (ALL).

Minimum M.I. value for printing the modification index     1.000

                                   M.I.     E.P.C.  Std E.P.C.  StdYX E.P.C.
Group UG


WITH Statements

S3       WITH S1                   3.309    -0.048     -0.048       -0.439
S3       WITH S2                   1.423     0.074      0.074        0.576
O1       WITH S2                   5.212     0.068      0.068        0.358
O1       WITH S3                   4.118    -0.048     -0.048       -0.314
O2       WITH S1                   1.464    -0.026     -0.026       -0.162
O2       WITH S2                   7.090    -0.073     -0.073       -0.385
O2       WITH S3                   6.619     0.057      0.057        0.372
O3       WITH O1                   3.250     0.052      0.052        0.286
A1       WITH S2                   1.052    -0.034     -0.034       -0.151
A1       WITH O3                   2.160    -0.045     -0.045       -0.205
A2       WITH S2                   1.055     0.078      0.078      999.000
A2       WITH O1                   2.737     0.141      0.141      999.000
A2       WITH O2                   2.986    -0.151     -0.151      999.000
A2       WITH O3                   2.923     0.106      0.106      999.000
A2       WITH A1                   3.382    -0.444     -0.444      999.000
A3       WITH O1                   1.760    -0.058     -0.058       -0.187
A3       WITH O3                   4.265    -0.071     -0.071       -0.285
A3       WITH A1                  11.043     0.181      0.181        0.479
A3       WITH A2                   1.521    -0.159     -0.159      999.000
R1       WITH S3                   1.712    -0.102     -0.102      999.000
R1       WITH O3                   3.418    -0.109     -0.109      999.000
R1       WITH A3                   6.455     0.257      0.257      999.000
R2       WITH S1                   1.569     0.033      0.033        0.157
R2       WITH S2                   2.703    -0.062     -0.062       -0.255
R2       WITH O2                   2.717     0.057      0.057        0.192
R2       WITH O3                   2.004    -0.039     -0.039       -0.169
R3       WITH O3                   8.974     0.058      0.058        0.340
R3       WITH A3                   5.705    -0.079     -0.079       -0.266

Group GRAD


WITH Statements

S2       WITH S1                   1.591    -0.044     -0.044       -0.213
S3       WITH S1                   5.435     0.061      0.061        0.376
O2       WITH O1                   1.286     0.022      0.022        0.119
O3       WITH S2                   1.465     0.025      0.025        0.147
O3       WITH O1                   1.161     0.037      0.037        0.242
A1       WITH S1                   3.716    -0.030     -0.030       -0.170
A1       WITH S2                   1.552     0.024      0.024        0.132
A1       WITH O1                   8.897     0.045      0.045        0.272
A1       WITH O2                   1.982    -0.021     -0.021       -0.118
A1       WITH O3                   2.001    -0.023     -0.023       -0.160
A2       WITH S1                   2.092    -0.024     -0.024       -0.115
A2       WITH S2                   1.478     0.025      0.025        0.115
A2       WITH O3                   2.994     0.030      0.030        0.176
A2       WITH A1                   1.147     0.072      0.072        0.381
A3       WITH S1                  17.461     0.076      0.076        0.311
A3       WITH S2                   7.635    -0.062     -0.062       -0.247
A3       WITH O1                   9.306    -0.055     -0.055       -0.241
A3       WITH O2                   3.206     0.032      0.032        0.129
R1       WITH O1                  12.410     0.048      0.048        0.275
R1       WITH O2                   3.321    -0.025     -0.025       -0.133
R1       WITH O3                   3.104    -0.026     -0.026       -0.172
R2       WITH S2                   1.281     0.030      0.030        0.097
R2       WITH S3                   2.725    -0.032     -0.032       -0.135
R2       WITH O1                   1.054    -0.021     -0.021       -0.076
R2       WITH O2                   4.607     0.043      0.043        0.144
R2       WITH A1                   2.066    -0.031     -0.031       -0.118
R2       WITH A2                   7.885     0.066      0.066        0.210
R2       WITH A3                   3.712    -0.050     -0.050       -0.137
R3       WITH S3                   3.660     0.028      0.028        0.274
R3       WITH O1                   7.084    -0.040     -0.040       -0.337
R3       WITH O3                   2.388     0.026      0.026        0.248
R3       WITH A2                   1.059    -0.018     -0.018       -0.132
R3       WITH A3                   1.850     0.026      0.026        0.166
R3       WITH R1                   2.293     0.285      0.285        2.386


TECHNICAL 1 OUTPUT


     TECHNICAL 1 OUTPUT FOR THE UNROTATED SOLUTION


     PARAMETER SPECIFICATION FOR UG


           NU
              S1            S2            S3            O1            O2
              ________      ________      ________      ________      ________
                  1             2             3             4             5


           NU
              O3            A1            A2            A3            R1
              ________      ________      ________      ________      ________
                  6             7             8             9            10


           NU
              R2            R3
              ________      ________
                 11            12


           LAMBDA
              STR           OPP           ASP           RES
              ________      ________      ________      ________
 S1                13             0             0             0
 S2                14            15             0             0
 S3                16            17            18             0
 O1                19            20            21            22
 O2                23            24            25            26
 O3                27            28            29            30
 A1                31            32            33            34
 A2                35            36            37            38
 A3                39            40            41            42
 R1                43            44            45            46
 R2                47            48            49            50
 R3                51            52            53            54


           THETA
              S1            S2            S3            O1            O2
              ________      ________      ________      ________      ________
 S1                55
 S2                 0            56
 S3                 0             0            57
 O1                 0             0             0            58
 O2                 0             0             0             0            59
 O3                 0             0             0             0             0
 A1                 0             0             0             0             0
 A2                 0             0             0             0             0
 A3                 0             0             0             0             0
 R1                 0             0             0             0             0
 R2                 0             0             0             0             0
 R3                 0             0             0             0             0


           THETA
              O3            A1            A2            A3            R1
              ________      ________      ________      ________      ________
 O3                60
 A1                 0            61
 A2                 0             0            62
 A3                 0             0             0            63
 R1                 0             0             0             0            64
 R2                 0             0             0             0             0
 R3                 0             0             0             0             0


           THETA
              R2            R3
              ________      ________
 R2                65
 R3                 0            66


           ALPHA
              STR           OPP           ASP           RES
              ________      ________      ________      ________
                  0             0             0             0


           BETA
              STR           OPP           ASP           RES
              ________      ________      ________      ________
 STR                0             0             0             0
 OPP                0             0             0             0
 ASP                0             0             0             0
 RES                0             0             0             0


           PSI
              STR           OPP           ASP           RES
              ________      ________      ________      ________
 STR                0
 OPP                0             0
 ASP                0             0             0
 RES                0             0             0             0


     PARAMETER SPECIFICATION FOR GRAD


           NU
              S1            S2            S3            O1            O2
              ________      ________      ________      ________      ________
                 67            68            69            70            71


           NU
              O3            A1            A2            A3            R1
              ________      ________      ________      ________      ________
                 72            73            74            75            76


           NU
              R2            R3
              ________      ________
                 77            78


           LAMBDA
              STR           OPP           ASP           RES
              ________      ________      ________      ________
 S1                79             0             0             0
 S2                80            81             0             0
 S3                82            83            84             0
 O1                85            86            87            88
 O2                89            90            91            92
 O3                93            94            95            96
 A1                97            98            99           100
 A2               101           102           103           104
 A3               105           106           107           108
 R1               109           110           111           112
 R2               113           114           115           116
 R3               117           118           119           120


           THETA
              S1            S2            S3            O1            O2
              ________      ________      ________      ________      ________
 S1               121
 S2                 0           122
 S3                 0             0           123
 O1                 0             0             0           124
 O2                 0             0             0             0           125
 O3                 0             0             0             0             0
 A1                 0             0             0             0             0
 A2                 0             0             0             0             0
 A3                 0             0             0             0             0
 R1                 0             0             0             0             0
 R2                 0             0             0             0             0
 R3                 0             0             0             0             0


           THETA
              O3            A1            A2            A3            R1
              ________      ________      ________      ________      ________
 O3               126
 A1                 0           127
 A2                 0             0           128
 A3                 0             0             0           129
 R1                 0             0             0             0           130
 R2                 0             0             0             0             0
 R3                 0             0             0             0             0


           THETA
              R2            R3
              ________      ________
 R2               131
 R3                 0           132


           ALPHA
              STR           OPP           ASP           RES
              ________      ________      ________      ________
                  0             0             0             0


           BETA
              STR           OPP           ASP           RES
              ________      ________      ________      ________
 STR                0             0             0             0
 OPP                0             0             0             0
 ASP                0             0             0             0
 RES                0             0             0             0


           PSI
              STR           OPP           ASP           RES
              ________      ________      ________      ________
 STR                0
 OPP                0             0
 ASP                0             0             0
 RES                0             0             0             0


     STARTING VALUES FOR UG


           NU
              S1            S2            S3            O1            O2
              ________      ________      ________      ________      ________
                4.075         3.731         3.970         3.940         4.149


           NU
              O3            A1            A2            A3            R1
              ________      ________      ________      ________      ________
                4.045         3.642         3.493         3.791         4.104


           NU
              R2            R3
              ________      ________
                3.851         4.045


           LAMBDA
              STR           OPP           ASP           RES
              ________      ________      ________      ________
 S1             0.439         0.000         0.000         0.000
 S2             0.476         0.226         0.000         0.000
 S3             0.399         0.164         0.078         0.000
 O1             0.373        -0.263         0.052         0.076
 O2             0.316        -0.190        -0.014         0.051
 O3             0.330        -0.207         0.085         0.099
 A1             0.395        -0.323         0.343         0.238
 A2             0.211        -0.158         0.726         0.663
 A3             0.642        -0.245         0.188         0.251
 R1             0.390        -0.016        -0.450         0.541
 R2             0.313         0.146         0.030         0.208
 R3             0.192        -0.027        -0.054         0.192


           THETA
              S1            S2            S3            O1            O2
              ________      ________      ________      ________      ________
 S1             0.115
 S2             0.000         0.157
 S3             0.000         0.000         0.105
 O1             0.000         0.000         0.000         0.227
 O2             0.000         0.000         0.000         0.000         0.227
 O3             0.000         0.000         0.000         0.000         0.000
 A1             0.000         0.000         0.000         0.000         0.000
 A2             0.000         0.000         0.000         0.000         0.000
 A3             0.000         0.000         0.000         0.000         0.000
 R1             0.000         0.000         0.000         0.000         0.000
 R2             0.000         0.000         0.000         0.000         0.000
 R3             0.000         0.000         0.000         0.000         0.000


           THETA
              O3            A1            A2            A3            R1
              ________      ________      ________      ________      ________
 O3             0.143
 A1             0.000         0.333
 A2             0.000         0.000         1.000
 A3             0.000         0.000         0.000         0.430
 R1             0.000         0.000         0.000         0.000         1.000
 R2             0.000         0.000         0.000         0.000         0.000
 R3             0.000         0.000         0.000         0.000         0.000


           THETA
              R2            R3
              ________      ________
 R2             0.381
 R3             0.000         0.204


           ALPHA
              STR           OPP           ASP           RES
              ________      ________      ________      ________
                0.000         0.000         0.000         0.000


           BETA
              STR           OPP           ASP           RES
              ________      ________      ________      ________
 STR            0.000         0.000         0.000         0.000
 OPP            0.000         0.000         0.000         0.000
 ASP            0.000         0.000         0.000         0.000
 RES            0.000         0.000         0.000         0.000


           PSI
              STR           OPP           ASP           RES
              ________      ________      ________      ________
 STR            1.000
 OPP            0.000         1.000
 ASP            0.000         0.000         1.000
 RES            0.000         0.000         0.000         1.000


     STARTING VALUES FOR GRAD


           NU
              S1            S2            S3            O1            O2
              ________      ________      ________      ________      ________
                4.075         3.731         3.970         3.940         4.149


           NU
              O3            A1            A2            A3            R1
              ________      ________      ________      ________      ________
                4.045         3.642         3.493         3.791         4.104


           NU
              R2            R3
              ________      ________
                3.851         4.045


           LAMBDA
              STR           OPP           ASP           RES
              ________      ________      ________      ________
 S1             0.445         0.000         0.000         0.000
 S2             0.516         0.167         0.000         0.000
 S3             0.406         0.036         0.142         0.000
 O1             0.329        -0.276         0.123         0.076
 O2             0.250        -0.226         0.103         0.103
 O3             0.333        -0.374         0.095         0.085
 A1             0.387        -0.150        -0.472         0.045
 A2             0.428        -0.179        -0.473         0.044
 A3             0.390        -0.277        -0.442         0.081
 R1             0.261         0.058         0.132         0.429
 R2             0.246         0.167         0.147         0.395
 R3             0.242        -0.027         0.172         0.534


           THETA
              S1            S2            S3            O1            O2
              ________      ________      ________      ________      ________
 S1             0.201
 S2             0.000         0.212
 S3             0.000         0.000         0.129
 O1             0.000         0.000         0.000         0.174
 O2             0.000         0.000         0.000         0.000         0.202
 O3             0.000         0.000         0.000         0.000         0.000
 A1             0.000         0.000         0.000         0.000         0.000
 A2             0.000         0.000         0.000         0.000         0.000
 A3             0.000         0.000         0.000         0.000         0.000
 R1             0.000         0.000         0.000         0.000         0.000
 R2             0.000         0.000         0.000         0.000         0.000
 R3             0.000         0.000         0.000         0.000         0.000


           THETA
              O3            A1            A2            A3            R1
              ________      ________      ________      ________      ________
 O3             0.132
 A1             0.000         0.157
 A2             0.000         0.000         0.225
 A3             0.000         0.000         0.000         0.301
 R1             0.000         0.000         0.000         0.000         0.174
 R2             0.000         0.000         0.000         0.000         0.000
 R3             0.000         0.000         0.000         0.000         0.000


           THETA
              R2            R3
              ________      ________
 R2             0.440
 R3             0.000         0.082


           ALPHA
              STR           OPP           ASP           RES
              ________      ________      ________      ________
                0.000         0.000         0.000         0.000


           BETA
              STR           OPP           ASP           RES
              ________      ________      ________      ________
 STR            0.000         0.000         0.000         0.000
 OPP            0.000         0.000         0.000         0.000
 ASP            0.000         0.000         0.000         0.000
 RES            0.000         0.000         0.000         0.000


           PSI
              STR           OPP           ASP           RES
              ________      ________      ________      ________
 STR            1.000
 OPP            0.000         1.000
 ASP            0.000         0.000         1.000
 RES            0.000         0.000         0.000         1.000


     TECHNICAL 1 OUTPUT FOR THE ROTATED SOLUTION


     PARAMETER SPECIFICATION FOR UG


           NU
              S1            S2            S3            O1            O2
              ________      ________      ________      ________      ________
                  1             2             3             4             5


           NU
              O3            A1            A2            A3            R1
              ________      ________      ________      ________      ________
                  6             7             8             9            10


           NU
              R2            R3
              ________      ________
                 11            12


           LAMBDA
              STR           OPP           ASP           RES
              ________      ________      ________      ________
 S1                13            14            15            16
 S2                17            18            19            20
 S3                21            22            23            24
 O1                25            26            27            28
 O2                29            30            31            32
 O3                33            34            35            36
 A1                37            38            39            40
 A2                41            42            43            44
 A3                45            46            47            48
 R1                49            50            51            52
 R2                53            54            55            56
 R3                57            58            59            60


           THETA
              S1            S2            S3            O1            O2
              ________      ________      ________      ________      ________
 S1                61
 S2                 0            62
 S3                 0             0            63
 O1                 0             0             0            64
 O2                 0             0             0             0            65
 O3                 0             0             0             0             0
 A1                 0             0             0             0             0
 A2                 0             0             0             0             0
 A3                 0             0             0             0             0
 R1                 0             0             0             0             0
 R2                 0             0             0             0             0
 R3                 0             0             0             0             0


           THETA
              O3            A1            A2            A3            R1
              ________      ________      ________      ________      ________
 O3                66
 A1                 0            67
 A2                 0             0            68
 A3                 0             0             0            69
 R1                 0             0             0             0            70
 R2                 0             0             0             0             0
 R3                 0             0             0             0             0


           THETA
              R2            R3
              ________      ________
 R2                71
 R3                 0            72


           ALPHA
              STR           OPP           ASP           RES
              ________      ________      ________      ________
                  0             0             0             0


           BETA
              STR           OPP           ASP           RES
              ________      ________      ________      ________
 STR                0             0             0             0
 OPP                0             0             0             0
 ASP                0             0             0             0
 RES                0             0             0             0


           PSI
              STR           OPP           ASP           RES
              ________      ________      ________      ________
 STR                0
 OPP               73             0
 ASP               74            75             0
 RES               76            77            78             0


     PARAMETER SPECIFICATION FOR GRAD


           NU
              S1            S2            S3            O1            O2
              ________      ________      ________      ________      ________
                 79            80            81            82            83


           NU
              O3            A1            A2            A3            R1
              ________      ________      ________      ________      ________
                 84            85            86            87            88


           NU
              R2            R3
              ________      ________
                 89            90


           LAMBDA
              STR           OPP           ASP           RES
              ________      ________      ________      ________
 S1                91            92            93            94
 S2                95            96            97            98
 S3                99           100           101           102
 O1               103           104           105           106
 O2               107           108           109           110
 O3               111           112           113           114
 A1               115           116           117           118
 A2               119           120           121           122
 A3               123           124           125           126
 R1               127           128           129           130
 R2               131           132           133           134
 R3               135           136           137           138


           THETA
              S1            S2            S3            O1            O2
              ________      ________      ________      ________      ________
 S1               139
 S2                 0           140
 S3                 0             0           141
 O1                 0             0             0           142
 O2                 0             0             0             0           143
 O3                 0             0             0             0             0
 A1                 0             0             0             0             0
 A2                 0             0             0             0             0
 A3                 0             0             0             0             0
 R1                 0             0             0             0             0
 R2                 0             0             0             0             0
 R3                 0             0             0             0             0


           THETA
              O3            A1            A2            A3            R1
              ________      ________      ________      ________      ________
 O3               144
 A1                 0           145
 A2                 0             0           146
 A3                 0             0             0           147
 R1                 0             0             0             0           148
 R2                 0             0             0             0             0
 R3                 0             0             0             0             0


           THETA
              R2            R3
              ________      ________
 R2               149
 R3                 0           150


           ALPHA
              STR           OPP           ASP           RES
              ________      ________      ________      ________
                  0             0             0             0


           BETA
              STR           OPP           ASP           RES
              ________      ________      ________      ________
 STR                0             0             0             0
 OPP                0             0             0             0
 ASP                0             0             0             0
 RES                0             0             0             0


           PSI
              STR           OPP           ASP           RES
              ________      ________      ________      ________
 STR                0
 OPP              151             0
 ASP              152           153             0
 RES              154           155           156             0


     STARTING VALUES FOR UG


           NU
              S1            S2            S3            O1            O2
              ________      ________      ________      ________      ________
                4.075         3.731         3.970         3.940         4.149


           NU
              O3            A1            A2            A3            R1
              ________      ________      ________      ________      ________
                4.045         3.642         3.493         3.791         4.104


           NU
              R2            R3
              ________      ________
                3.851         4.045


           LAMBDA
              STR           OPP           ASP           RES
              ________      ________      ________      ________
 S1             0.000         0.000         0.000         0.000
 S2             0.000         0.000         0.000         0.000
 S3             0.000         0.000         0.000         0.000
 O1             0.000         0.000         0.000         0.000
 O2             0.000         0.000         0.000         0.000
 O3             0.000         0.000         0.000         0.000
 A1             0.000         0.000         0.000         0.000
 A2             0.000         0.000         0.000         0.000
 A3             0.000         0.000         0.000         0.000
 R1             0.000         0.000         0.000         0.000
 R2             0.000         0.000         0.000         0.000
 R3             0.000         0.000         0.000         0.000


           THETA
              S1            S2            S3            O1            O2
              ________      ________      ________      ________      ________
 S1             0.154
 S2             0.000         0.218
 S3             0.000         0.000         0.149
 O1             0.000         0.000         0.000         0.222
 O2             0.000         0.000         0.000         0.000         0.183
 O3             0.000         0.000         0.000         0.000         0.000
 A1             0.000         0.000         0.000         0.000         0.000
 A2             0.000         0.000         0.000         0.000         0.000
 A3             0.000         0.000         0.000         0.000         0.000
 R1             0.000         0.000         0.000         0.000         0.000
 R2             0.000         0.000         0.000         0.000         0.000
 R3             0.000         0.000         0.000         0.000         0.000


           THETA
              O3            A1            A2            A3            R1
              ________      ________      ________      ________      ________
 O3             0.156
 A1             0.000         0.384
 A2             0.000         0.000         0.364
 A3             0.000         0.000         0.000         0.501
 R1             0.000         0.000         0.000         0.000         0.196
 R2             0.000         0.000         0.000         0.000         0.000
 R3             0.000         0.000         0.000         0.000         0.000


           THETA
              R2            R3
              ________      ________
 R2             0.272
 R3             0.000         0.141


           ALPHA
              STR           OPP           ASP           RES
              ________      ________      ________      ________
                0.000         0.000         0.000         0.000


           BETA
              STR           OPP           ASP           RES
              ________      ________      ________      ________
 STR            0.000         0.000         0.000         0.000
 OPP            0.000         0.000         0.000         0.000
 ASP            0.000         0.000         0.000         0.000
 RES            0.000         0.000         0.000         0.000


           PSI
              STR           OPP           ASP           RES
              ________      ________      ________      ________
 STR            1.000
 OPP            0.000         1.000
 ASP            0.000         0.000         1.000
 RES            0.000         0.000         0.000         1.000


     STARTING VALUES FOR GRAD


           NU
              S1            S2            S3            O1            O2
              ________      ________      ________      ________      ________
                4.075         3.731         3.970         3.940         4.149


           NU
              O3            A1            A2            A3            R1
              ________      ________      ________      ________      ________
                4.045         3.642         3.493         3.791         4.104


           NU
              R2            R3
              ________      ________
                3.851         4.045


           LAMBDA
              STR           OPP           ASP           RES
              ________      ________      ________      ________
 S1             0.000         0.000         0.000         0.000
 S2             0.000         0.000         0.000         0.000
 S3             0.000         0.000         0.000         0.000
 O1             0.000         0.000         0.000         0.000
 O2             0.000         0.000         0.000         0.000
 O3             0.000         0.000         0.000         0.000
 A1             0.000         0.000         0.000         0.000
 A2             0.000         0.000         0.000         0.000
 A3             0.000         0.000         0.000         0.000
 R1             0.000         0.000         0.000         0.000
 R2             0.000         0.000         0.000         0.000
 R3             0.000         0.000         0.000         0.000


           THETA
              S1            S2            S3            O1            O2
              ________      ________      ________      ________      ________
 S1             0.154
 S2             0.000         0.218
 S3             0.000         0.000         0.149
 O1             0.000         0.000         0.000         0.222
 O2             0.000         0.000         0.000         0.000         0.183
 O3             0.000         0.000         0.000         0.000         0.000
 A1             0.000         0.000         0.000         0.000         0.000
 A2             0.000         0.000         0.000         0.000         0.000
 A3             0.000         0.000         0.000         0.000         0.000
 R1             0.000         0.000         0.000         0.000         0.000
 R2             0.000         0.000         0.000         0.000         0.000
 R3             0.000         0.000         0.000         0.000         0.000


           THETA
              O3            A1            A2            A3            R1
              ________      ________      ________      ________      ________
 O3             0.156
 A1             0.000         0.384
 A2             0.000         0.000         0.364
 A3             0.000         0.000         0.000         0.501
 R1             0.000         0.000         0.000         0.000         0.196
 R2             0.000         0.000         0.000         0.000         0.000
 R3             0.000         0.000         0.000         0.000         0.000


           THETA
              R2            R3
              ________      ________
 R2             0.272
 R3             0.000         0.141


           ALPHA
              STR           OPP           ASP           RES
              ________      ________      ________      ________
                0.000         0.000         0.000         0.000


           BETA
              STR           OPP           ASP           RES
              ________      ________      ________      ________
 STR            0.000         0.000         0.000         0.000
 OPP            0.000         0.000         0.000         0.000
 ASP            0.000         0.000         0.000         0.000
 RES            0.000         0.000         0.000         0.000


           PSI
              STR           OPP           ASP           RES
              ________      ________      ________      ________
 STR            1.000
 OPP            0.000         1.000
 ASP            0.000         0.000         1.000
 RES            0.000         0.000         0.000         1.000


TECHNICAL 2 OUTPUT


     DERIVATIVES FOR UG


           Derivatives With Respect to NU
              S1            S2            S3            O1            O2
              ________      ________      ________      ________      ________
                0.000         0.000         0.000         0.000         0.000


           Derivatives With Respect to NU
              O3            A1            A2            A3            R1
              ________      ________      ________      ________      ________
                0.000         0.000         0.000         0.000         0.000


           Derivatives With Respect to NU
              R2            R3
              ________      ________
                0.000         0.000


           Derivatives With Respect to LAMBDA
              STR           OPP           ASP           RES
              ________      ________      ________      ________
 S1             0.000         0.000         0.000         0.000
 S2             0.000         0.000         0.000         0.000
 S3             0.000         0.000         0.000         0.000
 O1             0.000         0.000         0.000         0.000
 O2             0.000         0.000         0.000         0.000
 O3             0.000         0.000         0.000         0.000
 A1             0.000         0.000         0.000         0.000
 A2             0.000         0.000         0.000         0.000
 A3             0.000         0.000         0.000         0.000
 R1             0.000         0.000         0.000         0.000
 R2             0.000         0.000         0.000         0.000
 R3             0.000         0.000         0.000         0.000


           Derivatives With Respect to THETA
              S1            S2            S3            O1            O2
              ________      ________      ________      ________      ________
 S1             0.000
 S2            -0.063         0.000
 S3             0.176        -0.049         0.000
 O1            -0.042        -0.197         0.217         0.000
 O2             0.143         0.249        -0.294        -0.009         0.000
 O3            -0.015        -0.064        -0.022        -0.161        -0.073
 A1            -0.015         0.078        -0.047         0.066         0.019
 A2             0.032        -0.035         0.028        -0.049         0.050
 A3            -0.081         0.028        -0.009         0.077        -0.024
 R1             0.001        -0.027         0.043         0.014         0.015
 R2            -0.122         0.111        -0.048         0.041        -0.123
 R3             0.129        -0.012        -0.090        -0.009        -0.033


           Derivatives With Respect to THETA
              O3            A1            A2            A3            R1
              ________      ________      ________      ________      ________
 O3             0.000
 A1             0.123         0.000
 A2            -0.070         0.019         0.000
 A3             0.154        -0.156         0.024         0.000
 R1             0.080        -0.019         0.011        -0.064         0.000
 R2             0.130         0.020        -0.020         0.001         0.015
 R3            -0.395         0.073        -0.021         0.185         0.004


           Derivatives With Respect to THETA
              R2            R3
              ________      ________
 R2             0.000
 R3            -0.051         0.000


           Derivatives With Respect to ALPHA
              STR           OPP           ASP           RES
              ________      ________      ________      ________
                0.000         0.000         0.000         0.000


           Derivatives With Respect to BETA
              STR           OPP           ASP           RES
              ________      ________      ________      ________
 STR            0.000         0.000         0.000         0.000
 OPP            0.000         0.000         0.000         0.000
 ASP            0.000         0.000         0.000         0.000
 RES            0.000         0.000         0.000         0.000


           Derivatives With Respect to PSI
              STR           OPP           ASP           RES
              ________      ________      ________      ________
 STR            0.000
 OPP            0.000         0.000
 ASP            0.000         0.000         0.000
 RES            0.000         0.000         0.000         0.000


     DERIVATIVES FOR GRAD


           Derivatives With Respect to NU
              S1            S2            S3            O1            O2
              ________      ________      ________      ________      ________
                0.000         0.000         0.000         0.000         0.000


           Derivatives With Respect to NU
              O3            A1            A2            A3            R1
              ________      ________      ________      ________      ________
                0.000         0.000         0.000         0.000         0.000


           Derivatives With Respect to NU
              R2            R3
              ________      ________
                0.000         0.000


           Derivatives With Respect to LAMBDA
              STR           OPP           ASP           RES
              ________      ________      ________      ________
 S1             0.000         0.000         0.000         0.000
 S2             0.000         0.000         0.000         0.000
 S3             0.000         0.000         0.000         0.000
 O1             0.000         0.000         0.000         0.000
 O2             0.000         0.000         0.000         0.000
 O3             0.000         0.000         0.000         0.000
 A1             0.000         0.000         0.000         0.000
 A2             0.000         0.000         0.000         0.000
 A3             0.000         0.000         0.000         0.000
 R1             0.000         0.000         0.000         0.000
 R2             0.000         0.000         0.000         0.000
 R3             0.000         0.000         0.000         0.000


           Derivatives With Respect to THETA
              S1            S2            S3            O1            O2
              ________      ________      ________      ________      ________
 S1             0.000
 S2             0.092         0.000
 S3            -0.229         0.020         0.000
 O1             0.053         0.133         0.001         0.000
 O2             0.104        -0.140         0.103        -0.147         0.000
 O3             0.075        -0.152         0.092        -0.081         0.082
 A1             0.314        -0.165        -0.019        -0.505         0.241
 A2             0.218        -0.150         0.112         0.072         0.002
 A3            -0.584         0.314        -0.061         0.431        -0.256
 R1            -0.148         0.048         0.172        -0.664         0.341
 R2            -0.025        -0.110         0.217         0.129        -0.273
 R3             0.142         0.054        -0.332         0.450        -0.046


           Derivatives With Respect to THETA
              O3            A1            A2            A3            R1
              ________      ________      ________      ________      ________
 O3             0.000
 A1             0.222         0.000
 A2            -0.252        -0.041         0.000
 A3             0.050         0.007         0.041         0.000
 R1             0.303        -0.140         0.127         0.020         0.000
 R2            -0.023         0.169        -0.305         0.191        -0.001
 R3            -0.236        -0.020         0.151        -0.181        -0.021


           Derivatives With Respect to THETA
              R2            R3
              ________      ________
 R2             0.000
 R3             0.021         0.000


           Derivatives With Respect to ALPHA
              STR           OPP           ASP           RES
              ________      ________      ________      ________
                0.000         0.000         0.000         0.000


           Derivatives With Respect to BETA
              STR           OPP           ASP           RES
              ________      ________      ________      ________
 STR            0.000         0.000         0.000         0.000
 OPP            0.000         0.000         0.000         0.000
 ASP            0.000         0.000         0.000         0.000
 RES            0.000         0.000         0.000         0.000


           Derivatives With Respect to PSI
              STR           OPP           ASP           RES
              ________      ________      ________      ________
 STR            0.000
 OPP            0.000         0.000
 ASP            0.000         0.000         0.000
 RES            0.000         0.000         0.000         0.000


TECHNICAL 4 OUTPUT


     ESTIMATES DERIVED FROM THE MODEL FOR UG


           ESTIMATED MEANS FOR THE LATENT VARIABLES
              STR           OPP           ASP           RES
              ________      ________      ________      ________
                0.000         0.000         0.000         0.000


           S.E. FOR ESTIMATED MEANS FOR THE LATENT VARIABLES
              STR           OPP           ASP           RES
              ________      ________      ________      ________
                0.000         0.000         0.000         0.000


           EST./S.E. FOR ESTIMATED MEANS FOR THE LATENT VARIABLES
              STR           OPP           ASP           RES
              ________      ________      ________      ________
                0.000         0.000         0.000         0.000


           TWO-TAILED P-VALUE FOR ESTIMATED MEANS FOR THE LATENT VARIABLES
              STR           OPP           ASP           RES
              ________      ________      ________      ________
                1.000         1.000         1.000         1.000


           ESTIMATED COVARIANCE MATRIX FOR THE LATENT VARIABLES
              STR           OPP           ASP           RES
              ________      ________      ________      ________
 STR            1.000
 OPP            0.445         1.000
 ASP            0.341         0.404         1.000
 RES            0.461         0.376         0.277         1.000


           S.E. FOR ESTIMATED COVARIANCE MATRIX FOR THE LATENT VARIABLES
              STR           OPP           ASP           RES
              ________      ________      ________      ________
 STR            0.000
 OPP            0.172         0.000
 ASP            0.156         0.285         0.000
 RES            0.765         0.389         0.484         0.000


           EST./S.E. FOR ESTIMATED COVARIANCE MATRIX FOR THE LATENT VARIABLES
              STR           OPP           ASP           RES
              ________      ________      ________      ________
 STR      ***********
 OPP            2.585   ***********
 ASP            2.184         1.417   ***********
 RES            0.603         0.968         0.572   ***********


           TWO-TAILED P-VALUE FOR ESTIMATED COVARIANCE MATRIX FOR THE LATENT VARIABLES
              STR           OPP           ASP           RES
              ________      ________      ________      ________
 STR            0.000
 OPP            0.010         0.000
 ASP            0.029         0.157         0.000
 RES            0.547         0.333         0.568         0.000


           ESTIMATED CORRELATION MATRIX FOR THE LATENT VARIABLES
              STR           OPP           ASP           RES
              ________      ________      ________      ________
 STR            1.000
 OPP            0.445         1.000
 ASP            0.341         0.404         1.000
 RES            0.461         0.376         0.277         1.000


           S.E. FOR ESTIMATED CORRELATION MATRIX FOR THE LATENT VARIABLES
              STR           OPP           ASP           RES
              ________      ________      ________      ________
 STR            0.000
 OPP            0.172         0.000
 ASP            0.156         0.285         0.000
 RES            0.765         0.389         0.484         0.000


           EST./S.E. FOR ESTIMATED CORRELATION MATRIX FOR THE LATENT VARIABLES
              STR           OPP           ASP           RES
              ________      ________      ________      ________
 STR          999.000
 OPP            2.585       999.000
 ASP            2.184         1.417       999.000
 RES            0.603         0.968         0.572       999.000


           TWO-TAILED P-VALUE FOR ESTIMATED CORRELATION MATRIX FOR THE LATENT VARIABLES
              STR           OPP           ASP           RES
              ________      ________      ________      ________
 STR            0.000
 OPP            0.010         0.000
 ASP            0.029         0.157         0.000
 RES            0.547         0.333         0.568         0.000


     ESTIMATES DERIVED FROM THE MODEL FOR GRAD


           ESTIMATED MEANS FOR THE LATENT VARIABLES
              STR           OPP           ASP           RES
              ________      ________      ________      ________
                0.000         0.000         0.000         0.000


           S.E. FOR ESTIMATED MEANS FOR THE LATENT VARIABLES
              STR           OPP           ASP           RES
              ________      ________      ________      ________
                0.000         0.000         0.000         0.000


           EST./S.E. FOR ESTIMATED MEANS FOR THE LATENT VARIABLES
              STR           OPP           ASP           RES
              ________      ________      ________      ________
                0.000         0.000         0.000         0.000


           TWO-TAILED P-VALUE FOR ESTIMATED MEANS FOR THE LATENT VARIABLES
              STR           OPP           ASP           RES
              ________      ________      ________      ________
                1.000         1.000         1.000         1.000


           ESTIMATED COVARIANCE MATRIX FOR THE LATENT VARIABLES
              STR           OPP           ASP           RES
              ________      ________      ________      ________
 STR            1.000
 OPP            0.478         1.000
 ASP            0.427         0.396         1.000
 RES            0.465         0.431         0.109         1.000


           S.E. FOR ESTIMATED COVARIANCE MATRIX FOR THE LATENT VARIABLES
              STR           OPP           ASP           RES
              ________      ________      ________      ________
 STR            0.000
 OPP            0.105         0.000
 ASP            0.090         0.096         0.000
 RES            0.098         0.104         0.104         0.000


           EST./S.E. FOR ESTIMATED COVARIANCE MATRIX FOR THE LATENT VARIABLES
              STR           OPP           ASP           RES
              ________      ________      ________      ________
 STR      ***********
 OPP            4.546   ***********
 ASP            4.757         4.129   ***********
 RES            4.753         4.139         1.048   ***********


           TWO-TAILED P-VALUE FOR ESTIMATED COVARIANCE MATRIX FOR THE LATENT VARIABLES
              STR           OPP           ASP           RES
              ________      ________      ________      ________
 STR            0.000
 OPP            0.000         0.000
 ASP            0.000         0.000         0.000
 RES            0.000         0.000         0.294         0.000


           ESTIMATED CORRELATION MATRIX FOR THE LATENT VARIABLES
              STR           OPP           ASP           RES
              ________      ________      ________      ________
 STR            1.000
 OPP            0.478         1.000
 ASP            0.427         0.396         1.000
 RES            0.465         0.431         0.109         1.000


           S.E. FOR ESTIMATED CORRELATION MATRIX FOR THE LATENT VARIABLES
              STR           OPP           ASP           RES
              ________      ________      ________      ________
 STR            0.000
 OPP            0.105         0.000
 ASP            0.090         0.096         0.000
 RES            0.098         0.104         0.104         0.000


           EST./S.E. FOR ESTIMATED CORRELATION MATRIX FOR THE LATENT VARIABLES
              STR           OPP           ASP           RES
              ________      ________      ________      ________
 STR          999.000
 OPP            4.546       999.000
 ASP            4.757         4.129       999.000
 RES            4.753         4.139         1.048       999.000


           TWO-TAILED P-VALUE FOR ESTIMATED CORRELATION MATRIX FOR THE LATENT VARIABLES
              STR           OPP           ASP           RES
              ________      ________      ________      ________
 STR            0.000
 OPP            0.000         0.000
 ASP            0.000         0.000         0.000
 RES            0.000         0.000         0.294         0.000


DIAGRAM INFORMATION

  Use View Diagram under the Diagram menu in the Mplus Editor to view the diagram.
  If running Mplus from the Mplus Diagrammer, the diagram opens automatically.

  Diagram output
    g:\my drive\matt&jackie shared folder\publishing\soar development paper_frontiers\revision\resubmission\supplementar

     Beginning Time:  10:37:41
        Ending Time:  10:37:43
       Elapsed Time:  00:00:02


MUTHEN & MUTHEN
3463 Stoner Ave.
Los Angeles, CA  90066

Tel: (310) 391-9971
Fax: (310) 391-8971
Web: www.StatModel.com
Support: Support@StatModel.com

Copyright (c) 1998-2021 Muthen & Muthen
