# Supplementary material for: Measuring Strengths, Opportunities, Aspirations, and Results: Psychometric Properties of the 12-Item SOAR Scale
Source: Front Psychol. 2022 Apr 8;13:854406. doi: 10.3389/fpsyg.2022.854406 (PMC9028961; doi:10.3389/fpsyg.2022.854406)
Supplement: Supplementary file 1 [file Data_Sheet_1.zip › Supplementary Material/5. MEASUREMENT INVARIANCE MODEL 4/Ed/Model 2 - Weak - ESEM.inp]

!MODEL2 DO NOT REMOVE THIS COMMENT

DATA:
file is Mplus.txt;


VARIABLE:
Names are
Gender Age Ed S1 S2 S3 O1 O2 O3 A1 A2 A3 R1 R2 R3;

USEVARIABLES ARE
S1
S2
S3
O1
O2
O3
A1
A2
A3
R1
R2
R3
;

!MISSING ARE ALL (-999); ! CHECK YOUR MISSING FLAG

GROUPING IS ED (1 = UG 2 = GRAD);

ANALYSIS:
ESTIMATOR=MLR;
ROTATION=TARGET;
!!DO NOT use or change the criteria below if you are not 100% sure what you are doing
!iterations = 10000;
!h1iterations = 10000;
!convergence = .0001; !If your model doesn't converge start at .0001, .0005, .001., .005 etc.
!h1convergence = .0001; !Same here, start with .0001 up. Change both lines to the same value.

MODEL:

! Factor loadings
STR BY
S1-S3
O1-O3~0
A1-A3~0
R1-R3~0 (*1);

OPP BY
O1-O3
S1-S3~0
A1-A3~0
R1-R3~0 (*1);

ASP BY
A1-A3
S1-S3~0
O1-O3~0
R1-R3~0 (*1);

RES BY
R1-R3
S1-S3~0
O1-O3~0
A1-A3~0 (*1);

! Factor variances
STR@1;
OPP@1;
ASP@1;
RES@1;

! Factor means
[STR@0];
[OPP@0];
[ASP@0];
[RES@0];

! Item intercepts
[S1];
[S2];
[S3];
[O1];
[O2];
[O3];
[A1];
[A2];
[A3];
[R1];
[R2];
[R3];

! Item uniquenesses
S1;
S2;
S3;
O1;
O2;
O3;
A1;
A2;
A3;
R1;
R2;
R3;

MODEL GRAD:

! Factor variances
STR*;
OPP*;
ASP*;
RES*;

! Factor means
[STR@0];
[OPP@0];
[ASP@0];
[RES@0];

! Item intercepts
[S1];
[S2];
[S3];
[O1];
[O2];
[O3];
[A1];
[A2];
[A3];
[R1];
[R2];
[R3];

! Item uniquenesses
S1;
S2;
S3;
O1;
O2;
O3;
A1;
A2;
A3;
R1;
R2;
R3;


OUTPUT:
SAMPSTAT STANDARDIZED STDYX TECH1 TECH2 TECH4 MOD(1.0) SVALUES;
