# Supplementary material for: Measuring Strengths, Opportunities, Aspirations, and Results: Psychometric Properties of the 12-Item SOAR Scale
Source: Front Psychol. 2022 Apr 8;13:854406. doi: 10.3389/fpsyg.2022.854406 (PMC9028961; doi:10.3389/fpsyg.2022.854406)
Supplement: Supplementary file 1 [file Data_Sheet_1.zip › Supplementary Material/5. MEASUREMENT INVARIANCE MODEL 4/Ed/model 2 - weak - esem.out]

Mplus VERSION 8.6
MUTHEN & MUTHEN
03/02/2022  10:40 AM

INPUT INSTRUCTIONS

  !MODEL2 DO NOT REMOVE THIS COMMENT

  DATA:
  file is Mplus.txt;


  VARIABLE:
  Names are
  Gender Age Ed S1 S2 S3 O1 O2 O3 A1 A2 A3 R1 R2 R3;

  USEVARIABLES ARE
  S1
  S2
  S3
  O1
  O2
  O3
  A1
  A2
  A3
  R1
  R2
  R3
  ;

  !MISSING ARE ALL (-999); ! CHECK YOUR MISSING FLAG

  GROUPING IS ED (1 = UG 2 = GRAD);

  ANALYSIS:
  ESTIMATOR=MLR;
  ROTATION=TARGET;
  !!DO NOT use or change the criteria below if you are not 100% sure what you are doing
  !iterations = 10000;
  !h1iterations = 10000;
  !convergence = .0001; !If your model doesn't converge start at .0001, .0005, .001., .005 e
  !h1convergence = .0001; !Same here, start with .0001 up. Change both lines to the same val

  MODEL:

  ! Factor loadings
  STR BY
  S1-S3
  O1-O3~0
  A1-A3~0
  R1-R3~0 (*1);

  OPP BY
  O1-O3
  S1-S3~0
  A1-A3~0
  R1-R3~0 (*1);

  ASP BY
  A1-A3
  S1-S3~0
  O1-O3~0
  R1-R3~0 (*1);

  RES BY
  R1-R3
  S1-S3~0
  O1-O3~0
  A1-A3~0 (*1);

  ! Factor variances
  STR@1;
  OPP@1;
  ASP@1;
  RES@1;

  ! Factor means
  [STR@0];
  [OPP@0];
  [ASP@0];
  [RES@0];

  ! Item intercepts
  [S1];
  [S2];
  [S3];
  [O1];
  [O2];
  [O3];
  [A1];
  [A2];
  [A3];
  [R1];
  [R2];
  [R3];

  ! Item uniquenesses
  S1;
  S2;
  S3;
  O1;
  O2;
  O3;
  A1;
  A2;
  A3;
  R1;
  R2;
  R3;

  MODEL GRAD:

  ! Factor variances
  STR*;
  OPP*;
  ASP*;
  RES*;

  ! Factor means
  [STR@0];
  [OPP@0];
  [ASP@0];
  [RES@0];

  ! Item intercepts
  [S1];
  [S2];
  [S3];
  [O1];
  [O2];
  [O3];
  [A1];
  [A2];
  [A3];
  [R1];
  [R2];
  [R3];

  ! Item uniquenesses
  S1;
  S2;
  S3;
  O1;
  O2;
  O3;
  A1;
  A2;
  A3;
  R1;
  R2;
  R3;


  OUTPUT:
  SAMPSTAT STANDARDIZED STDYX TECH1 TECH2 TECH4 MOD(1.0) SVALUES;


*** WARNING
  Input line exceeded 90 characters. Some input may be truncated.
  !convergence = .0001; !If your model doesn't converge start at .0001, .0005, .001., .005 et
*** WARNING
  Input line exceeded 90 characters. Some input may be truncated.
  !h1convergence = .0001; !Same here, start with .0001 up. Change both lines to the same valu
   2 WARNING(S) FOUND IN THE INPUT INSTRUCTIONS


SUMMARY OF ANALYSIS

Number of groups                                                 2
Number of observations
   Group UG                                                     67
   Group GRAD                                                  218
   Total sample size                                           285

Number of dependent variables                                   12
Number of independent variables                                  0
Number of continuous latent variables                            4

Observed dependent variables

  Continuous
   S1          S2          S3          O1          O2          O3
   A1          A2          A3          R1          R2          R3

Continuous latent variables

  EFA factors
  *1:   STR         OPP         ASP         RES

Variables with special functions

  Grouping variable     ED

Estimator                                                      MLR
Rotation                                                    TARGET
Row standardization                                     COVARIANCE
Type of rotation                                           OBLIQUE
Information matrix                                        OBSERVED
Maximum number of iterations                                  1000
Convergence criterion                                    0.500D-04
Maximum number of steepest descent iterations                   20
Optimization Specifications for the Exploratory Factor Analysis
Rotation Algorithm
  Number of random starts                                       30
  Maximum number of iterations                             1000000
  Derivative convergence criterion                       0.100D-04

Input data file(s)
  Mplus.txt

Input data format  FREE


SAMPLE STATISTICS


     SAMPLE STATISTICS FOR UG


           Means
              S1            S2            S3            O1            O2
              ________      ________      ________      ________      ________
                4.075         3.731         3.970         3.940         4.149


           Means
              O3            A1            A2            A3            R1
              ________      ________      ________      ________      ________
                4.045         3.642         3.493         3.791         4.104


           Means
              R2            R3
              ________      ________
                3.851         4.045


           Covariances
              S1            S2            S3            O1            O2
              ________      ________      ________      ________      ________
 S1             0.308
 S2             0.214         0.435
 S3             0.166         0.231         0.298
 O1             0.169         0.148         0.088         0.444
 O2             0.123         0.070         0.124         0.173         0.366
 O3             0.146         0.117         0.106         0.212         0.157
 A1             0.176         0.098         0.139         0.247         0.188
 A2             0.098         0.058         0.119         0.194         0.135
 A3             0.299         0.242         0.233         0.301         0.270
 R1             0.171         0.177         0.123         0.170         0.164
 R2             0.160         0.154         0.160         0.081         0.127
 R3             0.071         0.087         0.076         0.092         0.083


           Covariances
              O3            A1            A2            A3            R1
              ________      ________      ________      ________      ________
 O3             0.311
 A1             0.225         0.767
 A2             0.217         0.550         0.728
 A3             0.263         0.552         0.491         1.001
 R1             0.160         0.127         0.113         0.276         0.392
 R2             0.066         0.126         0.193         0.223         0.225
 R3             0.132         0.091         0.127         0.099         0.204


           Covariances
              R2            R3
              ________      ________
 R2             0.545
 R3             0.111         0.282


           Correlations
              S1            S2            S3            O1            O2
              ________      ________      ________      ________      ________
 S1             1.000
 S2             0.585         1.000
 S3             0.550         0.641         1.000
 O1             0.456         0.337         0.241         1.000
 O2             0.367         0.175         0.375         0.429         1.000
 O3             0.471         0.316         0.348         0.569         0.467
 A1             0.362         0.169         0.290         0.424         0.354
 A2             0.206         0.103         0.256         0.341         0.263
 A3             0.539         0.367         0.426         0.451         0.446
 R1             0.493         0.429         0.359         0.408         0.432
 R2             0.392         0.316         0.397         0.164         0.284
 R3             0.242         0.248         0.262         0.261         0.258


           Correlations
              O3            A1            A2            A3            R1
              ________      ________      ________      ________      ________
 O3             1.000
 A1             0.460         1.000
 A2             0.455         0.736         1.000
 A3             0.471         0.630         0.575         1.000
 R1             0.456         0.232         0.211         0.440         1.000
 R2             0.161         0.194         0.306         0.301         0.486
 R3             0.447         0.195         0.281         0.186         0.615


           Correlations
              R2            R3
              ________      ________
 R2             1.000
 R3             0.284         1.000


     SAMPLE STATISTICS FOR GRAD


           Means
              S1            S2            S3            O1            O2
              ________      ________      ________      ________      ________
                4.216         3.789         4.170         4.142         4.275


           Means
              O3            A1            A2            A3            R1
              ________      ________      ________      ________      ________
                4.133         3.688         3.624         4.046         4.174


           Means
              R2            R3
              ________      ________
                3.862         4.174


           Covariances
              S1            S2            S3            O1            O2
              ________      ________      ________      ________      ________
 S1             0.398
 S2             0.224         0.506
 S3             0.188         0.215         0.315
 O1             0.144         0.117         0.141         0.379
 O2             0.106         0.099         0.105         0.172         0.337
 O3             0.146         0.115         0.133         0.233         0.184
 A1             0.159         0.182         0.085         0.132         0.077
 A2             0.177         0.200         0.096         0.131         0.104
 A3             0.219         0.129         0.089         0.127         0.143
 R1             0.123         0.142         0.122         0.145         0.094
 R2             0.112         0.168         0.111         0.070         0.111
 R3             0.105         0.119         0.126         0.140         0.140


           Covariances
              O3            A1            A2            A3            R1
              ________      ________      ________      ________      ________
 O3             0.400
 A1             0.138         0.554
 A2             0.178         0.419         0.666
 A3             0.196         0.404         0.426         0.732
 R1             0.105         0.054         0.052         0.061         0.447
 R2             0.069         0.003         0.063        -0.017         0.263
 R3             0.156         0.041         0.047         0.075         0.314


           Covariances
              R2            R3
              ________      ________
 R2             0.706
 R3             0.290         0.456


           Correlations
              S1            S2            S3            O1            O2
              ________      ________      ________      ________      ________
 S1             1.000
 S2             0.500         1.000
 S3             0.531         0.538         1.000
 O1             0.370         0.268         0.408         1.000
 O2             0.289         0.241         0.321         0.481         1.000
 O3             0.365         0.256         0.376         0.600         0.500
 A1             0.338         0.344         0.204         0.287         0.177
 A2             0.344         0.345         0.209         0.262         0.219
 A3             0.406         0.212         0.184         0.240         0.289
 R1             0.291         0.299         0.325         0.352         0.243
 R2             0.212         0.281         0.234         0.135         0.228
 R3             0.245         0.249         0.333         0.338         0.357


           Correlations
              O3            A1            A2            A3            R1
              ________      ________      ________      ________      ________
 O3             1.000
 A1             0.293         1.000
 A2             0.346         0.690         1.000
 A3             0.362         0.635         0.610         1.000
 R1             0.249         0.109         0.095         0.106         1.000
 R2             0.129         0.005         0.092        -0.023         0.468
 R3             0.365         0.081         0.086         0.129         0.695


           Correlations
              R2            R3
              ________      ________
 R2             1.000
 R3             0.511         1.000


UNIVARIATE SAMPLE STATISTICS


     UNIVARIATE HIGHER-ORDER MOMENT DESCRIPTIVE STATISTICS FOR UG

         Variable/         Mean/     Skewness/   Minimum/ % with                Percentiles
        Sample Size      Variance    Kurtosis    Maximum  Min/Max      20%/60%    40%/80%    Median

     S1                    4.075       0.031       3.000   11.94%       4.000      4.000      4.000
              67.000       0.308       0.181       5.000   19.40%       4.000      4.000
     S2                    3.731      -0.270       2.000    2.99%       3.000      4.000      4.000
              67.000       0.435       0.107       5.000    8.96%       4.000      4.000
     S3                    3.970      -0.020       3.000   16.42%       4.000      4.000      4.000
              67.000       0.298       0.348       5.000   13.43%       4.000      4.000
     O1                    3.940      -0.840       2.000    4.48%       4.000      4.000      4.000
              67.000       0.444       1.643       5.000   14.93%       4.000      4.000
     O2                    4.149      -0.486       2.000    1.49%       4.000      4.000      4.000
              67.000       0.366       1.349       5.000   25.37%       4.000      5.000
     O3                    4.045       0.016       3.000   13.43%       4.000      4.000      4.000
              67.000       0.311       0.188       5.000   17.91%       4.000      4.000
     A1                    3.642      -0.437       2.000   13.43%       3.000      4.000      4.000
              67.000       0.767      -0.487       5.000   13.43%       4.000      4.000
     A2                    3.493      -0.698       1.000    1.49%       3.000      3.000      4.000
              67.000       0.728       0.026       5.000    5.97%       4.000      4.000
     A3                    3.791      -0.467       2.000   14.93%       3.000      4.000      4.000
              67.000       1.001      -0.824       5.000   26.87%       4.000      5.000
     R1                    4.104      -0.080       3.000   14.93%       4.000      4.000      4.000
              67.000       0.392      -0.493       5.000   25.37%       4.000      5.000
     R2                    3.851      -0.647       2.000    5.97%       3.000      4.000      4.000
              67.000       0.545       0.553       5.000   14.93%       4.000      4.000
     R3                    4.045       0.046       3.000   11.94%       4.000      4.000      4.000
              67.000       0.282       0.518       5.000   16.42%       4.000      4.000


     UNIVARIATE HIGHER-ORDER MOMENT DESCRIPTIVE STATISTICS FOR GRAD

         Variable/         Mean/     Skewness/   Minimum/ % with                Percentiles
        Sample Size      Variance    Kurtosis    Maximum  Min/Max      20%/60%    40%/80%    Median

     S1                    4.216      -0.536       2.000    1.38%       4.000      4.000      4.000
             218.000       0.398       0.861       5.000   31.65%       4.000      5.000
     S2                    3.789      -0.665       2.000    5.96%       3.000      4.000      4.000
             218.000       0.506       0.622       5.000   11.01%       4.000      4.000
     S3                    4.170      -0.287       2.000    0.92%       4.000      4.000      4.000
             218.000       0.315       1.360       5.000   24.77%       4.000      5.000
     O1                    4.142      -0.450       2.000    1.38%       4.000      4.000      4.000
             218.000       0.379       1.023       5.000   25.69%       4.000      5.000
     O2                    4.275      -0.263       2.000    0.46%       4.000      4.000      4.000
             218.000       0.337       0.218       5.000   33.94%       4.000      5.000
     O3                    4.133      -0.659       2.000    2.29%       4.000      4.000      4.000
             218.000       0.400       1.622       5.000   25.23%       4.000      5.000
     A1                    3.688      -0.627       2.000    8.26%       3.000      4.000      4.000
             218.000       0.554       0.214       5.000    8.72%       4.000      4.000
     A2                    3.624      -0.630       1.000    0.46%       3.000      4.000      4.000
             218.000       0.666       0.064       5.000    9.17%       4.000      4.000
     A3                    4.046      -0.747       2.000    6.88%       3.000      4.000      4.000
             218.000       0.732       0.055       5.000   32.11%       4.000      5.000
     R1                    4.174      -0.769       2.000    2.75%       4.000      4.000      4.000
             218.000       0.447       1.436       5.000   29.82%       4.000      5.000
     R2                    3.862      -0.711       2.000    9.63%       3.000      4.000      4.000
             218.000       0.706       0.148       5.000   19.72%       4.000      4.000
     R3                    4.174      -0.673       2.000    2.29%       4.000      4.000      4.000
             218.000       0.456       0.955       5.000   30.73%       4.000      5.000


THE MODEL ESTIMATION TERMINATED NORMALLY


MODEL FIT INFORMATION

Number of Free Parameters                      100

Loglikelihood

          H0 Value                       -2873.059
          H0 Scaling Correction Factor      1.2139
            for MLR
          H1 Value                       -2808.576
          H1 Scaling Correction Factor      1.1310
            for MLR

Information Criteria

          Akaike (AIC)                    5946.118
          Bayesian (BIC)                  6311.366
          Sample-Size Adjusted BIC        5994.260
            (n* = (n + 2) / 24)

Chi-Square Test of Model Fit

          Value                            125.531*
          Degrees of Freedom                    80
          P-Value                           0.0009
          Scaling Correction Factor         1.0274
            for MLR

Chi-Square Contribution From Each Group

          UG                                70.378
          GRAD                              55.153

*   The chi-square value for MLM, MLMV, MLR, ULSMV, WLSM and WLSMV cannot be used
    for chi-square difference testing in the regular way.  MLM, MLR and WLSM
    chi-square difference testing is described on the Mplus website.  MLMV, WLSMV,
    and ULSMV difference testing is done using the DIFFTEST option.

RMSEA (Root Mean Square Error Of Approximation)

          Estimate                           0.063
          90 Percent C.I.                    0.041  0.084
          Probability RMSEA <= .05           0.152

CFI/TLI

          CFI                                0.961
          TLI                                0.936

Chi-Square Test of Model Fit for the Baseline Model

          Value                           1311.446
          Degrees of Freedom                   132
          P-Value                           0.0000

SRMR (Standardized Root Mean Square Residual)

          Value                              0.064


MODEL RESULTS

                                                    Two-Tailed
                    Estimate       S.E.  Est./S.E.    P-Value

Group UG

 STR      BY
    S1                 0.374      0.067      5.611      0.000
    S2                 0.551      0.085      6.478      0.000
    S3                 0.391      0.073      5.385      0.000
    O1                 0.071      0.042      1.702      0.089
    O2                 0.030      0.042      0.712      0.476
    O3                 0.012      0.035      0.338      0.735
    A1                 0.000      0.040      0.006      0.995
    A2                -0.014      0.050     -0.279      0.780
    A3                 0.018      0.062      0.285      0.776
    R1                 0.019      0.052      0.367      0.714
    R2                 0.101      0.064      1.589      0.112
    R3                -0.106      0.046     -2.302      0.021

 OPP      BY
    O1                 0.357      0.084      4.258      0.000
    O2                 0.283      0.058      4.841      0.000
    O3                 0.429      0.072      5.945      0.000
    S1                 0.078      0.044      1.789      0.074
    S2                -0.060      0.041     -1.459      0.145
    S3                 0.090      0.039      2.306      0.021
    A1                -0.042      0.038     -1.084      0.278
    A2                -0.013      0.040     -0.315      0.753
    A3                 0.077      0.049      1.565      0.118
    R1                 0.014      0.044      0.314      0.753
    R2                -0.105      0.047     -2.238      0.025
    R3                 0.086      0.037      2.323      0.020

 ASP      BY
    A1                 0.752      0.099      7.575      0.000
    A2                 0.744      0.083      8.954      0.000
    A3                 0.674      0.090      7.478      0.000
    S1                 0.064      0.042      1.537      0.124
    S2                 0.021      0.034      0.609      0.542
    S3                -0.071      0.039     -1.820      0.069
    O1                 0.020      0.048      0.417      0.677
    O2                 0.012      0.036      0.327      0.743
    O3                 0.050      0.040      1.238      0.216
    R1                 0.009      0.034      0.269      0.788
    R2                 0.000      0.045     -0.002      0.998
    R3                -0.006      0.035     -0.176      0.860

 RES      BY
    R1                 0.417      0.091      4.577      0.000
    R2                 0.395      0.074      5.310      0.000
    R3                 0.459      0.061      7.470      0.000
    S1                -0.006      0.029     -0.203      0.839
    S2                 0.021      0.027      0.791      0.429
    S3                 0.011      0.033      0.341      0.733
    O1                 0.023      0.039      0.587      0.557
    O2                 0.054      0.030      1.815      0.070
    O3                 0.008      0.034      0.237      0.813
    A1                 0.000      0.024      0.004      0.997
    A2                 0.009      0.028      0.330      0.741
    A3                -0.004      0.035     -0.113      0.910

 OPP      WITH
    STR                0.476      0.123      3.879      0.000

 ASP      WITH
    STR                0.386      0.132      2.924      0.003
    OPP                0.649      0.124      5.240      0.000

 RES      WITH
    STR                0.595      0.168      3.533      0.000
    OPP                0.584      0.127      4.608      0.000
    ASP                0.395      0.131      3.009      0.003

 Means
    STR                0.000      0.000    999.000    999.000
    OPP                0.000      0.000    999.000    999.000
    ASP                0.000      0.000    999.000    999.000
    RES                0.000      0.000    999.000    999.000

 Intercepts
    S1                 4.075      0.068     60.110      0.000
    S2                 3.731      0.081     46.293      0.000
    S3                 3.970      0.067     59.568      0.000
    O1                 3.940      0.081     48.393      0.000
    O2                 4.149      0.074     56.156      0.000
    O3                 4.045      0.068     59.327      0.000
    A1                 3.642      0.107     34.033      0.000
    A2                 3.493      0.104     33.515      0.000
    A3                 3.791      0.122     31.014      0.000
    R1                 4.104      0.076     53.655      0.000
    R2                 3.851      0.090     42.700      0.000
    R3                 4.045      0.065     62.393      0.000

 Variances
    STR                1.000      0.000    999.000    999.000
    OPP                1.000      0.000    999.000    999.000
    ASP                1.000      0.000    999.000    999.000
    RES                1.000      0.000    999.000    999.000

 Residual Variances
    S1                 0.121      0.031      3.925      0.000
    S2                 0.146      0.046      3.182      0.001
    S3                 0.134      0.038      3.560      0.000
    O1                 0.246      0.047      5.222      0.000
    O2                 0.237      0.047      5.060      0.000
    O3                 0.093      0.037      2.482      0.013
    A1                 0.191      0.063      3.039      0.002
    A2                 0.239      0.093      2.561      0.010
    A3                 0.437      0.122      3.587      0.000
    R1                 0.139      0.046      2.995      0.003
    R2                 0.371      0.108      3.440      0.001
    R3                 0.119      0.045      2.632      0.008

Group GRAD

 STR      BY
    S1                 0.374      0.067      5.611      0.000
    S2                 0.551      0.085      6.478      0.000
    S3                 0.391      0.073      5.385      0.000
    O1                 0.071      0.042      1.702      0.089
    O2                 0.030      0.042      0.712      0.476
    O3                 0.012      0.035      0.338      0.735
    A1                 0.000      0.040      0.006      0.995
    A2                -0.014      0.050     -0.279      0.780
    A3                 0.018      0.062      0.285      0.776
    R1                 0.019      0.052      0.367      0.714
    R2                 0.101      0.064      1.589      0.112
    R3                -0.106      0.046     -2.302      0.021

 OPP      BY
    O1                 0.357      0.084      4.258      0.000
    O2                 0.283      0.058      4.841      0.000
    O3                 0.429      0.072      5.945      0.000
    S1                 0.078      0.044      1.789      0.074
    S2                -0.060      0.041     -1.459      0.145
    S3                 0.090      0.039      2.306      0.021
    A1                -0.042      0.038     -1.084      0.278
    A2                -0.013      0.040     -0.315      0.753
    A3                 0.077      0.049      1.565      0.118
    R1                 0.014      0.044      0.314      0.753
    R2                -0.105      0.047     -2.238      0.025
    R3                 0.086      0.037      2.323      0.020

 ASP      BY
    A1                 0.752      0.099      7.575      0.000
    A2                 0.744      0.083      8.954      0.000
    A3                 0.674      0.090      7.478      0.000
    S1                 0.064      0.042      1.537      0.124
    S2                 0.021      0.034      0.609      0.542
    S3                -0.071      0.039     -1.820      0.069
    O1                 0.020      0.048      0.417      0.677
    O2                 0.012      0.036      0.327      0.743
    O3                 0.050      0.040      1.238      0.216
    R1                 0.009      0.034      0.269      0.788
    R2                 0.000      0.045     -0.002      0.998
    R3                -0.006      0.035     -0.176      0.860

 RES      BY
    R1                 0.417      0.091      4.577      0.000
    R2                 0.395      0.074      5.310      0.000
    R3                 0.459      0.061      7.470      0.000
    S1                -0.006      0.029     -0.203      0.839
    S2                 0.021      0.027      0.791      0.429
    S3                 0.011      0.033      0.341      0.733
    O1                 0.023      0.039      0.587      0.557
    O2                 0.054      0.030      1.815      0.070
    O3                 0.008      0.034      0.237      0.813
    A1                 0.000      0.024      0.004      0.997
    A2                 0.009      0.028      0.330      0.741
    A3                -0.004      0.035     -0.113      0.910

 OPP      WITH
    STR                0.471      0.188      2.499      0.012

 ASP      WITH
    STR                0.408      0.125      3.276      0.001
    OPP                0.406      0.143      2.836      0.005

 RES      WITH
    STR                0.594      0.208      2.857      0.004
    OPP                0.555      0.238      2.327      0.020
    ASP                0.153      0.129      1.184      0.236

 Means
    STR                0.000      0.000    999.000    999.000
    OPP                0.000      0.000    999.000    999.000
    ASP                0.000      0.000    999.000    999.000
    RES                0.000      0.000    999.000    999.000

 Intercepts
    S1                 4.216      0.043     98.602      0.000
    S2                 3.789      0.048     78.651      0.000
    S3                 4.170      0.038    109.653      0.000
    O1                 4.142      0.042     99.362      0.000
    O2                 4.275      0.039    108.721      0.000
    O3                 4.133      0.043     96.518      0.000
    A1                 3.688      0.050     73.155      0.000
    A2                 3.624      0.055     65.571      0.000
    A3                 4.046      0.058     69.828      0.000
    R1                 4.174      0.045     92.218      0.000
    R2                 3.862      0.057     67.879      0.000
    R3                 4.174      0.046     91.285      0.000

 Variances
    STR                0.970      0.290      3.342      0.001
    OPP                1.276      0.395      3.227      0.001
    ASP                0.786      0.192      4.088      0.000
    RES                1.647      0.516      3.190      0.001

 Residual Variances
    S1                 0.197      0.028      6.942      0.000
    S2                 0.213      0.043      4.890      0.000
    S3                 0.137      0.023      5.830      0.000
    O1                 0.172      0.036      4.722      0.000
    O2                 0.203      0.025      8.106      0.000
    O3                 0.133      0.042      3.154      0.002
    A1                 0.145      0.031      4.686      0.000
    A2                 0.230      0.048      4.832      0.000
    A3                 0.321      0.041      7.746      0.000
    R1                 0.162      0.040      4.095      0.000
    R2                 0.436      0.056      7.796      0.000
    R3                 0.101      0.046      2.199      0.028


QUALITY OF NUMERICAL RESULTS

     Condition Number for the Information Matrix              0.185E-03
       (ratio of smallest to largest eigenvalue)


STANDARDIZED MODEL RESULTS


STDYX Standardization

                                                    Two-Tailed
                    Estimate       S.E.  Est./S.E.    P-Value

Group UG

 STR      BY
    S1                 0.660      0.101      6.559      0.000
    S2                 0.829      0.096      8.596      0.000
    S3                 0.703      0.111      6.332      0.000
    O1                 0.109      0.067      1.632      0.103
    O2                 0.050      0.070      0.711      0.477
    O3                 0.021      0.063      0.340      0.734
    A1                 0.000      0.047      0.006      0.995
    A2                -0.016      0.057     -0.277      0.781
    A3                 0.018      0.063      0.283      0.777
    R1                 0.033      0.091      0.365      0.715
    R2                 0.138      0.083      1.655      0.098
    R3                -0.186      0.085     -2.176      0.030

 OPP      BY
    O1                 0.547      0.111      4.920      0.000
    O2                 0.475      0.084      5.655      0.000
    O3                 0.762      0.118      6.471      0.000
    S1                 0.138      0.078      1.774      0.076
    S2                -0.090      0.063     -1.439      0.150
    S3                 0.162      0.071      2.267      0.023
    A1                -0.049      0.045     -1.096      0.273
    A2                -0.014      0.045     -0.314      0.754
    A3                 0.078      0.050      1.561      0.119
    R1                 0.024      0.077      0.313      0.754
    R2                -0.143      0.067     -2.130      0.033
    R3                 0.150      0.063      2.364      0.018

 ASP      BY
    A1                 0.887      0.073     12.141      0.000
    A2                 0.843      0.070     11.993      0.000
    A3                 0.683      0.075      9.108      0.000
    S1                 0.113      0.072      1.573      0.116
    S2                 0.031      0.051      0.613      0.540
    S3                -0.127      0.071     -1.793      0.073
    O1                 0.030      0.072      0.421      0.673
    O2                 0.020      0.060      0.328      0.743
    O3                 0.088      0.070      1.267      0.205
    R1                 0.016      0.058      0.270      0.787
    R2                 0.000      0.062     -0.002      0.998
    R3                -0.011      0.061     -0.177      0.860

 RES      BY
    R1                 0.723      0.132      5.479      0.000
    R2                 0.539      0.109      4.949      0.000
    R3                 0.804      0.094      8.518      0.000
    S1                -0.010      0.051     -0.203      0.839
    S2                 0.032      0.040      0.797      0.426
    S3                 0.020      0.059      0.341      0.733
    O1                 0.035      0.060      0.590      0.555
    O2                 0.091      0.049      1.836      0.066
    O3                 0.014      0.059      0.237      0.812
    A1                 0.000      0.028      0.004      0.997
    A2                 0.010      0.032      0.329      0.742
    A3                -0.004      0.036     -0.113      0.910

 OPP      WITH
    STR                0.476      0.123      3.879      0.000

 ASP      WITH
    STR                0.386      0.132      2.924      0.003
    OPP                0.649      0.124      5.240      0.000

 RES      WITH
    STR                0.595      0.168      3.533      0.000
    OPP                0.584      0.127      4.608      0.000
    ASP                0.395      0.131      3.009      0.003

 Means
    STR                0.000      0.000    999.000    999.000
    OPP                0.000      0.000    999.000    999.000
    ASP                0.000      0.000    999.000    999.000
    RES                0.000      0.000    999.000    999.000

 Intercepts
    S1                 7.193      0.606     11.861      0.000
    S2                 5.610      0.525     10.679      0.000
    S3                 7.130      0.631     11.295      0.000
    O1                 6.036      0.618      9.774      0.000
    O2                 6.976      0.679     10.268      0.000
    O3                 7.182      0.685     10.481      0.000
    A1                 4.300      0.388     11.088      0.000
    A2                 3.960      0.401      9.864      0.000
    A3                 3.842      0.352     10.902      0.000
    R1                 7.105      0.539     13.177      0.000
    R2                 5.255      0.589      8.914      0.000
    R3                 7.090      0.688     10.307      0.000

 Variances
    STR                1.000      0.000    999.000    999.000
    OPP                1.000      0.000    999.000    999.000
    ASP                1.000      0.000    999.000    999.000
    RES                1.000      0.000    999.000    999.000

 Residual Variances
    S1                 0.379      0.086      4.391      0.000
    S2                 0.329      0.107      3.070      0.002
    S3                 0.432      0.106      4.088      0.000
    O1                 0.578      0.081      7.133      0.000
    O2                 0.670      0.075      8.932      0.000
    O3                 0.293      0.108      2.711      0.007
    A1                 0.267      0.098      2.722      0.006
    A2                 0.307      0.105      2.919      0.004
    A3                 0.449      0.101      4.458      0.000
    R1                 0.416      0.146      2.846      0.004
    R2                 0.690      0.106      6.514      0.000
    R3                 0.367      0.110      3.330      0.001

Group GRAD

 STR      BY
    S1                 0.588      0.078      7.547      0.000
    S2                 0.766      0.092      8.365      0.000
    S3                 0.691      0.095      7.293      0.000
    O1                 0.113      0.066      1.726      0.084
    O2                 0.050      0.071      0.703      0.482
    O3                 0.019      0.056      0.334      0.738
    A1                 0.000      0.052      0.006      0.995
    A2                -0.017      0.060     -0.282      0.778
    A3                 0.020      0.070      0.289      0.772
    R1                 0.028      0.074      0.371      0.711
    R2                 0.118      0.073      1.633      0.102
    R3                -0.157      0.058     -2.678      0.007

 OPP      BY
    O1                 0.652      0.110      5.913      0.000
    O2                 0.547      0.086      6.371      0.000
    O3                 0.769      0.106      7.282      0.000
    S1                 0.141      0.077      1.837      0.066
    S2                -0.096      0.063     -1.521      0.128
    S3                 0.182      0.082      2.213      0.027
    A1                -0.063      0.059     -1.061      0.289
    A2                -0.018      0.056     -0.317      0.751
    A3                 0.101      0.065      1.560      0.119
    R1                 0.023      0.072      0.318      0.750
    R2                -0.141      0.060     -2.360      0.018
    R3                 0.145      0.066      2.182      0.029

 ASP      BY
    A1                 0.886      0.050     17.830      0.000
    A2                 0.817      0.054     15.080      0.000
    A3                 0.696      0.069     10.119      0.000
    S1                 0.091      0.060      1.510      0.131
    S2                 0.026      0.044      0.597      0.550
    S3                -0.112      0.065     -1.721      0.085
    O1                 0.028      0.067      0.425      0.671
    O2                 0.018      0.054      0.327      0.744
    O3                 0.070      0.058      1.212      0.226
    R1                 0.012      0.044      0.269      0.788
    R2                 0.000      0.048     -0.002      0.998
    R3                -0.008      0.046     -0.177      0.860

 RES      BY
    R1                 0.784      0.085      9.228      0.000
    R2                 0.602      0.077      7.811      0.000
    R3                 0.883      0.095      9.320      0.000
    S1                -0.012      0.060     -0.202      0.840
    S2                 0.038      0.049      0.778      0.437
    S3                 0.026      0.077      0.336      0.737
    O1                 0.048      0.080      0.600      0.549
    O2                 0.119      0.066      1.805      0.071
    O3                 0.016      0.069      0.234      0.815
    A1                 0.000      0.041      0.004      0.997
    A2                 0.015      0.045      0.327      0.743
    A3                -0.006      0.053     -0.113      0.910

 OPP      WITH
    STR                0.423      0.128      3.304      0.001

 ASP      WITH
    STR                0.467      0.098      4.771      0.000
    OPP                0.406      0.104      3.895      0.000

 RES      WITH
    STR                0.470      0.103      4.542      0.000
    OPP                0.383      0.128      2.994      0.003
    ASP                0.134      0.110      1.222      0.222

 Means
    STR                0.000      0.000    999.000    999.000
    OPP                0.000      0.000    999.000    999.000
    ASP                0.000      0.000    999.000    999.000
    RES                0.000      0.000    999.000    999.000

 Intercepts
    S1                 6.734      0.400     16.840      0.000
    S2                 5.344      0.322     16.576      0.000
    S3                 7.473      0.467     15.985      0.000
    O1                 6.695      0.413     16.211      0.000
    O2                 7.329      0.385     19.057      0.000
    O3                 6.558      0.445     14.735      0.000
    A1                 4.904      0.280     17.531      0.000
    A2                 4.491      0.263     17.069      0.000
    A3                 4.709      0.261     18.067      0.000
    R1                 6.104      0.405     15.074      0.000
    R2                 4.588      0.265     17.294      0.000
    R3                 6.261      0.415     15.084      0.000

 Variances
    STR                1.000      0.000    999.000    999.000
    OPP                1.000      0.000    999.000    999.000
    ASP                1.000      0.000    999.000    999.000
    RES                1.000      0.000    999.000    999.000

 Residual Variances
    S1                 0.503      0.069      7.267      0.000
    S2                 0.423      0.091      4.655      0.000
    S3                 0.439      0.081      5.399      0.000
    O1                 0.449      0.092      4.891      0.000
    O2                 0.596      0.073      8.190      0.000
    O3                 0.336      0.104      3.238      0.001
    A1                 0.256      0.053      4.795      0.000
    A2                 0.353      0.076      4.609      0.000
    A3                 0.435      0.062      6.988      0.000
    R1                 0.347      0.082      4.232      0.000
    R2                 0.616      0.069      8.924      0.000
    R3                 0.227      0.114      1.995      0.046


R-SQUARE

Group UG

    Observed                                        Two-Tailed
    Variable        Estimate       S.E.  Est./S.E.    P-Value

    S1                 0.621      0.086      7.209      0.000
    S2                 0.671      0.107      6.257      0.000
    S3                 0.568      0.106      5.381      0.000
    O1                 0.422      0.081      5.210      0.000
    O2                 0.330      0.075      4.390      0.000
    O3                 0.707      0.108      6.547      0.000
    A1                 0.733      0.098      7.484      0.000
    A2                 0.693      0.105      6.583      0.000
    A3                 0.551      0.101      5.462      0.000
    R1                 0.584      0.146      3.987      0.000
    R2                 0.310      0.106      2.920      0.003
    R3                 0.633      0.110      5.750      0.000

Group GRAD

    Observed                                        Two-Tailed
    Variable        Estimate       S.E.  Est./S.E.    P-Value

    S1                 0.497      0.069      7.168      0.000
    S2                 0.577      0.091      6.356      0.000
    S3                 0.561      0.081      6.900      0.000
    O1                 0.551      0.092      5.997      0.000
    O2                 0.404      0.073      5.562      0.000
    O3                 0.664      0.104      6.412      0.000
    A1                 0.744      0.053     13.958      0.000
    A2                 0.647      0.076      8.465      0.000
    A3                 0.565      0.062      9.086      0.000
    R1                 0.653      0.082      7.963      0.000
    R2                 0.384      0.069      5.571      0.000
    R3                 0.773      0.114      6.795      0.000


CFA MODEL COMMAND WITH FINAL ROTATED ESTIMATES USED AS STARTING VALUES

     str BY s1;
     str BY s2;
     str BY s3;
     str BY o1;
     str BY o2;
     str BY o3;
     str BY a1;
     str BY a2;
     str BY a3;
     str BY r1;
     str BY r2;
     str BY r3;
     opp BY o1;
     opp BY o2;
     opp BY o3;
     opp BY s1;
     opp BY s2;
     opp BY s3;
     opp BY a1;
     opp BY a2;
     opp BY a3;
     opp BY r1;
     opp BY r2;
     opp BY r3;
     asp BY a1;
     asp BY a2;
     asp BY a3;
     asp BY s1;
     asp BY s2;
     asp BY s3;
     asp BY o1;
     asp BY o2;
     asp BY o3;
     asp BY r1;
     asp BY r2;
     asp BY r3;
     res BY r1;
     res BY r2;
     res BY r3;
     res BY s1;
     res BY s2;
     res BY s3;
     res BY o1;
     res BY o2;
     res BY o3;
     res BY a1;
     res BY a2;
     res BY a3;

  MODEL UG:

     str BY s1*0.37391 (13);
     str BY s2*0.55120 (14);
     str BY s3*0.39139 (15);
     str BY o1*0.07117;
     str BY o2*0.02976;
     str BY o3*0.01197;
     str BY a1*0.00024;
     str BY a2*-0.01390;
     str BY a3*0.01763;
     str BY r1*0.01916;
     str BY r2*0.10122;
     str BY r3*-0.10594;
     opp BY o1*0.35700 (16);
     opp BY o2*0.28259 (17);
     opp BY o3*0.42923 (18);
     opp BY s1*0.07817;
     opp BY s2*-0.05994;
     opp BY s3*0.09010;
     opp BY a1*-0.04172;
     opp BY a2*-0.01259;
     opp BY a3*0.07703;
     opp BY r1*0.01388;
     opp BY r2*-0.10500;
     opp BY r3*0.08557;
     asp BY a1*0.75152 (19);
     asp BY a2*0.74380 (20);
     asp BY a3*0.67413 (21);
     asp BY s1*0.06409;
     asp BY s2*0.02091;
     asp BY s3*-0.07070;
     asp BY o1*0.01983;
     asp BY o2*0.01164;
     asp BY o3*0.04962;
     asp BY r1*0.00903;
     asp BY r2*-0.00011;
     asp BY r3*-0.00612;
     res BY r1*0.41747 (22);
     res BY r2*0.39490 (23);
     res BY r3*0.45885 (24);
     res BY s1*-0.00590;
     res BY s2*0.02100;
     res BY s3*0.01124;
     res BY o1*0.02312;
     res BY o2*0.05404;
     res BY o3*0.00793;
     res BY a1*0.00010;
     res BY a2*0.00923;
     res BY a3*-0.00399;

     opp WITH str*0.47632;
     asp WITH str*0.38609;
     asp WITH opp*0.64862;
     res WITH str*0.59495;
     res WITH opp*0.58363;
     res WITH asp*0.39524;

     [ s1*4.07463 ];
     [ s2*3.73134 ];
     [ s3*3.97015 ];
     [ o1*3.94030 ];
     [ o2*4.14925 ];
     [ o3*4.04478 ];
     [ a1*3.64179 ];
     [ a2*3.49254 ];
     [ a3*3.79104 ];
     [ r1*4.10448 ];
     [ r2*3.85075 ];
     [ r3*4.04478 ];
     [ str@0 ];
     [ opp@0 ];
     [ asp@0 ];
     [ res@0 ];

     s1*0.12149;
     s2*0.14562;
     s3*0.13383;
     o1*0.24626;
     o2*0.23722;
     o3*0.09287;
     a1*0.19132;
     a2*0.23891;
     a3*0.43746;
     r1*0.13899;
     r2*0.37081;
     r3*0.11934;
     str@1;
     opp@1;
     asp@1;
     res@1;

  MODEL GRAD:

     str BY s1*0.37391 (13);
     str BY s2*0.55120 (14);
     str BY s3*0.39139 (15);
     str BY o1*0.07117;
     str BY o2*0.02976;
     str BY o3*0.01197;
     str BY a1*0.00024;
     str BY a2*-0.01390;
     str BY a3*0.01763;
     str BY r1*0.01916;
     str BY r2*0.10122;
     str BY r3*-0.10594;
     opp BY o1*0.35700 (16);
     opp BY o2*0.28259 (17);
     opp BY o3*0.42923 (18);
     opp BY s1*0.07817;
     opp BY s2*-0.05994;
     opp BY s3*0.09010;
     opp BY a1*-0.04172;
     opp BY a2*-0.01259;
     opp BY a3*0.07703;
     opp BY r1*0.01388;
     opp BY r2*-0.10500;
     opp BY r3*0.08557;
     asp BY a1*0.75152 (19);
     asp BY a2*0.74380 (20);
     asp BY a3*0.67413 (21);
     asp BY s1*0.06409;
     asp BY s2*0.02091;
     asp BY s3*-0.07070;
     asp BY o1*0.01983;
     asp BY o2*0.01164;
     asp BY o3*0.04962;
     asp BY r1*0.00903;
     asp BY r2*-0.00011;
     asp BY r3*-0.00612;
     res BY r1*0.41747 (22);
     res BY r2*0.39490 (23);
     res BY r3*0.45885 (24);
     res BY s1*-0.00590;
     res BY s2*0.02100;
     res BY s3*0.01124;
     res BY o1*0.02312;
     res BY o2*0.05404;
     res BY o3*0.00793;
     res BY a1*0.00010;
     res BY a2*0.00923;
     res BY a3*-0.00399;

     opp WITH str*0.47069;
     asp WITH str*0.40815;
     asp WITH opp*0.40632;
     res WITH str*0.59417;
     res WITH opp*0.55481;
     res WITH asp*0.15300;

     [ s1*4.21560 ];
     [ s2*3.78899 ];
     [ s3*4.16972 ];
     [ o1*4.14220 ];
     [ o2*4.27523 ];
     [ o3*4.13303 ];
     [ a1*3.68807 ];
     [ a2*3.62385 ];
     [ a3*4.04587 ];
     [ r1*4.17431 ];
     [ r2*3.86238 ];
     [ r3*4.17431 ];
     [ str@0 ];
     [ opp@0 ];
     [ asp@0 ];
     [ res@0 ];

     s1*0.19732;
     s2*0.21254;
     s3*0.13667;
     o1*0.17192;
     o2*0.20263;
     o3*0.13327;
     a1*0.14464;
     a2*0.22952;
     a3*0.32089;
     r1*0.16227;
     r2*0.43630;
     r3*0.10088;
     str*0.97024;
     opp*1.27612;
     asp*0.78639;
     res*1.64729;


MODEL MODIFICATION INDICES

NOTE:  Modification indices for direct effects of observed dependent variables
regressed on covariates may not be included.  To include these, request
MODINDICES (ALL).

Minimum M.I. value for printing the modification index     1.000

                                   M.I.     E.P.C.  Std E.P.C.  StdYX E.P.C.
Group UG


BY Statements

STR      BY A2                     4.636    -0.098     -0.098       -0.111
STR      BY A3                     6.828     0.187      0.187        0.190
STR      BY R1                     3.357     0.062      0.062        0.107
STR      BY R3                     5.403    -0.063     -0.063       -0.110
OPP      BY A1                     1.472    -0.053     -0.053       -0.063
OPP      BY A3                     3.437     0.153      0.153        0.155
ASP      BY S2                     3.820     0.189      0.189        0.284
ASP      BY S3                     6.896    -0.156     -0.156       -0.280
ASP      BY A1                     1.461    -0.090     -0.090       -0.106
ASP      BY R1                     1.826     0.057      0.057        0.098
ASP      BY R2                     3.801    -0.160     -0.160       -0.218
RES      BY A1                     1.179    -0.097     -0.097       -0.115
RES      BY A2                     1.474     0.111      0.111        0.125
RES      BY R1                     3.446     0.123      0.123        0.213
RES      BY R3                     2.545    -0.113     -0.113       -0.197

WITH Statements

S3       WITH S1                   1.216    -0.030     -0.030       -0.233
S3       WITH S2                   1.399     0.045      0.045        0.325
O1       WITH S3                   3.575    -0.052     -0.052       -0.285
O2       WITH S2                   3.915    -0.061     -0.061       -0.328
O2       WITH S3                   2.136     0.038      0.038        0.214
A2       WITH S1                   5.542    -0.068     -0.068       -0.401
A2       WITH S3                   1.616     0.039      0.039        0.217
A2       WITH O2                   1.273    -0.042     -0.042       -0.175
A2       WITH A1                   3.490     0.140      0.140        0.657
A3       WITH S1                   2.320     0.053      0.053        0.232
A3       WITH O2                   1.850     0.061      0.061        0.190
R1       WITH S1                   1.408     0.026      0.026        0.196
R1       WITH S3                   2.735    -0.037     -0.037       -0.274
R1       WITH O2                   1.504     0.034      0.034        0.185
R1       WITH A2                   3.441    -0.059     -0.059       -0.322
R1       WITH A3                   5.598     0.091      0.091        0.368
R2       WITH S2                   1.815    -0.054     -0.054       -0.234
R2       WITH S3                   1.662     0.043      0.043        0.193
R2       WITH O2                   1.198     0.044      0.044        0.149
R2       WITH O3                   3.114    -0.059     -0.059       -0.316
R2       WITH A2                   3.635     0.089      0.089        0.300
R2       WITH R1                   1.442     0.046      0.046        0.203
R3       WITH S1                   1.908    -0.030     -0.030       -0.250
R3       WITH O1                   1.311    -0.033     -0.033       -0.194
R3       WITH O2                   2.331    -0.043     -0.043       -0.253
R3       WITH O3                   2.515     0.038      0.038        0.362
R3       WITH A2                   3.147     0.057      0.057        0.336
R3       WITH A3                   5.936    -0.094     -0.094       -0.412
R3       WITH R2                   2.781    -0.066     -0.066       -0.313

Group GRAD


BY Statements

STR      BY A2                     4.638     0.101      0.100        0.124
STR      BY A3                     6.829    -0.093     -0.092       -0.107
STR      BY R1                     3.356    -0.071     -0.070       -0.102
STR      BY R3                     5.400     0.117      0.115        0.173
OPP      BY A1                     1.471     0.076      0.079        0.105
OPP      BY A3                     3.437    -0.077     -0.081       -0.095
ASP      BY S2                     3.822    -0.189     -0.242       -0.342
ASP      BY S3                     6.900     0.041      0.053        0.095
ASP      BY A1                     1.461     0.072      0.092        0.123
ASP      BY R1                     1.827    -0.054     -0.069       -0.101
ASP      BY R2                     3.804     0.065      0.084        0.099
RES      BY A1                     1.177     0.013      0.019        0.026
RES      BY A2                     1.475    -0.015     -0.023       -0.028
RES      BY R1                     3.444    -0.110     -0.164       -0.239
RES      BY R3                     2.540     0.123      0.184        0.276

WITH Statements

S2       WITH S1                   1.401    -0.036     -0.036       -0.178
S3       WITH S1                   1.616     0.028      0.028        0.169
A1       WITH S1                   1.887    -0.025     -0.025       -0.147
A1       WITH S2                   2.280     0.033      0.033        0.190
A1       WITH O1                   5.193     0.041      0.041        0.257
A1       WITH O2                   1.637    -0.023     -0.023       -0.132
A1       WITH O3                   1.446    -0.023     -0.023       -0.165
A2       WITH S2                   2.705     0.039      0.039        0.176
A2       WITH O3                   2.699     0.033      0.033        0.191
A2       WITH A1                   1.340    -0.072     -0.072       -0.396
A3       WITH S1                   9.566     0.066      0.066        0.263
A3       WITH S2                   7.274    -0.070     -0.070       -0.268
A3       WITH O1                   7.175    -0.057     -0.057       -0.241
A3       WITH O2                   2.174     0.031      0.031        0.121
R1       WITH O1                   7.778     0.045      0.045        0.271
R1       WITH O2                   3.406    -0.030     -0.030       -0.167
R1       WITH O3                   3.172    -0.031     -0.031       -0.211
R2       WITH O2                   3.438     0.044      0.044        0.149
R2       WITH A1                   2.155    -0.038     -0.038       -0.150
R2       WITH A2                   4.494     0.059      0.059        0.186
R2       WITH A3                   3.004    -0.053     -0.053       -0.141
R2       WITH R1                   2.550    -0.104     -0.104       -0.391
R3       WITH S3                   1.558     0.019      0.019        0.165
R3       WITH O1                   4.547    -0.036     -0.036       -0.275
R3       WITH O3                   2.182     0.027      0.027        0.233
R3       WITH A3                   1.836     0.029      0.029        0.162


TECHNICAL 1 OUTPUT


     TECHNICAL 1 OUTPUT FOR THE UNROTATED SOLUTION


     PARAMETER SPECIFICATION FOR UG


           NU
              S1            S2            S3            O1            O2
              ________      ________      ________      ________      ________
                  1             2             3             4             5


           NU
              O3            A1            A2            A3            R1
              ________      ________      ________      ________      ________
                  6             7             8             9            10


           NU
              R2            R3
              ________      ________
                 11            12


           LAMBDA
              STR           OPP           ASP           RES
              ________      ________      ________      ________
 S1                13             0             0             0
 S2                14            15             0             0
 S3                16            17            18             0
 O1                19            20            21            22
 O2                23            24            25            26
 O3                27            28            29            30
 A1                31            32            33            34
 A2                35            36            37            38
 A3                39            40            41            42
 R1                43            44            45            46
 R2                47            48            49            50
 R3                51            52            53            54


           THETA
              S1            S2            S3            O1            O2
              ________      ________      ________      ________      ________
 S1                55
 S2                 0            56
 S3                 0             0            57
 O1                 0             0             0            58
 O2                 0             0             0             0            59
 O3                 0             0             0             0             0
 A1                 0             0             0             0             0
 A2                 0             0             0             0             0
 A3                 0             0             0             0             0
 R1                 0             0             0             0             0
 R2                 0             0             0             0             0
 R3                 0             0             0             0             0


           THETA
              O3            A1            A2            A3            R1
              ________      ________      ________      ________      ________
 O3                60
 A1                 0            61
 A2                 0             0            62
 A3                 0             0             0            63
 R1                 0             0             0             0            64
 R2                 0             0             0             0             0
 R3                 0             0             0             0             0


           THETA
              R2            R3
              ________      ________
 R2                65
 R3                 0            66


           ALPHA
              STR           OPP           ASP           RES
              ________      ________      ________      ________
                  0             0             0             0


           BETA
              STR           OPP           ASP           RES
              ________      ________      ________      ________
 STR                0             0             0             0
 OPP                0             0             0             0
 ASP                0             0             0             0
 RES                0             0             0             0


           PSI
              STR           OPP           ASP           RES
              ________      ________      ________      ________
 STR                0
 OPP                0             0
 ASP                0             0             0
 RES                0             0             0             0


     PARAMETER SPECIFICATION FOR GRAD


           NU
              S1            S2            S3            O1            O2
              ________      ________      ________      ________      ________
                 67            68            69            70            71


           NU
              O3            A1            A2            A3            R1
              ________      ________      ________      ________      ________
                 72            73            74            75            76


           NU
              R2            R3
              ________      ________
                 77            78


           LAMBDA
              STR           OPP           ASP           RES
              ________      ________      ________      ________
 S1                13             0             0             0
 S2                14            15             0             0
 S3                16            17            18             0
 O1                19            20            21            22
 O2                23            24            25            26
 O3                27            28            29            30
 A1                31            32            33            34
 A2                35            36            37            38
 A3                39            40            41            42
 R1                43            44            45            46
 R2                47            48            49            50
 R3                51            52            53            54


           THETA
              S1            S2            S3            O1            O2
              ________      ________      ________      ________      ________
 S1                79
 S2                 0            80
 S3                 0             0            81
 O1                 0             0             0            82
 O2                 0             0             0             0            83
 O3                 0             0             0             0             0
 A1                 0             0             0             0             0
 A2                 0             0             0             0             0
 A3                 0             0             0             0             0
 R1                 0             0             0             0             0
 R2                 0             0             0             0             0
 R3                 0             0             0             0             0


           THETA
              O3            A1            A2            A3            R1
              ________      ________      ________      ________      ________
 O3                84
 A1                 0            85
 A2                 0             0            86
 A3                 0             0             0            87
 R1                 0             0             0             0            88
 R2                 0             0             0             0             0
 R3                 0             0             0             0             0


           THETA
              R2            R3
              ________      ________
 R2                89
 R3                 0            90


           ALPHA
              STR           OPP           ASP           RES
              ________      ________      ________      ________
                  0             0             0             0


           BETA
              STR           OPP           ASP           RES
              ________      ________      ________      ________
 STR                0             0             0             0
 OPP                0             0             0             0
 ASP                0             0             0             0
 RES                0             0             0             0


           PSI
              STR           OPP           ASP           RES
              ________      ________      ________      ________
 STR               91
 OPP               92            93
 ASP               94            95            96
 RES               97            98            99           100


     STARTING VALUES FOR UG


           NU
              S1            S2            S3            O1            O2
              ________      ________      ________      ________      ________
                4.075         3.731         3.970         3.940         4.149


           NU
              O3            A1            A2            A3            R1
              ________      ________      ________      ________      ________
                4.045         3.642         3.493         3.791         4.104


           NU
              R2            R3
              ________      ________
                3.851         4.045


           LAMBDA
              STR           OPP           ASP           RES
              ________      ________      ________      ________
 S1             0.439         0.000         0.000         0.000
 S2             0.476         0.226         0.000         0.000
 S3             0.399         0.164         0.078         0.000
 O1             0.373        -0.263         0.052         0.076
 O2             0.316        -0.190        -0.014         0.051
 O3             0.330        -0.207         0.085         0.099
 A1             0.395        -0.323         0.343         0.238
 A2             0.211        -0.158         0.726         0.663
 A3             0.642        -0.245         0.188         0.251
 R1             0.390        -0.016        -0.450         0.541
 R2             0.313         0.146         0.030         0.208
 R3             0.192        -0.027        -0.054         0.192


           THETA
              S1            S2            S3            O1            O2
              ________      ________      ________      ________      ________
 S1             0.115
 S2             0.000         0.157
 S3             0.000         0.000         0.105
 O1             0.000         0.000         0.000         0.227
 O2             0.000         0.000         0.000         0.000         0.227
 O3             0.000         0.000         0.000         0.000         0.000
 A1             0.000         0.000         0.000         0.000         0.000
 A2             0.000         0.000         0.000         0.000         0.000
 A3             0.000         0.000         0.000         0.000         0.000
 R1             0.000         0.000         0.000         0.000         0.000
 R2             0.000         0.000         0.000         0.000         0.000
 R3             0.000         0.000         0.000         0.000         0.000


           THETA
              O3            A1            A2            A3            R1
              ________      ________      ________      ________      ________
 O3             0.143
 A1             0.000         0.333
 A2             0.000         0.000         1.000
 A3             0.000         0.000         0.000         0.430
 R1             0.000         0.000         0.000         0.000         1.000
 R2             0.000         0.000         0.000         0.000         0.000
 R3             0.000         0.000         0.000         0.000         0.000


           THETA
              R2            R3
              ________      ________
 R2             0.381
 R3             0.000         0.204


           ALPHA
              STR           OPP           ASP           RES
              ________      ________      ________      ________
                0.000         0.000         0.000         0.000


           BETA
              STR           OPP           ASP           RES
              ________      ________      ________      ________
 STR            0.000         0.000         0.000         0.000
 OPP            0.000         0.000         0.000         0.000
 ASP            0.000         0.000         0.000         0.000
 RES            0.000         0.000         0.000         0.000


           PSI
              STR           OPP           ASP           RES
              ________      ________      ________      ________
 STR            1.000
 OPP            0.000         1.000
 ASP            0.000         0.000         1.000
 RES            0.000         0.000         0.000         1.000


     STARTING VALUES FOR GRAD


           NU
              S1            S2            S3            O1            O2
              ________      ________      ________      ________      ________
                4.075         3.731         3.970         3.940         4.149


           NU
              O3            A1            A2            A3            R1
              ________      ________      ________      ________      ________
                4.045         3.642         3.493         3.791         4.104


           NU
              R2            R3
              ________      ________
                3.851         4.045


           LAMBDA
              STR           OPP           ASP           RES
              ________      ________      ________      ________
 S1             0.445         0.000         0.000         0.000
 S2             0.516         0.167         0.000         0.000
 S3             0.406         0.036         0.142         0.000
 O1             0.329        -0.276         0.123         0.076
 O2             0.250        -0.226         0.103         0.103
 O3             0.333        -0.374         0.095         0.085
 A1             0.387        -0.150        -0.472         0.045
 A2             0.428        -0.179        -0.473         0.044
 A3             0.390        -0.277        -0.442         0.081
 R1             0.261         0.058         0.132         0.429
 R2             0.246         0.167         0.147         0.395
 R3             0.242        -0.027         0.172         0.534


           THETA
              S1            S2            S3            O1            O2
              ________      ________      ________      ________      ________
 S1             0.201
 S2             0.000         0.212
 S3             0.000         0.000         0.129
 O1             0.000         0.000         0.000         0.174
 O2             0.000         0.000         0.000         0.000         0.202
 O3             0.000         0.000         0.000         0.000         0.000
 A1             0.000         0.000         0.000         0.000         0.000
 A2             0.000         0.000         0.000         0.000         0.000
 A3             0.000         0.000         0.000         0.000         0.000
 R1             0.000         0.000         0.000         0.000         0.000
 R2             0.000         0.000         0.000         0.000         0.000
 R3             0.000         0.000         0.000         0.000         0.000


           THETA
              O3            A1            A2            A3            R1
              ________      ________      ________      ________      ________
 O3             0.132
 A1             0.000         0.157
 A2             0.000         0.000         0.225
 A3             0.000         0.000         0.000         0.301
 R1             0.000         0.000         0.000         0.000         0.174
 R2             0.000         0.000         0.000         0.000         0.000
 R3             0.000         0.000         0.000         0.000         0.000


           THETA
              R2            R3
              ________      ________
 R2             0.440
 R3             0.000         0.082


           ALPHA
              STR           OPP           ASP           RES
              ________      ________      ________      ________
                0.000         0.000         0.000         0.000


           BETA
              STR           OPP           ASP           RES
              ________      ________      ________      ________
 STR            0.000         0.000         0.000         0.000
 OPP            0.000         0.000         0.000         0.000
 ASP            0.000         0.000         0.000         0.000
 RES            0.000         0.000         0.000         0.000


           PSI
              STR           OPP           ASP           RES
              ________      ________      ________      ________
 STR            1.000
 OPP            0.000         1.000
 ASP            0.000         0.000         1.000
 RES            0.000         0.000         0.000         1.000


     TECHNICAL 1 OUTPUT FOR THE ROTATED SOLUTION


     PARAMETER SPECIFICATION FOR UG


           NU
              S1            S2            S3            O1            O2
              ________      ________      ________      ________      ________
                  1             2             3             4             5


           NU
              O3            A1            A2            A3            R1
              ________      ________      ________      ________      ________
                  6             7             8             9            10


           NU
              R2            R3
              ________      ________
                 11            12


           LAMBDA
              STR           OPP           ASP           RES
              ________      ________      ________      ________
 S1                13            14            15            16
 S2                17            18            19            20
 S3                21            22            23            24
 O1                25            26            27            28
 O2                29            30            31            32
 O3                33            34            35            36
 A1                37            38            39            40
 A2                41            42            43            44
 A3                45            46            47            48
 R1                49            50            51            52
 R2                53            54            55            56
 R3                57            58            59            60


           THETA
              S1            S2            S3            O1            O2
              ________      ________      ________      ________      ________
 S1                61
 S2                 0            62
 S3                 0             0            63
 O1                 0             0             0            64
 O2                 0             0             0             0            65
 O3                 0             0             0             0             0
 A1                 0             0             0             0             0
 A2                 0             0             0             0             0
 A3                 0             0             0             0             0
 R1                 0             0             0             0             0
 R2                 0             0             0             0             0
 R3                 0             0             0             0             0


           THETA
              O3            A1            A2            A3            R1
              ________      ________      ________      ________      ________
 O3                66
 A1                 0            67
 A2                 0             0            68
 A3                 0             0             0            69
 R1                 0             0             0             0            70
 R2                 0             0             0             0             0
 R3                 0             0             0             0             0


           THETA
              R2            R3
              ________      ________
 R2                71
 R3                 0            72


           ALPHA
              STR           OPP           ASP           RES
              ________      ________      ________      ________
                  0             0             0             0


           BETA
              STR           OPP           ASP           RES
              ________      ________      ________      ________
 STR                0             0             0             0
 OPP                0             0             0             0
 ASP                0             0             0             0
 RES                0             0             0             0


           PSI
              STR           OPP           ASP           RES
              ________      ________      ________      ________
 STR                0
 OPP               73             0
 ASP               74            75             0
 RES               76            77            78             0


     PARAMETER SPECIFICATION FOR GRAD


           NU
              S1            S2            S3            O1            O2
              ________      ________      ________      ________      ________
                 79            80            81            82            83


           NU
              O3            A1            A2            A3            R1
              ________      ________      ________      ________      ________
                 84            85            86            87            88


           NU
              R2            R3
              ________      ________
                 89            90


           LAMBDA
              STR           OPP           ASP           RES
              ________      ________      ________      ________
 S1                13            14            15            16
 S2                17            18            19            20
 S3                21            22            23            24
 O1                25            26            27            28
 O2                29            30            31            32
 O3                33            34            35            36
 A1                37            38            39            40
 A2                41            42            43            44
 A3                45            46            47            48
 R1                49            50            51            52
 R2                53            54            55            56
 R3                57            58            59            60


           THETA
              S1            S2            S3            O1            O2
              ________      ________      ________      ________      ________
 S1                91
 S2                 0            92
 S3                 0             0            93
 O1                 0             0             0            94
 O2                 0             0             0             0            95
 O3                 0             0             0             0             0
 A1                 0             0             0             0             0
 A2                 0             0             0             0             0
 A3                 0             0             0             0             0
 R1                 0             0             0             0             0
 R2                 0             0             0             0             0
 R3                 0             0             0             0             0


           THETA
              O3            A1            A2            A3            R1
              ________      ________      ________      ________      ________
 O3                96
 A1                 0            97
 A2                 0             0            98
 A3                 0             0             0            99
 R1                 0             0             0             0           100
 R2                 0             0             0             0             0
 R3                 0             0             0             0             0


           THETA
              R2            R3
              ________      ________
 R2               101
 R3                 0           102


           ALPHA
              STR           OPP           ASP           RES
              ________      ________      ________      ________
                  0             0             0             0


           BETA
              STR           OPP           ASP           RES
              ________      ________      ________      ________
 STR                0             0             0             0
 OPP                0             0             0             0
 ASP                0             0             0             0
 RES                0             0             0             0


           PSI
              STR           OPP           ASP           RES
              ________      ________      ________      ________
 STR              103
 OPP              104           105
 ASP              106           107           108
 RES              109           110           111           112


     STARTING VALUES FOR UG


           NU
              S1            S2            S3            O1            O2
              ________      ________      ________      ________      ________
                4.075         3.731         3.970         3.940         4.149


           NU
              O3            A1            A2            A3            R1
              ________      ________      ________      ________      ________
                4.045         3.642         3.493         3.791         4.104


           NU
              R2            R3
              ________      ________
                3.851         4.045


           LAMBDA
              STR           OPP           ASP           RES
              ________      ________      ________      ________
 S1             0.000         0.000         0.000         0.000
 S2             0.000         0.000         0.000         0.000
 S3             0.000         0.000         0.000         0.000
 O1             0.000         0.000         0.000         0.000
 O2             0.000         0.000         0.000         0.000
 O3             0.000         0.000         0.000         0.000
 A1             0.000         0.000         0.000         0.000
 A2             0.000         0.000         0.000         0.000
 A3             0.000         0.000         0.000         0.000
 R1             0.000         0.000         0.000         0.000
 R2             0.000         0.000         0.000         0.000
 R3             0.000         0.000         0.000         0.000


           THETA
              S1            S2            S3            O1            O2
              ________      ________      ________      ________      ________
 S1             0.154
 S2             0.000         0.218
 S3             0.000         0.000         0.149
 O1             0.000         0.000         0.000         0.222
 O2             0.000         0.000         0.000         0.000         0.183
 O3             0.000         0.000         0.000         0.000         0.000
 A1             0.000         0.000         0.000         0.000         0.000
 A2             0.000         0.000         0.000         0.000         0.000
 A3             0.000         0.000         0.000         0.000         0.000
 R1             0.000         0.000         0.000         0.000         0.000
 R2             0.000         0.000         0.000         0.000         0.000
 R3             0.000         0.000         0.000         0.000         0.000


           THETA
              O3            A1            A2            A3            R1
              ________      ________      ________      ________      ________
 O3             0.156
 A1             0.000         0.384
 A2             0.000         0.000         0.364
 A3             0.000         0.000         0.000         0.501
 R1             0.000         0.000         0.000         0.000         0.196
 R2             0.000         0.000         0.000         0.000         0.000
 R3             0.000         0.000         0.000         0.000         0.000


           THETA
              R2            R3
              ________      ________
 R2             0.272
 R3             0.000         0.141


           ALPHA
              STR           OPP           ASP           RES
              ________      ________      ________      ________
                0.000         0.000         0.000         0.000


           BETA
              STR           OPP           ASP           RES
              ________      ________      ________      ________
 STR            0.000         0.000         0.000         0.000
 OPP            0.000         0.000         0.000         0.000
 ASP            0.000         0.000         0.000         0.000
 RES            0.000         0.000         0.000         0.000


           PSI
              STR           OPP           ASP           RES
              ________      ________      ________      ________
 STR            1.000
 OPP            0.000         1.000
 ASP            0.000         0.000         1.000
 RES            0.000         0.000         0.000         1.000


     STARTING VALUES FOR GRAD


           NU
              S1            S2            S3            O1            O2
              ________      ________      ________      ________      ________
                4.075         3.731         3.970         3.940         4.149


           NU
              O3            A1            A2            A3            R1
              ________      ________      ________      ________      ________
                4.045         3.642         3.493         3.791         4.104


           NU
              R2            R3
              ________      ________
                3.851         4.045


           LAMBDA
              STR           OPP           ASP           RES
              ________      ________      ________      ________
 S1             0.000         0.000         0.000         0.000
 S2             0.000         0.000         0.000         0.000
 S3             0.000         0.000         0.000         0.000
 O1             0.000         0.000         0.000         0.000
 O2             0.000         0.000         0.000         0.000
 O3             0.000         0.000         0.000         0.000
 A1             0.000         0.000         0.000         0.000
 A2             0.000         0.000         0.000         0.000
 A3             0.000         0.000         0.000         0.000
 R1             0.000         0.000         0.000         0.000
 R2             0.000         0.000         0.000         0.000
 R3             0.000         0.000         0.000         0.000


           THETA
              S1            S2            S3            O1            O2
              ________      ________      ________      ________      ________
 S1             0.154
 S2             0.000         0.218
 S3             0.000         0.000         0.149
 O1             0.000         0.000         0.000         0.222
 O2             0.000         0.000         0.000         0.000         0.183
 O3             0.000         0.000         0.000         0.000         0.000
 A1             0.000         0.000         0.000         0.000         0.000
 A2             0.000         0.000         0.000         0.000         0.000
 A3             0.000         0.000         0.000         0.000         0.000
 R1             0.000         0.000         0.000         0.000         0.000
 R2             0.000         0.000         0.000         0.000         0.000
 R3             0.000         0.000         0.000         0.000         0.000


           THETA
              O3            A1            A2            A3            R1
              ________      ________      ________      ________      ________
 O3             0.156
 A1             0.000         0.384
 A2             0.000         0.000         0.364
 A3             0.000         0.000         0.000         0.501
 R1             0.000         0.000         0.000         0.000         0.196
 R2             0.000         0.000         0.000         0.000         0.000
 R3             0.000         0.000         0.000         0.000         0.000


           THETA
              R2            R3
              ________      ________
 R2             0.272
 R3             0.000         0.141


           ALPHA
              STR           OPP           ASP           RES
              ________      ________      ________      ________
                0.000         0.000         0.000         0.000


           BETA
              STR           OPP           ASP           RES
              ________      ________      ________      ________
 STR            0.000         0.000         0.000         0.000
 OPP            0.000         0.000         0.000         0.000
 ASP            0.000         0.000         0.000         0.000
 RES            0.000         0.000         0.000         0.000


           PSI
              STR           OPP           ASP           RES
              ________      ________      ________      ________
 STR            1.000
 OPP            0.000         1.000
 ASP            0.000         0.000         1.000
 RES            0.000         0.000         0.000         1.000


TECHNICAL 2 OUTPUT


     DERIVATIVES FOR UG


           Derivatives With Respect to NU
              S1            S2            S3            O1            O2
              ________      ________      ________      ________      ________
                0.000         0.000         0.000         0.000         0.000


           Derivatives With Respect to NU
              O3            A1            A2            A3            R1
              ________      ________      ________      ________      ________
                0.000         0.000         0.000         0.000         0.000


           Derivatives With Respect to NU
              R2            R3
              ________      ________
                0.000         0.000


           Derivatives With Respect to LAMBDA
              STR           OPP           ASP           RES
              ________      ________      ________      ________
 S1             0.028         0.012        -0.041        -0.006
 S2             0.019        -0.026        -0.073         0.005
 S3            -0.002         0.016         0.126         0.004
 O1            -0.018         0.024         0.027         0.022
 O2            -0.015         0.010         0.009        -0.011
 O3             0.015        -0.018        -0.033        -0.012
 A1            -0.006         0.041         0.033         0.039
 A2             0.084         0.008         0.007        -0.042
 A3            -0.088        -0.054        -0.022         0.006
 R1            -0.091         0.026        -0.060        -0.053
 R2            -0.030         0.000         0.061         0.012
 R3             0.108        -0.026        -0.001         0.039


           Derivatives With Respect to THETA
              S1            S2            S3            O1            O2
              ________      ________      ________      ________      ________
 S1             0.000
 S2             0.054         0.000
 S3             0.148        -0.111         0.000
 O1            -0.108        -0.096         0.249         0.000
 O2            -0.019         0.231        -0.202        -0.061         0.000
 O3            -0.059        -0.117         0.118        -0.041         0.094
 A1            -0.057         0.094        -0.078        -0.067        -0.060
 A2             0.293         0.062        -0.150         0.074         0.110
 A3            -0.156        -0.027        -0.019        -0.022        -0.109
 R1            -0.199        -0.047         0.264        -0.105        -0.161
 R2            -0.082         0.120        -0.139         0.040        -0.098
 R3             0.229        -0.082        -0.071         0.142         0.197


           Derivatives With Respect to THETA
              O3            A1            A2            A3            R1
              ________      ________      ________      ________      ________
 O3             0.000
 A1             0.078         0.000
 A2            -0.085        -0.090         0.000
 A3             0.097         0.014         0.045         0.000
 R1             0.024         0.099         0.211        -0.222         0.000
 R2             0.192         0.037        -0.147        -0.020        -0.113
 R3            -0.238         0.019        -0.200         0.227        -0.044


           Derivatives With Respect to THETA
              R2            R3
              ________      ________
 R2             0.000
 R3             0.152         0.000


           Derivatives With Respect to ALPHA
              STR           OPP           ASP           RES
              ________      ________      ________      ________
                0.000         0.000         0.000         0.000


           Derivatives With Respect to BETA
              STR           OPP           ASP           RES
              ________      ________      ________      ________
 STR            0.000         0.000         0.000         0.000
 OPP            0.000         0.000         0.000         0.000
 ASP            0.000         0.000         0.000         0.000
 RES            0.000         0.000         0.000         0.000


           Derivatives With Respect to PSI
              STR           OPP           ASP           RES
              ________      ________      ________      ________
 STR            0.000
 OPP            0.000         0.000
 ASP            0.000         0.000         0.000
 RES            0.000         0.000         0.000         0.000


     DERIVATIVES FOR GRAD


           Derivatives With Respect to NU
              S1            S2            S3            O1            O2
              ________      ________      ________      ________      ________
                0.000         0.000         0.000         0.000         0.000


           Derivatives With Respect to NU
              O3            A1            A2            A3            R1
              ________      ________      ________      ________      ________
                0.000         0.000         0.000         0.000         0.000


           Derivatives With Respect to NU
              R2            R3
              ________      ________
                0.000         0.000


           Derivatives With Respect to LAMBDA
              STR           OPP           ASP           RES
              ________      ________      ________      ________
 S1            -0.028        -0.012         0.041         0.006
 S2            -0.019         0.026         0.073        -0.005
 S3             0.002        -0.016        -0.126        -0.004
 O1             0.018        -0.024        -0.027        -0.022
 O2             0.015        -0.010        -0.009         0.011
 O3            -0.015         0.018         0.033         0.012
 A1             0.006        -0.041        -0.033        -0.039
 A2            -0.084        -0.008        -0.007         0.042
 A3             0.088         0.054         0.022        -0.006
 R1             0.091        -0.026         0.060         0.053
 R2             0.030         0.000        -0.061        -0.012
 R3            -0.108         0.026         0.001        -0.039


           Derivatives With Respect to THETA
              S1            S2            S3            O1            O2
              ________      ________      ________      ________      ________
 S1             0.000
 S2             0.139         0.000
 S3            -0.210        -0.039         0.000
 O1             0.057         0.115        -0.121         0.000
 O2             0.128        -0.108         0.074        -0.129         0.000
 O3             0.083        -0.132         0.038        -0.032         0.067
 A1             0.273        -0.246         0.011        -0.462         0.260
 A2             0.113        -0.251         0.085         0.115        -0.005
 A3            -0.522         0.374         0.139         0.458        -0.254
 R1            -0.131         0.068         0.181        -0.620         0.406
 R2            -0.020        -0.110         0.163         0.126        -0.280
 R3             0.112         0.025        -0.289         0.453        -0.100


           Derivatives With Respect to THETA
              O3            A1            A2            A3            R1
              ________      ________      ________      ________      ________
 O3             0.000
 A1             0.228         0.000
 A2            -0.291         0.067         0.000
 A3            -0.019        -0.001        -0.037         0.000
 R1             0.368        -0.167         0.167         0.011         0.000
 R2            -0.039         0.205        -0.275         0.205         0.088
 R3            -0.291        -0.060         0.152        -0.227        -0.033


           Derivatives With Respect to THETA
              R2            R3
              ________      ________
 R2             0.000
 R3            -0.050         0.000


           Derivatives With Respect to ALPHA
              STR           OPP           ASP           RES
              ________      ________      ________      ________
                0.000         0.000         0.000         0.000


           Derivatives With Respect to BETA
              STR           OPP           ASP           RES
              ________      ________      ________      ________
 STR            0.000         0.000         0.000         0.000
 OPP            0.000         0.000         0.000         0.000
 ASP            0.000         0.000         0.000         0.000
 RES            0.000         0.000         0.000         0.000


           Derivatives With Respect to PSI
              STR           OPP           ASP           RES
              ________      ________      ________      ________
 STR            0.000
 OPP            0.000         0.000
 ASP            0.000         0.000         0.000
 RES            0.000         0.000         0.000         0.000


TECHNICAL 4 OUTPUT


     ESTIMATES DERIVED FROM THE MODEL FOR UG


           ESTIMATED MEANS FOR THE LATENT VARIABLES
              STR           OPP           ASP           RES
              ________      ________      ________      ________
                0.000         0.000         0.000         0.000


           S.E. FOR ESTIMATED MEANS FOR THE LATENT VARIABLES
              STR           OPP           ASP           RES
              ________      ________      ________      ________
                0.000         0.000         0.000         0.000


           EST./S.E. FOR ESTIMATED MEANS FOR THE LATENT VARIABLES
              STR           OPP           ASP           RES
              ________      ________      ________      ________
                0.000         0.000         0.000         0.000


           TWO-TAILED P-VALUE FOR ESTIMATED MEANS FOR THE LATENT VARIABLES
              STR           OPP           ASP           RES
              ________      ________      ________      ________
                1.000         1.000         1.000         1.000


           ESTIMATED COVARIANCE MATRIX FOR THE LATENT VARIABLES
              STR           OPP           ASP           RES
              ________      ________      ________      ________
 STR            1.000
 OPP            0.476         1.000
 ASP            0.386         0.649         1.000
 RES            0.595         0.584         0.395         1.000


           S.E. FOR ESTIMATED COVARIANCE MATRIX FOR THE LATENT VARIABLES
              STR           OPP           ASP           RES
              ________      ________      ________      ________
 STR            0.000
 OPP            0.123         0.000
 ASP            0.132         0.124         0.000
 RES            0.168         0.127         0.131         0.000


           EST./S.E. FOR ESTIMATED COVARIANCE MATRIX FOR THE LATENT VARIABLES
              STR           OPP           ASP           RES
              ________      ________      ________      ________
 STR      ***********
 OPP            3.879   ***********
 ASP            2.924         5.240   ***********
 RES            3.533         4.608         3.009   ***********


           TWO-TAILED P-VALUE FOR ESTIMATED COVARIANCE MATRIX FOR THE LATENT VARIABLES
              STR           OPP           ASP           RES
              ________      ________      ________      ________
 STR            0.000
 OPP            0.000         0.000
 ASP            0.003         0.000         0.000
 RES            0.000         0.000         0.003         0.000


           ESTIMATED CORRELATION MATRIX FOR THE LATENT VARIABLES
              STR           OPP           ASP           RES
              ________      ________      ________      ________
 STR            1.000
 OPP            0.476         1.000
 ASP            0.386         0.649         1.000
 RES            0.595         0.584         0.395         1.000


           S.E. FOR ESTIMATED CORRELATION MATRIX FOR THE LATENT VARIABLES
              STR           OPP           ASP           RES
              ________      ________      ________      ________
 STR            0.000
 OPP            0.123         0.000
 ASP            0.132         0.124         0.000
 RES            0.168         0.127         0.131         0.000


           EST./S.E. FOR ESTIMATED CORRELATION MATRIX FOR THE LATENT VARIABLES
              STR           OPP           ASP           RES
              ________      ________      ________      ________
 STR          999.000
 OPP            3.879       999.000
 ASP            2.924         5.240       999.000
 RES            3.533         4.608         3.009       999.000


           TWO-TAILED P-VALUE FOR ESTIMATED CORRELATION MATRIX FOR THE LATENT VARIABLES
              STR           OPP           ASP           RES
              ________      ________      ________      ________
 STR            0.000
 OPP            0.000         0.000
 ASP            0.003         0.000         0.000
 RES            0.000         0.000         0.003         0.000


     ESTIMATES DERIVED FROM THE MODEL FOR GRAD


           ESTIMATED MEANS FOR THE LATENT VARIABLES
              STR           OPP           ASP           RES
              ________      ________      ________      ________
                0.000         0.000         0.000         0.000


           S.E. FOR ESTIMATED MEANS FOR THE LATENT VARIABLES
              STR           OPP           ASP           RES
              ________      ________      ________      ________
                0.000         0.000         0.000         0.000


           EST./S.E. FOR ESTIMATED MEANS FOR THE LATENT VARIABLES
              STR           OPP           ASP           RES
              ________      ________      ________      ________
                0.000         0.000         0.000         0.000


           TWO-TAILED P-VALUE FOR ESTIMATED MEANS FOR THE LATENT VARIABLES
              STR           OPP           ASP           RES
              ________      ________      ________      ________
                1.000         1.000         1.000         1.000


           ESTIMATED COVARIANCE MATRIX FOR THE LATENT VARIABLES
              STR           OPP           ASP           RES
              ________      ________      ________      ________
 STR            0.970
 OPP            0.471         1.276
 ASP            0.408         0.406         0.786
 RES            0.594         0.555         0.153         1.647


           S.E. FOR ESTIMATED COVARIANCE MATRIX FOR THE LATENT VARIABLES
              STR           OPP           ASP           RES
              ________      ________      ________      ________
 STR            0.290
 OPP            0.188         0.395
 ASP            0.125         0.143         0.192
 RES            0.208         0.238         0.129         0.516


           EST./S.E. FOR ESTIMATED COVARIANCE MATRIX FOR THE LATENT VARIABLES
              STR           OPP           ASP           RES
              ________      ________      ________      ________
 STR            3.342
 OPP            2.499         3.227
 ASP            3.276         2.836         4.088
 RES            2.857         2.327         1.184         3.190


           TWO-TAILED P-VALUE FOR ESTIMATED COVARIANCE MATRIX FOR THE LATENT VARIABLES
              STR           OPP           ASP           RES
              ________      ________      ________      ________
 STR            0.001
 OPP            0.012         0.001
 ASP            0.001         0.005         0.000
 RES            0.004         0.020         0.236         0.001


           ESTIMATED CORRELATION MATRIX FOR THE LATENT VARIABLES
              STR           OPP           ASP           RES
              ________      ________      ________      ________
 STR            1.000
 OPP            0.423         1.000
 ASP            0.467         0.406         1.000
 RES            0.470         0.383         0.134         1.000


           S.E. FOR ESTIMATED CORRELATION MATRIX FOR THE LATENT VARIABLES
              STR           OPP           ASP           RES
              ________      ________      ________      ________
 STR            0.000
 OPP            0.128         0.000
 ASP            0.098         0.104         0.000
 RES            0.103         0.128         0.110         0.000


           EST./S.E. FOR ESTIMATED CORRELATION MATRIX FOR THE LATENT VARIABLES
              STR           OPP           ASP           RES
              ________      ________      ________      ________
 STR          999.000
 OPP            3.304       999.000
 ASP            4.771         3.895       999.000
 RES            4.542         2.994         1.222       999.000


           TWO-TAILED P-VALUE FOR ESTIMATED CORRELATION MATRIX FOR THE LATENT VARIABLES
              STR           OPP           ASP           RES
              ________      ________      ________      ________
 STR            0.000
 OPP            0.001         0.000
 ASP            0.000         0.000         0.000
 RES            0.000         0.003         0.222         0.000


DIAGRAM INFORMATION

  Use View Diagram under the Diagram menu in the Mplus Editor to view the diagram.
  If running Mplus from the Mplus Diagrammer, the diagram opens automatically.

  Diagram output
    g:\my drive\matt&jackie shared folder\publishing\soar development paper_frontiers\revision\resubmission\supplementar

     Beginning Time:  10:40:16
        Ending Time:  10:40:17
       Elapsed Time:  00:00:01


MUTHEN & MUTHEN
3463 Stoner Ave.
Los Angeles, CA  90066

Tel: (310) 391-9971
Fax: (310) 391-8971
Web: www.StatModel.com
Support: Support@StatModel.com

Copyright (c) 1998-2021 Muthen & Muthen
