# Supplementary material for: Measuring Strengths, Opportunities, Aspirations, and Results: Psychometric Properties of the 12-Item SOAR Scale
Source: Front Psychol. 2022 Apr 8;13:854406. doi: 10.3389/fpsyg.2022.854406 (PMC9028961; doi:10.3389/fpsyg.2022.854406)
Supplement: Supplementary file 1 [file Data_Sheet_1.zip › Supplementary Material/5. MEASUREMENT INVARIANCE MODEL 4/Ed/model 3 - strong - esem.dgm]

VERSION 1.1.0
INPUT
DATA:
file is Mplus.txt;
VARIABLE:
Names are
Gender Age Ed S1 S2 S3 O1 O2 O3 A1 A2 A3 R1 R2 R3;
USEVARIABLES ARE
S1
S2
S3
O1
O2
O3
A1
A2
A3
R1
R2
R3
;
GROUPING IS ED (1 = UG 2 = GRAD);
ANALYSIS:
ESTIMATOR=MLR;
ROTATION=TARGET;
OUTPUT:
SAMPSTAT STANDARDIZED STDYX TECH1 TECH2 TECH4 MOD(1.0) SVALUES;
MODEL:
STR BY
S1-S3
O1-O3~0
A1-A3~0
R1-R3~0 (*1);
OPP BY
O1-O3
S1-S3~0
A1-A3~0
R1-R3~0 (*1);
ASP BY
A1-A3
S1-S3~0
O1-O3~0
R1-R3~0 (*1);
RES BY
R1-R3
S1-S3~0
O1-O3~0
A1-A3~0 (*1);
STR@1;
OPP@1;
ASP@1;
RES@1;
[STR@0];
[OPP@0];
[ASP@0];
[RES@0];
[S1] (i1);
[S2] (i2);
[S3] (i3);
[O1] (i4);
[O2] (i5);
[O3] (i6);
[A1] (i7);
[A2] (i8);
[A3] (i9);
[R1] (i10);
[R2] (i11);
[R3] (i12);
S1;
S2;
S3;
O1;
O2;
O3;
A1;
A2;
A3;
R1;
R2;
R3;
MODEL GRAD:
STR*;
OPP*;
ASP*;
RES*;
[STR*];
[OPP*];
[ASP*];
[RES*];
[S1] (i1);
[S2] (i2);
[S3] (i3);
[O1] (i4);
[O2] (i5);
[O3] (i6);
[A1] (i7);
[A2] (i8);
[A3] (i9);
[R1] (i10);
[R2] (i11);
[R3] (i12);
S1;
S2;
S3;
O1;
O2;
O3;
A1;
A2;
A3;
R1;
R2;
R3;
INPUT_END
2
2
0
2
MLR
1
GENERAL
2
UG
GRAD
12
4
0
s1 s2 s3 o1 o2 o3 a1 a2 a3 r1 r2 r3 str opp asp res
1
-1 -1 -1 -1 -1 -1 -1 -1 -1 -1 -1 -1 0 0 0 0
0
4
str
s1 s2 s3 o1 o2 o3 a1 a2 a3 r1 r2 r3
opp
o1 o2 o3 s1 s2 s3 a1 a2 a3 r1 r2 r3
asp
a1 a2 a3 s1 s2 s3 o1 o2 o3 r1 r2 r3
res
r1 r2 r3 s1 s2 s3 o1 o2 o3 a1 a2 a3
1 1 str s1 0.377 0.067
1 1 str s2 0.544 0.088
1 1 str s3 0.395 0.076
1 1 str o1 0.073 0.041
1 1 str o2 0.030 0.041
1 1 str o3 0.013 0.038
1 1 str a1 -0.002 0.041
1 1 str a2 -0.014 0.049
1 1 str a3 0.021 0.064
1 1 str r1 0.019 0.052
1 1 str r2 0.099 0.064
1 1 str r3 -0.103 0.046
1 1 opp o1 0.360 0.088
1 1 opp o2 0.284 0.058
1 1 opp o3 0.407 0.074
1 1 opp s1 0.078 0.045
1 1 opp s2 -0.067 0.042
1 1 opp s3 0.095 0.042
1 1 opp a1 -0.042 0.038
1 1 opp a2 -0.014 0.040
1 1 opp a3 0.083 0.051
1 1 opp r1 0.015 0.045
1 1 opp r2 -0.106 0.047
1 1 opp r3 0.087 0.037
1 1 asp a1 0.748 0.097
1 1 asp a2 0.745 0.085
1 1 asp a3 0.672 0.092
1 1 asp s1 0.062 0.042
1 1 asp s2 0.024 0.036
1 1 asp s3 -0.074 0.039
1 1 asp o1 0.020 0.048
1 1 asp o2 0.013 0.036
1 1 asp o3 0.059 0.043
1 1 asp r1 0.008 0.034
1 1 asp r2 -.0007763074245 0.046
1 1 asp r3 -0.006 0.035
1 1 res r1 0.416 0.091
1 1 res r2 0.394 0.075
1 1 res r3 0.458 0.062
1 1 res s1 -0.007 0.029
1 1 res s2 0.023 0.027
1 1 res s3 0.009 0.034
1 1 res o1 0.023 0.039
1 1 res o2 0.054 0.030
1 1 res o3 0.014 0.035
1 1 res a1 0.0000065100971 0.024
1 1 res a2 0.010 0.027
1 1 res a3 -0.005 0.035
2 1 opp str 0.482 0.123
2 1 asp str 0.390 0.134
2 1 asp opp 0.655 0.125
2 1 res str 0.598 0.170
2 1 res opp 0.583 0.128
2 1 res asp 0.396 0.131
4 1 s1 0.120 0.031
4 1 s2 0.152 0.048
4 1 s3 0.139 0.041
4 1 o1 0.246 0.048
4 1 o2 0.234 0.046
4 1 o3 0.105 0.037
4 1 a1 0.196 0.063
4 1 a2 0.239 0.093
4 1 a3 0.446 0.130
4 1 r1 0.139 0.047
4 1 r2 0.373 0.106
4 1 r3 0.122 0.048
5 1 str 1.000 0.000
5 1 opp 1.000 0.000
5 1 asp 1.000 0.000
5 1 res 1.000 0.000
1 2 str s1 0.377 0.067
1 2 str s2 0.544 0.088
1 2 str s3 0.395 0.076
1 2 str o1 0.073 0.041
1 2 str o2 0.030 0.041
1 2 str o3 0.013 0.038
1 2 str a1 -0.002 0.041
1 2 str a2 -0.014 0.049
1 2 str a3 0.021 0.064
1 2 str r1 0.019 0.052
1 2 str r2 0.099 0.064
1 2 str r3 -0.103 0.046
1 2 opp o1 0.360 0.088
1 2 opp o2 0.284 0.058
1 2 opp o3 0.407 0.074
1 2 opp s1 0.078 0.045
1 2 opp s2 -0.067 0.042
1 2 opp s3 0.095 0.042
1 2 opp a1 -0.042 0.038
1 2 opp a2 -0.014 0.040
1 2 opp a3 0.083 0.051
1 2 opp r1 0.015 0.045
1 2 opp r2 -0.106 0.047
1 2 opp r3 0.087 0.037
1 2 asp a1 0.748 0.097
1 2 asp a2 0.745 0.085
1 2 asp a3 0.672 0.092
1 2 asp s1 0.062 0.042
1 2 asp s2 0.024 0.036
1 2 asp s3 -0.074 0.039
1 2 asp o1 0.020 0.048
1 2 asp o2 0.013 0.036
1 2 asp o3 0.059 0.043
1 2 asp r1 0.008 0.034
1 2 asp r2 -.0007763074245 0.046
1 2 asp r3 -0.006 0.035
1 2 res r1 0.416 0.091
1 2 res r2 0.394 0.075
1 2 res r3 0.458 0.062
1 2 res s1 -0.007 0.029
1 2 res s2 0.023 0.027
1 2 res s3 0.009 0.034
1 2 res o1 0.023 0.039
1 2 res o2 0.054 0.030
1 2 res o3 0.014 0.035
1 2 res a1 0.0000065100971 0.024
1 2 res a2 0.010 0.027
1 2 res a3 -0.005 0.035
2 2 opp str 0.468 0.197
2 2 asp str 0.412 0.126
2 2 asp opp 0.402 0.148
2 2 res str 0.597 0.210
2 2 res opp 0.547 0.245
2 2 res asp 0.153 0.129
4 2 s1 0.196 0.029
4 2 s2 0.215 0.046
4 2 s3 0.135 0.024
4 2 o1 0.168 0.037
4 2 o2 0.201 0.025
4 2 o3 0.143 0.042
4 2 a1 0.146 0.031
4 2 a2 0.228 0.048
4 2 a3 0.322 0.042
4 2 r1 0.163 0.039
4 2 r2 0.436 0.056
4 2 r3 0.101 0.046
5 2 str 0.976 0.294
5 2 opp 1.295 0.421
5 2 asp 0.791 0.194
5 2 res 1.651 0.520
11 1 str s1 0.666 0.102
11 1 str s2 0.820 0.103
11 1 str s3 0.700 0.118
11 1 str o1 0.111 0.066
11 1 str o2 0.051 0.069
11 1 str o3 0.023 0.067
11 1 str a1 -0.002 0.048
11 1 str a2 -0.016 0.056
11 1 str a3 0.021 0.065
11 1 str r1 0.033 0.091
11 1 str r2 0.134 0.084
11 1 str r3 -0.180 0.085
11 1 opp o1 0.549 0.115
11 1 opp o2 0.478 0.082
11 1 opp o3 0.720 0.125
11 1 opp s1 0.138 0.080
11 1 opp s2 -0.101 0.064
11 1 opp s3 0.168 0.075
11 1 opp a1 -0.050 0.045
11 1 opp a2 -0.016 0.046
11 1 opp a3 0.083 0.052
11 1 opp r1 0.027 0.078
11 1 opp r2 -0.144 0.068
11 1 opp r3 0.151 0.063
11 1 asp a1 0.885 0.073
11 1 asp a2 0.844 0.070
11 1 asp a3 0.676 0.077
11 1 asp s1 0.110 0.072
11 1 asp s2 0.036 0.053
11 1 asp s3 -0.131 0.071
11 1 asp o1 0.031 0.072
11 1 asp o2 0.021 0.060
11 1 asp o3 0.105 0.074
11 1 asp r1 0.014 0.058
11 1 asp r2 -0.001 0.062
11 1 asp r3 -0.010 0.060
11 1 res r1 0.721 0.133
11 1 res r2 0.538 0.109
11 1 res r3 0.798 0.098
11 1 res s1 -0.013 0.051
11 1 res s2 0.034 0.040
11 1 res s3 0.017 0.061
11 1 res o1 0.035 0.060
11 1 res o2 0.091 0.049
11 1 res o3 0.026 0.061
11 1 res a1 0.0000076940723 0.029
11 1 res a2 0.012 0.031
11 1 res a3 -0.005 0.036
12 1 opp str 0.482 0.123
12 1 asp str 0.390 0.134
12 1 asp opp 0.655 0.125
12 1 res str 0.598 0.170
12 1 res opp 0.583 0.128
12 1 res asp 0.396 0.131
14 1 s1 0.374 0.087
14 1 s2 0.346 0.114
14 1 s3 0.435 0.107
14 1 o1 0.573 0.085
14 1 o2 0.665 0.076
14 1 o3 0.329 0.101
14 1 a1 0.274 0.097
14 1 a2 0.307 0.106
14 1 a3 0.453 0.104
14 1 r1 0.419 0.149
14 1 r2 0.695 0.104
14 1 r3 0.371 0.112
15 1 str 1.000 0.0000000001000
15 1 opp 1.000 0.0000000001000
15 1 asp 1.000 0.0000000001000
15 1 res 1.000 0.0000000001000
11 2 str s1 0.594 0.079
11 2 str s2 0.761 0.096
11 2 str s3 0.696 0.100
11 2 str o1 0.116 0.065
11 2 str o2 0.051 0.071
11 2 str o3 0.020 0.061
11 2 str a1 -0.002 0.054
11 2 str a2 -0.017 0.060
11 2 str a3 0.024 0.072
11 2 str r1 0.027 0.075
11 2 str r2 0.116 0.074
11 2 str r3 -0.153 0.059
11 2 opp o1 0.659 0.110
11 2 opp o2 0.553 0.082
11 2 opp o3 0.739 0.116
11 2 opp s1 0.142 0.078
11 2 opp s2 -0.107 0.064
11 2 opp s3 0.192 0.088
11 2 opp a1 -0.064 0.059
11 2 opp a2 -0.020 0.056
11 2 opp a3 0.109 0.068
11 2 opp r1 0.026 0.074
11 2 opp r2 -0.143 0.060
11 2 opp r3 0.148 0.068
11 2 asp a1 0.886 0.050
11 2 asp a2 0.820 0.053
11 2 asp a3 0.692 0.069
11 2 asp s1 0.089 0.060
11 2 asp s2 0.030 0.046
11 2 asp s3 -0.117 0.066
11 2 asp o1 0.029 0.068
11 2 asp o2 0.019 0.055
11 2 asp o3 0.084 0.063
11 2 asp r1 0.010 0.044
11 2 asp r2 -.0008207282517 0.048
11 2 asp r3 -0.008 0.046
11 2 res r1 0.782 0.085
11 2 res r2 0.603 0.077
11 2 res r3 0.882 0.095
11 2 res s1 -0.015 0.060
11 2 res s2 0.041 0.050
11 2 res s3 0.022 0.079
11 2 res o1 0.047 0.080
11 2 res o2 0.119 0.066
11 2 res o3 0.030 0.072
11 2 res a1 0.0000111351364 0.042
11 2 res a2 0.016 0.044
11 2 res a3 -0.008 0.053
12 2 opp str 0.416 0.137
12 2 asp str 0.469 0.097
12 2 asp opp 0.397 0.107
12 2 res str 0.470 0.103
12 2 res opp 0.374 0.134
12 2 res asp 0.134 0.110
14 2 s1 0.500 0.069
14 2 s2 0.429 0.098
14 2 s3 0.431 0.082
14 2 o1 0.437 0.093
14 2 o2 0.589 0.071
14 2 o3 0.364 0.107
14 2 a1 0.258 0.054
14 2 a2 0.350 0.076
14 2 a3 0.433 0.061
14 2 r1 0.348 0.083
14 2 r2 0.616 0.070
14 2 r3 0.227 0.113
15 2 str 1.000 0.0000000001000
15 2 opp 1.000 0.0000000001000
15 2 asp 1.000 0.0000000001000
15 2 res 1.000 0.0000000001000
31 1 str s1 0.377 0.067
31 1 str s2 0.544 0.088
31 1 str s3 0.395 0.076
31 1 str o1 0.073 0.041
31 1 str o2 0.030 0.041
31 1 str o3 0.013 0.038
31 1 str a1 -0.002 0.041
31 1 str a2 -0.014 0.049
31 1 str a3 0.021 0.064
31 1 str r1 0.019 0.052
31 1 str r2 0.099 0.064
31 1 str r3 -0.103 0.046
31 1 opp o1 0.360 0.088
31 1 opp o2 0.284 0.058
31 1 opp o3 0.407 0.074
31 1 opp s1 0.078 0.045
31 1 opp s2 -0.067 0.042
31 1 opp s3 0.095 0.042
31 1 opp a1 -0.042 0.038
31 1 opp a2 -0.014 0.040
31 1 opp a3 0.083 0.051
31 1 opp r1 0.015 0.045
31 1 opp r2 -0.106 0.047
31 1 opp r3 0.087 0.037
31 1 asp a1 0.748 0.097
31 1 asp a2 0.745 0.085
31 1 asp a3 0.672 0.092
31 1 asp s1 0.062 0.042
31 1 asp s2 0.024 0.036
31 1 asp s3 -0.074 0.039
31 1 asp o1 0.020 0.048
31 1 asp o2 0.013 0.036
31 1 asp o3 0.059 0.043
31 1 asp r1 0.008 0.034
31 1 asp r2 -.0007763074245 0.046
31 1 asp r3 -0.006 0.035
31 1 res r1 0.416 0.091
31 1 res r2 0.394 0.075
31 1 res r3 0.458 0.062
31 1 res s1 -0.007 0.029
31 1 res s2 0.023 0.027
31 1 res s3 0.009 0.034
31 1 res o1 0.023 0.039
31 1 res o2 0.054 0.030
31 1 res o3 0.014 0.035
31 1 res a1 0.0000065100971 0.024
31 1 res a2 0.010 0.027
31 1 res a3 -0.005 0.035
32 1 opp str 0.482 0.123
32 1 asp str 0.390 0.134
32 1 asp opp 0.655 0.125
32 1 res str 0.598 0.170
32 1 res opp 0.583 0.128
32 1 res asp 0.396 0.131
34 1 s1 0.120 0.031
34 1 s2 0.152 0.048
34 1 s3 0.139 0.041
34 1 o1 0.246 0.048
34 1 o2 0.234 0.046
34 1 o3 0.105 0.037
34 1 a1 0.196 0.063
34 1 a2 0.239 0.093
34 1 a3 0.446 0.130
34 1 r1 0.139 0.047
34 1 r2 0.373 0.106
34 1 r3 0.122 0.048
35 1 str 1.000 0.0000000001000
35 1 opp 1.000 0.0000000001000
35 1 asp 1.000 0.0000000001000
35 1 res 1.000 0.0000000001000
31 2 str s1 0.372 0.057
31 2 str s2 0.538 0.082
31 2 str s3 0.390 0.064
31 2 str o1 0.072 0.040
31 2 str o2 0.030 0.041
31 2 str o3 0.013 0.038
31 2 str a1 -0.002 0.040
31 2 str a2 -0.014 0.048
31 2 str a3 0.020 0.062
31 2 str r1 0.019 0.051
31 2 str r2 0.097 0.062
31 2 str r3 -0.102 0.041
31 2 opp o1 0.409 0.073
31 2 opp o2 0.323 0.052
31 2 opp o3 0.463 0.081
31 2 opp s1 0.089 0.049
31 2 opp s2 -0.076 0.046
31 2 opp s3 0.108 0.050
31 2 opp a1 -0.048 0.044
31 2 opp a2 -0.016 0.045
31 2 opp a3 0.094 0.058
31 2 opp r1 0.017 0.050
31 2 opp r2 -0.121 0.051
31 2 opp r3 0.099 0.045
31 2 asp a1 0.665 0.051
31 2 asp a2 0.662 0.061
31 2 asp a3 0.597 0.074
31 2 asp s1 0.056 0.038
31 2 asp s2 0.021 0.032
31 2 asp s3 -0.066 0.037
31 2 asp o1 0.018 0.042
31 2 asp o2 0.011 0.032
31 2 asp o3 0.053 0.039
31 2 asp r1 0.007 0.030
31 2 asp r2 -.0006902525784 0.041
31 2 asp r3 -0.005 0.031
31 2 res r1 0.534 0.070
31 2 res r2 0.507 0.075
31 2 res r3 0.588 0.083
31 2 res s1 -0.009 0.037
31 2 res s2 0.029 0.035
31 2 res s3 0.012 0.045
31 2 res o1 0.029 0.050
31 2 res o2 0.069 0.039
31 2 res o3 0.019 0.045
31 2 res a1 0.0000083658942 0.031
31 2 res a2 0.013 0.035
31 2 res a3 -0.006 0.046
32 2 opp str 0.416 0.137
32 2 asp str 0.469 0.097
32 2 asp opp 0.397 0.107
32 2 res str 0.470 0.103
32 2 res opp 0.374 0.134
32 2 res asp 0.134 0.110
34 2 s1 0.196 0.029
34 2 s2 0.215 0.046
34 2 s3 0.135 0.024
34 2 o1 0.168 0.037
34 2 o2 0.201 0.025
34 2 o3 0.143 0.042
34 2 a1 0.146 0.031
34 2 a2 0.228 0.048
34 2 a3 0.322 0.042
34 2 r1 0.163 0.039
34 2 r2 0.436 0.056
34 2 r3 0.101 0.046
35 2 str 1.000 0.0000000001000
35 2 opp 1.000 0.0000000001000
35 2 asp 1.000 0.0000000001000
35 2 res 1.000 0.0000000001000
