# Supplementary material for: Measuring Strengths, Opportunities, Aspirations, and Results: Psychometric Properties of the 12-Item SOAR Scale
Source: Front Psychol. 2022 Apr 8;13:854406. doi: 10.3389/fpsyg.2022.854406 (PMC9028961; doi:10.3389/fpsyg.2022.854406)
Supplement: Supplementary file 1 [file Data_Sheet_1.zip › Supplementary Material/5. MEASUREMENT INVARIANCE MODEL 4/Ed/model 3 - strong - esem.out]

Mplus VERSION 8.6
MUTHEN & MUTHEN
03/02/2022  10:40 AM

INPUT INSTRUCTIONS

  !MODEL3 DO NOT REMOVE THIS COMMENT

  DATA:
  file is Mplus.txt;


  VARIABLE:
  Names are
  Gender Age Ed S1 S2 S3 O1 O2 O3 A1 A2 A3 R1 R2 R3;

  USEVARIABLES ARE
  S1
  S2
  S3
  O1
  O2
  O3
  A1
  A2
  A3
  R1
  R2
  R3
  ;

  !MISSING ARE ALL (-999); ! CHECK YOUR MISSING FLAG

  GROUPING IS ED (1 = UG 2 = GRAD);

  ANALYSIS:
  ESTIMATOR=MLR;
  ROTATION=TARGET;
  !!DO NOT use or change the criteria below if you are not 100% sure what you are doing
  !iterations = 10000;
  !h1iterations = 10000;
  !convergence = .0001; !If your model doesn't converge start at .0001, .0005, .001., .005 e
  !h1convergence = .0001; !Same here, start with .0001 up. Change both lines to the same val

  MODEL:

  ! Factor loadings
  STR BY
  S1-S3
  O1-O3~0
  A1-A3~0
  R1-R3~0 (*1);

  OPP BY
  O1-O3
  S1-S3~0
  A1-A3~0
  R1-R3~0 (*1);

  ASP BY
  A1-A3
  S1-S3~0
  O1-O3~0
  R1-R3~0 (*1);

  RES BY
  R1-R3
  S1-S3~0
  O1-O3~0
  A1-A3~0 (*1);

  ! Factor variances
  STR@1;
  OPP@1;
  ASP@1;
  RES@1;

  ! Factor means
  [STR@0];
  [OPP@0];
  [ASP@0];
  [RES@0];

  ! Item intercepts
  [S1] (i1);
  [S2] (i2);
  [S3] (i3);
  [O1] (i4);
  [O2] (i5);
  [O3] (i6);
  [A1] (i7);
  [A2] (i8);
  [A3] (i9);
  [R1] (i10);
  [R2] (i11);
  [R3] (i12);

  ! Item uniquenesses
  S1;
  S2;
  S3;
  O1;
  O2;
  O3;
  A1;
  A2;
  A3;
  R1;
  R2;
  R3;

  MODEL GRAD:

  ! Factor variances
  STR*;
  OPP*;
  ASP*;
  RES*;

  ! Factor means
  [STR*];
  [OPP*];
  [ASP*];
  [RES*];

  ! Item intercepts
  [S1] (i1);
  [S2] (i2);
  [S3] (i3);
  [O1] (i4);
  [O2] (i5);
  [O3] (i6);
  [A1] (i7);
  [A2] (i8);
  [A3] (i9);
  [R1] (i10);
  [R2] (i11);
  [R3] (i12);

  ! Item uniquenesses
  S1;
  S2;
  S3;
  O1;
  O2;
  O3;
  A1;
  A2;
  A3;
  R1;
  R2;
  R3;


  OUTPUT:
  SAMPSTAT STANDARDIZED STDYX TECH1 TECH2 TECH4 MOD(1.0) SVALUES;


*** WARNING
  Input line exceeded 90 characters. Some input may be truncated.
  !convergence = .0001; !If your model doesn't converge start at .0001, .0005, .001., .005 et
*** WARNING
  Input line exceeded 90 characters. Some input may be truncated.
  !h1convergence = .0001; !Same here, start with .0001 up. Change both lines to the same valu
   2 WARNING(S) FOUND IN THE INPUT INSTRUCTIONS


SUMMARY OF ANALYSIS

Number of groups                                                 2
Number of observations
   Group UG                                                     67
   Group GRAD                                                  218
   Total sample size                                           285

Number of dependent variables                                   12
Number of independent variables                                  0
Number of continuous latent variables                            4

Observed dependent variables

  Continuous
   S1          S2          S3          O1          O2          O3
   A1          A2          A3          R1          R2          R3

Continuous latent variables

  EFA factors
  *1:   STR         OPP         ASP         RES

Variables with special functions

  Grouping variable     ED

Estimator                                                      MLR
Rotation                                                    TARGET
Row standardization                                     COVARIANCE
Type of rotation                                           OBLIQUE
Information matrix                                        OBSERVED
Maximum number of iterations                                  1000
Convergence criterion                                    0.500D-04
Maximum number of steepest descent iterations                   20
Optimization Specifications for the Exploratory Factor Analysis
Rotation Algorithm
  Number of random starts                                       30
  Maximum number of iterations                             1000000
  Derivative convergence criterion                       0.100D-04

Input data file(s)
  Mplus.txt

Input data format  FREE


SAMPLE STATISTICS


     SAMPLE STATISTICS FOR UG


           Means
              S1            S2            S3            O1            O2
              ________      ________      ________      ________      ________
                4.075         3.731         3.970         3.940         4.149


           Means
              O3            A1            A2            A3            R1
              ________      ________      ________      ________      ________
                4.045         3.642         3.493         3.791         4.104


           Means
              R2            R3
              ________      ________
                3.851         4.045


           Covariances
              S1            S2            S3            O1            O2
              ________      ________      ________      ________      ________
 S1             0.308
 S2             0.214         0.435
 S3             0.166         0.231         0.298
 O1             0.169         0.148         0.088         0.444
 O2             0.123         0.070         0.124         0.173         0.366
 O3             0.146         0.117         0.106         0.212         0.157
 A1             0.176         0.098         0.139         0.247         0.188
 A2             0.098         0.058         0.119         0.194         0.135
 A3             0.299         0.242         0.233         0.301         0.270
 R1             0.171         0.177         0.123         0.170         0.164
 R2             0.160         0.154         0.160         0.081         0.127
 R3             0.071         0.087         0.076         0.092         0.083


           Covariances
              O3            A1            A2            A3            R1
              ________      ________      ________      ________      ________
 O3             0.311
 A1             0.225         0.767
 A2             0.217         0.550         0.728
 A3             0.263         0.552         0.491         1.001
 R1             0.160         0.127         0.113         0.276         0.392
 R2             0.066         0.126         0.193         0.223         0.225
 R3             0.132         0.091         0.127         0.099         0.204


           Covariances
              R2            R3
              ________      ________
 R2             0.545
 R3             0.111         0.282


           Correlations
              S1            S2            S3            O1            O2
              ________      ________      ________      ________      ________
 S1             1.000
 S2             0.585         1.000
 S3             0.550         0.641         1.000
 O1             0.456         0.337         0.241         1.000
 O2             0.367         0.175         0.375         0.429         1.000
 O3             0.471         0.316         0.348         0.569         0.467
 A1             0.362         0.169         0.290         0.424         0.354
 A2             0.206         0.103         0.256         0.341         0.263
 A3             0.539         0.367         0.426         0.451         0.446
 R1             0.493         0.429         0.359         0.408         0.432
 R2             0.392         0.316         0.397         0.164         0.284
 R3             0.242         0.248         0.262         0.261         0.258


           Correlations
              O3            A1            A2            A3            R1
              ________      ________      ________      ________      ________
 O3             1.000
 A1             0.460         1.000
 A2             0.455         0.736         1.000
 A3             0.471         0.630         0.575         1.000
 R1             0.456         0.232         0.211         0.440         1.000
 R2             0.161         0.194         0.306         0.301         0.486
 R3             0.447         0.195         0.281         0.186         0.615


           Correlations
              R2            R3
              ________      ________
 R2             1.000
 R3             0.284         1.000


     SAMPLE STATISTICS FOR GRAD


           Means
              S1            S2            S3            O1            O2
              ________      ________      ________      ________      ________
                4.216         3.789         4.170         4.142         4.275


           Means
              O3            A1            A2            A3            R1
              ________      ________      ________      ________      ________
                4.133         3.688         3.624         4.046         4.174


           Means
              R2            R3
              ________      ________
                3.862         4.174


           Covariances
              S1            S2            S3            O1            O2
              ________      ________      ________      ________      ________
 S1             0.398
 S2             0.224         0.506
 S3             0.188         0.215         0.315
 O1             0.144         0.117         0.141         0.379
 O2             0.106         0.099         0.105         0.172         0.337
 O3             0.146         0.115         0.133         0.233         0.184
 A1             0.159         0.182         0.085         0.132         0.077
 A2             0.177         0.200         0.096         0.131         0.104
 A3             0.219         0.129         0.089         0.127         0.143
 R1             0.123         0.142         0.122         0.145         0.094
 R2             0.112         0.168         0.111         0.070         0.111
 R3             0.105         0.119         0.126         0.140         0.140


           Covariances
              O3            A1            A2            A3            R1
              ________      ________      ________      ________      ________
 O3             0.400
 A1             0.138         0.554
 A2             0.178         0.419         0.666
 A3             0.196         0.404         0.426         0.732
 R1             0.105         0.054         0.052         0.061         0.447
 R2             0.069         0.003         0.063        -0.017         0.263
 R3             0.156         0.041         0.047         0.075         0.314


           Covariances
              R2            R3
              ________      ________
 R2             0.706
 R3             0.290         0.456


           Correlations
              S1            S2            S3            O1            O2
              ________      ________      ________      ________      ________
 S1             1.000
 S2             0.500         1.000
 S3             0.531         0.538         1.000
 O1             0.370         0.268         0.408         1.000
 O2             0.289         0.241         0.321         0.481         1.000
 O3             0.365         0.256         0.376         0.600         0.500
 A1             0.338         0.344         0.204         0.287         0.177
 A2             0.344         0.345         0.209         0.262         0.219
 A3             0.406         0.212         0.184         0.240         0.289
 R1             0.291         0.299         0.325         0.352         0.243
 R2             0.212         0.281         0.234         0.135         0.228
 R3             0.245         0.249         0.333         0.338         0.357


           Correlations
              O3            A1            A2            A3            R1
              ________      ________      ________      ________      ________
 O3             1.000
 A1             0.293         1.000
 A2             0.346         0.690         1.000
 A3             0.362         0.635         0.610         1.000
 R1             0.249         0.109         0.095         0.106         1.000
 R2             0.129         0.005         0.092        -0.023         0.468
 R3             0.365         0.081         0.086         0.129         0.695


           Correlations
              R2            R3
              ________      ________
 R2             1.000
 R3             0.511         1.000


UNIVARIATE SAMPLE STATISTICS


     UNIVARIATE HIGHER-ORDER MOMENT DESCRIPTIVE STATISTICS FOR UG

         Variable/         Mean/     Skewness/   Minimum/ % with                Percentiles
        Sample Size      Variance    Kurtosis    Maximum  Min/Max      20%/60%    40%/80%    Median

     S1                    4.075       0.031       3.000   11.94%       4.000      4.000      4.000
              67.000       0.308       0.181       5.000   19.40%       4.000      4.000
     S2                    3.731      -0.270       2.000    2.99%       3.000      4.000      4.000
              67.000       0.435       0.107       5.000    8.96%       4.000      4.000
     S3                    3.970      -0.020       3.000   16.42%       4.000      4.000      4.000
              67.000       0.298       0.348       5.000   13.43%       4.000      4.000
     O1                    3.940      -0.840       2.000    4.48%       4.000      4.000      4.000
              67.000       0.444       1.643       5.000   14.93%       4.000      4.000
     O2                    4.149      -0.486       2.000    1.49%       4.000      4.000      4.000
              67.000       0.366       1.349       5.000   25.37%       4.000      5.000
     O3                    4.045       0.016       3.000   13.43%       4.000      4.000      4.000
              67.000       0.311       0.188       5.000   17.91%       4.000      4.000
     A1                    3.642      -0.437       2.000   13.43%       3.000      4.000      4.000
              67.000       0.767      -0.487       5.000   13.43%       4.000      4.000
     A2                    3.493      -0.698       1.000    1.49%       3.000      3.000      4.000
              67.000       0.728       0.026       5.000    5.97%       4.000      4.000
     A3                    3.791      -0.467       2.000   14.93%       3.000      4.000      4.000
              67.000       1.001      -0.824       5.000   26.87%       4.000      5.000
     R1                    4.104      -0.080       3.000   14.93%       4.000      4.000      4.000
              67.000       0.392      -0.493       5.000   25.37%       4.000      5.000
     R2                    3.851      -0.647       2.000    5.97%       3.000      4.000      4.000
              67.000       0.545       0.553       5.000   14.93%       4.000      4.000
     R3                    4.045       0.046       3.000   11.94%       4.000      4.000      4.000
              67.000       0.282       0.518       5.000   16.42%       4.000      4.000


     UNIVARIATE HIGHER-ORDER MOMENT DESCRIPTIVE STATISTICS FOR GRAD

         Variable/         Mean/     Skewness/   Minimum/ % with                Percentiles
        Sample Size      Variance    Kurtosis    Maximum  Min/Max      20%/60%    40%/80%    Median

     S1                    4.216      -0.536       2.000    1.38%       4.000      4.000      4.000
             218.000       0.398       0.861       5.000   31.65%       4.000      5.000
     S2                    3.789      -0.665       2.000    5.96%       3.000      4.000      4.000
             218.000       0.506       0.622       5.000   11.01%       4.000      4.000
     S3                    4.170      -0.287       2.000    0.92%       4.000      4.000      4.000
             218.000       0.315       1.360       5.000   24.77%       4.000      5.000
     O1                    4.142      -0.450       2.000    1.38%       4.000      4.000      4.000
             218.000       0.379       1.023       5.000   25.69%       4.000      5.000
     O2                    4.275      -0.263       2.000    0.46%       4.000      4.000      4.000
             218.000       0.337       0.218       5.000   33.94%       4.000      5.000
     O3                    4.133      -0.659       2.000    2.29%       4.000      4.000      4.000
             218.000       0.400       1.622       5.000   25.23%       4.000      5.000
     A1                    3.688      -0.627       2.000    8.26%       3.000      4.000      4.000
             218.000       0.554       0.214       5.000    8.72%       4.000      4.000
     A2                    3.624      -0.630       1.000    0.46%       3.000      4.000      4.000
             218.000       0.666       0.064       5.000    9.17%       4.000      4.000
     A3                    4.046      -0.747       2.000    6.88%       3.000      4.000      4.000
             218.000       0.732       0.055       5.000   32.11%       4.000      5.000
     R1                    4.174      -0.769       2.000    2.75%       4.000      4.000      4.000
             218.000       0.447       1.436       5.000   29.82%       4.000      5.000
     R2                    3.862      -0.711       2.000    9.63%       3.000      4.000      4.000
             218.000       0.706       0.148       5.000   19.72%       4.000      4.000
     R3                    4.174      -0.673       2.000    2.29%       4.000      4.000      4.000
             218.000       0.456       0.955       5.000   30.73%       4.000      5.000


THE MODEL ESTIMATION TERMINATED NORMALLY


MODEL FIT INFORMATION

Number of Free Parameters                       92

Loglikelihood

          H0 Value                       -2878.311
          H0 Scaling Correction Factor      1.2439
            for MLR
          H1 Value                       -2808.576
          H1 Scaling Correction Factor      1.1310
            for MLR

Information Criteria

          Akaike (AIC)                    5940.622
          Bayesian (BIC)                  6276.651
          Sample-Size Adjusted BIC        5984.914
            (n* = (n + 2) / 24)

Chi-Square Test of Model Fit

          Value                            137.686*
          Degrees of Freedom                    88
          P-Value                           0.0006
          Scaling Correction Factor         1.0130
            for MLR

Chi-Square Contribution From Each Group

          UG                                79.406
          GRAD                              58.280

*   The chi-square value for MLM, MLMV, MLR, ULSMV, WLSM and WLSMV cannot be used
    for chi-square difference testing in the regular way.  MLM, MLR and WLSM
    chi-square difference testing is described on the Mplus website.  MLMV, WLSMV,
    and ULSMV difference testing is done using the DIFFTEST option.

RMSEA (Root Mean Square Error Of Approximation)

          Estimate                           0.063
          90 Percent C.I.                    0.042  0.083
          Probability RMSEA <= .05           0.146

CFI/TLI

          CFI                                0.958
          TLI                                0.937

Chi-Square Test of Model Fit for the Baseline Model

          Value                           1311.446
          Degrees of Freedom                   132
          P-Value                           0.0000

SRMR (Standardized Root Mean Square Residual)

          Value                              0.065


MODEL RESULTS

                                                    Two-Tailed
                    Estimate       S.E.  Est./S.E.    P-Value

Group UG

 STR      BY
    S1                 0.377      0.067      5.595      0.000
    S2                 0.544      0.088      6.214      0.000
    S3                 0.395      0.076      5.224      0.000
    O1                 0.073      0.041      1.769      0.077
    O2                 0.030      0.041      0.733      0.463
    O3                 0.013      0.038      0.338      0.735
    A1                -0.002      0.041     -0.044      0.965
    A2                -0.014      0.049     -0.279      0.780
    A3                 0.021      0.064      0.322      0.748
    R1                 0.019      0.052      0.359      0.719
    R2                 0.099      0.064      1.534      0.125
    R3                -0.103      0.046     -2.242      0.025

 OPP      BY
    O1                 0.360      0.088      4.098      0.000
    O2                 0.284      0.058      4.886      0.000
    O3                 0.407      0.074      5.520      0.000
    S1                 0.078      0.045      1.743      0.081
    S2                -0.067      0.042     -1.590      0.112
    S3                 0.095      0.042      2.273      0.023
    A1                -0.042      0.038     -1.107      0.268
    A2                -0.014      0.040     -0.360      0.719
    A3                 0.083      0.051      1.610      0.108
    R1                 0.015      0.045      0.342      0.733
    R2                -0.106      0.047     -2.256      0.024
    R3                 0.087      0.037      2.358      0.018

 ASP      BY
    A1                 0.748      0.097      7.698      0.000
    A2                 0.745      0.085      8.807      0.000
    A3                 0.672      0.092      7.276      0.000
    S1                 0.062      0.042      1.499      0.134
    S2                 0.024      0.036      0.675      0.500
    S3                -0.074      0.039     -1.877      0.060
    O1                 0.020      0.048      0.425      0.671
    O2                 0.013      0.036      0.350      0.726
    O3                 0.059      0.043      1.384      0.166
    R1                 0.008      0.034      0.235      0.814
    R2                -0.001      0.046     -0.017      0.986
    R3                -0.006      0.035     -0.165      0.869

 RES      BY
    R1                 0.416      0.091      4.551      0.000
    R2                 0.394      0.075      5.242      0.000
    R3                 0.458      0.062      7.373      0.000
    S1                -0.007      0.029     -0.252      0.801
    S2                 0.023      0.027      0.843      0.399
    S3                 0.009      0.034      0.276      0.783
    O1                 0.023      0.039      0.577      0.564
    O2                 0.054      0.030      1.813      0.070
    O3                 0.014      0.035      0.418      0.676
    A1                 0.000      0.024      0.000      1.000
    A2                 0.010      0.027      0.372      0.710
    A3                -0.005      0.035     -0.142      0.887

 OPP      WITH
    STR                0.482      0.123      3.922      0.000

 ASP      WITH
    STR                0.390      0.134      2.912      0.004
    OPP                0.655      0.125      5.236      0.000

 RES      WITH
    STR                0.598      0.170      3.528      0.000
    OPP                0.583      0.128      4.560      0.000
    ASP                0.396      0.131      3.022      0.003

 Means
    STR                0.000      0.000    999.000    999.000
    OPP                0.000      0.000    999.000    999.000
    ASP                0.000      0.000    999.000    999.000
    RES                0.000      0.000    999.000    999.000

 Intercepts
    S1                 4.082      0.064     63.480      0.000
    S2                 3.686      0.082     44.863      0.000
    S3                 4.028      0.062     64.600      0.000
    O1                 3.982      0.068     58.384      0.000
    O2                 4.155      0.057     73.247      0.000
    O3                 3.997      0.066     60.154      0.000
    A1                 3.601      0.099     36.444      0.000
    A2                 3.513      0.099     35.374      0.000
    A3                 3.891      0.102     38.082      0.000
    R1                 4.086      0.067     60.710      0.000
    R2                 3.810      0.072     52.766      0.000
    R3                 4.072      0.065     63.096      0.000

 Variances
    STR                1.000      0.000    999.000    999.000
    OPP                1.000      0.000    999.000    999.000
    ASP                1.000      0.000    999.000    999.000
    RES                1.000      0.000    999.000    999.000

 Residual Variances
    S1                 0.120      0.031      3.858      0.000
    S2                 0.152      0.048      3.145      0.002
    S3                 0.139      0.041      3.412      0.001
    O1                 0.246      0.048      5.100      0.000
    O2                 0.234      0.046      5.102      0.000
    O3                 0.105      0.037      2.865      0.004
    A1                 0.196      0.063      3.113      0.002
    A2                 0.239      0.093      2.571      0.010
    A3                 0.446      0.130      3.431      0.001
    R1                 0.139      0.047      2.949      0.003
    R2                 0.373      0.106      3.534      0.000
    R3                 0.122      0.048      2.570      0.010

Group GRAD

 STR      BY
    S1                 0.377      0.067      5.595      0.000
    S2                 0.544      0.088      6.214      0.000
    S3                 0.395      0.076      5.224      0.000
    O1                 0.073      0.041      1.769      0.077
    O2                 0.030      0.041      0.733      0.463
    O3                 0.013      0.038      0.338      0.735
    A1                -0.002      0.041     -0.044      0.965
    A2                -0.014      0.049     -0.279      0.780
    A3                 0.021      0.064      0.322      0.748
    R1                 0.019      0.052      0.359      0.719
    R2                 0.099      0.064      1.534      0.125
    R3                -0.103      0.046     -2.242      0.025

 OPP      BY
    O1                 0.360      0.088      4.098      0.000
    O2                 0.284      0.058      4.886      0.000
    O3                 0.407      0.074      5.520      0.000
    S1                 0.078      0.045      1.743      0.081
    S2                -0.067      0.042     -1.590      0.112
    S3                 0.095      0.042      2.273      0.023
    A1                -0.042      0.038     -1.107      0.268
    A2                -0.014      0.040     -0.360      0.719
    A3                 0.083      0.051      1.610      0.108
    R1                 0.015      0.045      0.342      0.733
    R2                -0.106      0.047     -2.256      0.024
    R3                 0.087      0.037      2.358      0.018

 ASP      BY
    A1                 0.748      0.097      7.698      0.000
    A2                 0.745      0.085      8.807      0.000
    A3                 0.672      0.092      7.276      0.000
    S1                 0.062      0.042      1.499      0.134
    S2                 0.024      0.036      0.675      0.500
    S3                -0.074      0.039     -1.877      0.060
    O1                 0.020      0.048      0.425      0.671
    O2                 0.013      0.036      0.350      0.726
    O3                 0.059      0.043      1.384      0.166
    R1                 0.008      0.034      0.235      0.814
    R2                -0.001      0.046     -0.017      0.986
    R3                -0.006      0.035     -0.165      0.869

 RES      BY
    R1                 0.416      0.091      4.551      0.000
    R2                 0.394      0.075      5.242      0.000
    R3                 0.458      0.062      7.373      0.000
    S1                -0.007      0.029     -0.252      0.801
    S2                 0.023      0.027      0.843      0.399
    S3                 0.009      0.034      0.276      0.783
    O1                 0.023      0.039      0.577      0.564
    O2                 0.054      0.030      1.813      0.070
    O3                 0.014      0.035      0.418      0.676
    A1                 0.000      0.024      0.000      1.000
    A2                 0.010      0.027      0.372      0.710
    A3                -0.005      0.035     -0.142      0.887

 OPP      WITH
    STR                0.468      0.197      2.381      0.017

 ASP      WITH
    STR                0.412      0.126      3.283      0.001
    OPP                0.402      0.148      2.723      0.006

 RES      WITH
    STR                0.597      0.210      2.844      0.004
    OPP                0.547      0.245      2.234      0.025
    ASP                0.153      0.129      1.185      0.236

 Means
    STR                0.253      0.177      1.430      0.153
    OPP                0.348      0.184      1.897      0.058
    ASP                0.149      0.143      1.037      0.300
    RES                0.201      0.184      1.093      0.274

 Intercepts
    S1                 4.082      0.064     63.480      0.000
    S2                 3.686      0.082     44.863      0.000
    S3                 4.028      0.062     64.600      0.000
    O1                 3.982      0.068     58.384      0.000
    O2                 4.155      0.057     73.247      0.000
    O3                 3.997      0.066     60.154      0.000
    A1                 3.601      0.099     36.444      0.000
    A2                 3.513      0.099     35.374      0.000
    A3                 3.891      0.102     38.082      0.000
    R1                 4.086      0.067     60.710      0.000
    R2                 3.810      0.072     52.766      0.000
    R3                 4.072      0.065     63.096      0.000

 Variances
    STR                0.976      0.294      3.316      0.001
    OPP                1.295      0.421      3.079      0.002
    ASP                0.791      0.194      4.084      0.000
    RES                1.651      0.520      3.173      0.002

 Residual Variances
    S1                 0.196      0.029      6.882      0.000
    S2                 0.215      0.046      4.715      0.000
    S3                 0.135      0.024      5.627      0.000
    O1                 0.168      0.037      4.530      0.000
    O2                 0.201      0.025      8.140      0.000
    O3                 0.143      0.042      3.383      0.001
    A1                 0.146      0.031      4.726      0.000
    A2                 0.228      0.048      4.802      0.000
    A3                 0.322      0.042      7.699      0.000
    R1                 0.163      0.039      4.127      0.000
    R2                 0.436      0.056      7.772      0.000
    R3                 0.101      0.046      2.197      0.028


QUALITY OF NUMERICAL RESULTS

     Condition Number for the Information Matrix              0.122E-03
       (ratio of smallest to largest eigenvalue)


STANDARDIZED MODEL RESULTS


STDYX Standardization

                                                    Two-Tailed
                    Estimate       S.E.  Est./S.E.    P-Value

Group UG

 STR      BY
    S1                 0.666      0.102      6.502      0.000
    S2                 0.820      0.103      7.978      0.000
    S3                 0.700      0.118      5.920      0.000
    O1                 0.111      0.066      1.692      0.091
    O2                 0.051      0.069      0.732      0.464
    O3                 0.023      0.067      0.340      0.734
    A1                -0.002      0.048     -0.044      0.965
    A2                -0.016      0.056     -0.277      0.781
    A3                 0.021      0.065      0.319      0.750
    R1                 0.033      0.091      0.358      0.721
    R2                 0.134      0.084      1.600      0.110
    R3                -0.180      0.085     -2.115      0.034

 OPP      BY
    O1                 0.549      0.115      4.775      0.000
    O2                 0.478      0.082      5.808      0.000
    O3                 0.720      0.125      5.775      0.000
    S1                 0.138      0.080      1.728      0.084
    S2                -0.101      0.064     -1.561      0.118
    S3                 0.168      0.075      2.233      0.026
    A1                -0.050      0.045     -1.117      0.264
    A2                -0.016      0.046     -0.360      0.719
    A3                 0.083      0.052      1.609      0.108
    R1                 0.027      0.078      0.341      0.733
    R2                -0.144      0.068     -2.128      0.033
    R3                 0.151      0.063      2.412      0.016

 ASP      BY
    A1                 0.885      0.073     12.147      0.000
    A2                 0.844      0.070     12.091      0.000
    A3                 0.676      0.077      8.733      0.000
    S1                 0.110      0.072      1.535      0.125
    S2                 0.036      0.053      0.679      0.497
    S3                -0.131      0.071     -1.838      0.066
    O1                 0.031      0.072      0.430      0.667
    O2                 0.021      0.060      0.352      0.725
    O3                 0.105      0.074      1.427      0.154
    R1                 0.014      0.058      0.236      0.814
    R2                -0.001      0.062     -0.017      0.986
    R3                -0.010      0.060     -0.165      0.869

 RES      BY
    R1                 0.721      0.133      5.433      0.000
    R2                 0.538      0.109      4.918      0.000
    R3                 0.798      0.098      8.147      0.000
    S1                -0.013      0.051     -0.251      0.801
    S2                 0.034      0.040      0.850      0.395
    S3                 0.017      0.061      0.276      0.782
    O1                 0.035      0.060      0.580      0.562
    O2                 0.091      0.049      1.839      0.066
    O3                 0.026      0.061      0.421      0.674
    A1                 0.000      0.029      0.000      1.000
    A2                 0.012      0.031      0.370      0.711
    A3                -0.005      0.036     -0.142      0.887

 OPP      WITH
    STR                0.482      0.123      3.922      0.000

 ASP      WITH
    STR                0.390      0.134      2.912      0.004
    OPP                0.655      0.125      5.236      0.000

 RES      WITH
    STR                0.598      0.170      3.528      0.000
    OPP                0.583      0.128      4.560      0.000
    ASP                0.396      0.131      3.022      0.003

 Means
    STR                0.000      0.000    999.000    999.000
    OPP                0.000      0.000    999.000    999.000
    ASP                0.000      0.000    999.000    999.000
    RES                0.000      0.000    999.000    999.000

 Intercepts
    S1                 7.206      0.611     11.796      0.000
    S2                 5.551      0.514     10.797      0.000
    S3                 7.137      0.626     11.395      0.000
    O1                 6.077      0.619      9.810      0.000
    O2                 6.999      0.678     10.322      0.000
    O3                 7.077      0.690     10.263      0.000
    A1                 4.256      0.377     11.289      0.000
    A2                 3.983      0.403      9.877      0.000
    A3                 3.917      0.346     11.319      0.000
    R1                 7.081      0.527     13.428      0.000
    R2                 5.197      0.548      9.480      0.000
    R3                 7.100      0.687     10.339      0.000

 Variances
    STR                1.000      0.000    999.000    999.000
    OPP                1.000      0.000    999.000    999.000
    ASP                1.000      0.000    999.000    999.000
    RES                1.000      0.000    999.000    999.000

 Residual Variances
    S1                 0.374      0.087      4.312      0.000
    S2                 0.346      0.114      3.034      0.002
    S3                 0.435      0.107      4.052      0.000
    O1                 0.573      0.085      6.713      0.000
    O2                 0.665      0.076      8.705      0.000
    O3                 0.329      0.101      3.248      0.001
    A1                 0.274      0.097      2.823      0.005
    A2                 0.307      0.106      2.899      0.004
    A3                 0.453      0.104      4.358      0.000
    R1                 0.419      0.149      2.803      0.005
    R2                 0.695      0.104      6.652      0.000
    R3                 0.371      0.112      3.315      0.001

Group GRAD

 STR      BY
    S1                 0.594      0.079      7.520      0.000
    S2                 0.761      0.096      7.937      0.000
    S3                 0.696      0.100      6.932      0.000
    O1                 0.116      0.065      1.785      0.074
    O2                 0.051      0.071      0.722      0.470
    O3                 0.020      0.061      0.334      0.739
    A1                -0.002      0.054     -0.044      0.965
    A2                -0.017      0.060     -0.282      0.778
    A3                 0.024      0.072      0.327      0.743
    R1                 0.027      0.075      0.363      0.716
    R2                 0.116      0.074      1.571      0.116
    R3                -0.153      0.059     -2.584      0.010

 OPP      BY
    O1                 0.659      0.110      6.013      0.000
    O2                 0.553      0.082      6.725      0.000
    O3                 0.739      0.116      6.390      0.000
    S1                 0.142      0.078      1.804      0.071
    S2                -0.107      0.064     -1.678      0.093
    S3                 0.192      0.088      2.182      0.029
    A1                -0.064      0.059     -1.075      0.282
    A2                -0.020      0.056     -0.365      0.715
    A3                 0.109      0.068      1.610      0.107
    R1                 0.026      0.074      0.348      0.728
    R2                -0.143      0.060     -2.407      0.016
    R3                 0.148      0.068      2.176      0.030

 ASP      BY
    A1                 0.886      0.050     17.819      0.000
    A2                 0.820      0.053     15.412      0.000
    A3                 0.692      0.069     10.025      0.000
    S1                 0.089      0.060      1.477      0.140
    S2                 0.030      0.046      0.658      0.511
    S3                -0.117      0.066     -1.760      0.078
    O1                 0.029      0.068      0.432      0.665
    O2                 0.019      0.055      0.349      0.727
    O3                 0.084      0.063      1.348      0.178
    R1                 0.010      0.044      0.235      0.814
    R2                -0.001      0.048     -0.017      0.986
    R3                -0.008      0.046     -0.165      0.869

 RES      BY
    R1                 0.782      0.085      9.214      0.000
    R2                 0.603      0.077      7.783      0.000
    R3                 0.882      0.095      9.255      0.000
    S1                -0.015      0.060     -0.250      0.803
    S2                 0.041      0.050      0.831      0.406
    S3                 0.022      0.079      0.272      0.785
    O1                 0.047      0.080      0.588      0.556
    O2                 0.119      0.066      1.795      0.073
    O3                 0.030      0.072      0.410      0.682
    A1                 0.000      0.042      0.000      1.000
    A2                 0.016      0.044      0.368      0.713
    A3                -0.008      0.053     -0.142      0.887

 OPP      WITH
    STR                0.416      0.137      3.049      0.002

 ASP      WITH
    STR                0.469      0.097      4.825      0.000
    OPP                0.397      0.107      3.714      0.000

 RES      WITH
    STR                0.470      0.103      4.541      0.000
    OPP                0.374      0.134      2.798      0.005
    ASP                0.134      0.110      1.223      0.221

 Means
    STR                0.256      0.179      1.430      0.153
    OPP                0.306      0.167      1.830      0.067
    ASP                0.167      0.170      0.982      0.326
    RES                0.156      0.140      1.119      0.263

 Intercepts
    S1                 6.512      0.380     17.128      0.000
    S2                 5.213      0.302     17.266      0.000
    S3                 7.182      0.454     15.827      0.000
    O1                 6.417      0.403     15.942      0.000
    O2                 7.115      0.377     18.868      0.000
    O3                 6.386      0.416     15.363      0.000
    A1                 4.793      0.272     17.591      0.000
    A2                 4.349      0.255     17.061      0.000
    A3                 4.512      0.252     17.871      0.000
    R1                 5.981      0.384     15.580      0.000
    R2                 4.530      0.246     18.402      0.000
    R3                 6.102      0.388     15.738      0.000

 Variances
    STR                1.000      0.000    999.000    999.000
    OPP                1.000      0.000    999.000    999.000
    ASP                1.000      0.000    999.000    999.000
    RES                1.000      0.000    999.000    999.000

 Residual Variances
    S1                 0.500      0.069      7.249      0.000
    S2                 0.429      0.098      4.371      0.000
    S3                 0.431      0.082      5.283      0.000
    O1                 0.437      0.093      4.725      0.000
    O2                 0.589      0.071      8.294      0.000
    O3                 0.364      0.107      3.397      0.001
    A1                 0.258      0.054      4.791      0.000
    A2                 0.350      0.076      4.595      0.000
    A3                 0.433      0.061      7.089      0.000
    R1                 0.348      0.083      4.213      0.000
    R2                 0.616      0.070      8.776      0.000
    R3                 0.227      0.113      2.005      0.045


R-SQUARE

Group UG

    Observed                                        Two-Tailed
    Variable        Estimate       S.E.  Est./S.E.    P-Value

    S1                 0.626      0.087      7.228      0.000
    S2                 0.654      0.114      5.745      0.000
    S3                 0.565      0.107      5.254      0.000
    O1                 0.427      0.085      5.012      0.000
    O2                 0.335      0.076      4.378      0.000
    O3                 0.671      0.101      6.632      0.000
    A1                 0.726      0.097      7.470      0.000
    A2                 0.693      0.106      6.540      0.000
    A3                 0.547      0.104      5.273      0.000
    R1                 0.581      0.149      3.890      0.000
    R2                 0.305      0.104      2.921      0.003
    R3                 0.629      0.112      5.611      0.000

Group GRAD

    Observed                                        Two-Tailed
    Variable        Estimate       S.E.  Est./S.E.    P-Value

    S1                 0.500      0.069      7.260      0.000
    S2                 0.571      0.098      5.806      0.000
    S3                 0.569      0.082      6.987      0.000
    O1                 0.563      0.093      6.076      0.000
    O2                 0.411      0.071      5.781      0.000
    O3                 0.636      0.107      5.934      0.000
    A1                 0.742      0.054     13.761      0.000
    A2                 0.650      0.076      8.545      0.000
    A3                 0.567      0.061      9.298      0.000
    R1                 0.652      0.083      7.880      0.000
    R2                 0.384      0.070      5.476      0.000
    R3                 0.773      0.113      6.838      0.000


CFA MODEL COMMAND WITH FINAL ROTATED ESTIMATES USED AS STARTING VALUES

     str BY s1;
     str BY s2;
     str BY s3;
     str BY o1;
     str BY o2;
     str BY o3;
     str BY a1;
     str BY a2;
     str BY a3;
     str BY r1;
     str BY r2;
     str BY r3;
     opp BY o1;
     opp BY o2;
     opp BY o3;
     opp BY s1;
     opp BY s2;
     opp BY s3;
     opp BY a1;
     opp BY a2;
     opp BY a3;
     opp BY r1;
     opp BY r2;
     opp BY r3;
     asp BY a1;
     asp BY a2;
     asp BY a3;
     asp BY s1;
     asp BY s2;
     asp BY s3;
     asp BY o1;
     asp BY o2;
     asp BY o3;
     asp BY r1;
     asp BY r2;
     asp BY r3;
     res BY r1;
     res BY r2;
     res BY r3;
     res BY s1;
     res BY s2;
     res BY s3;
     res BY o1;
     res BY o2;
     res BY o3;
     res BY a1;
     res BY a2;
     res BY a3;

  MODEL UG:

     str BY s1*0.37699 (13);
     str BY s2*0.54449 (14);
     str BY s3*0.39509 (15);
     str BY o1*0.07297;
     str BY o2*0.03009;
     str BY o3*0.01279;
     str BY a1*-0.00182;
     str BY a2*-0.01375;
     str BY a3*0.02057;
     str BY r1*0.01882;
     str BY r2*0.09858;
     str BY r3*-0.10326;
     opp BY o1*0.35962 (16);
     opp BY o2*0.28361 (17);
     opp BY o3*0.40650 (18);
     opp BY s1*0.07800;
     opp BY s2*-0.06677;
     opp BY s3*0.09482;
     opp BY a1*-0.04221;
     opp BY a2*-0.01446;
     opp BY a3*0.08281;
     opp BY r1*0.01535;
     opp BY r2*-0.10592;
     opp BY r3*0.08677;
     asp BY a1*0.74841 (19);
     asp BY a2*0.74483 (20);
     asp BY a3*0.67154 (21);
     asp BY s1*0.06245;
     asp BY s2*0.02405;
     asp BY s3*-0.07368;
     asp BY o1*0.02040;
     asp BY o2*0.01251;
     asp BY o3*0.05937;
     asp BY r1*0.00791;
     asp BY r2*-0.00078;
     asp BY r3*-0.00573;
     res BY r1*0.41589 (22);
     res BY r2*0.39443 (23);
     res BY r3*0.45791 (24);
     res BY s1*-0.00727;
     res BY s2*0.02274;
     res BY s3*0.00944;
     res BY o1*0.02277;
     res BY o2*0.05402;
     res BY o3*0.01445;
     res BY a1*0.00001;
     res BY a2*0.01016;
     res BY a3*-0.00504;

     opp WITH str*0.48219;
     asp WITH str*0.38983;
     asp WITH opp*0.65453;
     res WITH str*0.59813;
     res WITH opp*0.58329;
     res WITH asp*0.39608;

     [ s1*4.08164 ] (i1);
     [ s2*3.68595 ] (i2);
     [ s3*4.02830 ] (i3);
     [ o1*3.98205 ] (i4);
     [ o2*4.15468 ] (i5);
     [ o3*3.99658 ] (i6);
     [ a1*3.60115 ] (i7);
     [ a2*3.51339 ] (i8);
     [ a3*3.89081 ] (i9);
     [ r1*4.08613 ] (i10);
     [ r2*3.80992 ] (i11);
     [ r3*4.07221 ] (i12);
     [ str@0 ];
     [ opp@0 ];
     [ asp@0 ];
     [ res@0 ];

     s1*0.11989;
     s2*0.15237;
     s3*0.13871;
     o1*0.24586;
     o2*0.23448;
     o3*0.10486;
     a1*0.19635;
     a2*0.23897;
     a3*0.44647;
     r1*0.13946;
     r2*0.37348;
     r3*0.12219;
     str@1;
     opp@1;
     asp@1;
     res@1;

  MODEL GRAD:

     str BY s1*0.37699 (13);
     str BY s2*0.54449 (14);
     str BY s3*0.39509 (15);
     str BY o1*0.07297;
     str BY o2*0.03009;
     str BY o3*0.01279;
     str BY a1*-0.00182;
     str BY a2*-0.01375;
     str BY a3*0.02057;
     str BY r1*0.01882;
     str BY r2*0.09858;
     str BY r3*-0.10326;
     opp BY o1*0.35962 (16);
     opp BY o2*0.28361 (17);
     opp BY o3*0.40650 (18);
     opp BY s1*0.07800;
     opp BY s2*-0.06677;
     opp BY s3*0.09482;
     opp BY a1*-0.04221;
     opp BY a2*-0.01446;
     opp BY a3*0.08281;
     opp BY r1*0.01535;
     opp BY r2*-0.10592;
     opp BY r3*0.08677;
     asp BY a1*0.74841 (19);
     asp BY a2*0.74483 (20);
     asp BY a3*0.67154 (21);
     asp BY s1*0.06245;
     asp BY s2*0.02405;
     asp BY s3*-0.07368;
     asp BY o1*0.02040;
     asp BY o2*0.01251;
     asp BY o3*0.05937;
     asp BY r1*0.00791;
     asp BY r2*-0.00078;
     asp BY r3*-0.00573;
     res BY r1*0.41589 (22);
     res BY r2*0.39443 (23);
     res BY r3*0.45791 (24);
     res BY s1*-0.00727;
     res BY s2*0.02274;
     res BY s3*0.00944;
     res BY o1*0.02277;
     res BY o2*0.05402;
     res BY o3*0.01445;
     res BY a1*0.00001;
     res BY a2*0.01016;
     res BY a3*-0.00504;

     opp WITH str*0.46809;
     asp WITH str*0.41205;
     asp WITH opp*0.40188;
     res WITH str*0.59667;
     res WITH opp*0.54706;
     res WITH asp*0.15344;

     [ s1*4.08164 ] (i1);
     [ s2*3.68595 ] (i2);
     [ s3*4.02830 ] (i3);
     [ o1*3.98205 ] (i4);
     [ o2*4.15468 ] (i5);
     [ o3*3.99658 ] (i6);
     [ a1*3.60115 ] (i7);
     [ a2*3.51339 ] (i8);
     [ a3*3.89081 ] (i9);
     [ r1*4.08613 ] (i10);
     [ r2*3.80992 ] (i11);
     [ r3*4.07221 ] (i12);
     [ str*0.25312 ];
     [ opp*0.34838 ];
     [ asp*0.14879 ];
     [ res*0.20069 ];

     s1*0.19630;
     s2*0.21472;
     s3*0.13545;
     o1*0.16845;
     o2*0.20091;
     o3*0.14257;
     a1*0.14576;
     a2*0.22819;
     a3*0.32169;
     r1*0.16261;
     r2*0.43556;
     r3*0.10099;
     str*0.97614;
     opp*1.29501;
     asp*0.79059;
     res*1.65139;


MODEL MODIFICATION INDICES

NOTE:  Modification indices for direct effects of observed dependent variables
regressed on covariates may not be included.  To include these, request
MODINDICES (ALL).

Minimum M.I. value for printing the modification index     1.000

                                   M.I.     E.P.C.  Std E.P.C.  StdYX E.P.C.
Group UG


BY Statements

STR      BY A2                     4.888    -0.100     -0.100       -0.113
STR      BY A3                     6.425     0.184      0.184        0.185
STR      BY R1                     3.584     0.064      0.064        0.111
STR      BY R3                     5.895    -0.067     -0.067       -0.116
OPP      BY A1                     1.567    -0.057     -0.057       -0.067
OPP      BY A3                     3.382     0.158      0.158        0.159
ASP      BY S2                     3.873     0.194      0.194        0.291
ASP      BY S3                     7.296    -0.165     -0.165       -0.293
ASP      BY A1                     1.492    -0.091     -0.091       -0.108
ASP      BY R1                     1.827     0.057      0.057        0.099
ASP      BY R2                     3.732    -0.161     -0.161       -0.219
RES      BY A1                     1.179    -0.098     -0.098       -0.115
RES      BY A2                     1.501     0.112      0.112        0.127
RES      BY R1                     3.776     0.128      0.128        0.221
RES      BY R3                     2.658    -0.114     -0.114       -0.199

WITH Statements

S3       WITH S1                   1.201    -0.030     -0.030       -0.232
S3       WITH S2                   1.215     0.042      0.042        0.290
O1       WITH S3                   3.244    -0.050     -0.050       -0.272
O2       WITH S2                   3.695    -0.059     -0.059       -0.314
O2       WITH S3                   2.012     0.037      0.037        0.208
O3       WITH S2                   1.039     0.027      0.027        0.216
A2       WITH S1                   5.583    -0.068     -0.068       -0.404
A2       WITH S3                   1.928     0.043      0.043        0.237
A2       WITH O2                   1.282    -0.042     -0.042       -0.176
A2       WITH A1                   3.458     0.139      0.139        0.644
A3       WITH S1                   2.360     0.054      0.054        0.234
A3       WITH O2                   1.758     0.060      0.060        0.185
A3       WITH O3                   1.326    -0.043     -0.043       -0.198
R1       WITH S1                   1.326     0.025      0.025        0.191
R1       WITH S3                   3.041    -0.040     -0.040       -0.288
R1       WITH O2                   1.451     0.033      0.033        0.181
R1       WITH A2                   3.562    -0.060     -0.060       -0.327
R1       WITH A3                   5.085     0.087      0.087        0.348
R2       WITH S2                   1.410    -0.048     -0.048       -0.202
R2       WITH S3                   1.384     0.040      0.040        0.175
R2       WITH O2                   1.155     0.043      0.043        0.146
R2       WITH O3                   2.789    -0.056     -0.056       -0.282
R2       WITH A2                   3.535     0.088      0.088        0.295
R2       WITH R1                   1.572     0.048      0.048        0.210
R3       WITH S1                   1.819    -0.029     -0.029       -0.243
R3       WITH O1                   1.089    -0.031     -0.031       -0.176
R3       WITH O2                   2.299    -0.042     -0.042       -0.250
R3       WITH O3                   2.006     0.034      0.034        0.302
R3       WITH A2                   3.385     0.059      0.059        0.346
R3       WITH A3                   5.271    -0.090     -0.090       -0.384
R3       WITH R2                   2.974    -0.068     -0.068       -0.319

Means/Intercepts/Thresholds

[ S2       ]                       2.512     0.045      0.045        0.068
[ S3       ]                       3.062    -0.058     -0.058       -0.103
[ O3       ]                       4.960     0.048      0.048        0.085
[ A1       ]                       1.318     0.041      0.041        0.048
[ A3       ]                       2.215    -0.100     -0.100       -0.100
[ R3       ]                       1.152    -0.027     -0.027       -0.048

Group GRAD


BY Statements

STR      BY A2                     4.889     0.104      0.103        0.128
STR      BY A3                     6.425    -0.089     -0.088       -0.102
STR      BY R1                     3.585    -0.072     -0.072       -0.105
STR      BY R3                     5.896     0.120      0.119        0.178
OPP      BY A1                     1.567     0.078      0.084        0.112
OPP      BY A3                     3.382    -0.075     -0.081       -0.094
ASP      BY S2                     3.873    -0.194     -0.251       -0.355
ASP      BY S3                     7.297     0.043      0.056        0.100
ASP      BY A1                     1.492     0.076      0.099        0.131
ASP      BY R1                     1.828    -0.054     -0.070       -0.103
ASP      BY R2                     3.732     0.065      0.084        0.100
RES      BY A1                     1.179     0.013      0.019        0.025
RES      BY A2                     1.501    -0.015     -0.023       -0.028
RES      BY R1                     3.778    -0.115     -0.172       -0.252
RES      BY R3                     2.657     0.126      0.189        0.283

WITH Statements

S2       WITH S1                   1.287    -0.035     -0.035       -0.170
S3       WITH S1                   1.262     0.025      0.025        0.152
A1       WITH S1                   1.829    -0.024     -0.024       -0.144
A1       WITH S2                   2.325     0.034      0.034        0.190
A1       WITH O1                   5.571     0.042      0.042        0.269
A1       WITH O2                   1.679    -0.023     -0.023       -0.134
A1       WITH O3                   1.409    -0.022     -0.022       -0.153
A2       WITH S2                   2.574     0.038      0.038        0.171
A2       WITH O3                   2.584     0.032      0.032        0.177
A2       WITH A1                   1.569    -0.078     -0.078       -0.428
A3       WITH S1                   9.632     0.066      0.066        0.263
A3       WITH S2                   7.665    -0.072     -0.072       -0.272
A3       WITH O1                   8.108    -0.060     -0.060       -0.260
A3       WITH O2                   2.098     0.030      0.030        0.119
R1       WITH O1                   8.214     0.047      0.047        0.281
R1       WITH O2                   3.582    -0.031     -0.031       -0.171
R1       WITH O3                   3.247    -0.031     -0.031       -0.201
R2       WITH O2                   3.824     0.047      0.047        0.157
R2       WITH A1                   2.188    -0.038     -0.038       -0.150
R2       WITH A2                   4.503     0.059      0.059        0.186
R2       WITH A3                   3.086    -0.053     -0.053       -0.142
R2       WITH R1                   2.646    -0.107     -0.107       -0.403
R3       WITH S3                   1.648     0.020      0.020        0.170
R3       WITH O1                   4.934    -0.038     -0.038       -0.290
R3       WITH O3                   2.083     0.026      0.026        0.215
R3       WITH A3                   1.969     0.030      0.030        0.166

Means/Intercepts/Thresholds

[ S2       ]                       2.512    -0.082     -0.082       -0.116
[ S3       ]                       3.061     0.052      0.052        0.093
[ O3       ]                       4.960    -0.115     -0.115       -0.184
[ A1       ]                       1.318    -0.056     -0.056       -0.074
[ A3       ]                       2.215     0.050      0.050        0.058
[ R3       ]                       1.152     0.050      0.050        0.075


TECHNICAL 1 OUTPUT


     TECHNICAL 1 OUTPUT FOR THE UNROTATED SOLUTION


     PARAMETER SPECIFICATION FOR UG


           NU
              S1            S2            S3            O1            O2
              ________      ________      ________      ________      ________
                  1             2             3             4             5


           NU
              O3            A1            A2            A3            R1
              ________      ________      ________      ________      ________
                  6             7             8             9            10


           NU
              R2            R3
              ________      ________
                 11            12


           LAMBDA
              STR           OPP           ASP           RES
              ________      ________      ________      ________
 S1                13             0             0             0
 S2                14            15             0             0
 S3                16            17            18             0
 O1                19            20            21            22
 O2                23            24            25            26
 O3                27            28            29            30
 A1                31            32            33            34
 A2                35            36            37            38
 A3                39            40            41            42
 R1                43            44            45            46
 R2                47            48            49            50
 R3                51            52            53            54


           THETA
              S1            S2            S3            O1            O2
              ________      ________      ________      ________      ________
 S1                55
 S2                 0            56
 S3                 0             0            57
 O1                 0             0             0            58
 O2                 0             0             0             0            59
 O3                 0             0             0             0             0
 A1                 0             0             0             0             0
 A2                 0             0             0             0             0
 A3                 0             0             0             0             0
 R1                 0             0             0             0             0
 R2                 0             0             0             0             0
 R3                 0             0             0             0             0


           THETA
              O3            A1            A2            A3            R1
              ________      ________      ________      ________      ________
 O3                60
 A1                 0            61
 A2                 0             0            62
 A3                 0             0             0            63
 R1                 0             0             0             0            64
 R2                 0             0             0             0             0
 R3                 0             0             0             0             0


           THETA
              R2            R3
              ________      ________
 R2                65
 R3                 0            66


           ALPHA
              STR           OPP           ASP           RES
              ________      ________      ________      ________
                  0             0             0             0


           BETA
              STR           OPP           ASP           RES
              ________      ________      ________      ________
 STR                0             0             0             0
 OPP                0             0             0             0
 ASP                0             0             0             0
 RES                0             0             0             0


           PSI
              STR           OPP           ASP           RES
              ________      ________      ________      ________
 STR                0
 OPP                0             0
 ASP                0             0             0
 RES                0             0             0             0


     PARAMETER SPECIFICATION FOR GRAD


           NU
              S1            S2            S3            O1            O2
              ________      ________      ________      ________      ________
                  1             2             3             4             5


           NU
              O3            A1            A2            A3            R1
              ________      ________      ________      ________      ________
                  6             7             8             9            10


           NU
              R2            R3
              ________      ________
                 11            12


           LAMBDA
              STR           OPP           ASP           RES
              ________      ________      ________      ________
 S1                13             0             0             0
 S2                14            15             0             0
 S3                16            17            18             0
 O1                19            20            21            22
 O2                23            24            25            26
 O3                27            28            29            30
 A1                31            32            33            34
 A2                35            36            37            38
 A3                39            40            41            42
 R1                43            44            45            46
 R2                47            48            49            50
 R3                51            52            53            54


           THETA
              S1            S2            S3            O1            O2
              ________      ________      ________      ________      ________
 S1                67
 S2                 0            68
 S3                 0             0            69
 O1                 0             0             0            70
 O2                 0             0             0             0            71
 O3                 0             0             0             0             0
 A1                 0             0             0             0             0
 A2                 0             0             0             0             0
 A3                 0             0             0             0             0
 R1                 0             0             0             0             0
 R2                 0             0             0             0             0
 R3                 0             0             0             0             0


           THETA
              O3            A1            A2            A3            R1
              ________      ________      ________      ________      ________
 O3                72
 A1                 0            73
 A2                 0             0            74
 A3                 0             0             0            75
 R1                 0             0             0             0            76
 R2                 0             0             0             0             0
 R3                 0             0             0             0             0


           THETA
              R2            R3
              ________      ________
 R2                77
 R3                 0            78


           ALPHA
              STR           OPP           ASP           RES
              ________      ________      ________      ________
                 79            80            81            82


           BETA
              STR           OPP           ASP           RES
              ________      ________      ________      ________
 STR                0             0             0             0
 OPP                0             0             0             0
 ASP                0             0             0             0
 RES                0             0             0             0


           PSI
              STR           OPP           ASP           RES
              ________      ________      ________      ________
 STR               83
 OPP               84            85
 ASP               86            87            88
 RES               89            90            91            92


     STARTING VALUES FOR UG


           NU
              S1            S2            S3            O1            O2
              ________      ________      ________      ________      ________
                4.075         3.731         3.970         3.940         4.149


           NU
              O3            A1            A2            A3            R1
              ________      ________      ________      ________      ________
                4.045         3.642         3.493         3.791         4.104


           NU
              R2            R3
              ________      ________
                3.851         4.045


           LAMBDA
              STR           OPP           ASP           RES
              ________      ________      ________      ________
 S1             0.439         0.000         0.000         0.000
 S2             0.476         0.226         0.000         0.000
 S3             0.399         0.164         0.078         0.000
 O1             0.373        -0.263         0.052         0.076
 O2             0.316        -0.190        -0.014         0.051
 O3             0.330        -0.207         0.085         0.099
 A1             0.395        -0.323         0.343         0.238
 A2             0.211        -0.158         0.726         0.663
 A3             0.642        -0.245         0.188         0.251
 R1             0.390        -0.016        -0.450         0.541
 R2             0.313         0.146         0.030         0.208
 R3             0.192        -0.027        -0.054         0.192


           THETA
              S1            S2            S3            O1            O2
              ________      ________      ________      ________      ________
 S1             0.115
 S2             0.000         0.157
 S3             0.000         0.000         0.105
 O1             0.000         0.000         0.000         0.227
 O2             0.000         0.000         0.000         0.000         0.227
 O3             0.000         0.000         0.000         0.000         0.000
 A1             0.000         0.000         0.000         0.000         0.000
 A2             0.000         0.000         0.000         0.000         0.000
 A3             0.000         0.000         0.000         0.000         0.000
 R1             0.000         0.000         0.000         0.000         0.000
 R2             0.000         0.000         0.000         0.000         0.000
 R3             0.000         0.000         0.000         0.000         0.000


           THETA
              O3            A1            A2            A3            R1
              ________      ________      ________      ________      ________
 O3             0.143
 A1             0.000         0.333
 A2             0.000         0.000         1.000
 A3             0.000         0.000         0.000         0.430
 R1             0.000         0.000         0.000         0.000         1.000
 R2             0.000         0.000         0.000         0.000         0.000
 R3             0.000         0.000         0.000         0.000         0.000


           THETA
              R2            R3
              ________      ________
 R2             0.381
 R3             0.000         0.204


           ALPHA
              STR           OPP           ASP           RES
              ________      ________      ________      ________
                0.000         0.000         0.000         0.000


           BETA
              STR           OPP           ASP           RES
              ________      ________      ________      ________
 STR            0.000         0.000         0.000         0.000
 OPP            0.000         0.000         0.000         0.000
 ASP            0.000         0.000         0.000         0.000
 RES            0.000         0.000         0.000         0.000


           PSI
              STR           OPP           ASP           RES
              ________      ________      ________      ________
 STR            1.000
 OPP            0.000         1.000
 ASP            0.000         0.000         1.000
 RES            0.000         0.000         0.000         1.000


     STARTING VALUES FOR GRAD


           NU
              S1            S2            S3            O1            O2
              ________      ________      ________      ________      ________
                4.075         3.731         3.970         3.940         4.149


           NU
              O3            A1            A2            A3            R1
              ________      ________      ________      ________      ________
                4.045         3.642         3.493         3.791         4.104


           NU
              R2            R3
              ________      ________
                3.851         4.045


           LAMBDA
              STR           OPP           ASP           RES
              ________      ________      ________      ________
 S1             0.445         0.000         0.000         0.000
 S2             0.516         0.167         0.000         0.000
 S3             0.406         0.036         0.142         0.000
 O1             0.329        -0.276         0.123         0.076
 O2             0.250        -0.226         0.103         0.103
 O3             0.333        -0.374         0.095         0.085
 A1             0.387        -0.150        -0.472         0.045
 A2             0.428        -0.179        -0.473         0.044
 A3             0.390        -0.277        -0.442         0.081
 R1             0.261         0.058         0.132         0.429
 R2             0.246         0.167         0.147         0.395
 R3             0.242        -0.027         0.172         0.534


           THETA
              S1            S2            S3            O1            O2
              ________      ________      ________      ________      ________
 S1             0.201
 S2             0.000         0.212
 S3             0.000         0.000         0.129
 O1             0.000         0.000         0.000         0.174
 O2             0.000         0.000         0.000         0.000         0.202
 O3             0.000         0.000         0.000         0.000         0.000
 A1             0.000         0.000         0.000         0.000         0.000
 A2             0.000         0.000         0.000         0.000         0.000
 A3             0.000         0.000         0.000         0.000         0.000
 R1             0.000         0.000         0.000         0.000         0.000
 R2             0.000         0.000         0.000         0.000         0.000
 R3             0.000         0.000         0.000         0.000         0.000


           THETA
              O3            A1            A2            A3            R1
              ________      ________      ________      ________      ________
 O3             0.132
 A1             0.000         0.157
 A2             0.000         0.000         0.225
 A3             0.000         0.000         0.000         0.301
 R1             0.000         0.000         0.000         0.000         0.174
 R2             0.000         0.000         0.000         0.000         0.000
 R3             0.000         0.000         0.000         0.000         0.000


           THETA
              R2            R3
              ________      ________
 R2             0.440
 R3             0.000         0.082


           ALPHA
              STR           OPP           ASP           RES
              ________      ________      ________      ________
                0.000         0.000         0.000         0.000


           BETA
              STR           OPP           ASP           RES
              ________      ________      ________      ________
 STR            0.000         0.000         0.000         0.000
 OPP            0.000         0.000         0.000         0.000
 ASP            0.000         0.000         0.000         0.000
 RES            0.000         0.000         0.000         0.000


           PSI
              STR           OPP           ASP           RES
              ________      ________      ________      ________
 STR            1.000
 OPP            0.000         1.000
 ASP            0.000         0.000         1.000
 RES            0.000         0.000         0.000         1.000


     TECHNICAL 1 OUTPUT FOR THE ROTATED SOLUTION


     PARAMETER SPECIFICATION FOR UG


           NU
              S1            S2            S3            O1            O2
              ________      ________      ________      ________      ________
                  1             2             3             4             5


           NU
              O3            A1            A2            A3            R1
              ________      ________      ________      ________      ________
                  6             7             8             9            10


           NU
              R2            R3
              ________      ________
                 11            12


           LAMBDA
              STR           OPP           ASP           RES
              ________      ________      ________      ________
 S1                13            14            15            16
 S2                17            18            19            20
 S3                21            22            23            24
 O1                25            26            27            28
 O2                29            30            31            32
 O3                33            34            35            36
 A1                37            38            39            40
 A2                41            42            43            44
 A3                45            46            47            48
 R1                49            50            51            52
 R2                53            54            55            56
 R3                57            58            59            60


           THETA
              S1            S2            S3            O1            O2
              ________      ________      ________      ________      ________
 S1                61
 S2                 0            62
 S3                 0             0            63
 O1                 0             0             0            64
 O2                 0             0             0             0            65
 O3                 0             0             0             0             0
 A1                 0             0             0             0             0
 A2                 0             0             0             0             0
 A3                 0             0             0             0             0
 R1                 0             0             0             0             0
 R2                 0             0             0             0             0
 R3                 0             0             0             0             0


           THETA
              O3            A1            A2            A3            R1
              ________      ________      ________      ________      ________
 O3                66
 A1                 0            67
 A2                 0             0            68
 A3                 0             0             0            69
 R1                 0             0             0             0            70
 R2                 0             0             0             0             0
 R3                 0             0             0             0             0


           THETA
              R2            R3
              ________      ________
 R2                71
 R3                 0            72


           ALPHA
              STR           OPP           ASP           RES
              ________      ________      ________      ________
                  0             0             0             0


           BETA
              STR           OPP           ASP           RES
              ________      ________      ________      ________
 STR                0             0             0             0
 OPP                0             0             0             0
 ASP                0             0             0             0
 RES                0             0             0             0


           PSI
              STR           OPP           ASP           RES
              ________      ________      ________      ________
 STR                0
 OPP               73             0
 ASP               74            75             0
 RES               76            77            78             0


     PARAMETER SPECIFICATION FOR GRAD


           NU
              S1            S2            S3            O1            O2
              ________      ________      ________      ________      ________
                  1             2             3             4             5


           NU
              O3            A1            A2            A3            R1
              ________      ________      ________      ________      ________
                  6             7             8             9            10


           NU
              R2            R3
              ________      ________
                 11            12


           LAMBDA
              STR           OPP           ASP           RES
              ________      ________      ________      ________
 S1                13            14            15            16
 S2                17            18            19            20
 S3                21            22            23            24
 O1                25            26            27            28
 O2                29            30            31            32
 O3                33            34            35            36
 A1                37            38            39            40
 A2                41            42            43            44
 A3                45            46            47            48
 R1                49            50            51            52
 R2                53            54            55            56
 R3                57            58            59            60


           THETA
              S1            S2            S3            O1            O2
              ________      ________      ________      ________      ________
 S1                79
 S2                 0            80
 S3                 0             0            81
 O1                 0             0             0            82
 O2                 0             0             0             0            83
 O3                 0             0             0             0             0
 A1                 0             0             0             0             0
 A2                 0             0             0             0             0
 A3                 0             0             0             0             0
 R1                 0             0             0             0             0
 R2                 0             0             0             0             0
 R3                 0             0             0             0             0


           THETA
              O3            A1            A2            A3            R1
              ________      ________      ________      ________      ________
 O3                84
 A1                 0            85
 A2                 0             0            86
 A3                 0             0             0            87
 R1                 0             0             0             0            88
 R2                 0             0             0             0             0
 R3                 0             0             0             0             0


           THETA
              R2            R3
              ________      ________
 R2                89
 R3                 0            90


           ALPHA
              STR           OPP           ASP           RES
              ________      ________      ________      ________
                 91            92            93            94


           BETA
              STR           OPP           ASP           RES
              ________      ________      ________      ________
 STR                0             0             0             0
 OPP                0             0             0             0
 ASP                0             0             0             0
 RES                0             0             0             0


           PSI
              STR           OPP           ASP           RES
              ________      ________      ________      ________
 STR               95
 OPP               96            97
 ASP               98            99           100
 RES              101           102           103           104


     STARTING VALUES FOR UG


           NU
              S1            S2            S3            O1            O2
              ________      ________      ________      ________      ________
                4.075         3.731         3.970         3.940         4.149


           NU
              O3            A1            A2            A3            R1
              ________      ________      ________      ________      ________
                4.045         3.642         3.493         3.791         4.104


           NU
              R2            R3
              ________      ________
                3.851         4.045


           LAMBDA
              STR           OPP           ASP           RES
              ________      ________      ________      ________
 S1             0.000         0.000         0.000         0.000
 S2             0.000         0.000         0.000         0.000
 S3             0.000         0.000         0.000         0.000
 O1             0.000         0.000         0.000         0.000
 O2             0.000         0.000         0.000         0.000
 O3             0.000         0.000         0.000         0.000
 A1             0.000         0.000         0.000         0.000
 A2             0.000         0.000         0.000         0.000
 A3             0.000         0.000         0.000         0.000
 R1             0.000         0.000         0.000         0.000
 R2             0.000         0.000         0.000         0.000
 R3             0.000         0.000         0.000         0.000


           THETA
              S1            S2            S3            O1            O2
              ________      ________      ________      ________      ________
 S1             0.154
 S2             0.000         0.218
 S3             0.000         0.000         0.149
 O1             0.000         0.000         0.000         0.222
 O2             0.000         0.000         0.000         0.000         0.183
 O3             0.000         0.000         0.000         0.000         0.000
 A1             0.000         0.000         0.000         0.000         0.000
 A2             0.000         0.000         0.000         0.000         0.000
 A3             0.000         0.000         0.000         0.000         0.000
 R1             0.000         0.000         0.000         0.000         0.000
 R2             0.000         0.000         0.000         0.000         0.000
 R3             0.000         0.000         0.000         0.000         0.000


           THETA
              O3            A1            A2            A3            R1
              ________      ________      ________      ________      ________
 O3             0.156
 A1             0.000         0.384
 A2             0.000         0.000         0.364
 A3             0.000         0.000         0.000         0.501
 R1             0.000         0.000         0.000         0.000         0.196
 R2             0.000         0.000         0.000         0.000         0.000
 R3             0.000         0.000         0.000         0.000         0.000


           THETA
              R2            R3
              ________      ________
 R2             0.272
 R3             0.000         0.141


           ALPHA
              STR           OPP           ASP           RES
              ________      ________      ________      ________
                0.000         0.000         0.000         0.000


           BETA
              STR           OPP           ASP           RES
              ________      ________      ________      ________
 STR            0.000         0.000         0.000         0.000
 OPP            0.000         0.000         0.000         0.000
 ASP            0.000         0.000         0.000         0.000
 RES            0.000         0.000         0.000         0.000


           PSI
              STR           OPP           ASP           RES
              ________      ________      ________      ________
 STR            1.000
 OPP            0.000         1.000
 ASP            0.000         0.000         1.000
 RES            0.000         0.000         0.000         1.000


     STARTING VALUES FOR GRAD


           NU
              S1            S2            S3            O1            O2
              ________      ________      ________      ________      ________
                4.075         3.731         3.970         3.940         4.149


           NU
              O3            A1            A2            A3            R1
              ________      ________      ________      ________      ________
                4.045         3.642         3.493         3.791         4.104


           NU
              R2            R3
              ________      ________
                3.851         4.045


           LAMBDA
              STR           OPP           ASP           RES
              ________      ________      ________      ________
 S1             0.000         0.000         0.000         0.000
 S2             0.000         0.000         0.000         0.000
 S3             0.000         0.000         0.000         0.000
 O1             0.000         0.000         0.000         0.000
 O2             0.000         0.000         0.000         0.000
 O3             0.000         0.000         0.000         0.000
 A1             0.000         0.000         0.000         0.000
 A2             0.000         0.000         0.000         0.000
 A3             0.000         0.000         0.000         0.000
 R1             0.000         0.000         0.000         0.000
 R2             0.000         0.000         0.000         0.000
 R3             0.000         0.000         0.000         0.000


           THETA
              S1            S2            S3            O1            O2
              ________      ________      ________      ________      ________
 S1             0.154
 S2             0.000         0.218
 S3             0.000         0.000         0.149
 O1             0.000         0.000         0.000         0.222
 O2             0.000         0.000         0.000         0.000         0.183
 O3             0.000         0.000         0.000         0.000         0.000
 A1             0.000         0.000         0.000         0.000         0.000
 A2             0.000         0.000         0.000         0.000         0.000
 A3             0.000         0.000         0.000         0.000         0.000
 R1             0.000         0.000         0.000         0.000         0.000
 R2             0.000         0.000         0.000         0.000         0.000
 R3             0.000         0.000         0.000         0.000         0.000


           THETA
              O3            A1            A2            A3            R1
              ________      ________      ________      ________      ________
 O3             0.156
 A1             0.000         0.384
 A2             0.000         0.000         0.364
 A3             0.000         0.000         0.000         0.501
 R1             0.000         0.000         0.000         0.000         0.196
 R2             0.000         0.000         0.000         0.000         0.000
 R3             0.000         0.000         0.000         0.000         0.000


           THETA
              R2            R3
              ________      ________
 R2             0.272
 R3             0.000         0.141


           ALPHA
              STR           OPP           ASP           RES
              ________      ________      ________      ________
                0.000         0.000         0.000         0.000


           BETA
              STR           OPP           ASP           RES
              ________      ________      ________      ________
 STR            0.000         0.000         0.000         0.000
 OPP            0.000         0.000         0.000         0.000
 ASP            0.000         0.000         0.000         0.000
 RES            0.000         0.000         0.000         0.000


           PSI
              STR           OPP           ASP           RES
              ________      ________      ________      ________
 STR            1.000
 OPP            0.000         1.000
 ASP            0.000         0.000         1.000
 RES            0.000         0.000         0.000         1.000


TECHNICAL 2 OUTPUT


     DERIVATIVES FOR UG


           Derivatives With Respect to NU
              S1            S2            S3            O1            O2
              ________      ________      ________      ________      ________
                0.014        -0.070         0.099         0.040         0.005


           Derivatives With Respect to NU
              O3            A1            A2            A3            R1
              ________      ________      ________      ________      ________
               -0.108        -0.049         0.021         0.053        -0.031


           Derivatives With Respect to NU
              R2            R3
              ________      ________
               -0.026         0.053


           Derivatives With Respect to LAMBDA
              STR           OPP           ASP           RES
              ________      ________      ________      ________
 S1             0.028         0.011        -0.042        -0.005
 S2             0.013        -0.023        -0.071         0.004
 S3             0.008         0.012         0.124         0.005
 O1            -0.015         0.024         0.024         0.022
 O2            -0.015         0.012         0.004        -0.009
 O3             0.009        -0.018        -0.031        -0.015
 A1            -0.010         0.041         0.032         0.038
 A2             0.085         0.006         0.010        -0.042
 A3            -0.084        -0.052        -0.024         0.007
 R1            -0.093         0.027        -0.058        -0.055
 R2            -0.033         0.001         0.059         0.014
 R3             0.112        -0.027         0.001         0.039


           Derivatives With Respect to THETA
              S1            S2            S3            O1            O2
              ________      ________      ________      ________      ________
 S1             0.000
 S2             0.050         0.000
 S3             0.143        -0.103         0.000
 O1            -0.106        -0.087         0.230         0.000
 O2            -0.012         0.221        -0.191        -0.052         0.000
 O3            -0.061        -0.136         0.151        -0.047         0.073
 A1            -0.054         0.074        -0.053        -0.055        -0.056
 A2             0.290         0.070        -0.159         0.068         0.109
 A3            -0.155        -0.015        -0.036        -0.025        -0.105
 R1            -0.191        -0.061         0.270        -0.094        -0.157
 R2            -0.077         0.104        -0.123         0.048        -0.095
 R3             0.220        -0.055        -0.094         0.127         0.193


           Derivatives With Respect to THETA
              O3            A1            A2            A3            R1
              ________      ________      ________      ________      ________
 O3             0.000
 A1             0.051         0.000
 A2            -0.068        -0.088         0.000
 A3             0.110         0.018         0.037         0.000
 R1             0.001         0.088         0.212        -0.208         0.000
 R2             0.178         0.029        -0.143        -0.014        -0.116
 R3            -0.208         0.035        -0.203         0.209        -0.043


           Derivatives With Respect to THETA
              R2            R3
              ________      ________
 R2             0.000
 R3             0.155         0.000


           Derivatives With Respect to ALPHA
              STR           OPP           ASP           RES
              ________      ________      ________      ________
                0.000         0.000         0.000         0.000


           Derivatives With Respect to BETA
              STR           OPP           ASP           RES
              ________      ________      ________      ________
 STR            0.000         0.000         0.000         0.000
 OPP            0.000         0.000         0.000         0.000
 ASP            0.000         0.000         0.000         0.000
 RES            0.000         0.000         0.000         0.000


           Derivatives With Respect to PSI
              STR           OPP           ASP           RES
              ________      ________      ________      ________
 STR            0.000
 OPP            0.000         0.000
 ASP            0.000         0.000         0.000
 RES            0.000         0.000         0.000         0.000


     DERIVATIVES FOR GRAD


           Derivatives With Respect to NU
              S1            S2            S3            O1            O2
              ________      ________      ________      ________      ________
               -0.014         0.070        -0.099        -0.040        -0.005


           Derivatives With Respect to NU
              O3            A1            A2            A3            R1
              ________      ________      ________      ________      ________
                0.108         0.049        -0.021        -0.053         0.031


           Derivatives With Respect to NU
              R2            R3
              ________      ________
                0.026        -0.053


           Derivatives With Respect to LAMBDA
              STR           OPP           ASP           RES
              ________      ________      ________      ________
 S1            -0.028        -0.011         0.042         0.005
 S2            -0.013         0.023         0.071        -0.004
 S3            -0.008        -0.012        -0.124        -0.005
 O1             0.015        -0.024        -0.024        -0.022
 O2             0.015        -0.012        -0.004         0.009
 O3            -0.009         0.018         0.031         0.015
 A1             0.010        -0.041        -0.032        -0.038
 A2            -0.085        -0.006        -0.010         0.042
 A3             0.084         0.052         0.024        -0.007
 R1             0.093        -0.027         0.058         0.055
 R2             0.033        -0.001        -0.059        -0.014
 R3            -0.112         0.027        -0.001        -0.039


           Derivatives With Respect to THETA
              S1            S2            S3            O1            O2
              ________      ________      ________      ________      ________
 S1             0.000
 S2             0.131         0.000
 S3            -0.181        -0.047         0.000
 O1             0.075         0.085        -0.087         0.000
 O2             0.137        -0.132         0.095        -0.078         0.000
 O3             0.071        -0.145         0.044        -0.075         0.022
 A1             0.267        -0.246         0.005        -0.470         0.261
 A2             0.113        -0.242         0.075         0.103        -0.014
 A3            -0.519         0.381         0.141         0.477        -0.247
 R1            -0.134         0.066         0.181        -0.627         0.412
 R2            -0.024        -0.111         0.160         0.114        -0.292
 R3             0.110         0.041        -0.294         0.464        -0.098


           Derivatives With Respect to THETA
              O3            A1            A2            A3            R1
              ________      ________      ________      ________      ________
 O3             0.000
 A1             0.228         0.000
 A2            -0.288         0.071         0.000
 A3            -0.008        -0.008        -0.035         0.000
 R1             0.376        -0.172         0.169         0.010         0.000
 R2            -0.033         0.205        -0.273         0.206         0.088
 R3            -0.287        -0.055         0.155        -0.233        -0.037


           Derivatives With Respect to THETA
              R2            R3
              ________      ________
 R2             0.000
 R3            -0.046         0.000


           Derivatives With Respect to ALPHA
              STR           OPP           ASP           RES
              ________      ________      ________      ________
                0.000         0.000         0.000         0.000


           Derivatives With Respect to BETA
              STR           OPP           ASP           RES
              ________      ________      ________      ________
 STR            0.000         0.000         0.000         0.000
 OPP            0.000         0.000         0.000         0.000
 ASP            0.000         0.000         0.000         0.000
 RES            0.000         0.000         0.000         0.000


           Derivatives With Respect to PSI
              STR           OPP           ASP           RES
              ________      ________      ________      ________
 STR            0.000
 OPP            0.000         0.000
 ASP            0.000         0.000         0.000
 RES            0.000         0.000         0.000         0.000


TECHNICAL 4 OUTPUT


     ESTIMATES DERIVED FROM THE MODEL FOR UG


           ESTIMATED MEANS FOR THE LATENT VARIABLES
              STR           OPP           ASP           RES
              ________      ________      ________      ________
                0.000         0.000         0.000         0.000


           S.E. FOR ESTIMATED MEANS FOR THE LATENT VARIABLES
              STR           OPP           ASP           RES
              ________      ________      ________      ________
                0.000         0.000         0.000         0.000


           EST./S.E. FOR ESTIMATED MEANS FOR THE LATENT VARIABLES
              STR           OPP           ASP           RES
              ________      ________      ________      ________
                0.000         0.000         0.000         0.000


           TWO-TAILED P-VALUE FOR ESTIMATED MEANS FOR THE LATENT VARIABLES
              STR           OPP           ASP           RES
              ________      ________      ________      ________
                1.000         1.000         1.000         1.000


           ESTIMATED COVARIANCE MATRIX FOR THE LATENT VARIABLES
              STR           OPP           ASP           RES
              ________      ________      ________      ________
 STR            1.000
 OPP            0.482         1.000
 ASP            0.390         0.655         1.000
 RES            0.598         0.583         0.396         1.000


           S.E. FOR ESTIMATED COVARIANCE MATRIX FOR THE LATENT VARIABLES
              STR           OPP           ASP           RES
              ________      ________      ________      ________
 STR            0.000
 OPP            0.123         0.000
 ASP            0.134         0.125         0.000
 RES            0.170         0.128         0.131         0.000


           EST./S.E. FOR ESTIMATED COVARIANCE MATRIX FOR THE LATENT VARIABLES
              STR           OPP           ASP           RES
              ________      ________      ________      ________
 STR      ***********
 OPP            3.922   ***********
 ASP            2.912         5.236   ***********
 RES            3.528         4.560         3.022   ***********


           TWO-TAILED P-VALUE FOR ESTIMATED COVARIANCE MATRIX FOR THE LATENT VARIABLES
              STR           OPP           ASP           RES
              ________      ________      ________      ________
 STR            0.000
 OPP            0.000         0.000
 ASP            0.004         0.000         0.000
 RES            0.000         0.000         0.003         0.000


           ESTIMATED CORRELATION MATRIX FOR THE LATENT VARIABLES
              STR           OPP           ASP           RES
              ________      ________      ________      ________
 STR            1.000
 OPP            0.482         1.000
 ASP            0.390         0.655         1.000
 RES            0.598         0.583         0.396         1.000


           S.E. FOR ESTIMATED CORRELATION MATRIX FOR THE LATENT VARIABLES
              STR           OPP           ASP           RES
              ________      ________      ________      ________
 STR            0.000
 OPP            0.123         0.000
 ASP            0.134         0.125         0.000
 RES            0.170         0.128         0.131         0.000


           EST./S.E. FOR ESTIMATED CORRELATION MATRIX FOR THE LATENT VARIABLES
              STR           OPP           ASP           RES
              ________      ________      ________      ________
 STR          999.000
 OPP            3.922       999.000
 ASP            2.912         5.236       999.000
 RES            3.528         4.560         3.022       999.000


           TWO-TAILED P-VALUE FOR ESTIMATED CORRELATION MATRIX FOR THE LATENT VARIABLES
              STR           OPP           ASP           RES
              ________      ________      ________      ________
 STR            0.000
 OPP            0.000         0.000
 ASP            0.004         0.000         0.000
 RES            0.000         0.000         0.003         0.000


     ESTIMATES DERIVED FROM THE MODEL FOR GRAD


           ESTIMATED MEANS FOR THE LATENT VARIABLES
              STR           OPP           ASP           RES
              ________      ________      ________      ________
                0.253         0.348         0.149         0.201


           S.E. FOR ESTIMATED MEANS FOR THE LATENT VARIABLES
              STR           OPP           ASP           RES
              ________      ________      ________      ________
                0.177         0.184         0.143         0.184


           EST./S.E. FOR ESTIMATED MEANS FOR THE LATENT VARIABLES
              STR           OPP           ASP           RES
              ________      ________      ________      ________
                1.430         1.897         1.037         1.093


           TWO-TAILED P-VALUE FOR ESTIMATED MEANS FOR THE LATENT VARIABLES
              STR           OPP           ASP           RES
              ________      ________      ________      ________
                0.153         0.058         0.300         0.274


           ESTIMATED COVARIANCE MATRIX FOR THE LATENT VARIABLES
              STR           OPP           ASP           RES
              ________      ________      ________      ________
 STR            0.976
 OPP            0.468         1.295
 ASP            0.412         0.402         0.791
 RES            0.597         0.547         0.153         1.651


           S.E. FOR ESTIMATED COVARIANCE MATRIX FOR THE LATENT VARIABLES
              STR           OPP           ASP           RES
              ________      ________      ________      ________
 STR            0.294
 OPP            0.197         0.421
 ASP            0.126         0.148         0.194
 RES            0.210         0.245         0.129         0.520


           EST./S.E. FOR ESTIMATED COVARIANCE MATRIX FOR THE LATENT VARIABLES
              STR           OPP           ASP           RES
              ________      ________      ________      ________
 STR            3.316
 OPP            2.381         3.079
 ASP            3.283         2.723         4.084
 RES            2.844         2.234         1.185         3.173


           TWO-TAILED P-VALUE FOR ESTIMATED COVARIANCE MATRIX FOR THE LATENT VARIABLES
              STR           OPP           ASP           RES
              ________      ________      ________      ________
 STR            0.001
 OPP            0.017         0.002
 ASP            0.001         0.006         0.000
 RES            0.004         0.025         0.236         0.002


           ESTIMATED CORRELATION MATRIX FOR THE LATENT VARIABLES
              STR           OPP           ASP           RES
              ________      ________      ________      ________
 STR            1.000
 OPP            0.416         1.000
 ASP            0.469         0.397         1.000
 RES            0.470         0.374         0.134         1.000


           S.E. FOR ESTIMATED CORRELATION MATRIX FOR THE LATENT VARIABLES
              STR           OPP           ASP           RES
              ________      ________      ________      ________
 STR            0.000
 OPP            0.137         0.000
 ASP            0.097         0.107         0.000
 RES            0.103         0.134         0.110         0.000


           EST./S.E. FOR ESTIMATED CORRELATION MATRIX FOR THE LATENT VARIABLES
              STR           OPP           ASP           RES
              ________      ________      ________      ________
 STR          999.000
 OPP            3.049       999.000
 ASP            4.825         3.714       999.000
 RES            4.541         2.798         1.223       999.000


           TWO-TAILED P-VALUE FOR ESTIMATED CORRELATION MATRIX FOR THE LATENT VARIABLES
              STR           OPP           ASP           RES
              ________      ________      ________      ________
 STR            0.000
 OPP            0.002         0.000
 ASP            0.000         0.000         0.000
 RES            0.000         0.005         0.221         0.000


DIAGRAM INFORMATION

  Use View Diagram under the Diagram menu in the Mplus Editor to view the diagram.
  If running Mplus from the Mplus Diagrammer, the diagram opens automatically.

  Diagram output
    g:\my drive\matt&jackie shared folder\publishing\soar development paper_frontiers\revision\resubmission\supplementar

     Beginning Time:  10:40:33
        Ending Time:  10:40:34
       Elapsed Time:  00:00:01


MUTHEN & MUTHEN
3463 Stoner Ave.
Los Angeles, CA  90066

Tel: (310) 391-9971
Fax: (310) 391-8971
Web: www.StatModel.com
Support: Support@StatModel.com

Copyright (c) 1998-2021 Muthen & Muthen
