# Supplementary material for: Measuring Strengths, Opportunities, Aspirations, and Results: Psychometric Properties of the 12-Item SOAR Scale
Source: Front Psychol. 2022 Apr 8;13:854406. doi: 10.3389/fpsyg.2022.854406 (PMC9028961; doi:10.3389/fpsyg.2022.854406)
Supplement: Supplementary file 1 [file Data_Sheet_1.zip › Supplementary Material/5. MEASUREMENT INVARIANCE MODEL 4/Ed/model 4 - strict - esem.dgm]

VERSION 1.1.0
INPUT
DATA:
file is Mplus.txt;
VARIABLE:
Names are
Gender Age Ed S1 S2 S3 O1 O2 O3 A1 A2 A3 R1 R2 R3;
USEVARIABLES ARE
S1
S2
S3
O1
O2
O3
A1
A2
A3
R1
R2
R3
;
GROUPING IS ED (1 = UG 2 = GRAD);
ANALYSIS:
ESTIMATOR=MLR;
ROTATION=TARGET;
OUTPUT:
SAMPSTAT STANDARDIZED STDYX TECH1 TECH2 TECH4 MOD(1.0) SVALUES;
MODEL:
STR BY
S1-S3
O1-O3~0
A1-A3~0
R1-R3~0 (*1);
OPP BY
O1-O3
S1-S3~0
A1-A3~0
R1-R3~0 (*1);
ASP BY
A1-A3
S1-S3~0
O1-O3~0
R1-R3~0 (*1);
RES BY
R1-R3
S1-S3~0
O1-O3~0
A1-A3~0 (*1);
STR@1;
OPP@1;
ASP@1;
RES@1;
[STR@0];
[OPP@0];
[ASP@0];
[RES@0];
[S1] (i1);
[S2] (i2);
[S3] (i3);
[O1] (i4);
[O2] (i5);
[O3] (i6);
[A1] (i7);
[A2] (i8);
[A3] (i9);
[R1] (i10);
[R2] (i11);
[R3] (i12);
S1 (u1);
S2 (u2);
S3 (u3);
O1 (u4);
O2 (u5);
O3 (u6);
A1 (u7);
A2 (u8);
A3 (u9);
R1 (u10);
R2 (u11);
R3 (u12);
MODEL GRAD:
STR*;
OPP*;
ASP*;
RES*;
[STR*];
[OPP*];
[ASP*];
[RES*];
[S1] (i1);
[S2] (i2);
[S3] (i3);
[O1] (i4);
[O2] (i5);
[O3] (i6);
[A1] (i7);
[A2] (i8);
[A3] (i9);
[R1] (i10);
[R2] (i11);
[R3] (i12);
S1 (u1);
S2 (u2);
S3 (u3);
O1 (u4);
O2 (u5);
O3 (u6);
A1 (u7);
A2 (u8);
A3 (u9);
R1 (u10);
R2 (u11);
R3 (u12);
INPUT_END
2
2
0
2
MLR
1
GENERAL
2
UG
GRAD
12
4
0
s1 s2 s3 o1 o2 o3 a1 a2 a3 r1 r2 r3 str opp asp res
1
-1 -1 -1 -1 -1 -1 -1 -1 -1 -1 -1 -1 0 0 0 0
0
4
str
s1 s2 s3 o1 o2 o3 a1 a2 a3 r1 r2 r3
opp
o1 o2 o3 s1 s2 s3 a1 a2 a3 r1 r2 r3
asp
a1 a2 a3 s1 s2 s3 o1 o2 o3 r1 r2 r3
res
r1 r2 r3 s1 s2 s3 o1 o2 o3 a1 a2 a3
1 1 str s1 0.379 0.069
1 1 str s2 0.527 0.084
1 1 str s3 0.396 0.080
1 1 str o1 0.068 0.041
1 1 str o2 0.036 0.041
1 1 str o3 0.010 0.041
1 1 str a1 -0.013 0.040
1 1 str a2 -0.016 0.046
1 1 str a3 0.038 0.065
1 1 str r1 0.012 0.050
1 1 str r2 0.096 0.062
1 1 str r3 -0.097 0.046
1 1 opp o1 0.345 0.087
1 1 opp o2 0.277 0.064
1 1 opp o3 0.420 0.078
1 1 opp s1 0.071 0.046
1 1 opp s2 -0.067 0.045
1 1 opp s3 0.091 0.043
1 1 opp a1 -0.046 0.036
1 1 opp a2 -0.011 0.043
1 1 opp a3 0.088 0.055
1 1 opp r1 0.009 0.044
1 1 opp r2 -0.100 0.045
1 1 opp r3 0.091 0.033
1 1 asp a1 0.775 0.096
1 1 asp a2 0.754 0.080
1 1 asp a3 0.669 0.092
1 1 asp s1 0.062 0.043
1 1 asp s2 0.030 0.037
1 1 asp s3 -0.080 0.039
1 1 asp o1 0.030 0.049
1 1 asp o2 0.012 0.036
1 1 asp o3 0.052 0.045
1 1 asp r1 0.014 0.032
1 1 asp r2 -0.005 0.044
1 1 asp r3 -0.009 0.034
1 1 res r1 0.420 0.084
1 1 res r2 0.390 0.068
1 1 res r3 0.447 0.061
1 1 res s1 -0.009 0.029
1 1 res s2 0.024 0.028
1 1 res s3 0.007 0.033
1 1 res o1 0.030 0.038
1 1 res o2 0.054 0.030
1 1 res o3 0.010 0.036
1 1 res a1 0.003 0.024
1 1 res a2 0.011 0.028
1 1 res a3 -0.010 0.036
2 1 opp str 0.510 0.124
2 1 asp str 0.425 0.121
2 1 asp opp 0.658 0.109
2 1 res str 0.598 0.182
2 1 res opp 0.590 0.136
2 1 res asp 0.384 0.126
4 1 s1 0.176 0.024
94 1 s1 u1
4 1 s2 0.206 0.043
94 1 s2 u2
4 1 s3 0.134 0.024
94 1 s3 u3
4 1 o1 0.193 0.030
94 1 o1 u4
4 1 o2 0.211 0.023
94 1 o2 u5
4 1 o3 0.124 0.040
94 1 o3 u6
4 1 a1 0.152 0.033
94 1 a1 u7
4 1 a2 0.234 0.046
94 1 a2 u8
4 1 a3 0.353 0.046
94 1 a3 u9
4 1 r1 0.152 0.033
94 1 r1 u10
4 1 r2 0.422 0.051
94 1 r2 u11
4 1 r3 0.113 0.036
94 1 r3 u12
5 1 str 1.000 0.000
5 1 opp 1.000 0.000
5 1 asp 1.000 0.000
5 1 res 1.000 0.000
1 2 str s1 0.379 0.069
1 2 str s2 0.527 0.084
1 2 str s3 0.396 0.080
1 2 str o1 0.068 0.041
1 2 str o2 0.036 0.041
1 2 str o3 0.010 0.041
1 2 str a1 -0.013 0.040
1 2 str a2 -0.016 0.046
1 2 str a3 0.038 0.065
1 2 str r1 0.012 0.050
1 2 str r2 0.096 0.062
1 2 str r3 -0.097 0.046
1 2 opp o1 0.345 0.087
1 2 opp o2 0.277 0.064
1 2 opp o3 0.420 0.078
1 2 opp s1 0.071 0.046
1 2 opp s2 -0.067 0.045
1 2 opp s3 0.091 0.043
1 2 opp a1 -0.046 0.036
1 2 opp a2 -0.011 0.043
1 2 opp a3 0.088 0.055
1 2 opp r1 0.009 0.044
1 2 opp r2 -0.100 0.045
1 2 opp r3 0.091 0.033
1 2 asp a1 0.775 0.096
1 2 asp a2 0.754 0.080
1 2 asp a3 0.669 0.092
1 2 asp s1 0.062 0.043
1 2 asp s2 0.030 0.037
1 2 asp s3 -0.080 0.039
1 2 asp o1 0.030 0.049
1 2 asp o2 0.012 0.036
1 2 asp o3 0.052 0.045
1 2 asp r1 0.014 0.032
1 2 asp r2 -0.005 0.044
1 2 asp r3 -0.009 0.034
1 2 res r1 0.420 0.084
1 2 res r2 0.390 0.068
1 2 res r3 0.447 0.061
1 2 res s1 -0.009 0.029
1 2 res s2 0.024 0.028
1 2 res s3 0.007 0.033
1 2 res o1 0.030 0.038
1 2 res o2 0.054 0.030
1 2 res o3 0.010 0.036
1 2 res a1 0.003 0.024
1 2 res a2 0.011 0.028
1 2 res a3 -0.010 0.036
2 2 opp str 0.484 0.206
2 2 asp str 0.418 0.127
2 2 asp opp 0.404 0.152
2 2 res str 0.616 0.218
2 2 res opp 0.544 0.249
2 2 res asp 0.149 0.127
4 2 s1 0.176 0.024
94 2 s1 u1
4 2 s2 0.206 0.043
94 2 s2 u2
4 2 s3 0.134 0.024
94 2 s3 u3
4 2 o1 0.193 0.030
94 2 o1 u4
4 2 o2 0.211 0.023
94 2 o2 u5
4 2 o3 0.124 0.040
94 2 o3 u6
4 2 a1 0.152 0.033
94 2 a1 u7
4 2 a2 0.234 0.046
94 2 a2 u8
4 2 a3 0.353 0.046
94 2 a3 u9
4 2 r1 0.152 0.033
94 2 r1 u10
4 2 r2 0.422 0.051
94 2 r2 u11
4 2 r3 0.113 0.036
94 2 r3 u12
5 2 str 1.023 0.323
5 2 opp 1.317 0.447
5 2 asp 0.755 0.174
5 2 res 1.673 0.493
11 1 str s1 0.617 0.094
11 1 str s2 0.762 0.097
11 1 str s3 0.711 0.119
11 1 str o1 0.111 0.070
11 1 str o2 0.062 0.072
11 1 str o3 0.017 0.070
11 1 str a1 -0.016 0.047
11 1 str a2 -0.018 0.052
11 1 str a3 0.040 0.069
11 1 str r1 0.021 0.085
11 1 str r2 0.126 0.080
11 1 str r3 -0.173 0.086
11 1 opp o1 0.564 0.124
11 1 opp o2 0.485 0.096
11 1 opp o3 0.718 0.137
11 1 opp s1 0.116 0.075
11 1 opp s2 -0.097 0.067
11 1 opp s3 0.163 0.078
11 1 opp a1 -0.054 0.042
11 1 opp a2 -0.012 0.049
11 1 opp a3 0.092 0.058
11 1 opp r1 0.016 0.075
11 1 opp r2 -0.131 0.060
11 1 opp r3 0.162 0.057
11 1 asp a1 0.925 0.056
11 1 asp a2 0.850 0.048
11 1 asp a3 0.703 0.066
11 1 asp s1 0.101 0.068
11 1 asp s2 0.043 0.053
11 1 asp s3 -0.144 0.071
11 1 asp o1 0.049 0.078
11 1 asp o2 0.020 0.062
11 1 asp o3 0.088 0.074
11 1 asp r1 0.025 0.055
11 1 asp r2 -0.006 0.058
11 1 asp r3 -0.017 0.061
11 1 res r1 0.715 0.115
11 1 res r2 0.512 0.081
11 1 res r3 0.798 0.095
11 1 res s1 -0.014 0.047
11 1 res s2 0.035 0.040
11 1 res s3 0.013 0.060
11 1 res o1 0.050 0.062
11 1 res o2 0.094 0.051
11 1 res o3 0.018 0.061
11 1 res a1 0.004 0.029
11 1 res a2 0.012 0.032
11 1 res a3 -0.010 0.038
12 1 opp str 0.510 0.124
12 1 asp str 0.425 0.121
12 1 asp opp 0.658 0.109
12 1 res str 0.598 0.182
12 1 res opp 0.590 0.136
12 1 res asp 0.384 0.126
14 1 s1 0.467 0.075
94 1 s1 u1
14 1 s2 0.431 0.095
94 1 s2 u2
14 1 s3 0.434 0.095
94 1 s3 u3
14 1 o1 0.517 0.100
94 1 o1 u4
14 1 o2 0.645 0.086
94 1 o2 u5
14 1 o3 0.363 0.092
94 1 o3 u6
14 1 a1 0.216 0.065
94 1 a1 u7
14 1 a2 0.297 0.067
94 1 a2 u8
14 1 a3 0.389 0.069
94 1 a3 u9
14 1 r1 0.441 0.116
94 1 r1 u10
14 1 r2 0.726 0.074
94 1 r2 u11
14 1 r3 0.359 0.100
94 1 r3 u12
15 1 str 1.000 0.0000000001000
15 1 opp 1.000 0.0000000001000
15 1 asp 1.000 0.0000000001000
15 1 res 1.000 0.0000000001000
11 2 str s1 0.624 0.082
11 2 str s2 0.762 0.099
11 2 str s3 0.711 0.101
11 2 str o1 0.108 0.065
11 2 str o2 0.061 0.071
11 2 str o3 0.016 0.068
11 2 str a1 -0.018 0.052
11 2 str a2 -0.021 0.057
11 2 str a3 0.044 0.072
11 2 str r1 0.018 0.074
11 2 str r2 0.117 0.072
11 2 str r3 -0.146 0.060
11 2 opp o1 0.623 0.094
11 2 opp o2 0.538 0.080
11 2 opp o3 0.776 0.126
11 2 opp s1 0.133 0.082
11 2 opp s2 -0.110 0.067
11 2 opp s3 0.185 0.088
11 2 opp a1 -0.069 0.056
11 2 opp a2 -0.016 0.061
11 2 opp a3 0.115 0.069
11 2 opp r1 0.016 0.073
11 2 opp r2 -0.137 0.059
11 2 opp r3 0.156 0.062
11 2 asp a1 0.890 0.052
11 2 asp a2 0.813 0.058
11 2 asp a3 0.662 0.071
11 2 asp s1 0.088 0.061
11 2 asp s2 0.037 0.047
11 2 asp s3 -0.123 0.064
11 2 asp o1 0.041 0.065
11 2 asp o2 0.017 0.053
11 2 asp o3 0.072 0.065
11 2 asp r1 0.019 0.041
11 2 asp r2 -0.005 0.046
11 2 asp r3 -0.012 0.044
11 2 res r1 0.801 0.079
11 2 res r2 0.606 0.079
11 2 res r3 0.863 0.082
11 2 res s1 -0.018 0.061
11 2 res s2 0.045 0.053
11 2 res s3 0.017 0.077
11 2 res o1 0.062 0.076
11 2 res o2 0.118 0.066
11 2 res o3 0.021 0.076
11 2 res a1 0.006 0.041
11 2 res a2 0.017 0.046
11 2 res a3 -0.014 0.053
12 2 opp str 0.417 0.136
12 2 asp str 0.476 0.096
12 2 asp opp 0.405 0.108
12 2 res str 0.471 0.104
12 2 res opp 0.367 0.135
12 2 res asp 0.132 0.111
14 2 s1 0.467 0.068
94 2 s1 u1
14 2 s2 0.421 0.100
94 2 s2 u2
14 2 s3 0.424 0.082
94 2 s3 u3
14 2 o1 0.478 0.076
94 2 o1 u4
14 2 o2 0.603 0.068
94 2 o2 u5
14 2 o3 0.322 0.113
94 2 o3 u6
14 2 a1 0.265 0.056
94 2 a1 u7
14 2 a2 0.361 0.077
94 2 a2 u8
14 2 a3 0.457 0.061
94 2 a3 u9
14 2 r1 0.330 0.078
94 2 r1 u10
14 2 r2 0.609 0.071
94 2 r2 u11
14 2 r3 0.251 0.092
94 2 r3 u12
15 2 str 1.000 0.0000000001000
15 2 opp 1.000 0.0000000001000
15 2 asp 1.000 0.0000000001000
15 2 res 1.000 0.0000000001000
31 1 str s1 0.379 0.069
31 1 str s2 0.527 0.084
31 1 str s3 0.396 0.080
31 1 str o1 0.068 0.041
31 1 str o2 0.036 0.041
31 1 str o3 0.010 0.041
31 1 str a1 -0.013 0.040
31 1 str a2 -0.016 0.046
31 1 str a3 0.038 0.065
31 1 str r1 0.012 0.050
31 1 str r2 0.096 0.062
31 1 str r3 -0.097 0.046
31 1 opp o1 0.345 0.087
31 1 opp o2 0.277 0.064
31 1 opp o3 0.420 0.078
31 1 opp s1 0.071 0.046
31 1 opp s2 -0.067 0.045
31 1 opp s3 0.091 0.043
31 1 opp a1 -0.046 0.036
31 1 opp a2 -0.011 0.043
31 1 opp a3 0.088 0.055
31 1 opp r1 0.009 0.044
31 1 opp r2 -0.100 0.045
31 1 opp r3 0.091 0.033
31 1 asp a1 0.775 0.096
31 1 asp a2 0.754 0.080
31 1 asp a3 0.669 0.092
31 1 asp s1 0.062 0.043
31 1 asp s2 0.030 0.037
31 1 asp s3 -0.080 0.039
31 1 asp o1 0.030 0.049
31 1 asp o2 0.012 0.036
31 1 asp o3 0.052 0.045
31 1 asp r1 0.014 0.032
31 1 asp r2 -0.005 0.044
31 1 asp r3 -0.009 0.034
31 1 res r1 0.420 0.084
31 1 res r2 0.390 0.068
31 1 res r3 0.447 0.061
31 1 res s1 -0.009 0.029
31 1 res s2 0.024 0.028
31 1 res s3 0.007 0.033
31 1 res o1 0.030 0.038
31 1 res o2 0.054 0.030
31 1 res o3 0.010 0.036
31 1 res a1 0.003 0.024
31 1 res a2 0.011 0.028
31 1 res a3 -0.010 0.036
32 1 opp str 0.510 0.124
32 1 asp str 0.425 0.121
32 1 asp opp 0.658 0.109
32 1 res str 0.598 0.182
32 1 res opp 0.590 0.136
32 1 res asp 0.384 0.126
34 1 s1 0.176 0.024
94 1 s1 u1
34 1 s2 0.206 0.043
94 1 s2 u2
34 1 s3 0.134 0.024
94 1 s3 u3
34 1 o1 0.193 0.030
94 1 o1 u4
34 1 o2 0.211 0.023
94 1 o2 u5
34 1 o3 0.124 0.040
94 1 o3 u6
34 1 a1 0.152 0.033
94 1 a1 u7
34 1 a2 0.234 0.046
94 1 a2 u8
34 1 a3 0.353 0.046
94 1 a3 u9
34 1 r1 0.152 0.033
94 1 r1 u10
34 1 r2 0.422 0.051
94 1 r2 u11
34 1 r3 0.113 0.036
94 1 r3 u12
35 1 str 1.000 0.0000000001000
35 1 opp 1.000 0.0000000001000
35 1 asp 1.000 0.0000000001000
35 1 res 1.000 0.0000000001000
31 2 str s1 0.383 0.059
31 2 str s2 0.533 0.085
31 2 str s3 0.400 0.065
31 2 str o1 0.069 0.041
31 2 str o2 0.036 0.042
31 2 str o3 0.010 0.042
31 2 str a1 -0.014 0.039
31 2 str a2 -0.017 0.046
31 2 str a3 0.039 0.063
31 2 str r1 0.012 0.050
31 2 str r2 0.097 0.060
31 2 str r3 -0.098 0.041
31 2 opp o1 0.396 0.066
31 2 opp o2 0.318 0.052
31 2 opp o3 0.482 0.093
31 2 opp s1 0.082 0.050
31 2 opp s2 -0.077 0.048
31 2 opp s3 0.104 0.050
31 2 opp a1 -0.052 0.042
31 2 opp a2 -0.013 0.049
31 2 opp a3 0.101 0.060
31 2 opp r1 0.011 0.050
31 2 opp r2 -0.114 0.049
31 2 opp r3 0.104 0.041
31 2 asp a1 0.674 0.051
31 2 asp a2 0.655 0.064
31 2 asp a3 0.582 0.074
31 2 asp s1 0.054 0.038
31 2 asp s2 0.026 0.033
31 2 asp s3 -0.069 0.036
31 2 asp o1 0.026 0.042
31 2 asp o2 0.010 0.031
31 2 asp o3 0.045 0.040
31 2 asp r1 0.013 0.028
31 2 asp r2 -0.004 0.039
31 2 asp r3 -0.008 0.029
31 2 res r1 0.543 0.069
31 2 res r2 0.505 0.076
31 2 res r3 0.578 0.075
31 2 res s1 -0.011 0.038
31 2 res s2 0.031 0.037
31 2 res s3 0.009 0.043
31 2 res o1 0.039 0.049
31 2 res o2 0.070 0.039
31 2 res o3 0.013 0.047
31 2 res a1 0.004 0.031
31 2 res a2 0.014 0.037
31 2 res a3 -0.013 0.047
32 2 opp str 0.417 0.136
32 2 asp str 0.476 0.096
32 2 asp opp 0.405 0.108
32 2 res str 0.471 0.104
32 2 res opp 0.367 0.135
32 2 res asp 0.132 0.111
34 2 s1 0.176 0.024
94 2 s1 u1
34 2 s2 0.206 0.043
94 2 s2 u2
34 2 s3 0.134 0.024
94 2 s3 u3
34 2 o1 0.193 0.030
94 2 o1 u4
34 2 o2 0.211 0.023
94 2 o2 u5
34 2 o3 0.124 0.040
94 2 o3 u6
34 2 a1 0.152 0.033
94 2 a1 u7
34 2 a2 0.234 0.046
94 2 a2 u8
34 2 a3 0.353 0.046
94 2 a3 u9
34 2 r1 0.152 0.033
94 2 r1 u10
34 2 r2 0.422 0.051
94 2 r2 u11
34 2 r3 0.113 0.036
94 2 r3 u12
35 2 str 1.000 0.0000000001000
35 2 opp 1.000 0.0000000001000
35 2 asp 1.000 0.0000000001000
35 2 res 1.000 0.0000000001000
