# Supplementary material for: Measuring Strengths, Opportunities, Aspirations, and Results: Psychometric Properties of the 12-Item SOAR Scale
Source: Front Psychol. 2022 Apr 8;13:854406. doi: 10.3389/fpsyg.2022.854406 (PMC9028961; doi:10.3389/fpsyg.2022.854406)
Supplement: Supplementary file 1 [file Data_Sheet_1.zip › Supplementary Material/5. MEASUREMENT INVARIANCE MODEL 4/Ed/model 4 - strict - esem.out]

Mplus VERSION 8.6
MUTHEN & MUTHEN
03/02/2022  10:40 AM

INPUT INSTRUCTIONS

  !MODEL4 DO NOT REMOVE THIS COMMENT

  DATA:
  file is Mplus.txt;


  VARIABLE:
  Names are
  Gender Age Ed S1 S2 S3 O1 O2 O3 A1 A2 A3 R1 R2 R3;

  USEVARIABLES ARE
  S1
  S2
  S3
  O1
  O2
  O3
  A1
  A2
  A3
  R1
  R2
  R3
  ;

  !MISSING ARE ALL (-999); ! CHECK YOUR MISSING FLAG

  GROUPING IS ED (1 = UG 2 = GRAD);

  ANALYSIS:
  ESTIMATOR=MLR;
  ROTATION=TARGET;
  !!DO NOT use or change the criteria below if you are not 100% sure what you are doing
  !iterations = 10000;
  !h1iterations = 10000;
  !convergence = .0001; !If your model doesn't converge start at .0001, .0005, .001., .005 e
  !h1convergence = .0001; !Same here, start with .0001 up. Change both lines to the same val

  MODEL:

  ! Factor loadings
  STR BY
  S1-S3
  O1-O3~0
  A1-A3~0
  R1-R3~0 (*1);

  OPP BY
  O1-O3
  S1-S3~0
  A1-A3~0
  R1-R3~0 (*1);

  ASP BY
  A1-A3
  S1-S3~0
  O1-O3~0
  R1-R3~0 (*1);

  RES BY
  R1-R3
  S1-S3~0
  O1-O3~0
  A1-A3~0 (*1);

  ! Factor variances
  STR@1;
  OPP@1;
  ASP@1;
  RES@1;

  ! Factor means
  [STR@0];
  [OPP@0];
  [ASP@0];
  [RES@0];

  ! Item intercepts
  [S1] (i1);
  [S2] (i2);
  [S3] (i3);
  [O1] (i4);
  [O2] (i5);
  [O3] (i6);
  [A1] (i7);
  [A2] (i8);
  [A3] (i9);
  [R1] (i10);
  [R2] (i11);
  [R3] (i12);

  ! Item uniquenesses
  S1 (u1);
  S2 (u2);
  S3 (u3);
  O1 (u4);
  O2 (u5);
  O3 (u6);
  A1 (u7);
  A2 (u8);
  A3 (u9);
  R1 (u10);
  R2 (u11);
  R3 (u12);

  MODEL GRAD:

  ! Factor variances
  STR*;
  OPP*;
  ASP*;
  RES*;

  ! Factor means
  [STR*];
  [OPP*];
  [ASP*];
  [RES*];

  ! Item intercepts
  [S1] (i1);
  [S2] (i2);
  [S3] (i3);
  [O1] (i4);
  [O2] (i5);
  [O3] (i6);
  [A1] (i7);
  [A2] (i8);
  [A3] (i9);
  [R1] (i10);
  [R2] (i11);
  [R3] (i12);

  ! Item uniquenesses
  S1 (u1);
  S2 (u2);
  S3 (u3);
  O1 (u4);
  O2 (u5);
  O3 (u6);
  A1 (u7);
  A2 (u8);
  A3 (u9);
  R1 (u10);
  R2 (u11);
  R3 (u12);


  OUTPUT:
  SAMPSTAT STANDARDIZED STDYX TECH1 TECH2 TECH4 MOD(1.0) SVALUES;


*** WARNING
  Input line exceeded 90 characters. Some input may be truncated.
  !convergence = .0001; !If your model doesn't converge start at .0001, .0005, .001., .005 et
*** WARNING
  Input line exceeded 90 characters. Some input may be truncated.
  !h1convergence = .0001; !Same here, start with .0001 up. Change both lines to the same valu
   2 WARNING(S) FOUND IN THE INPUT INSTRUCTIONS


SUMMARY OF ANALYSIS

Number of groups                                                 2
Number of observations
   Group UG                                                     67
   Group GRAD                                                  218
   Total sample size                                           285

Number of dependent variables                                   12
Number of independent variables                                  0
Number of continuous latent variables                            4

Observed dependent variables

  Continuous
   S1          S2          S3          O1          O2          O3
   A1          A2          A3          R1          R2          R3

Continuous latent variables

  EFA factors
  *1:   STR         OPP         ASP         RES

Variables with special functions

  Grouping variable     ED

Estimator                                                      MLR
Rotation                                                    TARGET
Row standardization                                     COVARIANCE
Type of rotation                                           OBLIQUE
Information matrix                                        OBSERVED
Maximum number of iterations                                  1000
Convergence criterion                                    0.500D-04
Maximum number of steepest descent iterations                   20
Optimization Specifications for the Exploratory Factor Analysis
Rotation Algorithm
  Number of random starts                                       30
  Maximum number of iterations                             1000000
  Derivative convergence criterion                       0.100D-04

Input data file(s)
  Mplus.txt

Input data format  FREE


SAMPLE STATISTICS


     SAMPLE STATISTICS FOR UG


           Means
              S1            S2            S3            O1            O2
              ________      ________      ________      ________      ________
                4.075         3.731         3.970         3.940         4.149


           Means
              O3            A1            A2            A3            R1
              ________      ________      ________      ________      ________
                4.045         3.642         3.493         3.791         4.104


           Means
              R2            R3
              ________      ________
                3.851         4.045


           Covariances
              S1            S2            S3            O1            O2
              ________      ________      ________      ________      ________
 S1             0.308
 S2             0.214         0.435
 S3             0.166         0.231         0.298
 O1             0.169         0.148         0.088         0.444
 O2             0.123         0.070         0.124         0.173         0.366
 O3             0.146         0.117         0.106         0.212         0.157
 A1             0.176         0.098         0.139         0.247         0.188
 A2             0.098         0.058         0.119         0.194         0.135
 A3             0.299         0.242         0.233         0.301         0.270
 R1             0.171         0.177         0.123         0.170         0.164
 R2             0.160         0.154         0.160         0.081         0.127
 R3             0.071         0.087         0.076         0.092         0.083


           Covariances
              O3            A1            A2            A3            R1
              ________      ________      ________      ________      ________
 O3             0.311
 A1             0.225         0.767
 A2             0.217         0.550         0.728
 A3             0.263         0.552         0.491         1.001
 R1             0.160         0.127         0.113         0.276         0.392
 R2             0.066         0.126         0.193         0.223         0.225
 R3             0.132         0.091         0.127         0.099         0.204


           Covariances
              R2            R3
              ________      ________
 R2             0.545
 R3             0.111         0.282


           Correlations
              S1            S2            S3            O1            O2
              ________      ________      ________      ________      ________
 S1             1.000
 S2             0.585         1.000
 S3             0.550         0.641         1.000
 O1             0.456         0.337         0.241         1.000
 O2             0.367         0.175         0.375         0.429         1.000
 O3             0.471         0.316         0.348         0.569         0.467
 A1             0.362         0.169         0.290         0.424         0.354
 A2             0.206         0.103         0.256         0.341         0.263
 A3             0.539         0.367         0.426         0.451         0.446
 R1             0.493         0.429         0.359         0.408         0.432
 R2             0.392         0.316         0.397         0.164         0.284
 R3             0.242         0.248         0.262         0.261         0.258


           Correlations
              O3            A1            A2            A3            R1
              ________      ________      ________      ________      ________
 O3             1.000
 A1             0.460         1.000
 A2             0.455         0.736         1.000
 A3             0.471         0.630         0.575         1.000
 R1             0.456         0.232         0.211         0.440         1.000
 R2             0.161         0.194         0.306         0.301         0.486
 R3             0.447         0.195         0.281         0.186         0.615


           Correlations
              R2            R3
              ________      ________
 R2             1.000
 R3             0.284         1.000


     SAMPLE STATISTICS FOR GRAD


           Means
              S1            S2            S3            O1            O2
              ________      ________      ________      ________      ________
                4.216         3.789         4.170         4.142         4.275


           Means
              O3            A1            A2            A3            R1
              ________      ________      ________      ________      ________
                4.133         3.688         3.624         4.046         4.174


           Means
              R2            R3
              ________      ________
                3.862         4.174


           Covariances
              S1            S2            S3            O1            O2
              ________      ________      ________      ________      ________
 S1             0.398
 S2             0.224         0.506
 S3             0.188         0.215         0.315
 O1             0.144         0.117         0.141         0.379
 O2             0.106         0.099         0.105         0.172         0.337
 O3             0.146         0.115         0.133         0.233         0.184
 A1             0.159         0.182         0.085         0.132         0.077
 A2             0.177         0.200         0.096         0.131         0.104
 A3             0.219         0.129         0.089         0.127         0.143
 R1             0.123         0.142         0.122         0.145         0.094
 R2             0.112         0.168         0.111         0.070         0.111
 R3             0.105         0.119         0.126         0.140         0.140


           Covariances
              O3            A1            A2            A3            R1
              ________      ________      ________      ________      ________
 O3             0.400
 A1             0.138         0.554
 A2             0.178         0.419         0.666
 A3             0.196         0.404         0.426         0.732
 R1             0.105         0.054         0.052         0.061         0.447
 R2             0.069         0.003         0.063        -0.017         0.263
 R3             0.156         0.041         0.047         0.075         0.314


           Covariances
              R2            R3
              ________      ________
 R2             0.706
 R3             0.290         0.456


           Correlations
              S1            S2            S3            O1            O2
              ________      ________      ________      ________      ________
 S1             1.000
 S2             0.500         1.000
 S3             0.531         0.538         1.000
 O1             0.370         0.268         0.408         1.000
 O2             0.289         0.241         0.321         0.481         1.000
 O3             0.365         0.256         0.376         0.600         0.500
 A1             0.338         0.344         0.204         0.287         0.177
 A2             0.344         0.345         0.209         0.262         0.219
 A3             0.406         0.212         0.184         0.240         0.289
 R1             0.291         0.299         0.325         0.352         0.243
 R2             0.212         0.281         0.234         0.135         0.228
 R3             0.245         0.249         0.333         0.338         0.357


           Correlations
              O3            A1            A2            A3            R1
              ________      ________      ________      ________      ________
 O3             1.000
 A1             0.293         1.000
 A2             0.346         0.690         1.000
 A3             0.362         0.635         0.610         1.000
 R1             0.249         0.109         0.095         0.106         1.000
 R2             0.129         0.005         0.092        -0.023         0.468
 R3             0.365         0.081         0.086         0.129         0.695


           Correlations
              R2            R3
              ________      ________
 R2             1.000
 R3             0.511         1.000


UNIVARIATE SAMPLE STATISTICS


     UNIVARIATE HIGHER-ORDER MOMENT DESCRIPTIVE STATISTICS FOR UG

         Variable/         Mean/     Skewness/   Minimum/ % with                Percentiles
        Sample Size      Variance    Kurtosis    Maximum  Min/Max      20%/60%    40%/80%    Median

     S1                    4.075       0.031       3.000   11.94%       4.000      4.000      4.000
              67.000       0.308       0.181       5.000   19.40%       4.000      4.000
     S2                    3.731      -0.270       2.000    2.99%       3.000      4.000      4.000
              67.000       0.435       0.107       5.000    8.96%       4.000      4.000
     S3                    3.970      -0.020       3.000   16.42%       4.000      4.000      4.000
              67.000       0.298       0.348       5.000   13.43%       4.000      4.000
     O1                    3.940      -0.840       2.000    4.48%       4.000      4.000      4.000
              67.000       0.444       1.643       5.000   14.93%       4.000      4.000
     O2                    4.149      -0.486       2.000    1.49%       4.000      4.000      4.000
              67.000       0.366       1.349       5.000   25.37%       4.000      5.000
     O3                    4.045       0.016       3.000   13.43%       4.000      4.000      4.000
              67.000       0.311       0.188       5.000   17.91%       4.000      4.000
     A1                    3.642      -0.437       2.000   13.43%       3.000      4.000      4.000
              67.000       0.767      -0.487       5.000   13.43%       4.000      4.000
     A2                    3.493      -0.698       1.000    1.49%       3.000      3.000      4.000
              67.000       0.728       0.026       5.000    5.97%       4.000      4.000
     A3                    3.791      -0.467       2.000   14.93%       3.000      4.000      4.000
              67.000       1.001      -0.824       5.000   26.87%       4.000      5.000
     R1                    4.104      -0.080       3.000   14.93%       4.000      4.000      4.000
              67.000       0.392      -0.493       5.000   25.37%       4.000      5.000
     R2                    3.851      -0.647       2.000    5.97%       3.000      4.000      4.000
              67.000       0.545       0.553       5.000   14.93%       4.000      4.000
     R3                    4.045       0.046       3.000   11.94%       4.000      4.000      4.000
              67.000       0.282       0.518       5.000   16.42%       4.000      4.000


     UNIVARIATE HIGHER-ORDER MOMENT DESCRIPTIVE STATISTICS FOR GRAD

         Variable/         Mean/     Skewness/   Minimum/ % with                Percentiles
        Sample Size      Variance    Kurtosis    Maximum  Min/Max      20%/60%    40%/80%    Median

     S1                    4.216      -0.536       2.000    1.38%       4.000      4.000      4.000
             218.000       0.398       0.861       5.000   31.65%       4.000      5.000
     S2                    3.789      -0.665       2.000    5.96%       3.000      4.000      4.000
             218.000       0.506       0.622       5.000   11.01%       4.000      4.000
     S3                    4.170      -0.287       2.000    0.92%       4.000      4.000      4.000
             218.000       0.315       1.360       5.000   24.77%       4.000      5.000
     O1                    4.142      -0.450       2.000    1.38%       4.000      4.000      4.000
             218.000       0.379       1.023       5.000   25.69%       4.000      5.000
     O2                    4.275      -0.263       2.000    0.46%       4.000      4.000      4.000
             218.000       0.337       0.218       5.000   33.94%       4.000      5.000
     O3                    4.133      -0.659       2.000    2.29%       4.000      4.000      4.000
             218.000       0.400       1.622       5.000   25.23%       4.000      5.000
     A1                    3.688      -0.627       2.000    8.26%       3.000      4.000      4.000
             218.000       0.554       0.214       5.000    8.72%       4.000      4.000
     A2                    3.624      -0.630       1.000    0.46%       3.000      4.000      4.000
             218.000       0.666       0.064       5.000    9.17%       4.000      4.000
     A3                    4.046      -0.747       2.000    6.88%       3.000      4.000      4.000
             218.000       0.732       0.055       5.000   32.11%       4.000      5.000
     R1                    4.174      -0.769       2.000    2.75%       4.000      4.000      4.000
             218.000       0.447       1.436       5.000   29.82%       4.000      5.000
     R2                    3.862      -0.711       2.000    9.63%       3.000      4.000      4.000
             218.000       0.706       0.148       5.000   19.72%       4.000      4.000
     R3                    4.174      -0.673       2.000    2.29%       4.000      4.000      4.000
             218.000       0.456       0.955       5.000   30.73%       4.000      5.000


THE MODEL ESTIMATION TERMINATED NORMALLY


MODEL FIT INFORMATION

Number of Free Parameters                       80

Loglikelihood

          H0 Value                       -2885.013
          H0 Scaling Correction Factor      1.2490
            for MLR
          H1 Value                       -2808.576
          H1 Scaling Correction Factor      1.1310
            for MLR

Information Criteria

          Akaike (AIC)                    5930.025
          Bayesian (BIC)                  6222.224
          Sample-Size Adjusted BIC        5968.540
            (n* = (n + 2) / 24)

Chi-Square Test of Model Fit

          Value                            147.484*
          Degrees of Freedom                   100
          P-Value                           0.0014
          Scaling Correction Factor         1.0366
            for MLR

Chi-Square Contribution From Each Group

          UG                                86.490
          GRAD                              60.993

*   The chi-square value for MLM, MLMV, MLR, ULSMV, WLSM and WLSMV cannot be used
    for chi-square difference testing in the regular way.  MLM, MLR and WLSM
    chi-square difference testing is described on the Mplus website.  MLMV, WLSMV,
    and ULSMV difference testing is done using the DIFFTEST option.

RMSEA (Root Mean Square Error Of Approximation)

          Estimate                           0.058
          90 Percent C.I.                    0.036  0.077
          Probability RMSEA <= .05           0.252

CFI/TLI

          CFI                                0.960
          TLI                                0.947

Chi-Square Test of Model Fit for the Baseline Model

          Value                           1311.446
          Degrees of Freedom                   132
          P-Value                           0.0000

SRMR (Standardized Root Mean Square Residual)

          Value                              0.093


MODEL RESULTS

                                                    Two-Tailed
                    Estimate       S.E.  Est./S.E.    P-Value

Group UG

 STR      BY
    S1                 0.379      0.069      5.468      0.000
    S2                 0.527      0.084      6.255      0.000
    S3                 0.396      0.080      4.925      0.000
    O1                 0.068      0.041      1.645      0.100
    O2                 0.036      0.041      0.864      0.387
    O3                 0.010      0.041      0.240      0.810
    A1                -0.013      0.040     -0.339      0.735
    A2                -0.016      0.046     -0.355      0.723
    A3                 0.038      0.065      0.587      0.557
    R1                 0.012      0.050      0.243      0.808
    R2                 0.096      0.062      1.546      0.122
    R3                -0.097      0.046     -2.112      0.035

 OPP      BY
    O1                 0.345      0.087      3.967      0.000
    O2                 0.277      0.064      4.344      0.000
    O3                 0.420      0.078      5.385      0.000
    S1                 0.071      0.046      1.561      0.118
    S2                -0.067      0.045     -1.498      0.134
    S3                 0.091      0.043      2.114      0.035
    A1                -0.046      0.036     -1.266      0.205
    A2                -0.011      0.043     -0.256      0.798
    A3                 0.088      0.055      1.602      0.109
    R1                 0.009      0.044      0.212      0.832
    R2                -0.100      0.045     -2.218      0.027
    R3                 0.091      0.033      2.763      0.006

 ASP      BY
    A1                 0.775      0.096      8.094      0.000
    A2                 0.754      0.080      9.452      0.000
    A3                 0.669      0.092      7.256      0.000
    S1                 0.062      0.043      1.450      0.147
    S2                 0.030      0.037      0.812      0.417
    S3                -0.080      0.039     -2.054      0.040
    O1                 0.030      0.049      0.620      0.536
    O2                 0.012      0.036      0.323      0.747
    O3                 0.052      0.045      1.143      0.253
    R1                 0.014      0.032      0.450      0.653
    R2                -0.005      0.044     -0.102      0.919
    R3                -0.009      0.034     -0.273      0.785

 RES      BY
    R1                 0.420      0.084      5.015      0.000
    R2                 0.390      0.068      5.774      0.000
    R3                 0.447      0.061      7.267      0.000
    S1                -0.009      0.029     -0.295      0.768
    S2                 0.024      0.028      0.861      0.389
    S3                 0.007      0.033      0.217      0.829
    O1                 0.030      0.038      0.794      0.427
    O2                 0.054      0.030      1.815      0.069
    O3                 0.010      0.036      0.284      0.776
    A1                 0.003      0.024      0.137      0.891
    A2                 0.011      0.028      0.380      0.704
    A3                -0.010      0.036     -0.272      0.786

 OPP      WITH
    STR                0.510      0.124      4.101      0.000

 ASP      WITH
    STR                0.425      0.121      3.503      0.000
    OPP                0.658      0.109      6.022      0.000

 RES      WITH
    STR                0.598      0.182      3.292      0.001
    OPP                0.590      0.136      4.324      0.000
    ASP                0.384      0.126      3.051      0.002

 Means
    STR                0.000      0.000    999.000    999.000
    OPP                0.000      0.000    999.000    999.000
    ASP                0.000      0.000    999.000    999.000
    RES                0.000      0.000    999.000    999.000

 Intercepts
    S1                 4.077      0.066     62.161      0.000
    S2                 3.675      0.081     45.261      0.000
    S3                 4.022      0.064     63.277      0.000
    O1                 3.978      0.069     57.337      0.000
    O2                 4.153      0.058     71.579      0.000
    O3                 3.989      0.070     57.120      0.000
    A1                 3.606      0.100     35.953      0.000
    A2                 3.514      0.099     35.425      0.000
    A3                 3.881      0.103     37.691      0.000
    R1                 4.085      0.067     60.762      0.000
    R2                 3.805      0.071     53.677      0.000
    R3                 4.070      0.064     63.676      0.000

 Variances
    STR                1.000      0.000    999.000    999.000
    OPP                1.000      0.000    999.000    999.000
    ASP                1.000      0.000    999.000    999.000
    RES                1.000      0.000    999.000    999.000

 Residual Variances
    S1                 0.176      0.024      7.357      0.000
    S2                 0.206      0.043      4.839      0.000
    S3                 0.134      0.024      5.667      0.000
    O1                 0.193      0.030      6.406      0.000
    O2                 0.211      0.023      9.335      0.000
    O3                 0.124      0.040      3.138      0.002
    A1                 0.152      0.033      4.579      0.000
    A2                 0.234      0.046      5.108      0.000
    A3                 0.353      0.046      7.694      0.000
    R1                 0.152      0.033      4.540      0.000
    R2                 0.422      0.051      8.251      0.000
    R3                 0.113      0.036      3.092      0.002

Group GRAD

 STR      BY
    S1                 0.379      0.069      5.468      0.000
    S2                 0.527      0.084      6.255      0.000
    S3                 0.396      0.080      4.925      0.000
    O1                 0.068      0.041      1.645      0.100
    O2                 0.036      0.041      0.864      0.387
    O3                 0.010      0.041      0.240      0.810
    A1                -0.013      0.040     -0.339      0.735
    A2                -0.016      0.046     -0.355      0.723
    A3                 0.038      0.065      0.587      0.557
    R1                 0.012      0.050      0.243      0.808
    R2                 0.096      0.062      1.546      0.122
    R3                -0.097      0.046     -2.112      0.035

 OPP      BY
    O1                 0.345      0.087      3.967      0.000
    O2                 0.277      0.064      4.344      0.000
    O3                 0.420      0.078      5.385      0.000
    S1                 0.071      0.046      1.561      0.118
    S2                -0.067      0.045     -1.498      0.134
    S3                 0.091      0.043      2.114      0.035
    A1                -0.046      0.036     -1.266      0.205
    A2                -0.011      0.043     -0.256      0.798
    A3                 0.088      0.055      1.602      0.109
    R1                 0.009      0.044      0.212      0.832
    R2                -0.100      0.045     -2.218      0.027
    R3                 0.091      0.033      2.763      0.006

 ASP      BY
    A1                 0.775      0.096      8.094      0.000
    A2                 0.754      0.080      9.452      0.000
    A3                 0.669      0.092      7.256      0.000
    S1                 0.062      0.043      1.450      0.147
    S2                 0.030      0.037      0.812      0.417
    S3                -0.080      0.039     -2.054      0.040
    O1                 0.030      0.049      0.620      0.536
    O2                 0.012      0.036      0.323      0.747
    O3                 0.052      0.045      1.143      0.253
    R1                 0.014      0.032      0.450      0.653
    R2                -0.005      0.044     -0.102      0.919
    R3                -0.009      0.034     -0.273      0.785

 RES      BY
    R1                 0.420      0.084      5.015      0.000
    R2                 0.390      0.068      5.774      0.000
    R3                 0.447      0.061      7.267      0.000
    S1                -0.009      0.029     -0.295      0.768
    S2                 0.024      0.028      0.861      0.389
    S3                 0.007      0.033      0.217      0.829
    O1                 0.030      0.038      0.794      0.427
    O2                 0.054      0.030      1.815      0.069
    O3                 0.010      0.036      0.284      0.776
    A1                 0.003      0.024      0.137      0.891
    A2                 0.011      0.028      0.380      0.704
    A3                -0.010      0.036     -0.272      0.786

 OPP      WITH
    STR                0.484      0.206      2.350      0.019

 ASP      WITH
    STR                0.418      0.127      3.282      0.001
    OPP                0.404      0.152      2.657      0.008

 RES      WITH
    STR                0.616      0.218      2.822      0.005
    OPP                0.544      0.249      2.188      0.029
    ASP                0.149      0.127      1.167      0.243

 Means
    STR                0.277      0.179      1.550      0.121
    OPP                0.355      0.185      1.924      0.054
    ASP                0.145      0.142      1.023      0.306
    RES                0.207      0.183      1.131      0.258

 Intercepts
    S1                 4.077      0.066     62.161      0.000
    S2                 3.675      0.081     45.261      0.000
    S3                 4.022      0.064     63.277      0.000
    O1                 3.978      0.069     57.337      0.000
    O2                 4.153      0.058     71.579      0.000
    O3                 3.989      0.070     57.120      0.000
    A1                 3.606      0.100     35.953      0.000
    A2                 3.514      0.099     35.425      0.000
    A3                 3.881      0.103     37.691      0.000
    R1                 4.085      0.067     60.762      0.000
    R2                 3.805      0.071     53.677      0.000
    R3                 4.070      0.064     63.676      0.000

 Variances
    STR                1.023      0.323      3.169      0.002
    OPP                1.317      0.447      2.944      0.003
    ASP                0.755      0.174      4.347      0.000
    RES                1.673      0.493      3.394      0.001

 Residual Variances
    S1                 0.176      0.024      7.357      0.000
    S2                 0.206      0.043      4.839      0.000
    S3                 0.134      0.024      5.667      0.000
    O1                 0.193      0.030      6.406      0.000
    O2                 0.211      0.023      9.335      0.000
    O3                 0.124      0.040      3.138      0.002
    A1                 0.152      0.033      4.579      0.000
    A2                 0.234      0.046      5.108      0.000
    A3                 0.353      0.046      7.694      0.000
    R1                 0.152      0.033      4.540      0.000
    R2                 0.422      0.051      8.251      0.000
    R3                 0.113      0.036      3.092      0.002


QUALITY OF NUMERICAL RESULTS

     Condition Number for the Information Matrix              0.112E-03
       (ratio of smallest to largest eigenvalue)


STANDARDIZED MODEL RESULTS


STDYX Standardization

                                                    Two-Tailed
                    Estimate       S.E.  Est./S.E.    P-Value

Group UG

 STR      BY
    S1                 0.617      0.094      6.595      0.000
    S2                 0.762      0.097      7.831      0.000
    S3                 0.711      0.119      5.977      0.000
    O1                 0.111      0.070      1.582      0.114
    O2                 0.062      0.072      0.863      0.388
    O3                 0.017      0.070      0.242      0.809
    A1                -0.016      0.047     -0.340      0.734
    A2                -0.018      0.052     -0.355      0.722
    A3                 0.040      0.069      0.582      0.561
    R1                 0.021      0.085      0.243      0.808
    R2                 0.126      0.080      1.582      0.114
    R3                -0.173      0.086     -2.016      0.044

 OPP      BY
    O1                 0.564      0.124      4.537      0.000
    O2                 0.485      0.096      5.032      0.000
    O3                 0.718      0.137      5.257      0.000
    S1                 0.116      0.075      1.544      0.123
    S2                -0.097      0.067     -1.450      0.147
    S3                 0.163      0.078      2.088      0.037
    A1                -0.054      0.042     -1.289      0.197
    A2                -0.012      0.049     -0.255      0.798
    A3                 0.092      0.058      1.602      0.109
    R1                 0.016      0.075      0.212      0.832
    R2                -0.131      0.060     -2.185      0.029
    R3                 0.162      0.057      2.855      0.004

 ASP      BY
    A1                 0.925      0.056     16.566      0.000
    A2                 0.850      0.048     17.717      0.000
    A3                 0.703      0.066     10.696      0.000
    S1                 0.101      0.068      1.479      0.139
    S2                 0.043      0.053      0.819      0.413
    S3                -0.144      0.071     -2.010      0.044
    O1                 0.049      0.078      0.635      0.525
    O2                 0.020      0.062      0.325      0.745
    O3                 0.088      0.074      1.198      0.231
    R1                 0.025      0.055      0.451      0.652
    R2                -0.006      0.058     -0.102      0.919
    R3                -0.017      0.061     -0.273      0.784

 RES      BY
    R1                 0.715      0.115      6.195      0.000
    R2                 0.512      0.081      6.301      0.000
    R3                 0.798      0.095      8.401      0.000
    S1                -0.014      0.047     -0.295      0.768
    S2                 0.035      0.040      0.878      0.380
    S3                 0.013      0.060      0.217      0.828
    O1                 0.050      0.062      0.805      0.421
    O2                 0.094      0.051      1.859      0.063
    O3                 0.018      0.061      0.287      0.774
    A1                 0.004      0.029      0.137      0.891
    A2                 0.012      0.032      0.379      0.704
    A3                -0.010      0.038     -0.271      0.786

 OPP      WITH
    STR                0.510      0.124      4.101      0.000

 ASP      WITH
    STR                0.425      0.121      3.503      0.000
    OPP                0.658      0.109      6.022      0.000

 RES      WITH
    STR                0.598      0.182      3.292      0.001
    OPP                0.590      0.136      4.324      0.000
    ASP                0.384      0.126      3.051      0.002

 Means
    STR                0.000      0.000    999.000    999.000
    OPP                0.000      0.000    999.000    999.000
    ASP                0.000      0.000    999.000    999.000
    RES                0.000      0.000    999.000    999.000

 Intercepts
    S1                 6.639      0.451     14.728      0.000
    S2                 5.312      0.475     11.172      0.000
    S3                 7.228      0.548     13.190      0.000
    O1                 6.504      0.600     10.836      0.000
    O2                 7.265      0.512     14.197      0.000
    O3                 6.816      0.734      9.286      0.000
    A1                 4.303      0.404     10.650      0.000
    A2                 3.960      0.350     11.301      0.000
    A3                 4.077      0.321     12.685      0.000
    R1                 6.958      0.478     14.559      0.000
    R2                 4.990      0.295     16.913      0.000
    R3                 7.272      0.627     11.597      0.000

 Variances
    STR                1.000      0.000    999.000    999.000
    OPP                1.000      0.000    999.000    999.000
    ASP                1.000      0.000    999.000    999.000
    RES                1.000      0.000    999.000    999.000

 Residual Variances
    S1                 0.467      0.075      6.217      0.000
    S2                 0.431      0.095      4.541      0.000
    S3                 0.434      0.095      4.546      0.000
    O1                 0.517      0.100      5.174      0.000
    O2                 0.645      0.086      7.501      0.000
    O3                 0.363      0.092      3.940      0.000
    A1                 0.216      0.065      3.333      0.001
    A2                 0.297      0.067      4.407      0.000
    A3                 0.389      0.069      5.612      0.000
    R1                 0.441      0.116      3.786      0.000
    R2                 0.726      0.074      9.800      0.000
    R3                 0.359      0.100      3.600      0.000

Group GRAD

 STR      BY
    S1                 0.624      0.082      7.607      0.000
    S2                 0.762      0.099      7.665      0.000
    S3                 0.711      0.101      7.015      0.000
    O1                 0.108      0.065      1.660      0.097
    O2                 0.061      0.071      0.856      0.392
    O3                 0.016      0.068      0.237      0.813
    A1                -0.018      0.052     -0.343      0.732
    A2                -0.021      0.057     -0.361      0.718
    A3                 0.044      0.072      0.611      0.541
    R1                 0.018      0.074      0.245      0.806
    R2                 0.117      0.072      1.611      0.107
    R3                -0.146      0.060     -2.448      0.014

 OPP      BY
    O1                 0.623      0.094      6.593      0.000
    O2                 0.538      0.080      6.751      0.000
    O3                 0.776      0.126      6.147      0.000
    S1                 0.133      0.082      1.617      0.106
    S2                -0.110      0.067     -1.637      0.102
    S3                 0.185      0.088      2.110      0.035
    A1                -0.069      0.056     -1.226      0.220
    A2                -0.016      0.061     -0.260      0.795
    A3                 0.115      0.069      1.672      0.095
    R1                 0.016      0.073      0.214      0.831
    R2                -0.137      0.059     -2.332      0.020
    R3                 0.156      0.062      2.508      0.012

 ASP      BY
    A1                 0.890      0.052     17.076      0.000
    A2                 0.813      0.058     14.027      0.000
    A3                 0.662      0.071      9.315      0.000
    S1                 0.088      0.061      1.435      0.151
    S2                 0.037      0.047      0.793      0.428
    S3                -0.123      0.064     -1.919      0.055
    O1                 0.041      0.065      0.636      0.525
    O2                 0.017      0.053      0.322      0.747
    O3                 0.072      0.065      1.110      0.267
    R1                 0.019      0.041      0.451      0.652
    R2                -0.005      0.046     -0.102      0.919
    R3                -0.012      0.044     -0.273      0.785

 RES      BY
    R1                 0.801      0.079     10.143      0.000
    R2                 0.606      0.079      7.665      0.000
    R3                 0.863      0.082     10.558      0.000
    S1                -0.018      0.061     -0.293      0.770
    S2                 0.045      0.053      0.850      0.395
    S3                 0.017      0.077      0.215      0.830
    O1                 0.062      0.076      0.811      0.417
    O2                 0.118      0.066      1.791      0.073
    O3                 0.021      0.076      0.281      0.779
    A1                 0.006      0.041      0.136      0.892
    A2                 0.017      0.046      0.375      0.708
    A3                -0.014      0.053     -0.269      0.788

 OPP      WITH
    STR                0.417      0.136      3.061      0.002

 ASP      WITH
    STR                0.476      0.096      4.929      0.000
    OPP                0.405      0.108      3.766      0.000

 RES      WITH
    STR                0.471      0.104      4.540      0.000
    OPP                0.367      0.135      2.724      0.006
    ASP                0.132      0.111      1.193      0.233

 Means
    STR                0.274      0.180      1.524      0.128
    OPP                0.310      0.172      1.795      0.073
    ASP                0.167      0.172      0.970      0.332
    RES                0.160      0.140      1.145      0.252

 Intercepts
    S1                 6.637      0.389     17.055      0.000
    S2                 5.253      0.306     17.166      0.000
    S3                 7.145      0.444     16.107      0.000
    O1                 6.255      0.383     16.340      0.000
    O2                 7.026      0.372     18.880      0.000
    O3                 6.421      0.423     15.189      0.000
    A1                 4.766      0.266     17.937      0.000
    A2                 4.362      0.251     17.361      0.000
    A3                 4.418      0.240     18.408      0.000
    R1                 6.021      0.373     16.157      0.000
    R2                 4.570      0.248     18.433      0.000
    R3                 6.082      0.383     15.898      0.000

 Variances
    STR                1.000      0.000    999.000    999.000
    OPP                1.000      0.000    999.000    999.000
    ASP                1.000      0.000    999.000    999.000
    RES                1.000      0.000    999.000    999.000

 Residual Variances
    S1                 0.467      0.068      6.829      0.000
    S2                 0.421      0.100      4.226      0.000
    S3                 0.424      0.082      5.171      0.000
    O1                 0.478      0.076      6.297      0.000
    O2                 0.603      0.068      8.913      0.000
    O3                 0.322      0.113      2.858      0.004
    A1                 0.265      0.056      4.711      0.000
    A2                 0.361      0.077      4.672      0.000
    A3                 0.457      0.061      7.483      0.000
    R1                 0.330      0.078      4.246      0.000
    R2                 0.609      0.071      8.559      0.000
    R3                 0.251      0.092      2.721      0.007


R-SQUARE

Group UG

    Observed                                        Two-Tailed
    Variable        Estimate       S.E.  Est./S.E.    P-Value

    S1                 0.533      0.075      7.088      0.000
    S2                 0.569      0.095      5.998      0.000
    S3                 0.566      0.095      5.933      0.000
    O1                 0.483      0.100      4.833      0.000
    O2                 0.355      0.086      4.133      0.000
    O3                 0.637      0.092      6.907      0.000
    A1                 0.784      0.065     12.096      0.000
    A2                 0.703      0.067     10.419      0.000
    A3                 0.611      0.069      8.801      0.000
    R1                 0.559      0.116      4.799      0.000
    R2                 0.274      0.074      3.704      0.000
    R3                 0.641      0.100      6.425      0.000

Group GRAD

    Observed                                        Two-Tailed
    Variable        Estimate       S.E.  Est./S.E.    P-Value

    S1                 0.533      0.068      7.792      0.000
    S2                 0.579      0.100      5.804      0.000
    S3                 0.576      0.082      7.026      0.000
    O1                 0.522      0.076      6.872      0.000
    O2                 0.397      0.068      5.866      0.000
    O3                 0.678      0.113      6.009      0.000
    A1                 0.735      0.056     13.070      0.000
    A2                 0.639      0.077      8.282      0.000
    A3                 0.543      0.061      8.883      0.000
    R1                 0.670      0.078      8.614      0.000
    R2                 0.391      0.071      5.505      0.000
    R3                 0.749      0.092      8.112      0.000


CFA MODEL COMMAND WITH FINAL ROTATED ESTIMATES USED AS STARTING VALUES

     str BY s1;
     str BY s2;
     str BY s3;
     str BY o1;
     str BY o2;
     str BY o3;
     str BY a1;
     str BY a2;
     str BY a3;
     str BY r1;
     str BY r2;
     str BY r3;
     opp BY o1;
     opp BY o2;
     opp BY o3;
     opp BY s1;
     opp BY s2;
     opp BY s3;
     opp BY a1;
     opp BY a2;
     opp BY a3;
     opp BY r1;
     opp BY r2;
     opp BY r3;
     asp BY a1;
     asp BY a2;
     asp BY a3;
     asp BY s1;
     asp BY s2;
     asp BY s3;
     asp BY o1;
     asp BY o2;
     asp BY o3;
     asp BY r1;
     asp BY r2;
     asp BY r3;
     res BY r1;
     res BY r2;
     res BY r3;
     res BY s1;
     res BY s2;
     res BY s3;
     res BY o1;
     res BY o2;
     res BY o3;
     res BY a1;
     res BY a2;
     res BY a3;

  MODEL UG:

     str BY s1*0.37905 (13);
     str BY s2*0.52687 (14);
     str BY s3*0.39586 (15);
     str BY o1*0.06795;
     str BY o2*0.03569;
     str BY o3*0.00986;
     str BY a1*-0.01339;
     str BY a2*-0.01638;
     str BY a3*0.03817;
     str BY r1*0.01216;
     str BY r2*0.09596;
     str BY r3*-0.09665;
     opp BY o1*0.34525 (16);
     opp BY o2*0.27707 (17);
     opp BY o3*0.41997 (18);
     opp BY s1*0.07121;
     opp BY s2*-0.06683;
     opp BY s3*0.09061;
     opp BY a1*-0.04555;
     opp BY a2*-0.01106;
     opp BY a3*0.08770;
     opp BY r1*0.00928;
     opp BY r2*-0.09956;
     opp BY r3*0.09076;
     asp BY a1*0.77535 (19);
     asp BY a2*0.75385 (20);
     asp BY a3*0.66948 (21);
     asp BY s1*0.06188;
     asp BY s2*0.03007;
     asp BY s3*-0.07987;
     asp BY o1*0.03021;
     asp BY o2*0.01153;
     asp BY o3*0.05158;
     asp BY r1*0.01446;
     asp BY r2*-0.00452;
     asp BY r3*-0.00927;
     res BY r1*0.42000 (22);
     res BY r2*0.39028 (23);
     res BY r3*0.44650 (24);
     res BY s1*-0.00855;
     res BY s2*0.02426;
     res BY s3*0.00719;
     res BY o1*0.03048;
     res BY o2*0.05383;
     res BY o3*0.01028;
     res BY a1*0.00328;
     res BY a2*0.01069;
     res BY a3*-0.00970;

     opp WITH str*0.51048;
     asp WITH str*0.42465;
     asp WITH opp*0.65818;
     res WITH str*0.59773;
     res WITH opp*0.58986;
     res WITH asp*0.38392;

     [ s1*4.07715 ] (i1);
     [ s2*3.67460 ] (i2);
     [ s3*4.02187 ] (i3);
     [ o1*3.97833 ] (i4);
     [ o2*4.15296 ] (i5);
     [ o3*3.98873 ] (i6);
     [ a1*3.60603 ] (i7);
     [ a2*3.51430 ] (i8);
     [ a3*3.88143 ] (i9);
     [ r1*4.08477 ] (i10);
     [ r2*3.80512 ] (i11);
     [ r3*4.07013 ] (i12);
     [ str@0 ];
     [ opp@0 ];
     [ asp@0 ];
     [ res@0 ];

     s1*0.17625 (u1);
     s2*0.20618 (u2);
     s3*0.13431 (u3);
     o1*0.19343 (u4);
     o2*0.21070 (u5);
     o3*0.12438 (u6);
     a1*0.15170 (u7);
     a2*0.23409 (u8);
     a3*0.35291 (u9);
     r1*0.15197 (u10);
     r2*0.42201 (u11);
     r3*0.11250 (u12);
     str@1;
     opp@1;
     asp@1;
     res@1;

  MODEL GRAD:

     str BY s1*0.37905 (13);
     str BY s2*0.52687 (14);
     str BY s3*0.39586 (15);
     str BY o1*0.06795;
     str BY o2*0.03569;
     str BY o3*0.00986;
     str BY a1*-0.01339;
     str BY a2*-0.01638;
     str BY a3*0.03817;
     str BY r1*0.01216;
     str BY r2*0.09596;
     str BY r3*-0.09665;
     opp BY o1*0.34525 (16);
     opp BY o2*0.27707 (17);
     opp BY o3*0.41997 (18);
     opp BY s1*0.07121;
     opp BY s2*-0.06683;
     opp BY s3*0.09061;
     opp BY a1*-0.04555;
     opp BY a2*-0.01106;
     opp BY a3*0.08770;
     opp BY r1*0.00928;
     opp BY r2*-0.09956;
     opp BY r3*0.09076;
     asp BY a1*0.77535 (19);
     asp BY a2*0.75385 (20);
     asp BY a3*0.66948 (21);
     asp BY s1*0.06188;
     asp BY s2*0.03007;
     asp BY s3*-0.07987;
     asp BY o1*0.03021;
     asp BY o2*0.01153;
     asp BY o3*0.05158;
     asp BY r1*0.01446;
     asp BY r2*-0.00452;
     asp BY r3*-0.00927;
     res BY r1*0.42000 (22);
     res BY r2*0.39028 (23);
     res BY r3*0.44650 (24);
     res BY s1*-0.00855;
     res BY s2*0.02426;
     res BY s3*0.00719;
     res BY o1*0.03048;
     res BY o2*0.05383;
     res BY o3*0.01028;
     res BY a1*0.00328;
     res BY a2*0.01069;
     res BY a3*-0.00970;

     opp WITH str*0.48412;
     asp WITH str*0.41791;
     asp WITH opp*0.40381;
     res WITH str*0.61558;
     res WITH opp*0.54414;
     res WITH asp*0.14853;

     [ s1*4.07715 ] (i1);
     [ s2*3.67460 ] (i2);
     [ s3*4.02187 ] (i3);
     [ o1*3.97833 ] (i4);
     [ o2*4.15296 ] (i5);
     [ o3*3.98873 ] (i6);
     [ a1*3.60603 ] (i7);
     [ a2*3.51430 ] (i8);
     [ a3*3.88143 ] (i9);
     [ r1*4.08477 ] (i10);
     [ r2*3.80512 ] (i11);
     [ r3*4.07013 ] (i12);
     [ str*0.27749 ];
     [ opp*0.35526 ];
     [ asp*0.14476 ];
     [ res*0.20675 ];

     s1*0.17625 (u1);
     s2*0.20618 (u2);
     s3*0.13431 (u3);
     o1*0.19343 (u4);
     o2*0.21070 (u5);
     o3*0.12438 (u6);
     a1*0.15170 (u7);
     a2*0.23409 (u8);
     a3*0.35291 (u9);
     r1*0.15197 (u10);
     r2*0.42201 (u11);
     r3*0.11250 (u12);
     str*1.02273;
     opp*1.31724;
     asp*0.75514;
     res*1.67331;


MODEL MODIFICATION INDICES

NOTE:  Modification indices for direct effects of observed dependent variables
regressed on covariates may not be included.  To include these, request
MODINDICES (ALL).

Minimum M.I. value for printing the modification index     1.000

                                   M.I.     E.P.C.  Std E.P.C.  StdYX E.P.C.
Group UG


BY Statements

STR      BY A2                     4.838    -0.105     -0.105       -0.118
STR      BY A3                     6.749     0.167      0.167        0.175
STR      BY R1                     3.498     0.069      0.069        0.118
STR      BY R2                     1.007     0.072      0.072        0.094
STR      BY R3                     5.923    -0.065     -0.065       -0.116
OPP      BY O1                     2.005    -0.081     -0.081       -0.133
OPP      BY O3                     1.279     0.043      0.043        0.074
OPP      BY A1                     1.872    -0.053     -0.053       -0.063
OPP      BY A3                     2.994     0.135      0.135        0.142
ASP      BY S2                     4.117     0.212      0.212        0.306
ASP      BY S3                     6.848    -0.163     -0.163       -0.293
ASP      BY A1                     1.420    -0.051     -0.051       -0.061
ASP      BY R1                     1.711     0.058      0.058        0.099
ASP      BY R2                     2.864    -0.151     -0.151       -0.198
RES      BY A1                     1.112    -0.090     -0.090       -0.107
RES      BY A2                     1.515     0.109      0.109        0.123

WITH Statements

O1       WITH S3                   5.054    -0.058     -0.058       -0.357
O2       WITH S2                   3.603    -0.062     -0.062       -0.300
O2       WITH S3                   1.630     0.033      0.033        0.196
A2       WITH S1                   3.800    -0.064     -0.064       -0.316
A2       WITH S3                   1.176     0.033      0.033        0.187
A2       WITH O1                   1.082    -0.035     -0.035       -0.165
A2       WITH O2                   1.665    -0.044     -0.044       -0.197
A3       WITH S1                   1.987     0.053      0.053        0.212
A3       WITH O2                   1.811     0.052      0.052        0.191
A3       WITH O3                   1.222    -0.038     -0.038       -0.184
A3       WITH A1                   1.902    -0.061     -0.061       -0.262
R1       WITH S1                   1.201     0.029      0.029        0.175
R1       WITH S3                   2.597    -0.039     -0.039       -0.273
R1       WITH O2                   1.398     0.032      0.032        0.179
R1       WITH A2                   3.473    -0.059     -0.059       -0.314
R1       WITH A3                   6.193     0.090      0.090        0.389
R2       WITH S3                   1.160     0.039      0.039        0.166
R2       WITH O2                   1.010     0.041      0.041        0.138
R2       WITH O3                   2.004    -0.053     -0.053       -0.230
R2       WITH A2                   2.722     0.079      0.079        0.253
R2       WITH R1                   1.786     0.053      0.053        0.210
R3       WITH S1                   1.202    -0.028     -0.028       -0.196
R3       WITH O1                   2.125    -0.038     -0.038       -0.256
R3       WITH O2                   2.730    -0.043     -0.043       -0.279
R3       WITH O3                   2.096     0.035      0.035        0.297
R3       WITH A2                   4.372     0.064      0.064        0.393
R3       WITH A3                   6.296    -0.087     -0.087       -0.435
R3       WITH R2                   2.122    -0.056     -0.056       -0.255

Variances/Residual Variances

S1                                 3.438    -0.061     -0.061       -0.161
S2                                 1.422    -0.053     -0.053       -0.111
O1                                 2.788     0.056      0.056        0.149
A1                                 1.202     0.045      0.045        0.063
A3                                 2.159     0.094      0.094        0.104

Means/Intercepts/Thresholds

[ S2       ]                       2.367     0.057      0.057        0.082
[ S3       ]                       2.670    -0.052     -0.052       -0.093
[ O3       ]                       4.970     0.056      0.056        0.096
[ A1       ]                       1.522     0.036      0.036        0.043
[ A3       ]                       2.428    -0.090     -0.090       -0.095
[ R3       ]                       1.112    -0.025     -0.025       -0.045

Group GRAD


BY Statements

STR      BY A2                     4.837     0.094      0.094        0.117
STR      BY A3                     6.748    -0.095     -0.095       -0.108
STR      BY R1                     3.498    -0.071     -0.071       -0.105
STR      BY R2                     1.007    -0.037     -0.037       -0.045
STR      BY R3                     5.923     0.124      0.124        0.185
OPP      BY O1                     2.004     0.049      0.056        0.088
OPP      BY O3                     1.279    -0.066     -0.076       -0.122
OPP      BY A1                     1.875     0.089      0.102        0.135
OPP      BY A3                     2.993    -0.070     -0.080       -0.091
ASP      BY S2                     4.115    -0.212     -0.270       -0.386
ASP      BY S3                     6.848     0.043      0.055        0.097
ASP      BY A1                     1.418     0.064      0.082        0.108
ASP      BY R1                     1.713    -0.053     -0.067       -0.099
ASP      BY R2                     2.862     0.054      0.069        0.083
RES      BY A1                     1.115     0.012      0.018        0.024
RES      BY A2                     1.514    -0.014     -0.021       -0.026

WITH Statements

S2       WITH S1                   4.374    -0.060     -0.060       -0.317
O2       WITH O1                   1.252     0.024      0.024        0.116
O3       WITH S2                   1.610     0.028      0.028        0.177
A1       WITH S1                   1.753    -0.024     -0.024       -0.147
A1       WITH S2                   2.301     0.034      0.034        0.190
A1       WITH O1                   4.049     0.038      0.038        0.223
A1       WITH O2                   1.233    -0.021     -0.021       -0.116
A1       WITH O3                   1.093    -0.021     -0.021       -0.150
A2       WITH S2                   2.403     0.036      0.036        0.164
A2       WITH O3                   2.566     0.033      0.033        0.194
A3       WITH S1                   8.832     0.064      0.064        0.256
A3       WITH S2                   8.090    -0.075     -0.075       -0.276
A3       WITH O1                   5.449    -0.053     -0.053       -0.203
A3       WITH O2                   1.845     0.030      0.030        0.111
R1       WITH O1                   7.083     0.045      0.045        0.262
R1       WITH O2                   3.283    -0.030     -0.030       -0.169
R1       WITH O3                   2.974    -0.030     -0.030       -0.221
R2       WITH O2                   3.328     0.044      0.044        0.147
R2       WITH A1                   2.194    -0.039     -0.039       -0.155
R2       WITH A2                   4.455     0.059      0.059        0.187
R2       WITH A3                   2.785    -0.052     -0.052       -0.136
R2       WITH R1                   2.987    -0.067     -0.067       -0.263
R3       WITH S3                   1.426     0.019      0.019        0.151
R3       WITH O1                   3.542    -0.033     -0.033       -0.222
R3       WITH O3                   1.451     0.022      0.022        0.185
R3       WITH A3                   1.731     0.029      0.029        0.146

Variances/Residual Variances

S1                                 3.437     0.019      0.019        0.050
S2                                 1.422     0.017      0.017        0.035
O1                                 2.788    -0.021     -0.021       -0.052
A1                                 1.201    -0.014     -0.014       -0.024
A3                                 2.159    -0.028     -0.028       -0.037

Means/Intercepts/Thresholds

[ S2       ]                       2.367    -0.076     -0.076       -0.109
[ S3       ]                       2.670     0.056      0.056        0.099
[ O3       ]                       4.971    -0.115     -0.115       -0.184
[ A1       ]                       1.521    -0.064     -0.064       -0.085
[ A3       ]                       2.428     0.056      0.056        0.064
[ R3       ]                       1.112     0.051      0.051        0.076


TECHNICAL 1 OUTPUT


     TECHNICAL 1 OUTPUT FOR THE UNROTATED SOLUTION


     PARAMETER SPECIFICATION FOR UG


           NU
              S1            S2            S3            O1            O2
              ________      ________      ________      ________      ________
                  1             2             3             4             5


           NU
              O3            A1            A2            A3            R1
              ________      ________      ________      ________      ________
                  6             7             8             9            10


           NU
              R2            R3
              ________      ________
                 11            12


           LAMBDA
              STR           OPP           ASP           RES
              ________      ________      ________      ________
 S1                13             0             0             0
 S2                14            15             0             0
 S3                16            17            18             0
 O1                19            20            21            22
 O2                23            24            25            26
 O3                27            28            29            30
 A1                31            32            33            34
 A2                35            36            37            38
 A3                39            40            41            42
 R1                43            44            45            46
 R2                47            48            49            50
 R3                51            52            53            54


           THETA
              S1            S2            S3            O1            O2
              ________      ________      ________      ________      ________
 S1                55
 S2                 0            56
 S3                 0             0            57
 O1                 0             0             0            58
 O2                 0             0             0             0            59
 O3                 0             0             0             0             0
 A1                 0             0             0             0             0
 A2                 0             0             0             0             0
 A3                 0             0             0             0             0
 R1                 0             0             0             0             0
 R2                 0             0             0             0             0
 R3                 0             0             0             0             0


           THETA
              O3            A1            A2            A3            R1
              ________      ________      ________      ________      ________
 O3                60
 A1                 0            61
 A2                 0             0            62
 A3                 0             0             0            63
 R1                 0             0             0             0            64
 R2                 0             0             0             0             0
 R3                 0             0             0             0             0


           THETA
              R2            R3
              ________      ________
 R2                65
 R3                 0            66


           ALPHA
              STR           OPP           ASP           RES
              ________      ________      ________      ________
                  0             0             0             0


           BETA
              STR           OPP           ASP           RES
              ________      ________      ________      ________
 STR                0             0             0             0
 OPP                0             0             0             0
 ASP                0             0             0             0
 RES                0             0             0             0


           PSI
              STR           OPP           ASP           RES
              ________      ________      ________      ________
 STR                0
 OPP                0             0
 ASP                0             0             0
 RES                0             0             0             0


     PARAMETER SPECIFICATION FOR GRAD


           NU
              S1            S2            S3            O1            O2
              ________      ________      ________      ________      ________
                  1             2             3             4             5


           NU
              O3            A1            A2            A3            R1
              ________      ________      ________      ________      ________
                  6             7             8             9            10


           NU
              R2            R3
              ________      ________
                 11            12


           LAMBDA
              STR           OPP           ASP           RES
              ________      ________      ________      ________
 S1                13             0             0             0
 S2                14            15             0             0
 S3                16            17            18             0
 O1                19            20            21            22
 O2                23            24            25            26
 O3                27            28            29            30
 A1                31            32            33            34
 A2                35            36            37            38
 A3                39            40            41            42
 R1                43            44            45            46
 R2                47            48            49            50
 R3                51            52            53            54


           THETA
              S1            S2            S3            O1            O2
              ________      ________      ________      ________      ________
 S1                55
 S2                 0            56
 S3                 0             0            57
 O1                 0             0             0            58
 O2                 0             0             0             0            59
 O3                 0             0             0             0             0
 A1                 0             0             0             0             0
 A2                 0             0             0             0             0
 A3                 0             0             0             0             0
 R1                 0             0             0             0             0
 R2                 0             0             0             0             0
 R3                 0             0             0             0             0


           THETA
              O3            A1            A2            A3            R1
              ________      ________      ________      ________      ________
 O3                60
 A1                 0            61
 A2                 0             0            62
 A3                 0             0             0            63
 R1                 0             0             0             0            64
 R2                 0             0             0             0             0
 R3                 0             0             0             0             0


           THETA
              R2            R3
              ________      ________
 R2                65
 R3                 0            66


           ALPHA
              STR           OPP           ASP           RES
              ________      ________      ________      ________
                 67            68            69            70


           BETA
              STR           OPP           ASP           RES
              ________      ________      ________      ________
 STR                0             0             0             0
 OPP                0             0             0             0
 ASP                0             0             0             0
 RES                0             0             0             0


           PSI
              STR           OPP           ASP           RES
              ________      ________      ________      ________
 STR               71
 OPP               72            73
 ASP               74            75            76
 RES               77            78            79            80


     STARTING VALUES FOR UG


           NU
              S1            S2            S3            O1            O2
              ________      ________      ________      ________      ________
                4.075         3.731         3.970         3.940         4.149


           NU
              O3            A1            A2            A3            R1
              ________      ________      ________      ________      ________
                4.045         3.642         3.493         3.791         4.104


           NU
              R2            R3
              ________      ________
                3.851         4.045


           LAMBDA
              STR           OPP           ASP           RES
              ________      ________      ________      ________
 S1             0.439         0.000         0.000         0.000
 S2             0.476         0.226         0.000         0.000
 S3             0.399         0.164         0.078         0.000
 O1             0.373        -0.263         0.052         0.076
 O2             0.316        -0.190        -0.014         0.051
 O3             0.330        -0.207         0.085         0.099
 A1             0.395        -0.323         0.343         0.238
 A2             0.211        -0.158         0.726         0.663
 A3             0.642        -0.245         0.188         0.251
 R1             0.390        -0.016        -0.450         0.541
 R2             0.313         0.146         0.030         0.208
 R3             0.192        -0.027        -0.054         0.192


           THETA
              S1            S2            S3            O1            O2
              ________      ________      ________      ________      ________
 S1             0.115
 S2             0.000         0.157
 S3             0.000         0.000         0.105
 O1             0.000         0.000         0.000         0.227
 O2             0.000         0.000         0.000         0.000         0.227
 O3             0.000         0.000         0.000         0.000         0.000
 A1             0.000         0.000         0.000         0.000         0.000
 A2             0.000         0.000         0.000         0.000         0.000
 A3             0.000         0.000         0.000         0.000         0.000
 R1             0.000         0.000         0.000         0.000         0.000
 R2             0.000         0.000         0.000         0.000         0.000
 R3             0.000         0.000         0.000         0.000         0.000


           THETA
              O3            A1            A2            A3            R1
              ________      ________      ________      ________      ________
 O3             0.143
 A1             0.000         0.333
 A2             0.000         0.000         1.000
 A3             0.000         0.000         0.000         0.430
 R1             0.000         0.000         0.000         0.000         1.000
 R2             0.000         0.000         0.000         0.000         0.000
 R3             0.000         0.000         0.000         0.000         0.000


           THETA
              R2            R3
              ________      ________
 R2             0.381
 R3             0.000         0.204


           ALPHA
              STR           OPP           ASP           RES
              ________      ________      ________      ________
                0.000         0.000         0.000         0.000


           BETA
              STR           OPP           ASP           RES
              ________      ________      ________      ________
 STR            0.000         0.000         0.000         0.000
 OPP            0.000         0.000         0.000         0.000
 ASP            0.000         0.000         0.000         0.000
 RES            0.000         0.000         0.000         0.000


           PSI
              STR           OPP           ASP           RES
              ________      ________      ________      ________
 STR            1.000
 OPP            0.000         1.000
 ASP            0.000         0.000         1.000
 RES            0.000         0.000         0.000         1.000


     STARTING VALUES FOR GRAD


           NU
              S1            S2            S3            O1            O2
              ________      ________      ________      ________      ________
                4.075         3.731         3.970         3.940         4.149


           NU
              O3            A1            A2            A3            R1
              ________      ________      ________      ________      ________
                4.045         3.642         3.493         3.791         4.104


           NU
              R2            R3
              ________      ________
                3.851         4.045


           LAMBDA
              STR           OPP           ASP           RES
              ________      ________      ________      ________
 S1             0.445         0.000         0.000         0.000
 S2             0.516         0.167         0.000         0.000
 S3             0.406         0.036         0.142         0.000
 O1             0.329        -0.276         0.123         0.076
 O2             0.250        -0.226         0.103         0.103
 O3             0.333        -0.374         0.095         0.085
 A1             0.387        -0.150        -0.472         0.045
 A2             0.428        -0.179        -0.473         0.044
 A3             0.390        -0.277        -0.442         0.081
 R1             0.261         0.058         0.132         0.429
 R2             0.246         0.167         0.147         0.395
 R3             0.242        -0.027         0.172         0.534


           THETA
              S1            S2            S3            O1            O2
              ________      ________      ________      ________      ________
 S1             0.201
 S2             0.000         0.212
 S3             0.000         0.000         0.129
 O1             0.000         0.000         0.000         0.174
 O2             0.000         0.000         0.000         0.000         0.202
 O3             0.000         0.000         0.000         0.000         0.000
 A1             0.000         0.000         0.000         0.000         0.000
 A2             0.000         0.000         0.000         0.000         0.000
 A3             0.000         0.000         0.000         0.000         0.000
 R1             0.000         0.000         0.000         0.000         0.000
 R2             0.000         0.000         0.000         0.000         0.000
 R3             0.000         0.000         0.000         0.000         0.000


           THETA
              O3            A1            A2            A3            R1
              ________      ________      ________      ________      ________
 O3             0.132
 A1             0.000         0.157
 A2             0.000         0.000         0.225
 A3             0.000         0.000         0.000         0.301
 R1             0.000         0.000         0.000         0.000         0.174
 R2             0.000         0.000         0.000         0.000         0.000
 R3             0.000         0.000         0.000         0.000         0.000


           THETA
              R2            R3
              ________      ________
 R2             0.440
 R3             0.000         0.082


           ALPHA
              STR           OPP           ASP           RES
              ________      ________      ________      ________
                0.000         0.000         0.000         0.000


           BETA
              STR           OPP           ASP           RES
              ________      ________      ________      ________
 STR            0.000         0.000         0.000         0.000
 OPP            0.000         0.000         0.000         0.000
 ASP            0.000         0.000         0.000         0.000
 RES            0.000         0.000         0.000         0.000


           PSI
              STR           OPP           ASP           RES
              ________      ________      ________      ________
 STR            1.000
 OPP            0.000         1.000
 ASP            0.000         0.000         1.000
 RES            0.000         0.000         0.000         1.000


     TECHNICAL 1 OUTPUT FOR THE ROTATED SOLUTION


     PARAMETER SPECIFICATION FOR UG


           NU
              S1            S2            S3            O1            O2
              ________      ________      ________      ________      ________
                  1             2             3             4             5


           NU
              O3            A1            A2            A3            R1
              ________      ________      ________      ________      ________
                  6             7             8             9            10


           NU
              R2            R3
              ________      ________
                 11            12


           LAMBDA
              STR           OPP           ASP           RES
              ________      ________      ________      ________
 S1                13            14            15            16
 S2                17            18            19            20
 S3                21            22            23            24
 O1                25            26            27            28
 O2                29            30            31            32
 O3                33            34            35            36
 A1                37            38            39            40
 A2                41            42            43            44
 A3                45            46            47            48
 R1                49            50            51            52
 R2                53            54            55            56
 R3                57            58            59            60


           THETA
              S1            S2            S3            O1            O2
              ________      ________      ________      ________      ________
 S1                61
 S2                 0            62
 S3                 0             0            63
 O1                 0             0             0            64
 O2                 0             0             0             0            65
 O3                 0             0             0             0             0
 A1                 0             0             0             0             0
 A2                 0             0             0             0             0
 A3                 0             0             0             0             0
 R1                 0             0             0             0             0
 R2                 0             0             0             0             0
 R3                 0             0             0             0             0


           THETA
              O3            A1            A2            A3            R1
              ________      ________      ________      ________      ________
 O3                66
 A1                 0            67
 A2                 0             0            68
 A3                 0             0             0            69
 R1                 0             0             0             0            70
 R2                 0             0             0             0             0
 R3                 0             0             0             0             0


           THETA
              R2            R3
              ________      ________
 R2                71
 R3                 0            72


           ALPHA
              STR           OPP           ASP           RES
              ________      ________      ________      ________
                  0             0             0             0


           BETA
              STR           OPP           ASP           RES
              ________      ________      ________      ________
 STR                0             0             0             0
 OPP                0             0             0             0
 ASP                0             0             0             0
 RES                0             0             0             0


           PSI
              STR           OPP           ASP           RES
              ________      ________      ________      ________
 STR                0
 OPP               73             0
 ASP               74            75             0
 RES               76            77            78             0


     PARAMETER SPECIFICATION FOR GRAD


           NU
              S1            S2            S3            O1            O2
              ________      ________      ________      ________      ________
                  1             2             3             4             5


           NU
              O3            A1            A2            A3            R1
              ________      ________      ________      ________      ________
                  6             7             8             9            10


           NU
              R2            R3
              ________      ________
                 11            12


           LAMBDA
              STR           OPP           ASP           RES
              ________      ________      ________      ________
 S1                13            14            15            16
 S2                17            18            19            20
 S3                21            22            23            24
 O1                25            26            27            28
 O2                29            30            31            32
 O3                33            34            35            36
 A1                37            38            39            40
 A2                41            42            43            44
 A3                45            46            47            48
 R1                49            50            51            52
 R2                53            54            55            56
 R3                57            58            59            60


           THETA
              S1            S2            S3            O1            O2
              ________      ________      ________      ________      ________
 S1                61
 S2                 0            62
 S3                 0             0            63
 O1                 0             0             0            64
 O2                 0             0             0             0            65
 O3                 0             0             0             0             0
 A1                 0             0             0             0             0
 A2                 0             0             0             0             0
 A3                 0             0             0             0             0
 R1                 0             0             0             0             0
 R2                 0             0             0             0             0
 R3                 0             0             0             0             0


           THETA
              O3            A1            A2            A3            R1
              ________      ________      ________      ________      ________
 O3                66
 A1                 0            67
 A2                 0             0            68
 A3                 0             0             0            69
 R1                 0             0             0             0            70
 R2                 0             0             0             0             0
 R3                 0             0             0             0             0


           THETA
              R2            R3
              ________      ________
 R2                71
 R3                 0            72


           ALPHA
              STR           OPP           ASP           RES
              ________      ________      ________      ________
                 79            80            81            82


           BETA
              STR           OPP           ASP           RES
              ________      ________      ________      ________
 STR                0             0             0             0
 OPP                0             0             0             0
 ASP                0             0             0             0
 RES                0             0             0             0


           PSI
              STR           OPP           ASP           RES
              ________      ________      ________      ________
 STR               83
 OPP               84            85
 ASP               86            87            88
 RES               89            90            91            92


     STARTING VALUES FOR UG


           NU
              S1            S2            S3            O1            O2
              ________      ________      ________      ________      ________
                4.075         3.731         3.970         3.940         4.149


           NU
              O3            A1            A2            A3            R1
              ________      ________      ________      ________      ________
                4.045         3.642         3.493         3.791         4.104


           NU
              R2            R3
              ________      ________
                3.851         4.045


           LAMBDA
              STR           OPP           ASP           RES
              ________      ________      ________      ________
 S1             0.000         0.000         0.000         0.000
 S2             0.000         0.000         0.000         0.000
 S3             0.000         0.000         0.000         0.000
 O1             0.000         0.000         0.000         0.000
 O2             0.000         0.000         0.000         0.000
 O3             0.000         0.000         0.000         0.000
 A1             0.000         0.000         0.000         0.000
 A2             0.000         0.000         0.000         0.000
 A3             0.000         0.000         0.000         0.000
 R1             0.000         0.000         0.000         0.000
 R2             0.000         0.000         0.000         0.000
 R3             0.000         0.000         0.000         0.000


           THETA
              S1            S2            S3            O1            O2
              ________      ________      ________      ________      ________
 S1             0.154
 S2             0.000         0.218
 S3             0.000         0.000         0.149
 O1             0.000         0.000         0.000         0.222
 O2             0.000         0.000         0.000         0.000         0.183
 O3             0.000         0.000         0.000         0.000         0.000
 A1             0.000         0.000         0.000         0.000         0.000
 A2             0.000         0.000         0.000         0.000         0.000
 A3             0.000         0.000         0.000         0.000         0.000
 R1             0.000         0.000         0.000         0.000         0.000
 R2             0.000         0.000         0.000         0.000         0.000
 R3             0.000         0.000         0.000         0.000         0.000


           THETA
              O3            A1            A2            A3            R1
              ________      ________      ________      ________      ________
 O3             0.156
 A1             0.000         0.384
 A2             0.000         0.000         0.364
 A3             0.000         0.000         0.000         0.501
 R1             0.000         0.000         0.000         0.000         0.196
 R2             0.000         0.000         0.000         0.000         0.000
 R3             0.000         0.000         0.000         0.000         0.000


           THETA
              R2            R3
              ________      ________
 R2             0.272
 R3             0.000         0.141


           ALPHA
              STR           OPP           ASP           RES
              ________      ________      ________      ________
                0.000         0.000         0.000         0.000


           BETA
              STR           OPP           ASP           RES
              ________      ________      ________      ________
 STR            0.000         0.000         0.000         0.000
 OPP            0.000         0.000         0.000         0.000
 ASP            0.000         0.000         0.000         0.000
 RES            0.000         0.000         0.000         0.000


           PSI
              STR           OPP           ASP           RES
              ________      ________      ________      ________
 STR            1.000
 OPP            0.000         1.000
 ASP            0.000         0.000         1.000
 RES            0.000         0.000         0.000         1.000


     STARTING VALUES FOR GRAD


           NU
              S1            S2            S3            O1            O2
              ________      ________      ________      ________      ________
                4.075         3.731         3.970         3.940         4.149


           NU
              O3            A1            A2            A3            R1
              ________      ________      ________      ________      ________
                4.045         3.642         3.493         3.791         4.104


           NU
              R2            R3
              ________      ________
                3.851         4.045


           LAMBDA
              STR           OPP           ASP           RES
              ________      ________      ________      ________
 S1             0.000         0.000         0.000         0.000
 S2             0.000         0.000         0.000         0.000
 S3             0.000         0.000         0.000         0.000
 O1             0.000         0.000         0.000         0.000
 O2             0.000         0.000         0.000         0.000
 O3             0.000         0.000         0.000         0.000
 A1             0.000         0.000         0.000         0.000
 A2             0.000         0.000         0.000         0.000
 A3             0.000         0.000         0.000         0.000
 R1             0.000         0.000         0.000         0.000
 R2             0.000         0.000         0.000         0.000
 R3             0.000         0.000         0.000         0.000


           THETA
              S1            S2            S3            O1            O2
              ________      ________      ________      ________      ________
 S1             0.154
 S2             0.000         0.218
 S3             0.000         0.000         0.149
 O1             0.000         0.000         0.000         0.222
 O2             0.000         0.000         0.000         0.000         0.183
 O3             0.000         0.000         0.000         0.000         0.000
 A1             0.000         0.000         0.000         0.000         0.000
 A2             0.000         0.000         0.000         0.000         0.000
 A3             0.000         0.000         0.000         0.000         0.000
 R1             0.000         0.000         0.000         0.000         0.000
 R2             0.000         0.000         0.000         0.000         0.000
 R3             0.000         0.000         0.000         0.000         0.000


           THETA
              O3            A1            A2            A3            R1
              ________      ________      ________      ________      ________
 O3             0.156
 A1             0.000         0.384
 A2             0.000         0.000         0.364
 A3             0.000         0.000         0.000         0.501
 R1             0.000         0.000         0.000         0.000         0.196
 R2             0.000         0.000         0.000         0.000         0.000
 R3             0.000         0.000         0.000         0.000         0.000


           THETA
              R2            R3
              ________      ________
 R2             0.272
 R3             0.000         0.141


           ALPHA
              STR           OPP           ASP           RES
              ________      ________      ________      ________
                0.000         0.000         0.000         0.000


           BETA
              STR           OPP           ASP           RES
              ________      ________      ________      ________
 STR            0.000         0.000         0.000         0.000
 OPP            0.000         0.000         0.000         0.000
 ASP            0.000         0.000         0.000         0.000
 RES            0.000         0.000         0.000         0.000


           PSI
              STR           OPP           ASP           RES
              ________      ________      ________      ________
 STR            1.000
 OPP            0.000         1.000
 ASP            0.000         0.000         1.000
 RES            0.000         0.000         0.000         1.000


TECHNICAL 2 OUTPUT


     DERIVATIVES FOR UG


           Derivatives With Respect to NU
              S1            S2            S3            O1            O2
              ________      ________      ________      ________      ________
                0.003        -0.065         0.091         0.046         0.004


           Derivatives With Respect to NU
              O3            A1            A2            A3            R1
              ________      ________      ________      ________      ________
               -0.106        -0.055         0.022         0.060        -0.030


           Derivatives With Respect to NU
              R2            R3
              ________      ________
               -0.025         0.053


           Derivatives With Respect to LAMBDA
              STR           OPP           ASP           RES
              ________      ________      ________      ________
 S1             0.041         0.015        -0.032        -0.016
 S2             0.020        -0.017        -0.071        -0.002
 S3            -0.010        -0.003         0.121         0.011
 O1            -0.021         0.056         0.002         0.036
 O2            -0.025         0.020        -0.002        -0.002
 O3             0.022        -0.042        -0.010        -0.024
 A1            -0.008         0.048         0.045         0.040
 A2             0.089        -0.004         0.001        -0.045
 A3            -0.094        -0.053        -0.030         0.009
 R1            -0.091         0.026        -0.056        -0.037
 R2            -0.034        -0.001         0.051         0.021
 R3             0.114        -0.029         0.009         0.015


           Derivatives With Respect to THETA
              S1            S2            S3            O1            O2
              ________      ________      ________      ________      ________
 S1             0.157
 S2            -0.092         0.073
 S3             0.057        -0.113         0.011
 O1            -0.111        -0.094         0.319        -0.132
 O2             0.002         0.210        -0.180        -0.033        -0.052
 O3            -0.088        -0.089         0.108        -0.028         0.062
 A1            -0.039         0.072        -0.061        -0.056        -0.057
 A2             0.215         0.080        -0.129         0.112         0.138
 A3            -0.137        -0.027        -0.042        -0.014        -0.127
 R1            -0.152        -0.077         0.242        -0.104        -0.159
 R2            -0.052         0.056        -0.107         0.057        -0.090
 R3             0.158        -0.019        -0.096         0.205         0.232


           Derivatives With Respect to THETA
              O3            A1            A2            A3            R1
              ________      ________      ________      ________      ________
 O3             0.063
 A1             0.030        -0.075
 A2            -0.090        -0.042        -0.024
 A3             0.116         0.114         0.063        -0.064
 R1            -0.003         0.116         0.213        -0.250         0.036
 R2             0.138         0.037        -0.125        -0.021        -0.122
 R3            -0.217         0.015        -0.250         0.264        -0.040


           Derivatives With Respect to THETA
              R2            R3
              ________      ________
 R2             0.025
 R3             0.139        -0.039


           Derivatives With Respect to ALPHA
              STR           OPP           ASP           RES
              ________      ________      ________      ________
                0.000         0.000         0.000         0.000


           Derivatives With Respect to BETA
              STR           OPP           ASP           RES
              ________      ________      ________      ________
 STR            0.000         0.000         0.000         0.000
 OPP            0.000         0.000         0.000         0.000
 ASP            0.000         0.000         0.000         0.000
 RES            0.000         0.000         0.000         0.000


           Derivatives With Respect to PSI
              STR           OPP           ASP           RES
              ________      ________      ________      ________
 STR            0.000
 OPP            0.000         0.000
 ASP            0.000         0.000         0.000
 RES            0.000         0.000         0.000         0.000


     DERIVATIVES FOR GRAD


           Derivatives With Respect to NU
              S1            S2            S3            O1            O2
              ________      ________      ________      ________      ________
               -0.003         0.065        -0.091        -0.046        -0.004


           Derivatives With Respect to NU
              O3            A1            A2            A3            R1
              ________      ________      ________      ________      ________
                0.106         0.055        -0.022        -0.060         0.030


           Derivatives With Respect to NU
              R2            R3
              ________      ________
                0.025        -0.053


           Derivatives With Respect to LAMBDA
              STR           OPP           ASP           RES
              ________      ________      ________      ________
 S1            -0.042        -0.015         0.032         0.016
 S2            -0.020         0.017         0.071         0.002
 S3             0.010         0.003        -0.121        -0.012
 O1             0.021        -0.056        -0.002        -0.036
 O2             0.025        -0.020         0.002         0.002
 O3            -0.022         0.043         0.010         0.024
 A1             0.008        -0.048        -0.045        -0.040
 A2            -0.089         0.004        -0.001         0.045
 A3             0.094         0.053         0.030        -0.009
 R1             0.091        -0.026         0.056         0.037
 R2             0.034         0.001        -0.051        -0.021
 R3            -0.114         0.029        -0.009        -0.015


           Derivatives With Respect to THETA
              S1            S2            S3            O1            O2
              ________      ________      ________      ________      ________
 S1            -0.157
 S2             0.263        -0.073
 S3            -0.074        -0.037        -0.011
 O1             0.041         0.088        -0.170         0.132
 O2             0.151        -0.108         0.076        -0.194         0.052
 O3             0.128        -0.206         0.085        -0.096         0.090
 A1             0.266        -0.249        -0.041        -0.386         0.217
 A2             0.131        -0.242         0.082         0.119        -0.004
 A3            -0.504         0.395         0.162         0.374        -0.223
 R1            -0.159         0.086         0.151        -0.574         0.395
 R2            -0.013        -0.120         0.167         0.141        -0.276
 R3             0.118         0.052        -0.280         0.394        -0.122


           Derivatives With Respect to THETA
              O3            A1            A2            A3            R1
              ________      ________      ________      ________      ________
 O3            -0.063
 A1             0.193         0.075
 A2            -0.282         0.024         0.024
 A3             0.032        -0.084        -0.082         0.064
 R1             0.356        -0.157         0.181        -0.006        -0.036
 R2            -0.061         0.204        -0.275         0.193         0.163
 R3            -0.241        -0.054         0.135        -0.216        -0.050


           Derivatives With Respect to THETA
              R2            R3
              ________      ________
 R2            -0.025
 R3            -0.089         0.039


           Derivatives With Respect to ALPHA
              STR           OPP           ASP           RES
              ________      ________      ________      ________
                0.000         0.000         0.000         0.000


           Derivatives With Respect to BETA
              STR           OPP           ASP           RES
              ________      ________      ________      ________
 STR            0.000         0.000         0.000         0.000
 OPP            0.000         0.000         0.000         0.000
 ASP            0.000         0.000         0.000         0.000
 RES            0.000         0.000         0.000         0.000


           Derivatives With Respect to PSI
              STR           OPP           ASP           RES
              ________      ________      ________      ________
 STR            0.000
 OPP            0.000         0.000
 ASP            0.000         0.000         0.000
 RES            0.000         0.000         0.000         0.000


TECHNICAL 4 OUTPUT


     ESTIMATES DERIVED FROM THE MODEL FOR UG


           ESTIMATED MEANS FOR THE LATENT VARIABLES
              STR           OPP           ASP           RES
              ________      ________      ________      ________
                0.000         0.000         0.000         0.000


           S.E. FOR ESTIMATED MEANS FOR THE LATENT VARIABLES
              STR           OPP           ASP           RES
              ________      ________      ________      ________
                0.000         0.000         0.000         0.000


           EST./S.E. FOR ESTIMATED MEANS FOR THE LATENT VARIABLES
              STR           OPP           ASP           RES
              ________      ________      ________      ________
                0.000         0.000         0.000         0.000


           TWO-TAILED P-VALUE FOR ESTIMATED MEANS FOR THE LATENT VARIABLES
              STR           OPP           ASP           RES
              ________      ________      ________      ________
                1.000         1.000         1.000         1.000


           ESTIMATED COVARIANCE MATRIX FOR THE LATENT VARIABLES
              STR           OPP           ASP           RES
              ________      ________      ________      ________
 STR            1.000
 OPP            0.510         1.000
 ASP            0.425         0.658         1.000
 RES            0.598         0.590         0.384         1.000


           S.E. FOR ESTIMATED COVARIANCE MATRIX FOR THE LATENT VARIABLES
              STR           OPP           ASP           RES
              ________      ________      ________      ________
 STR            0.000
 OPP            0.124         0.000
 ASP            0.121         0.109         0.000
 RES            0.182         0.136         0.126         0.000


           EST./S.E. FOR ESTIMATED COVARIANCE MATRIX FOR THE LATENT VARIABLES
              STR           OPP           ASP           RES
              ________      ________      ________      ________
 STR      ***********
 OPP            4.101   ***********
 ASP            3.503         6.022   ***********
 RES            3.292         4.324         3.051   ***********


           TWO-TAILED P-VALUE FOR ESTIMATED COVARIANCE MATRIX FOR THE LATENT VARIABLES
              STR           OPP           ASP           RES
              ________      ________      ________      ________
 STR            0.000
 OPP            0.000         0.000
 ASP            0.000         0.000         0.000
 RES            0.001         0.000         0.002         0.000


           ESTIMATED CORRELATION MATRIX FOR THE LATENT VARIABLES
              STR           OPP           ASP           RES
              ________      ________      ________      ________
 STR            1.000
 OPP            0.510         1.000
 ASP            0.425         0.658         1.000
 RES            0.598         0.590         0.384         1.000


           S.E. FOR ESTIMATED CORRELATION MATRIX FOR THE LATENT VARIABLES
              STR           OPP           ASP           RES
              ________      ________      ________      ________
 STR            0.000
 OPP            0.124         0.000
 ASP            0.121         0.109         0.000
 RES            0.182         0.136         0.126         0.000


           EST./S.E. FOR ESTIMATED CORRELATION MATRIX FOR THE LATENT VARIABLES
              STR           OPP           ASP           RES
              ________      ________      ________      ________
 STR          999.000
 OPP            4.101       999.000
 ASP            3.503         6.022       999.000
 RES            3.292         4.324         3.051       999.000


           TWO-TAILED P-VALUE FOR ESTIMATED CORRELATION MATRIX FOR THE LATENT VARIABLES
              STR           OPP           ASP           RES
              ________      ________      ________      ________
 STR            0.000
 OPP            0.000         0.000
 ASP            0.000         0.000         0.000
 RES            0.001         0.000         0.002         0.000


     ESTIMATES DERIVED FROM THE MODEL FOR GRAD


           ESTIMATED MEANS FOR THE LATENT VARIABLES
              STR           OPP           ASP           RES
              ________      ________      ________      ________
                0.277         0.355         0.145         0.207


           S.E. FOR ESTIMATED MEANS FOR THE LATENT VARIABLES
              STR           OPP           ASP           RES
              ________      ________      ________      ________
                0.179         0.185         0.142         0.183


           EST./S.E. FOR ESTIMATED MEANS FOR THE LATENT VARIABLES
              STR           OPP           ASP           RES
              ________      ________      ________      ________
                1.550         1.924         1.023         1.131


           TWO-TAILED P-VALUE FOR ESTIMATED MEANS FOR THE LATENT VARIABLES
              STR           OPP           ASP           RES
              ________      ________      ________      ________
                0.121         0.054         0.306         0.258


           ESTIMATED COVARIANCE MATRIX FOR THE LATENT VARIABLES
              STR           OPP           ASP           RES
              ________      ________      ________      ________
 STR            1.023
 OPP            0.484         1.317
 ASP            0.418         0.404         0.755
 RES            0.616         0.544         0.149         1.673


           S.E. FOR ESTIMATED COVARIANCE MATRIX FOR THE LATENT VARIABLES
              STR           OPP           ASP           RES
              ________      ________      ________      ________
 STR            0.323
 OPP            0.206         0.447
 ASP            0.127         0.152         0.174
 RES            0.218         0.249         0.127         0.493


           EST./S.E. FOR ESTIMATED COVARIANCE MATRIX FOR THE LATENT VARIABLES
              STR           OPP           ASP           RES
              ________      ________      ________      ________
 STR            3.169
 OPP            2.350         2.944
 ASP            3.282         2.657         4.347
 RES            2.822         2.188         1.167         3.394


           TWO-TAILED P-VALUE FOR ESTIMATED COVARIANCE MATRIX FOR THE LATENT VARIABLES
              STR           OPP           ASP           RES
              ________      ________      ________      ________
 STR            0.002
 OPP            0.019         0.003
 ASP            0.001         0.008         0.000
 RES            0.005         0.029         0.243         0.001


           ESTIMATED CORRELATION MATRIX FOR THE LATENT VARIABLES
              STR           OPP           ASP           RES
              ________      ________      ________      ________
 STR            1.000
 OPP            0.417         1.000
 ASP            0.476         0.405         1.000
 RES            0.471         0.367         0.132         1.000


           S.E. FOR ESTIMATED CORRELATION MATRIX FOR THE LATENT VARIABLES
              STR           OPP           ASP           RES
              ________      ________      ________      ________
 STR            0.000
 OPP            0.136         0.000
 ASP            0.096         0.108         0.000
 RES            0.104         0.135         0.111         0.000


           EST./S.E. FOR ESTIMATED CORRELATION MATRIX FOR THE LATENT VARIABLES
              STR           OPP           ASP           RES
              ________      ________      ________      ________
 STR          999.000
 OPP            3.061       999.000
 ASP            4.929         3.766       999.000
 RES            4.540         2.724         1.193       999.000


           TWO-TAILED P-VALUE FOR ESTIMATED CORRELATION MATRIX FOR THE LATENT VARIABLES
              STR           OPP           ASP           RES
              ________      ________      ________      ________
 STR            0.000
 OPP            0.002         0.000
 ASP            0.000         0.000         0.000
 RES            0.000         0.006         0.233         0.000


DIAGRAM INFORMATION

  Use View Diagram under the Diagram menu in the Mplus Editor to view the diagram.
  If running Mplus from the Mplus Diagrammer, the diagram opens automatically.

  Diagram output
    g:\my drive\matt&jackie shared folder\publishing\soar development paper_frontiers\revision\resubmission\supplementar

     Beginning Time:  10:40:50
        Ending Time:  10:40:52
       Elapsed Time:  00:00:02


MUTHEN & MUTHEN
3463 Stoner Ave.
Los Angeles, CA  90066

Tel: (310) 391-9971
Fax: (310) 391-8971
Web: www.StatModel.com
Support: Support@StatModel.com

Copyright (c) 1998-2021 Muthen & Muthen
