# Supplementary material for: Measuring Strengths, Opportunities, Aspirations, and Results: Psychometric Properties of the 12-Item SOAR Scale
Source: Front Psychol. 2022 Apr 8;13:854406. doi: 10.3389/fpsyg.2022.854406 (PMC9028961; doi:10.3389/fpsyg.2022.854406)
Supplement: Supplementary file 1 [file Data_Sheet_1.zip › Supplementary Material/5. MEASUREMENT INVARIANCE MODEL 4/Ed/model 5 - latent variance-covariance - esem.out]

Mplus VERSION 8.6
MUTHEN & MUTHEN
03/02/2022  10:41 AM

INPUT INSTRUCTIONS

  !MODEL5 DO NOT REMOVE THIS COMMENT

  DATA:
  file is Mplus.txt;


  VARIABLE:
  Names are
  Gender Age Ed S1 S2 S3 O1 O2 O3 A1 A2 A3 R1 R2 R3;

  USEVARIABLES ARE
  S1
  S2
  S3
  O1
  O2
  O3
  A1
  A2
  A3
  R1
  R2
  R3
  ;

  !MISSING ARE ALL (-999); ! CHECK YOUR MISSING FLAG

  GROUPING IS ED (1 = UG 2 = GRAD);

  ANALYSIS:
  ESTIMATOR=MLR;
  ROTATION=TARGET;
  !!DO NOT use or change the criteria below if you are not 100% sure what you are doing
  !iterations = 10000;
  !h1iterations = 10000;
  !convergence = .0001; !If your model doesn't converge start at .0001, .0005, .001., .005 e
  !h1convergence = .0001; !Same here, start with .0001 up. Change both lines to the same val

  MODEL:

  ! Factor loadings
  STR BY
  S1-S3
  O1-O3~0
  A1-A3~0
  R1-R3~0 (*1);

  OPP BY
  O1-O3
  S1-S3~0
  A1-A3~0
  R1-R3~0 (*1);

  ASP BY
  A1-A3
  S1-S3~0
  O1-O3~0
  R1-R3~0 (*1);

  RES BY
  R1-R3
  S1-S3~0
  O1-O3~0
  A1-A3~0 (*1);

  ! Factor variances
  STR@1;
  OPP@1;
  ASP@1;
  RES@1;

  ! Factor covariances
  STR WITH OPP ASP RES(cor1-cor3);
  OPP WITH ASP RES(cor4-cor5);
  ASP WITH RES(cor6);

  ! Factor means
  [STR@0];
  [OPP@0];
  [ASP@0];
  [RES@0];

  ! Item intercepts
  [S1] (i1);
  [S2] (i2);
  [S3] (i3);
  [O1] (i4);
  [O2] (i5);
  [O3] (i6);
  [A1] (i7);
  [A2] (i8);
  [A3] (i9);
  [R1] (i10);
  [R2] (i11);
  [R3] (i12);

  ! Item uniquenesses
  S1 (u1);
  S2 (u2);
  S3 (u3);
  O1 (u4);
  O2 (u5);
  O3 (u6);
  A1 (u7);
  A2 (u8);
  A3 (u9);
  R1 (u10);
  R2 (u11);
  R3 (u12);

  MODEL GRAD:

  ! Factor variances
  STR@1;
  OPP@1;
  ASP@1;
  RES@1;

  ! Factor covariances
  STR WITH OPP ASP RES(cor1-cor3);
  OPP WITH ASP RES(cor4-cor5);
  ASP WITH RES(cor6);

  ! Factor means
  [STR*];
  [OPP*];
  [ASP*];
  [RES*];

  ! Item intercepts
  [S1] (i1);
  [S2] (i2);
  [S3] (i3);
  [O1] (i4);
  [O2] (i5);
  [O3] (i6);
  [A1] (i7);
  [A2] (i8);
  [A3] (i9);
  [R1] (i10);
  [R2] (i11);
  [R3] (i12);

  ! Item uniquenesses
  S1 (u1);
  S2 (u2);
  S3 (u3);
  O1 (u4);
  O2 (u5);
  O3 (u6);
  A1 (u7);
  A2 (u8);
  A3 (u9);
  R1 (u10);
  R2 (u11);
  R3 (u12);


  OUTPUT:
  SAMPSTAT STANDARDIZED STDYX TECH1 TECH2 TECH4 MOD(1.0) SVALUES;


*** WARNING
  Input line exceeded 90 characters. Some input may be truncated.
  !convergence = .0001; !If your model doesn't converge start at .0001, .0005, .001., .005 et
*** WARNING
  Input line exceeded 90 characters. Some input may be truncated.
  !h1convergence = .0001; !Same here, start with .0001 up. Change both lines to the same valu
   2 WARNING(S) FOUND IN THE INPUT INSTRUCTIONS


SUMMARY OF ANALYSIS

Number of groups                                                 2
Number of observations
   Group UG                                                     67
   Group GRAD                                                  218
   Total sample size                                           285

Number of dependent variables                                   12
Number of independent variables                                  0
Number of continuous latent variables                            4

Observed dependent variables

  Continuous
   S1          S2          S3          O1          O2          O3
   A1          A2          A3          R1          R2          R3

Continuous latent variables

  EFA factors
  *1:   STR         OPP         ASP         RES

Variables with special functions

  Grouping variable     ED

Estimator                                                      MLR
Rotation                                                    TARGET
Row standardization                                     COVARIANCE
Type of rotation                                           OBLIQUE
Information matrix                                        OBSERVED
Maximum number of iterations                                  1000
Convergence criterion                                    0.500D-04
Maximum number of steepest descent iterations                   20
Optimization Specifications for the Exploratory Factor Analysis
Rotation Algorithm
  Number of random starts                                       30
  Maximum number of iterations                             1000000
  Derivative convergence criterion                       0.100D-04

Input data file(s)
  Mplus.txt

Input data format  FREE


SAMPLE STATISTICS


     SAMPLE STATISTICS FOR UG


           Means
              S1            S2            S3            O1            O2
              ________      ________      ________      ________      ________
                4.075         3.731         3.970         3.940         4.149


           Means
              O3            A1            A2            A3            R1
              ________      ________      ________      ________      ________
                4.045         3.642         3.493         3.791         4.104


           Means
              R2            R3
              ________      ________
                3.851         4.045


           Covariances
              S1            S2            S3            O1            O2
              ________      ________      ________      ________      ________
 S1             0.308
 S2             0.214         0.435
 S3             0.166         0.231         0.298
 O1             0.169         0.148         0.088         0.444
 O2             0.123         0.070         0.124         0.173         0.366
 O3             0.146         0.117         0.106         0.212         0.157
 A1             0.176         0.098         0.139         0.247         0.188
 A2             0.098         0.058         0.119         0.194         0.135
 A3             0.299         0.242         0.233         0.301         0.270
 R1             0.171         0.177         0.123         0.170         0.164
 R2             0.160         0.154         0.160         0.081         0.127
 R3             0.071         0.087         0.076         0.092         0.083


           Covariances
              O3            A1            A2            A3            R1
              ________      ________      ________      ________      ________
 O3             0.311
 A1             0.225         0.767
 A2             0.217         0.550         0.728
 A3             0.263         0.552         0.491         1.001
 R1             0.160         0.127         0.113         0.276         0.392
 R2             0.066         0.126         0.193         0.223         0.225
 R3             0.132         0.091         0.127         0.099         0.204


           Covariances
              R2            R3
              ________      ________
 R2             0.545
 R3             0.111         0.282


           Correlations
              S1            S2            S3            O1            O2
              ________      ________      ________      ________      ________
 S1             1.000
 S2             0.585         1.000
 S3             0.550         0.641         1.000
 O1             0.456         0.337         0.241         1.000
 O2             0.367         0.175         0.375         0.429         1.000
 O3             0.471         0.316         0.348         0.569         0.467
 A1             0.362         0.169         0.290         0.424         0.354
 A2             0.206         0.103         0.256         0.341         0.263
 A3             0.539         0.367         0.426         0.451         0.446
 R1             0.493         0.429         0.359         0.408         0.432
 R2             0.392         0.316         0.397         0.164         0.284
 R3             0.242         0.248         0.262         0.261         0.258


           Correlations
              O3            A1            A2            A3            R1
              ________      ________      ________      ________      ________
 O3             1.000
 A1             0.460         1.000
 A2             0.455         0.736         1.000
 A3             0.471         0.630         0.575         1.000
 R1             0.456         0.232         0.211         0.440         1.000
 R2             0.161         0.194         0.306         0.301         0.486
 R3             0.447         0.195         0.281         0.186         0.615


           Correlations
              R2            R3
              ________      ________
 R2             1.000
 R3             0.284         1.000


     SAMPLE STATISTICS FOR GRAD


           Means
              S1            S2            S3            O1            O2
              ________      ________      ________      ________      ________
                4.216         3.789         4.170         4.142         4.275


           Means
              O3            A1            A2            A3            R1
              ________      ________      ________      ________      ________
                4.133         3.688         3.624         4.046         4.174


           Means
              R2            R3
              ________      ________
                3.862         4.174


           Covariances
              S1            S2            S3            O1            O2
              ________      ________      ________      ________      ________
 S1             0.398
 S2             0.224         0.506
 S3             0.188         0.215         0.315
 O1             0.144         0.117         0.141         0.379
 O2             0.106         0.099         0.105         0.172         0.337
 O3             0.146         0.115         0.133         0.233         0.184
 A1             0.159         0.182         0.085         0.132         0.077
 A2             0.177         0.200         0.096         0.131         0.104
 A3             0.219         0.129         0.089         0.127         0.143
 R1             0.123         0.142         0.122         0.145         0.094
 R2             0.112         0.168         0.111         0.070         0.111
 R3             0.105         0.119         0.126         0.140         0.140


           Covariances
              O3            A1            A2            A3            R1
              ________      ________      ________      ________      ________
 O3             0.400
 A1             0.138         0.554
 A2             0.178         0.419         0.666
 A3             0.196         0.404         0.426         0.732
 R1             0.105         0.054         0.052         0.061         0.447
 R2             0.069         0.003         0.063        -0.017         0.263
 R3             0.156         0.041         0.047         0.075         0.314


           Covariances
              R2            R3
              ________      ________
 R2             0.706
 R3             0.290         0.456


           Correlations
              S1            S2            S3            O1            O2
              ________      ________      ________      ________      ________
 S1             1.000
 S2             0.500         1.000
 S3             0.531         0.538         1.000
 O1             0.370         0.268         0.408         1.000
 O2             0.289         0.241         0.321         0.481         1.000
 O3             0.365         0.256         0.376         0.600         0.500
 A1             0.338         0.344         0.204         0.287         0.177
 A2             0.344         0.345         0.209         0.262         0.219
 A3             0.406         0.212         0.184         0.240         0.289
 R1             0.291         0.299         0.325         0.352         0.243
 R2             0.212         0.281         0.234         0.135         0.228
 R3             0.245         0.249         0.333         0.338         0.357


           Correlations
              O3            A1            A2            A3            R1
              ________      ________      ________      ________      ________
 O3             1.000
 A1             0.293         1.000
 A2             0.346         0.690         1.000
 A3             0.362         0.635         0.610         1.000
 R1             0.249         0.109         0.095         0.106         1.000
 R2             0.129         0.005         0.092        -0.023         0.468
 R3             0.365         0.081         0.086         0.129         0.695


           Correlations
              R2            R3
              ________      ________
 R2             1.000
 R3             0.511         1.000


UNIVARIATE SAMPLE STATISTICS


     UNIVARIATE HIGHER-ORDER MOMENT DESCRIPTIVE STATISTICS FOR UG

         Variable/         Mean/     Skewness/   Minimum/ % with                Percentiles
        Sample Size      Variance    Kurtosis    Maximum  Min/Max      20%/60%    40%/80%    Median

     S1                    4.075       0.031       3.000   11.94%       4.000      4.000      4.000
              67.000       0.308       0.181       5.000   19.40%       4.000      4.000
     S2                    3.731      -0.270       2.000    2.99%       3.000      4.000      4.000
              67.000       0.435       0.107       5.000    8.96%       4.000      4.000
     S3                    3.970      -0.020       3.000   16.42%       4.000      4.000      4.000
              67.000       0.298       0.348       5.000   13.43%       4.000      4.000
     O1                    3.940      -0.840       2.000    4.48%       4.000      4.000      4.000
              67.000       0.444       1.643       5.000   14.93%       4.000      4.000
     O2                    4.149      -0.486       2.000    1.49%       4.000      4.000      4.000
              67.000       0.366       1.349       5.000   25.37%       4.000      5.000
     O3                    4.045       0.016       3.000   13.43%       4.000      4.000      4.000
              67.000       0.311       0.188       5.000   17.91%       4.000      4.000
     A1                    3.642      -0.437       2.000   13.43%       3.000      4.000      4.000
              67.000       0.767      -0.487       5.000   13.43%       4.000      4.000
     A2                    3.493      -0.698       1.000    1.49%       3.000      3.000      4.000
              67.000       0.728       0.026       5.000    5.97%       4.000      4.000
     A3                    3.791      -0.467       2.000   14.93%       3.000      4.000      4.000
              67.000       1.001      -0.824       5.000   26.87%       4.000      5.000
     R1                    4.104      -0.080       3.000   14.93%       4.000      4.000      4.000
              67.000       0.392      -0.493       5.000   25.37%       4.000      5.000
     R2                    3.851      -0.647       2.000    5.97%       3.000      4.000      4.000
              67.000       0.545       0.553       5.000   14.93%       4.000      4.000
     R3                    4.045       0.046       3.000   11.94%       4.000      4.000      4.000
              67.000       0.282       0.518       5.000   16.42%       4.000      4.000


     UNIVARIATE HIGHER-ORDER MOMENT DESCRIPTIVE STATISTICS FOR GRAD

         Variable/         Mean/     Skewness/   Minimum/ % with                Percentiles
        Sample Size      Variance    Kurtosis    Maximum  Min/Max      20%/60%    40%/80%    Median

     S1                    4.216      -0.536       2.000    1.38%       4.000      4.000      4.000
             218.000       0.398       0.861       5.000   31.65%       4.000      5.000
     S2                    3.789      -0.665       2.000    5.96%       3.000      4.000      4.000
             218.000       0.506       0.622       5.000   11.01%       4.000      4.000
     S3                    4.170      -0.287       2.000    0.92%       4.000      4.000      4.000
             218.000       0.315       1.360       5.000   24.77%       4.000      5.000
     O1                    4.142      -0.450       2.000    1.38%       4.000      4.000      4.000
             218.000       0.379       1.023       5.000   25.69%       4.000      5.000
     O2                    4.275      -0.263       2.000    0.46%       4.000      4.000      4.000
             218.000       0.337       0.218       5.000   33.94%       4.000      5.000
     O3                    4.133      -0.659       2.000    2.29%       4.000      4.000      4.000
             218.000       0.400       1.622       5.000   25.23%       4.000      5.000
     A1                    3.688      -0.627       2.000    8.26%       3.000      4.000      4.000
             218.000       0.554       0.214       5.000    8.72%       4.000      4.000
     A2                    3.624      -0.630       1.000    0.46%       3.000      4.000      4.000
             218.000       0.666       0.064       5.000    9.17%       4.000      4.000
     A3                    4.046      -0.747       2.000    6.88%       3.000      4.000      4.000
             218.000       0.732       0.055       5.000   32.11%       4.000      5.000
     R1                    4.174      -0.769       2.000    2.75%       4.000      4.000      4.000
             218.000       0.447       1.436       5.000   29.82%       4.000      5.000
     R2                    3.862      -0.711       2.000    9.63%       3.000      4.000      4.000
             218.000       0.706       0.148       5.000   19.72%       4.000      4.000
     R3                    4.174      -0.673       2.000    2.29%       4.000      4.000      4.000
             218.000       0.456       0.955       5.000   30.73%       4.000      5.000


THE MODEL ESTIMATION TERMINATED NORMALLY


MODEL FIT INFORMATION

Number of Free Parameters                       70

Loglikelihood

          H0 Value                       -2892.599
          H0 Scaling Correction Factor      1.2375
            for MLR
          H1 Value                       -2808.576
          H1 Scaling Correction Factor      1.1310
            for MLR

Information Criteria

          Akaike (AIC)                    5925.199
          Bayesian (BIC)                  6180.873
          Sample-Size Adjusted BIC        5958.899
            (n* = (n + 2) / 24)

Chi-Square Test of Model Fit

          Value                            158.054*
          Degrees of Freedom                   110
          P-Value                           0.0018
          Scaling Correction Factor         1.0632
            for MLR

Chi-Square Contribution From Each Group

          UG                                95.777
          GRAD                              62.277

*   The chi-square value for MLM, MLMV, MLR, ULSMV, WLSM and WLSMV cannot be used
    for chi-square difference testing in the regular way.  MLM, MLR and WLSM
    chi-square difference testing is described on the Mplus website.  MLMV, WLSMV,
    and ULSMV difference testing is done using the DIFFTEST option.

RMSEA (Root Mean Square Error Of Approximation)

          Estimate                           0.055
          90 Percent C.I.                    0.034  0.074
          Probability RMSEA <= .05           0.312

CFI/TLI

          CFI                                0.959
          TLI                                0.951

Chi-Square Test of Model Fit for the Baseline Model

          Value                           1311.446
          Degrees of Freedom                   132
          P-Value                           0.0000

SRMR (Standardized Root Mean Square Residual)

          Value                              0.135


MODEL RESULTS

                                                    Two-Tailed
                    Estimate       S.E.  Est./S.E.    P-Value

Group UG

 STR      BY
    S1                 0.381      0.056      6.765      0.000
    S2                 0.523      0.068      7.740      0.000
    S3                 0.408      0.062      6.544      0.000
    O1                 0.069      0.040      1.747      0.081
    O2                 0.036      0.042      0.842      0.400
    O3                 0.010      0.036      0.263      0.793
    A1                -0.008      0.039     -0.207      0.836
    A2                -0.020      0.042     -0.468      0.639
    A3                 0.036      0.058      0.625      0.532
    R1                 0.011      0.051      0.210      0.834
    R2                 0.103      0.062      1.671      0.095
    R3                -0.099      0.041     -2.397      0.017

 OPP      BY
    O1                 0.408      0.072      5.654      0.000
    O2                 0.318      0.055      5.784      0.000
    O3                 0.456      0.075      6.078      0.000
    S1                 0.081      0.048      1.679      0.093
    S2                -0.074      0.044     -1.694      0.090
    S3                 0.094      0.045      2.100      0.036
    A1                -0.045      0.041     -1.115      0.265
    A2                -0.025      0.049     -0.499      0.618
    A3                 0.097      0.056      1.728      0.084
    R1                 0.020      0.049      0.415      0.678
    R2                -0.121      0.045     -2.684      0.007
    R3                 0.100      0.041      2.464      0.014

 ASP      BY
    A1                 0.691      0.050     13.854      0.000
    A2                 0.689      0.054     12.837      0.000
    A3                 0.607      0.069      8.799      0.000
    S1                 0.057      0.039      1.457      0.145
    S2                 0.033      0.033      1.013      0.311
    S3                -0.071      0.037     -1.912      0.056
    O1                 0.016      0.042      0.389      0.698
    O2                 0.007      0.033      0.198      0.843
    O3                 0.052      0.041      1.264      0.206
    R1                 0.008      0.029      0.282      0.778
    R2                 0.000      0.039     -0.001      0.999
    R3                -0.008      0.030     -0.254      0.800

 RES      BY
    R1                 0.513      0.069      7.432      0.000
    R2                 0.482      0.070      6.912      0.000
    R3                 0.551      0.069      7.950      0.000
    S1                -0.015      0.036     -0.413      0.679
    S2                 0.031      0.033      0.951      0.342
    S3                 0.003      0.042      0.078      0.938
    O1                 0.017      0.044      0.395      0.693
    O2                 0.056      0.037      1.508      0.131
    O3                 0.010      0.042      0.245      0.807
    A1                -0.003      0.029     -0.116      0.908
    A2                 0.019      0.034      0.551      0.582
    A3                -0.016      0.044     -0.355      0.722

 STR      WITH
    OPP                0.449      0.094      4.751      0.000
    ASP                0.459      0.074      6.182      0.000
    RES                0.499      0.087      5.745      0.000

 OPP      WITH
    ASP                0.468      0.073      6.420      0.000
    RES                0.422      0.098      4.311      0.000

 ASP      WITH
    RES                0.188      0.089      2.103      0.035

 Means
    STR                0.000      0.000    999.000    999.000
    OPP                0.000      0.000    999.000    999.000
    ASP                0.000      0.000    999.000    999.000
    RES                0.000      0.000    999.000    999.000

 Intercepts
    S1                 4.075      0.065     62.502      0.000
    S2                 3.674      0.079     46.442      0.000
    S3                 4.020      0.063     63.361      0.000
    O1                 3.973      0.071     55.750      0.000
    O2                 4.150      0.059     70.906      0.000
    O3                 3.987      0.068     58.553      0.000
    A1                 3.604      0.100     36.144      0.000
    A2                 3.515      0.100     35.248      0.000
    A3                 3.880      0.104     37.347      0.000
    R1                 4.084      0.067     61.331      0.000
    R2                 3.807      0.070     54.552      0.000
    R3                 4.071      0.064     63.672      0.000

 Variances
    STR                1.000      0.000    999.000    999.000
    OPP                1.000      0.000    999.000    999.000
    ASP                1.000      0.000    999.000    999.000
    RES                1.000      0.000    999.000    999.000

 Residual Variances
    S1                 0.177      0.023      7.521      0.000
    S2                 0.212      0.036      5.971      0.000
    S3                 0.131      0.023      5.768      0.000
    O1                 0.185      0.033      5.691      0.000
    O2                 0.209      0.022      9.502      0.000
    O3                 0.134      0.038      3.528      0.000
    A1                 0.159      0.030      5.318      0.000
    A2                 0.228      0.043      5.375      0.000
    A3                 0.350      0.046      7.687      0.000
    R1                 0.153      0.035      4.326      0.000
    R2                 0.421      0.051      8.306      0.000
    R3                 0.111      0.039      2.846      0.004

Group GRAD

 STR      BY
    S1                 0.381      0.056      6.765      0.000
    S2                 0.523      0.068      7.740      0.000
    S3                 0.408      0.062      6.544      0.000
    O1                 0.069      0.040      1.747      0.081
    O2                 0.036      0.042      0.842      0.400
    O3                 0.010      0.036      0.263      0.793
    A1                -0.008      0.039     -0.207      0.836
    A2                -0.020      0.042     -0.468      0.639
    A3                 0.036      0.058      0.625      0.532
    R1                 0.011      0.051      0.210      0.834
    R2                 0.103      0.062      1.671      0.095
    R3                -0.099      0.041     -2.397      0.017

 OPP      BY
    O1                 0.408      0.072      5.654      0.000
    O2                 0.318      0.055      5.784      0.000
    O3                 0.456      0.075      6.078      0.000
    S1                 0.081      0.048      1.679      0.093
    S2                -0.074      0.044     -1.694      0.090
    S3                 0.094      0.045      2.100      0.036
    A1                -0.045      0.041     -1.115      0.265
    A2                -0.025      0.049     -0.499      0.618
    A3                 0.097      0.056      1.728      0.084
    R1                 0.020      0.049      0.415      0.678
    R2                -0.121      0.045     -2.684      0.007
    R3                 0.100      0.041      2.464      0.014

 ASP      BY
    A1                 0.691      0.050     13.854      0.000
    A2                 0.689      0.054     12.837      0.000
    A3                 0.607      0.069      8.799      0.000
    S1                 0.057      0.039      1.457      0.145
    S2                 0.033      0.033      1.013      0.311
    S3                -0.071      0.037     -1.912      0.056
    O1                 0.016      0.042      0.389      0.698
    O2                 0.007      0.033      0.198      0.843
    O3                 0.052      0.041      1.264      0.206
    R1                 0.008      0.029      0.282      0.778
    R2                 0.000      0.039     -0.001      0.999
    R3                -0.008      0.030     -0.254      0.800

 RES      BY
    R1                 0.513      0.069      7.432      0.000
    R2                 0.482      0.070      6.912      0.000
    R3                 0.551      0.069      7.950      0.000
    S1                -0.015      0.036     -0.413      0.679
    S2                 0.031      0.033      0.951      0.342
    S3                 0.003      0.042      0.078      0.938
    O1                 0.017      0.044      0.395      0.693
    O2                 0.056      0.037      1.508      0.131
    O3                 0.010      0.042      0.245      0.807
    A1                -0.003      0.029     -0.116      0.908
    A2                 0.019      0.034      0.551      0.582
    A3                -0.016      0.044     -0.355      0.722

 STR      WITH
    OPP                0.449      0.094      4.751      0.000
    ASP                0.459      0.074      6.182      0.000
    RES                0.499      0.087      5.745      0.000

 OPP      WITH
    ASP                0.468      0.073      6.420      0.000
    RES                0.422      0.098      4.311      0.000

 ASP      WITH
    RES                0.188      0.089      2.103      0.035

 Means
    STR                0.279      0.175      1.590      0.112
    OPP                0.330      0.171      1.929      0.054
    ASP                0.164      0.163      1.002      0.316
    RES                0.167      0.145      1.149      0.251

 Intercepts
    S1                 4.075      0.065     62.502      0.000
    S2                 3.674      0.079     46.442      0.000
    S3                 4.020      0.063     63.361      0.000
    O1                 3.973      0.071     55.750      0.000
    O2                 4.150      0.059     70.906      0.000
    O3                 3.987      0.068     58.553      0.000
    A1                 3.604      0.100     36.144      0.000
    A2                 3.515      0.100     35.248      0.000
    A3                 3.880      0.104     37.347      0.000
    R1                 4.084      0.067     61.331      0.000
    R2                 3.807      0.070     54.552      0.000
    R3                 4.071      0.064     63.672      0.000

 Variances
    STR                1.000      0.000    999.000    999.000
    OPP                1.000      0.000    999.000    999.000
    ASP                1.000      0.000    999.000    999.000
    RES                1.000      0.000    999.000    999.000

 Residual Variances
    S1                 0.177      0.023      7.521      0.000
    S2                 0.212      0.036      5.971      0.000
    S3                 0.131      0.023      5.768      0.000
    O1                 0.185      0.033      5.691      0.000
    O2                 0.209      0.022      9.502      0.000
    O3                 0.134      0.038      3.528      0.000
    A1                 0.159      0.030      5.318      0.000
    A2                 0.228      0.043      5.375      0.000
    A3                 0.350      0.046      7.687      0.000
    R1                 0.153      0.035      4.326      0.000
    R2                 0.421      0.051      8.306      0.000
    R3                 0.111      0.039      2.846      0.004


QUALITY OF NUMERICAL RESULTS

     Condition Number for the Information Matrix              0.442E-03
       (ratio of smallest to largest eigenvalue)


STANDARDIZED MODEL RESULTS


STDYX Standardization

                                                    Two-Tailed
                    Estimate       S.E.  Est./S.E.    P-Value

Group UG

 STR      BY
    S1                 0.621      0.081      7.637      0.000
    S2                 0.749      0.082      9.101      0.000
    S3                 0.727      0.100      7.247      0.000
    O1                 0.110      0.064      1.725      0.085
    O2                 0.061      0.072      0.842      0.400
    O3                 0.016      0.060      0.263      0.793
    A1                -0.010      0.050     -0.207      0.836
    A2                -0.024      0.051     -0.467      0.640
    A3                 0.041      0.065      0.623      0.533
    R1                 0.016      0.078      0.210      0.834
    R2                 0.126      0.075      1.676      0.094
    R3                -0.154      0.063     -2.431      0.015

 OPP      BY
    O1                 0.648      0.106      6.117      0.000
    O2                 0.542      0.085      6.377      0.000
    O3                 0.744      0.117      6.374      0.000
    S1                 0.132      0.079      1.664      0.096
    S2                -0.106      0.062     -1.709      0.087
    S3                 0.168      0.080      2.112      0.035
    A1                -0.058      0.053     -1.110      0.267
    A2                -0.030      0.060     -0.499      0.618
    A3                 0.109      0.063      1.718      0.086
    R1                 0.031      0.075      0.415      0.678
    R2                -0.148      0.055     -2.691      0.007
    R3                 0.155      0.063      2.448      0.014

 ASP      BY
    A1                 0.889      0.047     18.946      0.000
    A2                 0.835      0.047     17.593      0.000
    A3                 0.678      0.064     10.559      0.000
    S1                 0.094      0.063      1.481      0.139
    S2                 0.047      0.047      1.011      0.312
    S3                -0.126      0.066     -1.901      0.057
    O1                 0.026      0.067      0.391      0.696
    O2                 0.011      0.056      0.198      0.843
    O3                 0.084      0.065      1.284      0.199
    R1                 0.012      0.044      0.282      0.778
    R2                 0.000      0.048     -0.001      0.999
    R3                -0.012      0.047     -0.253      0.800

 RES      BY
    R1                 0.779      0.089      8.763      0.000
    R2                 0.590      0.077      7.632      0.000
    R3                 0.854      0.089      9.620      0.000
    S1                -0.025      0.059     -0.414      0.679
    S2                 0.045      0.047      0.955      0.339
    S3                 0.006      0.074      0.078      0.938
    O1                 0.027      0.069      0.395      0.693
    O2                 0.096      0.063      1.521      0.128
    O3                 0.017      0.068      0.245      0.806
    A1                -0.004      0.038     -0.116      0.908
    A2                 0.023      0.042      0.550      0.582
    A3                -0.017      0.049     -0.354      0.723

 STR      WITH
    OPP                0.449      0.094      4.751      0.000
    ASP                0.459      0.074      6.182      0.000
    RES                0.499      0.087      5.745      0.000

 OPP      WITH
    ASP                0.468      0.073      6.420      0.000
    RES                0.422      0.098      4.311      0.000

 ASP      WITH
    RES                0.188      0.089      2.103      0.035

 Means
    STR                0.000      0.000    999.000    999.000
    OPP                0.000      0.000    999.000    999.000
    ASP                0.000      0.000    999.000    999.000
    RES                0.000      0.000    999.000    999.000

 Intercepts
    S1                 6.635      0.346     19.180      0.000
    S2                 5.267      0.281     18.774      0.000
    S3                 7.163      0.393     18.232      0.000
    O1                 6.305      0.386     16.319      0.000
    O2                 7.077      0.369     19.165      0.000
    O3                 6.506      0.382     17.018      0.000
    A1                 4.642      0.253     18.318      0.000
    A2                 4.257      0.245     17.357      0.000
    A3                 4.329      0.235     18.430      0.000
    R1                 6.206      0.343     18.091      0.000
    R2                 4.661      0.239     19.522      0.000
    R3                 6.309      0.339     18.612      0.000

 Variances
    STR                1.000      0.000    999.000    999.000
    OPP                1.000      0.000    999.000    999.000
    ASP                1.000      0.000    999.000    999.000
    RES                1.000      0.000    999.000    999.000

 Residual Variances
    S1                 0.468      0.063      7.446      0.000
    S2                 0.436      0.077      5.632      0.000
    S3                 0.417      0.076      5.482      0.000
    O1                 0.466      0.082      5.682      0.000
    O2                 0.607      0.066      9.155      0.000
    O3                 0.358      0.097      3.679      0.000
    A1                 0.263      0.052      5.107      0.000
    A2                 0.335      0.065      5.160      0.000
    A3                 0.436      0.058      7.517      0.000
    R1                 0.354      0.085      4.176      0.000
    R2                 0.631      0.065      9.668      0.000
    R3                 0.267      0.099      2.687      0.007

Group GRAD

 STR      BY
    S1                 0.621      0.081      7.637      0.000
    S2                 0.749      0.082      9.101      0.000
    S3                 0.727      0.100      7.247      0.000
    O1                 0.110      0.064      1.725      0.085
    O2                 0.061      0.072      0.842      0.400
    O3                 0.016      0.060      0.263      0.793
    A1                -0.010      0.050     -0.207      0.836
    A2                -0.024      0.051     -0.467      0.640
    A3                 0.041      0.065      0.623      0.533
    R1                 0.016      0.078      0.210      0.834
    R2                 0.126      0.075      1.676      0.094
    R3                -0.154      0.063     -2.431      0.015

 OPP      BY
    O1                 0.648      0.106      6.117      0.000
    O2                 0.542      0.085      6.377      0.000
    O3                 0.744      0.117      6.374      0.000
    S1                 0.132      0.079      1.664      0.096
    S2                -0.106      0.062     -1.709      0.087
    S3                 0.168      0.080      2.112      0.035
    A1                -0.058      0.053     -1.110      0.267
    A2                -0.030      0.060     -0.499      0.618
    A3                 0.109      0.063      1.718      0.086
    R1                 0.031      0.075      0.415      0.678
    R2                -0.148      0.055     -2.691      0.007
    R3                 0.155      0.063      2.448      0.014

 ASP      BY
    A1                 0.889      0.047     18.946      0.000
    A2                 0.835      0.047     17.593      0.000
    A3                 0.678      0.064     10.559      0.000
    S1                 0.094      0.063      1.481      0.139
    S2                 0.047      0.047      1.011      0.312
    S3                -0.126      0.066     -1.901      0.057
    O1                 0.026      0.067      0.391      0.696
    O2                 0.011      0.056      0.198      0.843
    O3                 0.084      0.065      1.284      0.199
    R1                 0.012      0.044      0.282      0.778
    R2                 0.000      0.048     -0.001      0.999
    R3                -0.012      0.047     -0.253      0.800

 RES      BY
    R1                 0.779      0.089      8.763      0.000
    R2                 0.590      0.077      7.632      0.000
    R3                 0.854      0.089      9.620      0.000
    S1                -0.025      0.059     -0.414      0.679
    S2                 0.045      0.047      0.955      0.339
    S3                 0.006      0.074      0.078      0.938
    O1                 0.027      0.069      0.395      0.693
    O2                 0.096      0.063      1.521      0.128
    O3                 0.017      0.068      0.245      0.806
    A1                -0.004      0.038     -0.116      0.908
    A2                 0.023      0.042      0.550      0.582
    A3                -0.017      0.049     -0.354      0.723

 STR      WITH
    OPP                0.449      0.094      4.751      0.000
    ASP                0.459      0.074      6.182      0.000
    RES                0.499      0.087      5.745      0.000

 OPP      WITH
    ASP                0.468      0.073      6.420      0.000
    RES                0.422      0.098      4.311      0.000

 ASP      WITH
    RES                0.188      0.089      2.103      0.035

 Means
    STR                0.279      0.175      1.590      0.112
    OPP                0.330      0.171      1.929      0.054
    ASP                0.164      0.163      1.002      0.316
    RES                0.167      0.145      1.149      0.251

 Intercepts
    S1                 6.635      0.346     19.180      0.000
    S2                 5.267      0.281     18.774      0.000
    S3                 7.163      0.393     18.232      0.000
    O1                 6.305      0.386     16.319      0.000
    O2                 7.077      0.369     19.165      0.000
    O3                 6.506      0.382     17.018      0.000
    A1                 4.642      0.253     18.318      0.000
    A2                 4.257      0.245     17.357      0.000
    A3                 4.329      0.235     18.430      0.000
    R1                 6.206      0.343     18.091      0.000
    R2                 4.661      0.239     19.522      0.000
    R3                 6.309      0.339     18.612      0.000

 Variances
    STR                1.000      0.000    999.000    999.000
    OPP                1.000      0.000    999.000    999.000
    ASP                1.000      0.000    999.000    999.000
    RES                1.000      0.000    999.000    999.000

 Residual Variances
    S1                 0.468      0.063      7.446      0.000
    S2                 0.436      0.077      5.632      0.000
    S3                 0.417      0.076      5.482      0.000
    O1                 0.466      0.082      5.682      0.000
    O2                 0.607      0.066      9.155      0.000
    O3                 0.358      0.097      3.679      0.000
    A1                 0.263      0.052      5.107      0.000
    A2                 0.335      0.065      5.160      0.000
    A3                 0.436      0.058      7.517      0.000
    R1                 0.354      0.085      4.176      0.000
    R2                 0.631      0.065      9.668      0.000
    R3                 0.267      0.099      2.687      0.007


R-SQUARE

Group UG

    Observed                                        Two-Tailed
    Variable        Estimate       S.E.  Est./S.E.    P-Value

    S1                 0.532      0.063      8.451      0.000
    S2                 0.564      0.077      7.272      0.000
    S3                 0.583      0.076      7.668      0.000
    O1                 0.534      0.082      6.510      0.000
    O2                 0.393      0.066      5.933      0.000
    O3                 0.642      0.097      6.602      0.000
    A1                 0.737      0.052     14.295      0.000
    A2                 0.665      0.065     10.233      0.000
    A3                 0.564      0.058      9.731      0.000
    R1                 0.646      0.085      7.611      0.000
    R2                 0.369      0.065      5.657      0.000
    R3                 0.733      0.099      7.386      0.000

Group GRAD

    Observed                                        Two-Tailed
    Variable        Estimate       S.E.  Est./S.E.    P-Value

    S1                 0.532      0.063      8.451      0.000
    S2                 0.564      0.077      7.272      0.000
    S3                 0.583      0.076      7.668      0.000
    O1                 0.534      0.082      6.510      0.000
    O2                 0.393      0.066      5.933      0.000
    O3                 0.642      0.097      6.602      0.000
    A1                 0.737      0.052     14.295      0.000
    A2                 0.665      0.065     10.233      0.000
    A3                 0.564      0.058      9.731      0.000
    R1                 0.646      0.085      7.611      0.000
    R2                 0.369      0.065      5.657      0.000
    R3                 0.733      0.099      7.386      0.000


CFA MODEL COMMAND WITH FINAL ROTATED ESTIMATES USED AS STARTING VALUES

     str BY s1;
     str BY s2;
     str BY s3;
     str BY o1;
     str BY o2;
     str BY o3;
     str BY a1;
     str BY a2;
     str BY a3;
     str BY r1;
     str BY r2;
     str BY r3;
     opp BY o1;
     opp BY o2;
     opp BY o3;
     opp BY s1;
     opp BY s2;
     opp BY s3;
     opp BY a1;
     opp BY a2;
     opp BY a3;
     opp BY r1;
     opp BY r2;
     opp BY r3;
     asp BY a1;
     asp BY a2;
     asp BY a3;
     asp BY s1;
     asp BY s2;
     asp BY s3;
     asp BY o1;
     asp BY o2;
     asp BY o3;
     asp BY r1;
     asp BY r2;
     asp BY r3;
     res BY r1;
     res BY r2;
     res BY r3;
     res BY s1;
     res BY s2;
     res BY s3;
     res BY o1;
     res BY o2;
     res BY o3;
     res BY a1;
     res BY a2;
     res BY a3;

  MODEL UG:

     str BY s1*0.38134 (13);
     str BY s2*0.52281 (14);
     str BY s3*0.40801 (15);
     str BY o1*0.06911;
     str BY o2*0.03564;
     str BY o3*0.00959;
     str BY a1*-0.00803;
     str BY a2*-0.01957;
     str BY a3*0.03630;
     str BY r1*0.01071;
     str BY r2*0.10289;
     str BY r3*-0.09935;
     opp BY o1*0.40831 (16);
     opp BY o2*0.31808 (17);
     opp BY o3*0.45577 (18);
     opp BY s1*0.08086;
     opp BY s2*-0.07398;
     opp BY s3*0.09423;
     opp BY a1*-0.04535;
     opp BY a2*-0.02455;
     opp BY a3*0.09736;
     opp BY r1*0.02034;
     opp BY r2*-0.12113;
     opp BY r3*0.10019;
     asp BY a1*0.69058 (19);
     asp BY a2*0.68950 (20);
     asp BY a3*0.60731 (21);
     asp BY s1*0.05747;
     asp BY s2*0.03298;
     asp BY s3*-0.07061;
     asp BY o1*0.01643;
     asp BY o2*0.00651;
     asp BY o3*0.05154;
     asp BY r1*0.00816;
     asp BY r2*-0.00003;
     asp BY r3*-0.00772;
     res BY r1*0.51258 (22);
     res BY r2*0.48169 (23);
     res BY r3*0.55119 (24);
     res BY s1*-0.01508;
     res BY s2*0.03107;
     res BY s3*0.00326;
     res BY o1*0.01725;
     res BY o2*0.05622;
     res BY o3*0.01023;
     res BY a1*-0.00339;
     res BY a2*0.01888;
     res BY a3*-0.01553;

     str WITH opp*0.44898 (cor1);
     str WITH asp*0.45877 (cor2);
     str WITH res*0.49909 (cor3);
     opp WITH asp*0.46808 (cor4);
     opp WITH res*0.42230 (cor5);
     asp WITH res*0.18817 (cor6);

     [ s1*4.07541 ] (i1);
     [ s2*3.67448 ] (i2);
     [ s3*4.02039 ] (i3);
     [ o1*3.97266 ] (i4);
     [ o2*4.14973 ] (i5);
     [ o3*3.98742 ] (i6);
     [ a1*3.60437 ] (i7);
     [ a2*3.51467 ] (i8);
     [ a3*3.87962 ] (i9);
     [ r1*4.08416 ] (i10);
     [ r2*3.80692 ] (i11);
     [ r3*4.07051 ] (i12);
     [ str@0 ];
     [ opp@0 ];
     [ asp@0 ];
     [ res@0 ];

     s1*0.17668 (u1);
     s2*0.21247 (u2);
     s3*0.13132 (u3);
     o1*0.18501 (u4);
     o2*0.20864 (u5);
     o3*0.13440 (u6);
     a1*0.15870 (u7);
     a2*0.22848 (u8);
     a3*0.35012 (u9);
     r1*0.15342 (u10);
     r2*0.42089 (u11);
     r3*0.11105 (u12);
     str@1;
     opp@1;
     asp@1;
     res@1;

  MODEL GRAD:

     str BY s1*0.38134 (13);
     str BY s2*0.52281 (14);
     str BY s3*0.40801 (15);
     str BY o1*0.06911;
     str BY o2*0.03564;
     str BY o3*0.00959;
     str BY a1*-0.00803;
     str BY a2*-0.01957;
     str BY a3*0.03630;
     str BY r1*0.01071;
     str BY r2*0.10289;
     str BY r3*-0.09935;
     opp BY o1*0.40831 (16);
     opp BY o2*0.31808 (17);
     opp BY o3*0.45577 (18);
     opp BY s1*0.08086;
     opp BY s2*-0.07398;
     opp BY s3*0.09423;
     opp BY a1*-0.04535;
     opp BY a2*-0.02455;
     opp BY a3*0.09736;
     opp BY r1*0.02034;
     opp BY r2*-0.12113;
     opp BY r3*0.10019;
     asp BY a1*0.69058 (19);
     asp BY a2*0.68950 (20);
     asp BY a3*0.60731 (21);
     asp BY s1*0.05747;
     asp BY s2*0.03298;
     asp BY s3*-0.07061;
     asp BY o1*0.01643;
     asp BY o2*0.00651;
     asp BY o3*0.05154;
     asp BY r1*0.00816;
     asp BY r2*-0.00003;
     asp BY r3*-0.00772;
     res BY r1*0.51258 (22);
     res BY r2*0.48169 (23);
     res BY r3*0.55119 (24);
     res BY s1*-0.01508;
     res BY s2*0.03107;
     res BY s3*0.00326;
     res BY o1*0.01725;
     res BY o2*0.05622;
     res BY o3*0.01023;
     res BY a1*-0.00339;
     res BY a2*0.01888;
     res BY a3*-0.01553;

     str WITH opp*0.44898 (cor1);
     str WITH asp*0.45877 (cor2);
     str WITH res*0.49909 (cor3);
     opp WITH asp*0.46808 (cor4);
     opp WITH res*0.42230 (cor5);
     asp WITH res*0.18817 (cor6);

     [ s1*4.07541 ] (i1);
     [ s2*3.67448 ] (i2);
     [ s3*4.02039 ] (i3);
     [ o1*3.97266 ] (i4);
     [ o2*4.14973 ] (i5);
     [ o3*3.98742 ] (i6);
     [ a1*3.60437 ] (i7);
     [ a2*3.51467 ] (i8);
     [ a3*3.87962 ] (i9);
     [ r1*4.08416 ] (i10);
     [ r2*3.80692 ] (i11);
     [ r3*4.07051 ] (i12);
     [ str*0.27893 ];
     [ opp*0.33003 ];
     [ asp*0.16360 ];
     [ res*0.16654 ];

     s1*0.17668 (u1);
     s2*0.21247 (u2);
     s3*0.13132 (u3);
     o1*0.18501 (u4);
     o2*0.20864 (u5);
     o3*0.13440 (u6);
     a1*0.15870 (u7);
     a2*0.22848 (u8);
     a3*0.35012 (u9);
     r1*0.15342 (u10);
     r2*0.42089 (u11);
     r3*0.11105 (u12);
     str@1;
     opp@1;
     asp@1;
     res@1;


MODEL MODIFICATION INDICES

NOTE:  Modification indices for direct effects of observed dependent variables
regressed on covariates may not be included.  To include these, request
MODINDICES (ALL).

Minimum M.I. value for printing the modification index     1.000

                                   M.I.     E.P.C.  Std E.P.C.  StdYX E.P.C.
Group UG


BY Statements

STR      BY A2                     3.468    -0.125     -0.125       -0.151
STR      BY A3                     7.189     0.206      0.206        0.230
STR      BY R1                     3.136     0.097      0.097        0.148
STR      BY R2                     1.131     0.088      0.088        0.107
STR      BY R3                     4.338    -0.111     -0.111       -0.172
OPP      BY O3                     2.949     0.097      0.097        0.158
OPP      BY A1                     4.093    -0.141     -0.141       -0.182
OPP      BY A3                     1.163     0.094      0.094        0.105
OPP      BY R1                     1.691    -0.081     -0.081       -0.123
ASP      BY S2                     5.876     0.217      0.217        0.311
ASP      BY S3                     3.356    -0.097     -0.097       -0.173
ASP      BY A1                     1.499    -0.074     -0.074       -0.096
ASP      BY R2                     2.221    -0.130     -0.130       -0.159
RES      BY A2                     1.687     0.094      0.094        0.114
RES      BY R3                     2.245    -0.078     -0.078       -0.121

ON/BY Statements

OPP      ON ASP      /
ASP      BY OPP                    2.971     0.354      0.354        0.354
OPP      ON RES      /
RES      BY OPP                    2.164    -0.308     -0.308       -0.308
ASP      ON OPP      /
OPP      BY ASP                    2.971     0.354      0.354        0.354
ASP      ON RES      /
RES      BY ASP                    3.678    -0.372     -0.372       -0.372
RES      ON OPP      /
OPP      BY RES                    2.164    -0.308     -0.308       -0.308
RES      ON ASP      /
ASP      BY RES                    3.678    -0.372     -0.372       -0.372
RES      ON RES      /
RES      BY RES                    2.892    -0.238     -0.238       -0.238

WITH Statements

S2       WITH S1                   1.088     0.036      0.036        0.184
O1       WITH S3                   5.168    -0.060     -0.060       -0.383
O2       WITH S2                   3.607    -0.064     -0.064       -0.305
O2       WITH S3                   1.937     0.037      0.037        0.221
A2       WITH S1                   3.766    -0.065     -0.065       -0.321
A2       WITH S2                   1.099    -0.041     -0.041       -0.187
A2       WITH S3                   1.046     0.031      0.031        0.181
A2       WITH O2                   1.131    -0.037     -0.037       -0.169
A2       WITH O3                   1.268     0.037      0.037        0.211
A3       WITH S1                   1.922     0.053      0.053        0.211
A3       WITH O2                   1.856     0.054      0.054        0.199
A3       WITH O3                   1.149    -0.040     -0.040       -0.186
A3       WITH A1                   1.547    -0.056     -0.056       -0.236
R1       WITH S1                   1.375     0.032      0.032        0.195
R1       WITH S3                   2.458    -0.039     -0.039       -0.277
R1       WITH O1                   1.028     0.029      0.029        0.171
R1       WITH O2                   1.466     0.035      0.035        0.193
R1       WITH A2                   3.952    -0.066     -0.066       -0.352
R1       WITH A3                   6.961     0.100      0.100        0.430
R2       WITH O2                   1.514     0.052      0.052        0.176
R2       WITH O3                   1.440    -0.049     -0.049       -0.205
R2       WITH A2                   2.080     0.071      0.071        0.229
R2       WITH R1                   2.039     0.063      0.063        0.249
R3       WITH S1                   1.256    -0.030     -0.030       -0.216
R3       WITH O1                   1.292    -0.032     -0.032       -0.221
R3       WITH O2                   2.570    -0.045     -0.045       -0.295
R3       WITH O3                   2.690     0.043      0.043        0.356
R3       WITH A2                   3.940     0.065      0.065        0.405
R3       WITH A3                   6.915    -0.098     -0.098       -0.495
R3       WITH R2                   2.770    -0.071     -0.071       -0.328
ASP      WITH OPP                  2.971     0.354      0.354        0.354
RES      WITH OPP                  2.164    -0.308     -0.308       -0.308
RES      WITH ASP                  3.678    -0.372     -0.372       -0.372

Variances/Residual Variances

S1                                 3.188    -0.060     -0.060       -0.158
S2                                 1.026    -0.046     -0.046       -0.095
O1                                 1.954     0.050      0.050        0.126
O3                                 1.207    -0.034     -0.034       -0.092
A1                                 1.367     0.048      0.048        0.079
A3                                 2.119     0.094      0.094        0.116
RES                                2.892    -0.476     -0.476       -0.476

Means/Intercepts/Thresholds

[ S2       ]                       2.166     0.057      0.057        0.081
[ S3       ]                       2.605    -0.050     -0.050       -0.090
[ O3       ]                       4.160     0.057      0.057        0.094
[ A1       ]                       1.466     0.037      0.037        0.048
[ A3       ]                       2.312    -0.089     -0.089       -0.099
[ R3       ]                       1.160    -0.026     -0.026       -0.040

Group GRAD


BY Statements

STR      BY A2                     3.468     0.038      0.038        0.046
STR      BY A3                     7.189    -0.062     -0.062       -0.069
STR      BY R1                     3.136    -0.029     -0.029       -0.045
STR      BY R2                     1.131    -0.026     -0.026       -0.032
STR      BY R3                     4.338     0.034      0.034        0.052
OPP      BY O3                     2.949    -0.029     -0.029       -0.048
OPP      BY A1                     4.094     0.043      0.043        0.056
OPP      BY A3                     1.163    -0.029     -0.029       -0.032
OPP      BY R1                     1.692     0.025      0.025        0.038
ASP      BY S2                     5.877    -0.217     -0.217       -0.311
ASP      BY S3                     3.356     0.030      0.030        0.053
ASP      BY A1                     1.499     0.023      0.023        0.029
ASP      BY R2                     2.221     0.040      0.040        0.049
RES      BY A2                     1.687    -0.029     -0.029       -0.035
RES      BY R3                     2.245     0.024      0.024        0.037

ON/BY Statements

OPP      ON ASP      /
ASP      BY OPP                    2.972    -0.354     -0.354       -0.354
OPP      ON RES      /
RES      BY OPP                    2.164     0.308      0.308        0.308
ASP      ON OPP      /
OPP      BY ASP                    2.972    -0.354     -0.354       -0.354
ASP      ON RES      /
RES      BY ASP                    3.679     0.372      0.372        0.372
RES      ON OPP      /
OPP      BY RES                    2.164     0.308      0.308        0.308
RES      ON ASP      /
ASP      BY RES                    3.679     0.372      0.372        0.372
RES      ON RES      /
RES      BY RES                    2.892     0.238      0.238        0.238

WITH Statements

S2       WITH S1                   2.716    -0.048     -0.048       -0.250
A1       WITH S1                   1.487    -0.022     -0.022       -0.133
A1       WITH S2                   2.474     0.035      0.035        0.190
A1       WITH O1                   3.764     0.037      0.037        0.216
A1       WITH O2                   1.490    -0.023     -0.023       -0.126
A1       WITH O3                   2.032    -0.027     -0.027       -0.184
A2       WITH S2                   2.515     0.037      0.037        0.170
A2       WITH O3                   2.109     0.029      0.029        0.166
A3       WITH S1                   8.712     0.064      0.064        0.258
A3       WITH S2                   7.323    -0.072     -0.072       -0.262
A3       WITH O1                   5.939    -0.056     -0.056       -0.220
A3       WITH O2                   1.764     0.030      0.030        0.110
A3       WITH A1                   1.095     0.043      0.043        0.184
R1       WITH O1                   6.716     0.044      0.044        0.258
R1       WITH O2                   3.608    -0.032     -0.032       -0.177
R1       WITH O3                   4.231    -0.034     -0.034       -0.240
R2       WITH S3                   1.194    -0.024     -0.024       -0.103
R2       WITH O2                   3.511     0.045      0.045        0.153
R2       WITH A1                   1.981    -0.037     -0.037       -0.145
R2       WITH A2                   4.143     0.058      0.058        0.186
R2       WITH A3                   2.864    -0.054     -0.054       -0.140
R2       WITH R1                   2.275    -0.064     -0.064       -0.251
R3       WITH S3                   1.618     0.020      0.020        0.164
R3       WITH O1                   3.367    -0.032     -0.032       -0.222
R3       WITH O3                   1.239     0.019      0.019        0.158
R3       WITH A3                   1.434     0.027      0.027        0.135
R3       WITH R2                   1.243     0.046      0.046        0.212
ASP      WITH OPP                  2.972    -0.354     -0.354       -0.354
RES      WITH OPP                  2.164     0.308      0.308        0.308
RES      WITH ASP                  3.679     0.372      0.372        0.372

Variances/Residual Variances

S1                                 3.188     0.018      0.018        0.048
S2                                 1.026     0.014      0.014        0.029
O1                                 1.954    -0.015     -0.015       -0.039
O3                                 1.207     0.011      0.011        0.028
A1                                 1.367    -0.015     -0.015       -0.024
A3                                 2.119    -0.029     -0.029       -0.036
RES                                2.892     0.476      0.476        0.476

Means/Intercepts/Thresholds

[ S2       ]                       2.166    -0.072     -0.072       -0.103
[ S3       ]                       2.605     0.058      0.058        0.103
[ O3       ]                       4.160    -0.097     -0.097       -0.159
[ A1       ]                       1.466    -0.061     -0.061       -0.079
[ A3       ]                       2.312     0.056      0.056        0.063
[ R3       ]                       1.160     0.054      0.054        0.083


TECHNICAL 1 OUTPUT


     TECHNICAL 1 OUTPUT FOR THE UNROTATED SOLUTION


     PARAMETER SPECIFICATION FOR UG


           NU
              S1            S2            S3            O1            O2
              ________      ________      ________      ________      ________
                  1             2             3             4             5


           NU
              O3            A1            A2            A3            R1
              ________      ________      ________      ________      ________
                  6             7             8             9            10


           NU
              R2            R3
              ________      ________
                 11            12


           LAMBDA
              STR           OPP           ASP           RES
              ________      ________      ________      ________
 S1                13             0             0             0
 S2                14            15             0             0
 S3                16            17            18             0
 O1                19            20            21            22
 O2                23            24            25            26
 O3                27            28            29            30
 A1                31            32            33            34
 A2                35            36            37            38
 A3                39            40            41            42
 R1                43            44            45            46
 R2                47            48            49            50
 R3                51            52            53            54


           THETA
              S1            S2            S3            O1            O2
              ________      ________      ________      ________      ________
 S1                55
 S2                 0            56
 S3                 0             0            57
 O1                 0             0             0            58
 O2                 0             0             0             0            59
 O3                 0             0             0             0             0
 A1                 0             0             0             0             0
 A2                 0             0             0             0             0
 A3                 0             0             0             0             0
 R1                 0             0             0             0             0
 R2                 0             0             0             0             0
 R3                 0             0             0             0             0


           THETA
              O3            A1            A2            A3            R1
              ________      ________      ________      ________      ________
 O3                60
 A1                 0            61
 A2                 0             0            62
 A3                 0             0             0            63
 R1                 0             0             0             0            64
 R2                 0             0             0             0             0
 R3                 0             0             0             0             0


           THETA
              R2            R3
              ________      ________
 R2                65
 R3                 0            66


           ALPHA
              STR           OPP           ASP           RES
              ________      ________      ________      ________
                  0             0             0             0


           BETA
              STR           OPP           ASP           RES
              ________      ________      ________      ________
 STR                0             0             0             0
 OPP                0             0             0             0
 ASP                0             0             0             0
 RES                0             0             0             0


           PSI
              STR           OPP           ASP           RES
              ________      ________      ________      ________
 STR                0
 OPP                0             0
 ASP                0             0             0
 RES                0             0             0             0


     PARAMETER SPECIFICATION FOR GRAD


           NU
              S1            S2            S3            O1            O2
              ________      ________      ________      ________      ________
                  1             2             3             4             5


           NU
              O3            A1            A2            A3            R1
              ________      ________      ________      ________      ________
                  6             7             8             9            10


           NU
              R2            R3
              ________      ________
                 11            12


           LAMBDA
              STR           OPP           ASP           RES
              ________      ________      ________      ________
 S1                13             0             0             0
 S2                14            15             0             0
 S3                16            17            18             0
 O1                19            20            21            22
 O2                23            24            25            26
 O3                27            28            29            30
 A1                31            32            33            34
 A2                35            36            37            38
 A3                39            40            41            42
 R1                43            44            45            46
 R2                47            48            49            50
 R3                51            52            53            54


           THETA
              S1            S2            S3            O1            O2
              ________      ________      ________      ________      ________
 S1                55
 S2                 0            56
 S3                 0             0            57
 O1                 0             0             0            58
 O2                 0             0             0             0            59
 O3                 0             0             0             0             0
 A1                 0             0             0             0             0
 A2                 0             0             0             0             0
 A3                 0             0             0             0             0
 R1                 0             0             0             0             0
 R2                 0             0             0             0             0
 R3                 0             0             0             0             0


           THETA
              O3            A1            A2            A3            R1
              ________      ________      ________      ________      ________
 O3                60
 A1                 0            61
 A2                 0             0            62
 A3                 0             0             0            63
 R1                 0             0             0             0            64
 R2                 0             0             0             0             0
 R3                 0             0             0             0             0


           THETA
              R2            R3
              ________      ________
 R2                65
 R3                 0            66


           ALPHA
              STR           OPP           ASP           RES
              ________      ________      ________      ________
                 67            68            69            70


           BETA
              STR           OPP           ASP           RES
              ________      ________      ________      ________
 STR                0             0             0             0
 OPP                0             0             0             0
 ASP                0             0             0             0
 RES                0             0             0             0


           PSI
              STR           OPP           ASP           RES
              ________      ________      ________      ________
 STR                0
 OPP                0             0
 ASP                0             0             0
 RES                0             0             0             0


     STARTING VALUES FOR UG


           NU
              S1            S2            S3            O1            O2
              ________      ________      ________      ________      ________
                4.075         3.731         3.970         3.940         4.149


           NU
              O3            A1            A2            A3            R1
              ________      ________      ________      ________      ________
                4.045         3.642         3.493         3.791         4.104


           NU
              R2            R3
              ________      ________
                3.851         4.045


           LAMBDA
              STR           OPP           ASP           RES
              ________      ________      ________      ________
 S1             0.439         0.000         0.000         0.000
 S2             0.476         0.226         0.000         0.000
 S3             0.399         0.164         0.078         0.000
 O1             0.373        -0.263         0.052         0.076
 O2             0.316        -0.190        -0.014         0.051
 O3             0.330        -0.207         0.085         0.099
 A1             0.395        -0.323         0.343         0.238
 A2             0.211        -0.158         0.726         0.663
 A3             0.642        -0.245         0.188         0.251
 R1             0.390        -0.016        -0.450         0.541
 R2             0.313         0.146         0.030         0.208
 R3             0.192        -0.027        -0.054         0.192


           THETA
              S1            S2            S3            O1            O2
              ________      ________      ________      ________      ________
 S1             0.115
 S2             0.000         0.157
 S3             0.000         0.000         0.105
 O1             0.000         0.000         0.000         0.227
 O2             0.000         0.000         0.000         0.000         0.227
 O3             0.000         0.000         0.000         0.000         0.000
 A1             0.000         0.000         0.000         0.000         0.000
 A2             0.000         0.000         0.000         0.000         0.000
 A3             0.000         0.000         0.000         0.000         0.000
 R1             0.000         0.000         0.000         0.000         0.000
 R2             0.000         0.000         0.000         0.000         0.000
 R3             0.000         0.000         0.000         0.000         0.000


           THETA
              O3            A1            A2            A3            R1
              ________      ________      ________      ________      ________
 O3             0.143
 A1             0.000         0.333
 A2             0.000         0.000         1.000
 A3             0.000         0.000         0.000         0.430
 R1             0.000         0.000         0.000         0.000         1.000
 R2             0.000         0.000         0.000         0.000         0.000
 R3             0.000         0.000         0.000         0.000         0.000


           THETA
              R2            R3
              ________      ________
 R2             0.381
 R3             0.000         0.204


           ALPHA
              STR           OPP           ASP           RES
              ________      ________      ________      ________
                0.000         0.000         0.000         0.000


           BETA
              STR           OPP           ASP           RES
              ________      ________      ________      ________
 STR            0.000         0.000         0.000         0.000
 OPP            0.000         0.000         0.000         0.000
 ASP            0.000         0.000         0.000         0.000
 RES            0.000         0.000         0.000         0.000


           PSI
              STR           OPP           ASP           RES
              ________      ________      ________      ________
 STR            1.000
 OPP            0.000         1.000
 ASP            0.000         0.000         1.000
 RES            0.000         0.000         0.000         1.000


     STARTING VALUES FOR GRAD


           NU
              S1            S2            S3            O1            O2
              ________      ________      ________      ________      ________
                4.075         3.731         3.970         3.940         4.149


           NU
              O3            A1            A2            A3            R1
              ________      ________      ________      ________      ________
                4.045         3.642         3.493         3.791         4.104


           NU
              R2            R3
              ________      ________
                3.851         4.045


           LAMBDA
              STR           OPP           ASP           RES
              ________      ________      ________      ________
 S1             0.445         0.000         0.000         0.000
 S2             0.516         0.167         0.000         0.000
 S3             0.406         0.036         0.142         0.000
 O1             0.329        -0.276         0.123         0.076
 O2             0.250        -0.226         0.103         0.103
 O3             0.333        -0.374         0.095         0.085
 A1             0.387        -0.150        -0.472         0.045
 A2             0.428        -0.179        -0.473         0.044
 A3             0.390        -0.277        -0.442         0.081
 R1             0.261         0.058         0.132         0.429
 R2             0.246         0.167         0.147         0.395
 R3             0.242        -0.027         0.172         0.534


           THETA
              S1            S2            S3            O1            O2
              ________      ________      ________      ________      ________
 S1             0.201
 S2             0.000         0.212
 S3             0.000         0.000         0.129
 O1             0.000         0.000         0.000         0.174
 O2             0.000         0.000         0.000         0.000         0.202
 O3             0.000         0.000         0.000         0.000         0.000
 A1             0.000         0.000         0.000         0.000         0.000
 A2             0.000         0.000         0.000         0.000         0.000
 A3             0.000         0.000         0.000         0.000         0.000
 R1             0.000         0.000         0.000         0.000         0.000
 R2             0.000         0.000         0.000         0.000         0.000
 R3             0.000         0.000         0.000         0.000         0.000


           THETA
              O3            A1            A2            A3            R1
              ________      ________      ________      ________      ________
 O3             0.132
 A1             0.000         0.157
 A2             0.000         0.000         0.225
 A3             0.000         0.000         0.000         0.301
 R1             0.000         0.000         0.000         0.000         0.174
 R2             0.000         0.000         0.000         0.000         0.000
 R3             0.000         0.000         0.000         0.000         0.000


           THETA
              R2            R3
              ________      ________
 R2             0.440
 R3             0.000         0.082


           ALPHA
              STR           OPP           ASP           RES
              ________      ________      ________      ________
                0.000         0.000         0.000         0.000


           BETA
              STR           OPP           ASP           RES
              ________      ________      ________      ________
 STR            0.000         0.000         0.000         0.000
 OPP            0.000         0.000         0.000         0.000
 ASP            0.000         0.000         0.000         0.000
 RES            0.000         0.000         0.000         0.000


           PSI
              STR           OPP           ASP           RES
              ________      ________      ________      ________
 STR            1.000
 OPP            0.000         1.000
 ASP            0.000         0.000         1.000
 RES            0.000         0.000         0.000         1.000


     TECHNICAL 1 OUTPUT FOR THE ROTATED SOLUTION


     PARAMETER SPECIFICATION FOR UG


           NU
              S1            S2            S3            O1            O2
              ________      ________      ________      ________      ________
                  1             2             3             4             5


           NU
              O3            A1            A2            A3            R1
              ________      ________      ________      ________      ________
                  6             7             8             9            10


           NU
              R2            R3
              ________      ________
                 11            12


           LAMBDA
              STR           OPP           ASP           RES
              ________      ________      ________      ________
 S1                13            14            15            16
 S2                17            18            19            20
 S3                21            22            23            24
 O1                25            26            27            28
 O2                29            30            31            32
 O3                33            34            35            36
 A1                37            38            39            40
 A2                41            42            43            44
 A3                45            46            47            48
 R1                49            50            51            52
 R2                53            54            55            56
 R3                57            58            59            60


           THETA
              S1            S2            S3            O1            O2
              ________      ________      ________      ________      ________
 S1                61
 S2                 0            62
 S3                 0             0            63
 O1                 0             0             0            64
 O2                 0             0             0             0            65
 O3                 0             0             0             0             0
 A1                 0             0             0             0             0
 A2                 0             0             0             0             0
 A3                 0             0             0             0             0
 R1                 0             0             0             0             0
 R2                 0             0             0             0             0
 R3                 0             0             0             0             0


           THETA
              O3            A1            A2            A3            R1
              ________      ________      ________      ________      ________
 O3                66
 A1                 0            67
 A2                 0             0            68
 A3                 0             0             0            69
 R1                 0             0             0             0            70
 R2                 0             0             0             0             0
 R3                 0             0             0             0             0


           THETA
              R2            R3
              ________      ________
 R2                71
 R3                 0            72


           ALPHA
              STR           OPP           ASP           RES
              ________      ________      ________      ________
                  0             0             0             0


           BETA
              STR           OPP           ASP           RES
              ________      ________      ________      ________
 STR                0             0             0             0
 OPP                0             0             0             0
 ASP                0             0             0             0
 RES                0             0             0             0


           PSI
              STR           OPP           ASP           RES
              ________      ________      ________      ________
 STR                0
 OPP               73             0
 ASP               74            75             0
 RES               76            77            78             0


     PARAMETER SPECIFICATION FOR GRAD


           NU
              S1            S2            S3            O1            O2
              ________      ________      ________      ________      ________
                  1             2             3             4             5


           NU
              O3            A1            A2            A3            R1
              ________      ________      ________      ________      ________
                  6             7             8             9            10


           NU
              R2            R3
              ________      ________
                 11            12


           LAMBDA
              STR           OPP           ASP           RES
              ________      ________      ________      ________
 S1                13            14            15            16
 S2                17            18            19            20
 S3                21            22            23            24
 O1                25            26            27            28
 O2                29            30            31            32
 O3                33            34            35            36
 A1                37            38            39            40
 A2                41            42            43            44
 A3                45            46            47            48
 R1                49            50            51            52
 R2                53            54            55            56
 R3                57            58            59            60


           THETA
              S1            S2            S3            O1            O2
              ________      ________      ________      ________      ________
 S1                61
 S2                 0            62
 S3                 0             0            63
 O1                 0             0             0            64
 O2                 0             0             0             0            65
 O3                 0             0             0             0             0
 A1                 0             0             0             0             0
 A2                 0             0             0             0             0
 A3                 0             0             0             0             0
 R1                 0             0             0             0             0
 R2                 0             0             0             0             0
 R3                 0             0             0             0             0


           THETA
              O3            A1            A2            A3            R1
              ________      ________      ________      ________      ________
 O3                66
 A1                 0            67
 A2                 0             0            68
 A3                 0             0             0            69
 R1                 0             0             0             0            70
 R2                 0             0             0             0             0
 R3                 0             0             0             0             0


           THETA
              R2            R3
              ________      ________
 R2                71
 R3                 0            72


           ALPHA
              STR           OPP           ASP           RES
              ________      ________      ________      ________
                 79            80            81            82


           BETA
              STR           OPP           ASP           RES
              ________      ________      ________      ________
 STR                0             0             0             0
 OPP                0             0             0             0
 ASP                0             0             0             0
 RES                0             0             0             0


           PSI
              STR           OPP           ASP           RES
              ________      ________      ________      ________
 STR                0
 OPP               73             0
 ASP               74            75             0
 RES               76            77            78             0


     STARTING VALUES FOR UG


           NU
              S1            S2            S3            O1            O2
              ________      ________      ________      ________      ________
                4.075         3.731         3.970         3.940         4.149


           NU
              O3            A1            A2            A3            R1
              ________      ________      ________      ________      ________
                4.045         3.642         3.493         3.791         4.104


           NU
              R2            R3
              ________      ________
                3.851         4.045


           LAMBDA
              STR           OPP           ASP           RES
              ________      ________      ________      ________
 S1             0.000         0.000         0.000         0.000
 S2             0.000         0.000         0.000         0.000
 S3             0.000         0.000         0.000         0.000
 O1             0.000         0.000         0.000         0.000
 O2             0.000         0.000         0.000         0.000
 O3             0.000         0.000         0.000         0.000
 A1             0.000         0.000         0.000         0.000
 A2             0.000         0.000         0.000         0.000
 A3             0.000         0.000         0.000         0.000
 R1             0.000         0.000         0.000         0.000
 R2             0.000         0.000         0.000         0.000
 R3             0.000         0.000         0.000         0.000


           THETA
              S1            S2            S3            O1            O2
              ________      ________      ________      ________      ________
 S1             0.154
 S2             0.000         0.218
 S3             0.000         0.000         0.149
 O1             0.000         0.000         0.000         0.222
 O2             0.000         0.000         0.000         0.000         0.183
 O3             0.000         0.000         0.000         0.000         0.000
 A1             0.000         0.000         0.000         0.000         0.000
 A2             0.000         0.000         0.000         0.000         0.000
 A3             0.000         0.000         0.000         0.000         0.000
 R1             0.000         0.000         0.000         0.000         0.000
 R2             0.000         0.000         0.000         0.000         0.000
 R3             0.000         0.000         0.000         0.000         0.000


           THETA
              O3            A1            A2            A3            R1
              ________      ________      ________      ________      ________
 O3             0.156
 A1             0.000         0.384
 A2             0.000         0.000         0.364
 A3             0.000         0.000         0.000         0.501
 R1             0.000         0.000         0.000         0.000         0.196
 R2             0.000         0.000         0.000         0.000         0.000
 R3             0.000         0.000         0.000         0.000         0.000


           THETA
              R2            R3
              ________      ________
 R2             0.272
 R3             0.000         0.141


           ALPHA
              STR           OPP           ASP           RES
              ________      ________      ________      ________
                0.000         0.000         0.000         0.000


           BETA
              STR           OPP           ASP           RES
              ________      ________      ________      ________
 STR            0.000         0.000         0.000         0.000
 OPP            0.000         0.000         0.000         0.000
 ASP            0.000         0.000         0.000         0.000
 RES            0.000         0.000         0.000         0.000


           PSI
              STR           OPP           ASP           RES
              ________      ________      ________      ________
 STR            1.000
 OPP            0.000         1.000
 ASP            0.000         0.000         1.000
 RES            0.000         0.000         0.000         1.000


     STARTING VALUES FOR GRAD


           NU
              S1            S2            S3            O1            O2
              ________      ________      ________      ________      ________
                4.075         3.731         3.970         3.940         4.149


           NU
              O3            A1            A2            A3            R1
              ________      ________      ________      ________      ________
                4.045         3.642         3.493         3.791         4.104


           NU
              R2            R3
              ________      ________
                3.851         4.045


           LAMBDA
              STR           OPP           ASP           RES
              ________      ________      ________      ________
 S1             0.000         0.000         0.000         0.000
 S2             0.000         0.000         0.000         0.000
 S3             0.000         0.000         0.000         0.000
 O1             0.000         0.000         0.000         0.000
 O2             0.000         0.000         0.000         0.000
 O3             0.000         0.000         0.000         0.000
 A1             0.000         0.000         0.000         0.000
 A2             0.000         0.000         0.000         0.000
 A3             0.000         0.000         0.000         0.000
 R1             0.000         0.000         0.000         0.000
 R2             0.000         0.000         0.000         0.000
 R3             0.000         0.000         0.000         0.000


           THETA
              S1            S2            S3            O1            O2
              ________      ________      ________      ________      ________
 S1             0.154
 S2             0.000         0.218
 S3             0.000         0.000         0.149
 O1             0.000         0.000         0.000         0.222
 O2             0.000         0.000         0.000         0.000         0.183
 O3             0.000         0.000         0.000         0.000         0.000
 A1             0.000         0.000         0.000         0.000         0.000
 A2             0.000         0.000         0.000         0.000         0.000
 A3             0.000         0.000         0.000         0.000         0.000
 R1             0.000         0.000         0.000         0.000         0.000
 R2             0.000         0.000         0.000         0.000         0.000
 R3             0.000         0.000         0.000         0.000         0.000


           THETA
              O3            A1            A2            A3            R1
              ________      ________      ________      ________      ________
 O3             0.156
 A1             0.000         0.384
 A2             0.000         0.000         0.364
 A3             0.000         0.000         0.000         0.501
 R1             0.000         0.000         0.000         0.000         0.196
 R2             0.000         0.000         0.000         0.000         0.000
 R3             0.000         0.000         0.000         0.000         0.000


           THETA
              R2            R3
              ________      ________
 R2             0.272
 R3             0.000         0.141


           ALPHA
              STR           OPP           ASP           RES
              ________      ________      ________      ________
                0.000         0.000         0.000         0.000


           BETA
              STR           OPP           ASP           RES
              ________      ________      ________      ________
 STR            0.000         0.000         0.000         0.000
 OPP            0.000         0.000         0.000         0.000
 ASP            0.000         0.000         0.000         0.000
 RES            0.000         0.000         0.000         0.000


           PSI
              STR           OPP           ASP           RES
              ________      ________      ________      ________
 STR            1.000
 OPP            0.000         1.000
 ASP            0.000         0.000         1.000
 RES            0.000         0.000         0.000         1.000


TECHNICAL 2 OUTPUT


     DERIVATIVES FOR UG


           Derivatives With Respect to NU
              S1            S2            S3            O1            O2
              ________      ________      ________      ________      ________
                0.001        -0.063         0.090         0.041         0.001


           Derivatives With Respect to NU
              O3            A1            A2            A3            R1
              ________      ________      ________      ________      ________
               -0.100        -0.055         0.023         0.059        -0.031


           Derivatives With Respect to NU
              R2            R3
              ________      ________
               -0.024         0.054


           Derivatives With Respect to LAMBDA
              STR           OPP           ASP           RES
              ________      ________      ________      ________
 S1             0.048         0.009        -0.046        -0.019
 S2             0.026        -0.005        -0.101         0.010
 S3             0.000        -0.040         0.099        -0.006
 O1            -0.019         0.040         0.038         0.009
 O2            -0.024         0.003         0.020        -0.010
 O3             0.028        -0.087         0.022        -0.032
 A1            -0.031         0.083         0.058        -0.003
 A2             0.080         0.010         0.003        -0.051
 A3            -0.100        -0.035        -0.035         0.008
 R1            -0.092         0.060        -0.022         0.008
 R2            -0.037         0.009         0.049         0.030
 R3             0.112        -0.005         0.038         0.082


           Derivatives With Respect to THETA
              S1            S2            S3            O1            O2
              ________      ________      ________      ________      ________
 S1             0.153
 S2            -0.114         0.064
 S3             0.067        -0.102         0.014
 O1            -0.094        -0.102         0.323        -0.111
 O2             0.017         0.209        -0.198         0.028        -0.044
 O3            -0.076        -0.073         0.041         0.041         0.081
 A1            -0.024         0.102        -0.012        -0.089        -0.078
 A2             0.218         0.099        -0.124         0.073         0.115
 A3            -0.136        -0.027        -0.034        -0.010        -0.129
 R1            -0.160        -0.083         0.233        -0.133        -0.158
 R2            -0.049         0.065        -0.093         0.021        -0.108
 R3             0.155         0.000        -0.143         0.152         0.214


           Derivatives With Respect to THETA
              O3            A1            A2            A3            R1
              ________      ________      ________      ________      ________
 O3             0.100
 A1             0.009        -0.082
 A2            -0.128        -0.057        -0.027
 A3             0.106         0.104         0.071        -0.065
 R1             0.017         0.055         0.224        -0.261         0.065
 R2             0.110         0.035        -0.109        -0.020        -0.120
 R3            -0.231        -0.029        -0.228         0.264         0.042


           Derivatives With Respect to THETA
              R2            R3
              ________      ________
 R2             0.028
 R3             0.146         0.000


           Derivatives With Respect to ALPHA
              STR           OPP           ASP           RES
              ________      ________      ________      ________
                0.000         0.000         0.000         0.000


           Derivatives With Respect to BETA
              STR           OPP           ASP           RES
              ________      ________      ________      ________
 STR           -0.004         0.008         0.018        -0.004
 OPP            0.008         0.011        -0.031         0.026
 ASP            0.018        -0.031         0.008         0.037
 RES           -0.004         0.026         0.037         0.045


           Derivatives With Respect to PSI
              STR           OPP           ASP           RES
              ________      ________      ________      ________
 STR           -0.002
 OPP            0.008         0.005
 ASP            0.018        -0.031         0.004
 RES           -0.004         0.026         0.037         0.023


     DERIVATIVES FOR GRAD


           Derivatives With Respect to NU
              S1            S2            S3            O1            O2
              ________      ________      ________      ________      ________
               -0.001         0.063        -0.090        -0.041        -0.001


           Derivatives With Respect to NU
              O3            A1            A2            A3            R1
              ________      ________      ________      ________      ________
                0.100         0.055        -0.023        -0.059         0.031


           Derivatives With Respect to NU
              R2            R3
              ________      ________
                0.024        -0.054


           Derivatives With Respect to LAMBDA
              STR           OPP           ASP           RES
              ________      ________      ________      ________
 S1            -0.048        -0.009         0.046         0.019
 S2            -0.026         0.005         0.101        -0.010
 S3             0.000         0.040        -0.099         0.006
 O1             0.019        -0.040        -0.038        -0.009
 O2             0.024        -0.003        -0.020         0.010
 O3            -0.028         0.087        -0.022         0.032
 A1             0.031        -0.083        -0.058         0.003
 A2            -0.080        -0.010        -0.003         0.051
 A3             0.100         0.035         0.035        -0.008
 R1             0.092        -0.060         0.022        -0.008
 R2             0.037        -0.009        -0.049        -0.030
 R3            -0.112         0.005        -0.038        -0.082


           Derivatives With Respect to THETA
              S1            S2            S3            O1            O2
              ________      ________      ________      ________      ________
 S1            -0.153
 S2             0.209        -0.064
 S3            -0.030        -0.029        -0.014
 O1             0.064         0.079        -0.153         0.111
 O2             0.159        -0.106         0.074        -0.150         0.044
 O3             0.103        -0.137        -0.008        -0.134         0.000
 A1             0.249        -0.264        -0.032        -0.379         0.242
 A2             0.127        -0.251         0.048         0.096        -0.009
 A3            -0.507         0.382         0.149         0.395        -0.221
 R1            -0.150         0.061         0.179        -0.576         0.426
 R2            -0.007        -0.112         0.183         0.122        -0.288
 R3             0.131         0.077        -0.305         0.395        -0.126


           Derivatives With Respect to THETA
              O3            A1            A2            A3            R1
              ________      ________      ________      ________      ________
 O3            -0.100
 A1             0.282         0.082
 A2            -0.270         0.026         0.027
 A3             0.025        -0.094        -0.048         0.065
 R1             0.458        -0.192         0.191         0.001        -0.065
 R2            -0.038         0.197        -0.268         0.199         0.133
 R3            -0.240        -0.034         0.180        -0.202        -0.097


           Derivatives With Respect to THETA
              R2            R3
              ________      ________
 R2            -0.028
 R3            -0.101         0.000


           Derivatives With Respect to ALPHA
              STR           OPP           ASP           RES
              ________      ________      ________      ________
                0.000         0.000         0.000         0.000


           Derivatives With Respect to BETA
              STR           OPP           ASP           RES
              ________      ________      ________      ________
 STR            0.004        -0.008        -0.018         0.004
 OPP           -0.008        -0.011         0.031        -0.026
 ASP           -0.018         0.031        -0.008        -0.037
 RES            0.004        -0.026        -0.037        -0.045


           Derivatives With Respect to PSI
              STR           OPP           ASP           RES
              ________      ________      ________      ________
 STR            0.002
 OPP           -0.008        -0.005
 ASP           -0.018         0.031        -0.004
 RES            0.004        -0.026        -0.037        -0.023


TECHNICAL 4 OUTPUT


     ESTIMATES DERIVED FROM THE MODEL FOR UG


           ESTIMATED MEANS FOR THE LATENT VARIABLES
              STR           OPP           ASP           RES
              ________      ________      ________      ________
                0.000         0.000         0.000         0.000


           S.E. FOR ESTIMATED MEANS FOR THE LATENT VARIABLES
              STR           OPP           ASP           RES
              ________      ________      ________      ________
                0.000         0.000         0.000         0.000


           EST./S.E. FOR ESTIMATED MEANS FOR THE LATENT VARIABLES
              STR           OPP           ASP           RES
              ________      ________      ________      ________
                0.000         0.000         0.000         0.000


           TWO-TAILED P-VALUE FOR ESTIMATED MEANS FOR THE LATENT VARIABLES
              STR           OPP           ASP           RES
              ________      ________      ________      ________
                1.000         1.000         1.000         1.000


           ESTIMATED COVARIANCE MATRIX FOR THE LATENT VARIABLES
              STR           OPP           ASP           RES
              ________      ________      ________      ________
 STR            1.000
 OPP            0.449         1.000
 ASP            0.459         0.468         1.000
 RES            0.499         0.422         0.188         1.000


           S.E. FOR ESTIMATED COVARIANCE MATRIX FOR THE LATENT VARIABLES
              STR           OPP           ASP           RES
              ________      ________      ________      ________
 STR            0.000
 OPP            0.094         0.000
 ASP            0.074         0.073         0.000
 RES            0.087         0.098         0.089         0.000


           EST./S.E. FOR ESTIMATED COVARIANCE MATRIX FOR THE LATENT VARIABLES
              STR           OPP           ASP           RES
              ________      ________      ________      ________
 STR      ***********
 OPP            4.751   ***********
 ASP            6.182         6.420   ***********
 RES            5.745         4.311         2.103   ***********


           TWO-TAILED P-VALUE FOR ESTIMATED COVARIANCE MATRIX FOR THE LATENT VARIABLES
              STR           OPP           ASP           RES
              ________      ________      ________      ________
 STR            0.000
 OPP            0.000         0.000
 ASP            0.000         0.000         0.000
 RES            0.000         0.000         0.035         0.000


           ESTIMATED CORRELATION MATRIX FOR THE LATENT VARIABLES
              STR           OPP           ASP           RES
              ________      ________      ________      ________
 STR            1.000
 OPP            0.449         1.000
 ASP            0.459         0.468         1.000
 RES            0.499         0.422         0.188         1.000


           S.E. FOR ESTIMATED CORRELATION MATRIX FOR THE LATENT VARIABLES
              STR           OPP           ASP           RES
              ________      ________      ________      ________
 STR            0.000
 OPP            0.094         0.000
 ASP            0.074         0.073         0.000
 RES            0.087         0.098         0.089         0.000


           EST./S.E. FOR ESTIMATED CORRELATION MATRIX FOR THE LATENT VARIABLES
              STR           OPP           ASP           RES
              ________      ________      ________      ________
 STR          999.000
 OPP            4.751       999.000
 ASP            6.182         6.420       999.000
 RES            5.745         4.311         2.103       999.000


           TWO-TAILED P-VALUE FOR ESTIMATED CORRELATION MATRIX FOR THE LATENT VARIABLES
              STR           OPP           ASP           RES
              ________      ________      ________      ________
 STR            0.000
 OPP            0.000         0.000
 ASP            0.000         0.000         0.000
 RES            0.000         0.000         0.035         0.000


     ESTIMATES DERIVED FROM THE MODEL FOR GRAD


           ESTIMATED MEANS FOR THE LATENT VARIABLES
              STR           OPP           ASP           RES
              ________      ________      ________      ________
                0.279         0.330         0.164         0.167


           S.E. FOR ESTIMATED MEANS FOR THE LATENT VARIABLES
              STR           OPP           ASP           RES
              ________      ________      ________      ________
                0.175         0.171         0.163         0.145


           EST./S.E. FOR ESTIMATED MEANS FOR THE LATENT VARIABLES
              STR           OPP           ASP           RES
              ________      ________      ________      ________
                1.590         1.929         1.002         1.149


           TWO-TAILED P-VALUE FOR ESTIMATED MEANS FOR THE LATENT VARIABLES
              STR           OPP           ASP           RES
              ________      ________      ________      ________
                0.112         0.054         0.316         0.251


           ESTIMATED COVARIANCE MATRIX FOR THE LATENT VARIABLES
              STR           OPP           ASP           RES
              ________      ________      ________      ________
 STR            1.000
 OPP            0.449         1.000
 ASP            0.459         0.468         1.000
 RES            0.499         0.422         0.188         1.000


           S.E. FOR ESTIMATED COVARIANCE MATRIX FOR THE LATENT VARIABLES
              STR           OPP           ASP           RES
              ________      ________      ________      ________
 STR            0.000
 OPP            0.094         0.000
 ASP            0.074         0.073         0.000
 RES            0.087         0.098         0.089         0.000


           EST./S.E. FOR ESTIMATED COVARIANCE MATRIX FOR THE LATENT VARIABLES
              STR           OPP           ASP           RES
              ________      ________      ________      ________
 STR      ***********
 OPP            4.751   ***********
 ASP            6.182         6.420   ***********
 RES            5.745         4.311         2.103   ***********


           TWO-TAILED P-VALUE FOR ESTIMATED COVARIANCE MATRIX FOR THE LATENT VARIABLES
              STR           OPP           ASP           RES
              ________      ________      ________      ________
 STR            0.000
 OPP            0.000         0.000
 ASP            0.000         0.000         0.000
 RES            0.000         0.000         0.035         0.000


           ESTIMATED CORRELATION MATRIX FOR THE LATENT VARIABLES
              STR           OPP           ASP           RES
              ________      ________      ________      ________
 STR            1.000
 OPP            0.449         1.000
 ASP            0.459         0.468         1.000
 RES            0.499         0.422         0.188         1.000


           S.E. FOR ESTIMATED CORRELATION MATRIX FOR THE LATENT VARIABLES
              STR           OPP           ASP           RES
              ________      ________      ________      ________
 STR            0.000
 OPP            0.094         0.000
 ASP            0.074         0.073         0.000
 RES            0.087         0.098         0.089         0.000


           EST./S.E. FOR ESTIMATED CORRELATION MATRIX FOR THE LATENT VARIABLES
              STR           OPP           ASP           RES
              ________      ________      ________      ________
 STR          999.000
 OPP            4.751       999.000
 ASP            6.182         6.420       999.000
 RES            5.745         4.311         2.103       999.000


           TWO-TAILED P-VALUE FOR ESTIMATED CORRELATION MATRIX FOR THE LATENT VARIABLES
              STR           OPP           ASP           RES
              ________      ________      ________      ________
 STR            0.000
 OPP            0.000         0.000
 ASP            0.000         0.000         0.000
 RES            0.000         0.000         0.035         0.000


DIAGRAM INFORMATION

  Use View Diagram under the Diagram menu in the Mplus Editor to view the diagram.
  If running Mplus from the Mplus Diagrammer, the diagram opens automatically.

  Diagram output
    g:\my drive\matt&jackie shared folder\publishing\soar development paper_frontiers\revision\resubmission\supplementar

     Beginning Time:  10:41:05
        Ending Time:  10:41:06
       Elapsed Time:  00:00:01


MUTHEN & MUTHEN
3463 Stoner Ave.
Los Angeles, CA  90066

Tel: (310) 391-9971
Fax: (310) 391-8971
Web: www.StatModel.com
Support: Support@StatModel.com

Copyright (c) 1998-2021 Muthen & Muthen
