# Supplementary material for: Measuring Strengths, Opportunities, Aspirations, and Results: Psychometric Properties of the 12-Item SOAR Scale
Source: Front Psychol. 2022 Apr 8;13:854406. doi: 10.3389/fpsyg.2022.854406 (PMC9028961; doi:10.3389/fpsyg.2022.854406)
Supplement: Supplementary file 1 [file Data_Sheet_1.zip › Supplementary Material/5. MEASUREMENT INVARIANCE MODEL 4/Ed/model 6 - latent means - esem.dgm]

VERSION 1.1.0
INPUT
DATA:
file is Mplus.txt;
VARIABLE:
Names are
Gender Age Ed S1 S2 S3 O1 O2 O3 A1 A2 A3 R1 R2 R3;
USEVARIABLES ARE
S1
S2
S3
O1
O2
O3
A1
A2
A3
R1
R2
R3
;
GROUPING IS ED (1 = UG 2 = GRAD);
ANALYSIS:
ESTIMATOR=MLR;
ROTATION=TARGET;
OUTPUT:
SAMPSTAT STANDARDIZED STDYX TECH1 TECH2 TECH4 MOD(1.0) SVALUES;
MODEL:
STR BY
S1-S3
O1-O3~0
A1-A3~0
R1-R3~0 (*1);
OPP BY
O1-O3
S1-S3~0
A1-A3~0
R1-R3~0 (*1);
ASP BY
A1-A3
S1-S3~0
O1-O3~0
R1-R3~0 (*1);
RES BY
R1-R3
S1-S3~0
O1-O3~0
A1-A3~0 (*1);
STR@1;
OPP@1;
ASP@1;
RES@1;
STR WITH OPP ASP RES(cor1-cor3);
OPP WITH ASP RES(cor4-cor5);
ASP WITH RES(cor6);
[STR@0];
[OPP@0];
[ASP@0];
[RES@0];
[S1] (i1);
[S2] (i2);
[S3] (i3);
[O1] (i4);
[O2] (i5);
[O3] (i6);
[A1] (i7);
[A2] (i8);
[A3] (i9);
[R1] (i10);
[R2] (i11);
[R3] (i12);
S1 (u1);
S2 (u2);
S3 (u3);
O1 (u4);
O2 (u5);
O3 (u6);
A1 (u7);
A2 (u8);
A3 (u9);
R1 (u10);
R2 (u11);
R3 (u12);
MODEL GRAD:
STR@1;
OPP@1;
ASP@1;
RES@1;
STR WITH OPP ASP RES(cor1-cor3);
OPP WITH ASP RES(cor4-cor5);
ASP WITH RES(cor6);
[STR@0];
[OPP@0];
[ASP@0];
[RES@0];
[S1] (i1);
[S2] (i2);
[S3] (i3);
[O1] (i4);
[O2] (i5);
[O3] (i6);
[A1] (i7);
[A2] (i8);
[A3] (i9);
[R1] (i10);
[R2] (i11);
[R3] (i12);
S1 (u1);
S2 (u2);
S3 (u3);
O1 (u4);
O2 (u5);
O3 (u6);
A1 (u7);
A2 (u8);
A3 (u9);
R1 (u10);
R2 (u11);
R3 (u12);
INPUT_END
2
2
0
2
MLR
1
GENERAL
2
UG
GRAD
12
4
0
s1 s2 s3 o1 o2 o3 a1 a2 a3 r1 r2 r3 str opp asp res
1
-1 -1 -1 -1 -1 -1 -1 -1 -1 -1 -1 -1 0 0 0 0
0
4
str
s1 s2 s3 o1 o2 o3 a1 a2 a3 r1 r2 r3
opp
o1 o2 o3 s1 s2 s3 a1 a2 a3 r1 r2 r3
asp
a1 a2 a3 s1 s2 s3 o1 o2 o3 r1 r2 r3
res
r1 r2 r3 s1 s2 s3 o1 o2 o3 a1 a2 a3
1 1 str s1 0.384 0.057
1 1 str s2 0.528 0.065
1 1 str s3 0.407 0.061
1 1 str o1 0.070 0.040
1 1 str o2 0.036 0.043
1 1 str o3 0.009 0.036
1 1 str a1 -0.007 0.038
1 1 str a2 -0.020 0.042
1 1 str a3 0.036 0.058
1 1 str r1 0.012 0.051
1 1 str r2 0.104 0.062
1 1 str r3 -0.101 0.041
1 1 opp o1 0.407 0.073
1 1 opp o2 0.319 0.057
1 1 opp o3 0.471 0.072
1 1 opp s1 0.082 0.048
1 1 opp s2 -0.072 0.044
1 1 opp s3 0.094 0.043
1 1 opp a1 -0.046 0.041
1 1 opp a2 -0.023 0.049
1 1 opp a3 0.095 0.055
1 1 opp r1 0.018 0.049
1 1 opp r2 -0.121 0.045
1 1 opp r3 0.100 0.040
1 1 asp a1 0.692 0.050
1 1 asp a2 0.691 0.054
1 1 asp a3 0.611 0.069
1 1 asp s1 0.058 0.040
1 1 asp s2 0.032 0.032
1 1 asp s3 -0.069 0.037
1 1 asp o1 0.018 0.043
1 1 asp o2 0.007 0.033
1 1 asp o3 0.047 0.040
1 1 asp r1 0.009 0.029
1 1 asp r2 -.0004961129162 0.039
1 1 asp r3 -0.007 0.030
1 1 res r1 0.514 0.069
1 1 res r2 0.482 0.069
1 1 res r3 0.554 0.069
1 1 res s1 -0.015 0.037
1 1 res s2 0.029 0.033
1 1 res s3 0.006 0.041
1 1 res o1 0.019 0.044
1 1 res o2 0.057 0.037
1 1 res o3 0.006 0.041
1 1 res a1 -0.004 0.029
1 1 res a2 0.018 0.035
1 1 res a3 -0.014 0.044
2 1 str opp 0.457 0.091
92 1 str opp cor1
2 1 str asp 0.462 0.074
92 1 str asp cor2
2 1 str res 0.503 0.086
92 1 str res cor3
2 1 opp asp 0.473 0.073
92 1 opp asp cor4
2 1 opp res 0.429 0.096
92 1 opp res cor5
2 1 asp res 0.192 0.089
92 1 asp res cor6
4 1 s1 0.177 0.024
94 1 s1 u1
4 1 s2 0.211 0.034
94 1 s2 u2
4 1 s3 0.133 0.022
94 1 s3 u3
4 1 o1 0.188 0.032
94 1 o1 u4
4 1 o2 0.210 0.022
94 1 o2 u5
4 1 o3 0.129 0.039
94 1 o3 u6
4 1 a1 0.159 0.030
94 1 a1 u7
4 1 a2 0.228 0.043
94 1 a2 u8
4 1 a3 0.350 0.045
94 1 a3 u9
4 1 r1 0.153 0.036
94 1 r1 u10
4 1 r2 0.422 0.050
94 1 r2 u11
4 1 r3 0.111 0.039
94 1 r3 u12
5 1 str 1.000 0.000
5 1 opp 1.000 0.000
5 1 asp 1.000 0.000
5 1 res 1.000 0.000
1 2 str s1 0.384 0.057
1 2 str s2 0.528 0.065
1 2 str s3 0.407 0.061
1 2 str o1 0.070 0.040
1 2 str o2 0.036 0.043
1 2 str o3 0.009 0.036
1 2 str a1 -0.007 0.038
1 2 str a2 -0.020 0.042
1 2 str a3 0.036 0.058
1 2 str r1 0.012 0.051
1 2 str r2 0.104 0.062
1 2 str r3 -0.101 0.041
1 2 opp o1 0.407 0.073
1 2 opp o2 0.319 0.057
1 2 opp o3 0.471 0.072
1 2 opp s1 0.082 0.048
1 2 opp s2 -0.072 0.044
1 2 opp s3 0.094 0.043
1 2 opp a1 -0.046 0.041
1 2 opp a2 -0.023 0.049
1 2 opp a3 0.095 0.055
1 2 opp r1 0.018 0.049
1 2 opp r2 -0.121 0.045
1 2 opp r3 0.100 0.040
1 2 asp a1 0.692 0.050
1 2 asp a2 0.691 0.054
1 2 asp a3 0.611 0.069
1 2 asp s1 0.058 0.040
1 2 asp s2 0.032 0.032
1 2 asp s3 -0.069 0.037
1 2 asp o1 0.018 0.043
1 2 asp o2 0.007 0.033
1 2 asp o3 0.047 0.040
1 2 asp r1 0.009 0.029
1 2 asp r2 -.0004961129162 0.039
1 2 asp r3 -0.007 0.030
1 2 res r1 0.514 0.069
1 2 res r2 0.482 0.069
1 2 res r3 0.554 0.069
1 2 res s1 -0.015 0.037
1 2 res s2 0.029 0.033
1 2 res s3 0.006 0.041
1 2 res o1 0.019 0.044
1 2 res o2 0.057 0.037
1 2 res o3 0.006 0.041
1 2 res a1 -0.004 0.029
1 2 res a2 0.018 0.035
1 2 res a3 -0.014 0.044
2 2 str opp 0.457 0.091
92 2 str opp cor1
2 2 str asp 0.462 0.074
92 2 str asp cor2
2 2 str res 0.503 0.086
92 2 str res cor3
2 2 opp asp 0.473 0.073
92 2 opp asp cor4
2 2 opp res 0.429 0.096
92 2 opp res cor5
2 2 asp res 0.192 0.089
92 2 asp res cor6
4 2 s1 0.177 0.024
94 2 s1 u1
4 2 s2 0.211 0.034
94 2 s2 u2
4 2 s3 0.133 0.022
94 2 s3 u3
4 2 o1 0.188 0.032
94 2 o1 u4
4 2 o2 0.210 0.022
94 2 o2 u5
4 2 o3 0.129 0.039
94 2 o3 u6
4 2 a1 0.159 0.030
94 2 a1 u7
4 2 a2 0.228 0.043
94 2 a2 u8
4 2 a3 0.350 0.045
94 2 a3 u9
4 2 r1 0.153 0.036
94 2 r1 u10
4 2 r2 0.422 0.050
94 2 r2 u11
4 2 r3 0.111 0.039
94 2 r3 u12
5 2 str 1.000 0.000
5 2 opp 1.000 0.000
5 2 asp 1.000 0.000
5 2 res 1.000 0.000
11 1 str s1 0.622 0.082
11 1 str s2 0.755 0.080
11 1 str s3 0.722 0.096
11 1 str o1 0.111 0.064
11 1 str o2 0.062 0.073
11 1 str o3 0.015 0.058
11 1 str a1 -0.009 0.049
11 1 str a2 -0.025 0.051
11 1 str a3 0.040 0.064
11 1 str r1 0.018 0.078
11 1 str r2 0.127 0.075
11 1 str r3 -0.157 0.063
11 1 opp o1 0.642 0.106
11 1 opp o2 0.541 0.088
11 1 opp o3 0.763 0.113
11 1 opp s1 0.132 0.079
11 1 opp s2 -0.102 0.062
11 1 opp s3 0.167 0.077
11 1 opp a1 -0.059 0.053
11 1 opp a2 -0.028 0.060
11 1 opp a3 0.105 0.062
11 1 opp r1 0.028 0.075
11 1 opp r2 -0.148 0.055
11 1 opp r3 0.155 0.063
11 1 asp a1 0.890 0.047
11 1 asp a2 0.836 0.048
11 1 asp a3 0.680 0.064
11 1 asp s1 0.094 0.063
11 1 asp s2 0.045 0.046
11 1 asp s3 -0.122 0.065
11 1 asp o1 0.028 0.067
11 1 asp o2 0.012 0.056
11 1 asp o3 0.077 0.064
11 1 asp r1 0.013 0.044
11 1 asp r2 -.0006069952506 0.048
11 1 asp r3 -0.011 0.047
11 1 res r1 0.780 0.089
11 1 res r2 0.589 0.077
11 1 res r3 0.857 0.088
11 1 res s1 -0.024 0.059
11 1 res s2 0.042 0.046
11 1 res s3 0.010 0.072
11 1 res o1 0.030 0.069
11 1 res o2 0.097 0.063
11 1 res o3 0.010 0.067
11 1 res a1 -0.005 0.037
11 1 res a2 0.022 0.042
11 1 res a3 -0.015 0.049
12 1 str opp 0.457 0.091
92 1 str opp cor1
12 1 str asp 0.462 0.074
92 1 str asp cor2
12 1 str res 0.503 0.086
92 1 str res cor3
12 1 opp asp 0.473 0.073
92 1 opp asp cor4
12 1 opp res 0.429 0.096
92 1 opp res cor5
12 1 asp res 0.192 0.089
92 1 asp res cor6
14 1 s1 0.464 0.063
94 1 s1 u1
14 1 s2 0.431 0.073
94 1 s2 u2
14 1 s3 0.418 0.074
94 1 s3 u3
14 1 o1 0.468 0.081
94 1 o1 u4
14 1 o2 0.605 0.067
94 1 o2 u5
14 1 o3 0.338 0.096
94 1 o3 u6
14 1 a1 0.263 0.052
94 1 a1 u7
14 1 a2 0.334 0.065
94 1 a2 u8
14 1 a3 0.434 0.058
94 1 a3 u9
14 1 r1 0.353 0.084
94 1 r1 u10
14 1 r2 0.631 0.064
94 1 r2 u11
14 1 r3 0.265 0.099
94 1 r3 u12
15 1 str 1.000 0.0000000001000
15 1 opp 1.000 0.0000000001000
15 1 asp 1.000 0.0000000001000
15 1 res 1.000 0.0000000001000
11 2 str s1 0.622 0.082
11 2 str s2 0.755 0.080
11 2 str s3 0.722 0.096
11 2 str o1 0.111 0.064
11 2 str o2 0.062 0.073
11 2 str o3 0.015 0.058
11 2 str a1 -0.009 0.049
11 2 str a2 -0.025 0.051
11 2 str a3 0.040 0.064
11 2 str r1 0.018 0.078
11 2 str r2 0.127 0.075
11 2 str r3 -0.157 0.063
11 2 opp o1 0.642 0.106
11 2 opp o2 0.541 0.088
11 2 opp o3 0.763 0.113
11 2 opp s1 0.132 0.079
11 2 opp s2 -0.102 0.062
11 2 opp s3 0.167 0.077
11 2 opp a1 -0.059 0.053
11 2 opp a2 -0.028 0.060
11 2 opp a3 0.105 0.062
11 2 opp r1 0.028 0.075
11 2 opp r2 -0.148 0.055
11 2 opp r3 0.155 0.063
11 2 asp a1 0.890 0.047
11 2 asp a2 0.836 0.048
11 2 asp a3 0.680 0.064
11 2 asp s1 0.094 0.063
11 2 asp s2 0.045 0.046
11 2 asp s3 -0.122 0.065
11 2 asp o1 0.028 0.067
11 2 asp o2 0.012 0.056
11 2 asp o3 0.077 0.064
11 2 asp r1 0.013 0.044
11 2 asp r2 -.0006069952506 0.048
11 2 asp r3 -0.011 0.047
11 2 res r1 0.780 0.089
11 2 res r2 0.589 0.077
11 2 res r3 0.857 0.088
11 2 res s1 -0.024 0.059
11 2 res s2 0.042 0.046
11 2 res s3 0.010 0.072
11 2 res o1 0.030 0.069
11 2 res o2 0.097 0.063
11 2 res o3 0.010 0.067
11 2 res a1 -0.005 0.037
11 2 res a2 0.022 0.042
11 2 res a3 -0.015 0.049
12 2 str opp 0.457 0.091
92 2 str opp cor1
12 2 str asp 0.462 0.074
92 2 str asp cor2
12 2 str res 0.503 0.086
92 2 str res cor3
12 2 opp asp 0.473 0.073
92 2 opp asp cor4
12 2 opp res 0.429 0.096
92 2 opp res cor5
12 2 asp res 0.192 0.089
92 2 asp res cor6
14 2 s1 0.464 0.063
94 2 s1 u1
14 2 s2 0.431 0.073
94 2 s2 u2
14 2 s3 0.418 0.074
94 2 s3 u3
14 2 o1 0.468 0.081
94 2 o1 u4
14 2 o2 0.605 0.067
94 2 o2 u5
14 2 o3 0.338 0.096
94 2 o3 u6
14 2 a1 0.263 0.052
94 2 a1 u7
14 2 a2 0.334 0.065
94 2 a2 u8
14 2 a3 0.434 0.058
94 2 a3 u9
14 2 r1 0.353 0.084
94 2 r1 u10
14 2 r2 0.631 0.064
94 2 r2 u11
14 2 r3 0.265 0.099
94 2 r3 u12
15 2 str 1.000 0.0000000001000
15 2 opp 1.000 0.0000000001000
15 2 asp 1.000 0.0000000001000
15 2 res 1.000 0.0000000001000
31 1 str s1 0.384 0.057
31 1 str s2 0.528 0.065
31 1 str s3 0.407 0.061
31 1 str o1 0.070 0.040
31 1 str o2 0.036 0.043
31 1 str o3 0.009 0.036
31 1 str a1 -0.007 0.038
31 1 str a2 -0.020 0.042
31 1 str a3 0.036 0.058
31 1 str r1 0.012 0.051
31 1 str r2 0.104 0.062
31 1 str r3 -0.101 0.041
31 1 opp o1 0.407 0.073
31 1 opp o2 0.319 0.057
31 1 opp o3 0.471 0.072
31 1 opp s1 0.082 0.048
31 1 opp s2 -0.072 0.044
31 1 opp s3 0.094 0.043
31 1 opp a1 -0.046 0.041
31 1 opp a2 -0.023 0.049
31 1 opp a3 0.095 0.055
31 1 opp r1 0.018 0.049
31 1 opp r2 -0.121 0.045
31 1 opp r3 0.100 0.040
31 1 asp a1 0.692 0.050
31 1 asp a2 0.691 0.054
31 1 asp a3 0.611 0.069
31 1 asp s1 0.058 0.040
31 1 asp s2 0.032 0.032
31 1 asp s3 -0.069 0.037
31 1 asp o1 0.018 0.043
31 1 asp o2 0.007 0.033
31 1 asp o3 0.047 0.040
31 1 asp r1 0.009 0.029
31 1 asp r2 -.0004961129162 0.039
31 1 asp r3 -0.007 0.030
31 1 res r1 0.514 0.069
31 1 res r2 0.482 0.069
31 1 res r3 0.554 0.069
31 1 res s1 -0.015 0.037
31 1 res s2 0.029 0.033
31 1 res s3 0.006 0.041
31 1 res o1 0.019 0.044
31 1 res o2 0.057 0.037
31 1 res o3 0.006 0.041
31 1 res a1 -0.004 0.029
31 1 res a2 0.018 0.035
31 1 res a3 -0.014 0.044
32 1 str opp 0.457 0.091
92 1 str opp cor1
32 1 str asp 0.462 0.074
92 1 str asp cor2
32 1 str res 0.503 0.086
92 1 str res cor3
32 1 opp asp 0.473 0.073
92 1 opp asp cor4
32 1 opp res 0.429 0.096
92 1 opp res cor5
32 1 asp res 0.192 0.089
92 1 asp res cor6
34 1 s1 0.177 0.024
94 1 s1 u1
34 1 s2 0.211 0.034
94 1 s2 u2
34 1 s3 0.133 0.022
94 1 s3 u3
34 1 o1 0.188 0.032
94 1 o1 u4
34 1 o2 0.210 0.022
94 1 o2 u5
34 1 o3 0.129 0.039
94 1 o3 u6
34 1 a1 0.159 0.030
94 1 a1 u7
34 1 a2 0.228 0.043
94 1 a2 u8
34 1 a3 0.350 0.045
94 1 a3 u9
34 1 r1 0.153 0.036
94 1 r1 u10
34 1 r2 0.422 0.050
94 1 r2 u11
34 1 r3 0.111 0.039
94 1 r3 u12
35 1 str 1.000 0.0000000001000
35 1 opp 1.000 0.0000000001000
35 1 asp 1.000 0.0000000001000
35 1 res 1.000 0.0000000001000
31 2 str s1 0.384 0.057
31 2 str s2 0.528 0.065
31 2 str s3 0.407 0.061
31 2 str o1 0.070 0.040
31 2 str o2 0.036 0.043
31 2 str o3 0.009 0.036
31 2 str a1 -0.007 0.038
31 2 str a2 -0.020 0.042
31 2 str a3 0.036 0.058
31 2 str r1 0.012 0.051
31 2 str r2 0.104 0.062
31 2 str r3 -0.101 0.041
31 2 opp o1 0.407 0.073
31 2 opp o2 0.319 0.057
31 2 opp o3 0.471 0.072
31 2 opp s1 0.082 0.048
31 2 opp s2 -0.072 0.044
31 2 opp s3 0.094 0.043
31 2 opp a1 -0.046 0.041
31 2 opp a2 -0.023 0.049
31 2 opp a3 0.095 0.055
31 2 opp r1 0.018 0.049
31 2 opp r2 -0.121 0.045
31 2 opp r3 0.100 0.040
31 2 asp a1 0.692 0.050
31 2 asp a2 0.691 0.054
31 2 asp a3 0.611 0.069
31 2 asp s1 0.058 0.040
31 2 asp s2 0.032 0.032
31 2 asp s3 -0.069 0.037
31 2 asp o1 0.018 0.043
31 2 asp o2 0.007 0.033
31 2 asp o3 0.047 0.040
31 2 asp r1 0.009 0.029
31 2 asp r2 -.0004961129162 0.039
31 2 asp r3 -0.007 0.030
31 2 res r1 0.514 0.069
31 2 res r2 0.482 0.069
31 2 res r3 0.554 0.069
31 2 res s1 -0.015 0.037
31 2 res s2 0.029 0.033
31 2 res s3 0.006 0.041
31 2 res o1 0.019 0.044
31 2 res o2 0.057 0.037
31 2 res o3 0.006 0.041
31 2 res a1 -0.004 0.029
31 2 res a2 0.018 0.035
31 2 res a3 -0.014 0.044
32 2 str opp 0.457 0.091
92 2 str opp cor1
32 2 str asp 0.462 0.074
92 2 str asp cor2
32 2 str res 0.503 0.086
92 2 str res cor3
32 2 opp asp 0.473 0.073
92 2 opp asp cor4
32 2 opp res 0.429 0.096
92 2 opp res cor5
32 2 asp res 0.192 0.089
92 2 asp res cor6
34 2 s1 0.177 0.024
94 2 s1 u1
34 2 s2 0.211 0.034
94 2 s2 u2
34 2 s3 0.133 0.022
94 2 s3 u3
34 2 o1 0.188 0.032
94 2 o1 u4
34 2 o2 0.210 0.022
94 2 o2 u5
34 2 o3 0.129 0.039
94 2 o3 u6
34 2 a1 0.159 0.030
94 2 a1 u7
34 2 a2 0.228 0.043
94 2 a2 u8
34 2 a3 0.350 0.045
94 2 a3 u9
34 2 r1 0.153 0.036
94 2 r1 u10
34 2 r2 0.422 0.050
94 2 r2 u11
34 2 r3 0.111 0.039
94 2 r3 u12
35 2 str 1.000 0.0000000001000
35 2 opp 1.000 0.0000000001000
35 2 asp 1.000 0.0000000001000
35 2 res 1.000 0.0000000001000
