# Supplementary material for: Measuring Strengths, Opportunities, Aspirations, and Results: Psychometric Properties of the 12-Item SOAR Scale
Source: Front Psychol. 2022 Apr 8;13:854406. doi: 10.3389/fpsyg.2022.854406 (PMC9028961; doi:10.3389/fpsyg.2022.854406)
Supplement: Supplementary file 1 [file Data_Sheet_1.zip › Supplementary Material/5. MEASUREMENT INVARIANCE MODEL 4/Ed/model 6 - latent means - esem.out]

Mplus VERSION 8.6
MUTHEN & MUTHEN
03/02/2022  10:41 AM

INPUT INSTRUCTIONS

  !MODEL6 DO NOT REMOVE THIS COMMENT

  DATA:
  file is Mplus.txt;


  VARIABLE:
  Names are
  Gender Age Ed S1 S2 S3 O1 O2 O3 A1 A2 A3 R1 R2 R3;

  USEVARIABLES ARE
  S1
  S2
  S3
  O1
  O2
  O3
  A1
  A2
  A3
  R1
  R2
  R3
  ;

  !MISSING ARE ALL (-999); ! CHECK YOUR MISSING FLAG

  GROUPING IS ED (1 = UG 2 = GRAD);

  ANALYSIS:
  ESTIMATOR=MLR;
  ROTATION=TARGET;
  !!DO NOT use or change the criteria below if you are not 100% sure what you are doing
  !iterations = 10000;
  !h1iterations = 10000;
  !convergence = .0001; !If your model doesn't converge start at .0001, .0005, .001., .005 e
  !h1convergence = .0001; !Same here, start with .0001 up. Change both lines to the same val

  MODEL:

  ! Factor loadings
  STR BY
  S1-S3
  O1-O3~0
  A1-A3~0
  R1-R3~0 (*1);

  OPP BY
  O1-O3
  S1-S3~0
  A1-A3~0
  R1-R3~0 (*1);

  ASP BY
  A1-A3
  S1-S3~0
  O1-O3~0
  R1-R3~0 (*1);

  RES BY
  R1-R3
  S1-S3~0
  O1-O3~0
  A1-A3~0 (*1);

  ! Factor variances
  STR@1;
  OPP@1;
  ASP@1;
  RES@1;

  ! Factor covariances
  STR WITH OPP ASP RES(cor1-cor3);
  OPP WITH ASP RES(cor4-cor5);
  ASP WITH RES(cor6);

  ! Factor means
  [STR@0];
  [OPP@0];
  [ASP@0];
  [RES@0];

  ! Item intercepts
  [S1] (i1);
  [S2] (i2);
  [S3] (i3);
  [O1] (i4);
  [O2] (i5);
  [O3] (i6);
  [A1] (i7);
  [A2] (i8);
  [A3] (i9);
  [R1] (i10);
  [R2] (i11);
  [R3] (i12);

  ! Item uniquenesses
  S1 (u1);
  S2 (u2);
  S3 (u3);
  O1 (u4);
  O2 (u5);
  O3 (u6);
  A1 (u7);
  A2 (u8);
  A3 (u9);
  R1 (u10);
  R2 (u11);
  R3 (u12);

  MODEL GRAD:

  ! Factor variances
  STR@1;
  OPP@1;
  ASP@1;
  RES@1;

  ! Factor covariances
  STR WITH OPP ASP RES(cor1-cor3);
  OPP WITH ASP RES(cor4-cor5);
  ASP WITH RES(cor6);

  ! Factor means
  [STR@0];
  [OPP@0];
  [ASP@0];
  [RES@0];

  ! Item intercepts
  [S1] (i1);
  [S2] (i2);
  [S3] (i3);
  [O1] (i4);
  [O2] (i5);
  [O3] (i6);
  [A1] (i7);
  [A2] (i8);
  [A3] (i9);
  [R1] (i10);
  [R2] (i11);
  [R3] (i12);

  ! Item uniquenesses
  S1 (u1);
  S2 (u2);
  S3 (u3);
  O1 (u4);
  O2 (u5);
  O3 (u6);
  A1 (u7);
  A2 (u8);
  A3 (u9);
  R1 (u10);
  R2 (u11);
  R3 (u12);


  OUTPUT:
  SAMPSTAT STANDARDIZED STDYX TECH1 TECH2 TECH4 MOD(1.0) SVALUES;


*** WARNING
  Input line exceeded 90 characters. Some input may be truncated.
  !convergence = .0001; !If your model doesn't converge start at .0001, .0005, .001., .005 et
*** WARNING
  Input line exceeded 90 characters. Some input may be truncated.
  !h1convergence = .0001; !Same here, start with .0001 up. Change both lines to the same valu
   2 WARNING(S) FOUND IN THE INPUT INSTRUCTIONS


SUMMARY OF ANALYSIS

Number of groups                                                 2
Number of observations
   Group UG                                                     67
   Group GRAD                                                  218
   Total sample size                                           285

Number of dependent variables                                   12
Number of independent variables                                  0
Number of continuous latent variables                            4

Observed dependent variables

  Continuous
   S1          S2          S3          O1          O2          O3
   A1          A2          A3          R1          R2          R3

Continuous latent variables

  EFA factors
  *1:   STR         OPP         ASP         RES

Variables with special functions

  Grouping variable     ED

Estimator                                                      MLR
Rotation                                                    TARGET
Row standardization                                     COVARIANCE
Type of rotation                                           OBLIQUE
Information matrix                                        OBSERVED
Maximum number of iterations                                  1000
Convergence criterion                                    0.500D-04
Maximum number of steepest descent iterations                   20
Optimization Specifications for the Exploratory Factor Analysis
Rotation Algorithm
  Number of random starts                                       30
  Maximum number of iterations                             1000000
  Derivative convergence criterion                       0.100D-04

Input data file(s)
  Mplus.txt

Input data format  FREE


SAMPLE STATISTICS


     SAMPLE STATISTICS FOR UG


           Means
              S1            S2            S3            O1            O2
              ________      ________      ________      ________      ________
                4.075         3.731         3.970         3.940         4.149


           Means
              O3            A1            A2            A3            R1
              ________      ________      ________      ________      ________
                4.045         3.642         3.493         3.791         4.104


           Means
              R2            R3
              ________      ________
                3.851         4.045


           Covariances
              S1            S2            S3            O1            O2
              ________      ________      ________      ________      ________
 S1             0.308
 S2             0.214         0.435
 S3             0.166         0.231         0.298
 O1             0.169         0.148         0.088         0.444
 O2             0.123         0.070         0.124         0.173         0.366
 O3             0.146         0.117         0.106         0.212         0.157
 A1             0.176         0.098         0.139         0.247         0.188
 A2             0.098         0.058         0.119         0.194         0.135
 A3             0.299         0.242         0.233         0.301         0.270
 R1             0.171         0.177         0.123         0.170         0.164
 R2             0.160         0.154         0.160         0.081         0.127
 R3             0.071         0.087         0.076         0.092         0.083


           Covariances
              O3            A1            A2            A3            R1
              ________      ________      ________      ________      ________
 O3             0.311
 A1             0.225         0.767
 A2             0.217         0.550         0.728
 A3             0.263         0.552         0.491         1.001
 R1             0.160         0.127         0.113         0.276         0.392
 R2             0.066         0.126         0.193         0.223         0.225
 R3             0.132         0.091         0.127         0.099         0.204


           Covariances
              R2            R3
              ________      ________
 R2             0.545
 R3             0.111         0.282


           Correlations
              S1            S2            S3            O1            O2
              ________      ________      ________      ________      ________
 S1             1.000
 S2             0.585         1.000
 S3             0.550         0.641         1.000
 O1             0.456         0.337         0.241         1.000
 O2             0.367         0.175         0.375         0.429         1.000
 O3             0.471         0.316         0.348         0.569         0.467
 A1             0.362         0.169         0.290         0.424         0.354
 A2             0.206         0.103         0.256         0.341         0.263
 A3             0.539         0.367         0.426         0.451         0.446
 R1             0.493         0.429         0.359         0.408         0.432
 R2             0.392         0.316         0.397         0.164         0.284
 R3             0.242         0.248         0.262         0.261         0.258


           Correlations
              O3            A1            A2            A3            R1
              ________      ________      ________      ________      ________
 O3             1.000
 A1             0.460         1.000
 A2             0.455         0.736         1.000
 A3             0.471         0.630         0.575         1.000
 R1             0.456         0.232         0.211         0.440         1.000
 R2             0.161         0.194         0.306         0.301         0.486
 R3             0.447         0.195         0.281         0.186         0.615


           Correlations
              R2            R3
              ________      ________
 R2             1.000
 R3             0.284         1.000


     SAMPLE STATISTICS FOR GRAD


           Means
              S1            S2            S3            O1            O2
              ________      ________      ________      ________      ________
                4.216         3.789         4.170         4.142         4.275


           Means
              O3            A1            A2            A3            R1
              ________      ________      ________      ________      ________
                4.133         3.688         3.624         4.046         4.174


           Means
              R2            R3
              ________      ________
                3.862         4.174


           Covariances
              S1            S2            S3            O1            O2
              ________      ________      ________      ________      ________
 S1             0.398
 S2             0.224         0.506
 S3             0.188         0.215         0.315
 O1             0.144         0.117         0.141         0.379
 O2             0.106         0.099         0.105         0.172         0.337
 O3             0.146         0.115         0.133         0.233         0.184
 A1             0.159         0.182         0.085         0.132         0.077
 A2             0.177         0.200         0.096         0.131         0.104
 A3             0.219         0.129         0.089         0.127         0.143
 R1             0.123         0.142         0.122         0.145         0.094
 R2             0.112         0.168         0.111         0.070         0.111
 R3             0.105         0.119         0.126         0.140         0.140


           Covariances
              O3            A1            A2            A3            R1
              ________      ________      ________      ________      ________
 O3             0.400
 A1             0.138         0.554
 A2             0.178         0.419         0.666
 A3             0.196         0.404         0.426         0.732
 R1             0.105         0.054         0.052         0.061         0.447
 R2             0.069         0.003         0.063        -0.017         0.263
 R3             0.156         0.041         0.047         0.075         0.314


           Covariances
              R2            R3
              ________      ________
 R2             0.706
 R3             0.290         0.456


           Correlations
              S1            S2            S3            O1            O2
              ________      ________      ________      ________      ________
 S1             1.000
 S2             0.500         1.000
 S3             0.531         0.538         1.000
 O1             0.370         0.268         0.408         1.000
 O2             0.289         0.241         0.321         0.481         1.000
 O3             0.365         0.256         0.376         0.600         0.500
 A1             0.338         0.344         0.204         0.287         0.177
 A2             0.344         0.345         0.209         0.262         0.219
 A3             0.406         0.212         0.184         0.240         0.289
 R1             0.291         0.299         0.325         0.352         0.243
 R2             0.212         0.281         0.234         0.135         0.228
 R3             0.245         0.249         0.333         0.338         0.357


           Correlations
              O3            A1            A2            A3            R1
              ________      ________      ________      ________      ________
 O3             1.000
 A1             0.293         1.000
 A2             0.346         0.690         1.000
 A3             0.362         0.635         0.610         1.000
 R1             0.249         0.109         0.095         0.106         1.000
 R2             0.129         0.005         0.092        -0.023         0.468
 R3             0.365         0.081         0.086         0.129         0.695


           Correlations
              R2            R3
              ________      ________
 R2             1.000
 R3             0.511         1.000


UNIVARIATE SAMPLE STATISTICS


     UNIVARIATE HIGHER-ORDER MOMENT DESCRIPTIVE STATISTICS FOR UG

         Variable/         Mean/     Skewness/   Minimum/ % with                Percentiles
        Sample Size      Variance    Kurtosis    Maximum  Min/Max      20%/60%    40%/80%    Median

     S1                    4.075       0.031       3.000   11.94%       4.000      4.000      4.000
              67.000       0.308       0.181       5.000   19.40%       4.000      4.000
     S2                    3.731      -0.270       2.000    2.99%       3.000      4.000      4.000
              67.000       0.435       0.107       5.000    8.96%       4.000      4.000
     S3                    3.970      -0.020       3.000   16.42%       4.000      4.000      4.000
              67.000       0.298       0.348       5.000   13.43%       4.000      4.000
     O1                    3.940      -0.840       2.000    4.48%       4.000      4.000      4.000
              67.000       0.444       1.643       5.000   14.93%       4.000      4.000
     O2                    4.149      -0.486       2.000    1.49%       4.000      4.000      4.000
              67.000       0.366       1.349       5.000   25.37%       4.000      5.000
     O3                    4.045       0.016       3.000   13.43%       4.000      4.000      4.000
              67.000       0.311       0.188       5.000   17.91%       4.000      4.000
     A1                    3.642      -0.437       2.000   13.43%       3.000      4.000      4.000
              67.000       0.767      -0.487       5.000   13.43%       4.000      4.000
     A2                    3.493      -0.698       1.000    1.49%       3.000      3.000      4.000
              67.000       0.728       0.026       5.000    5.97%       4.000      4.000
     A3                    3.791      -0.467       2.000   14.93%       3.000      4.000      4.000
              67.000       1.001      -0.824       5.000   26.87%       4.000      5.000
     R1                    4.104      -0.080       3.000   14.93%       4.000      4.000      4.000
              67.000       0.392      -0.493       5.000   25.37%       4.000      5.000
     R2                    3.851      -0.647       2.000    5.97%       3.000      4.000      4.000
              67.000       0.545       0.553       5.000   14.93%       4.000      4.000
     R3                    4.045       0.046       3.000   11.94%       4.000      4.000      4.000
              67.000       0.282       0.518       5.000   16.42%       4.000      4.000


     UNIVARIATE HIGHER-ORDER MOMENT DESCRIPTIVE STATISTICS FOR GRAD

         Variable/         Mean/     Skewness/   Minimum/ % with                Percentiles
        Sample Size      Variance    Kurtosis    Maximum  Min/Max      20%/60%    40%/80%    Median

     S1                    4.216      -0.536       2.000    1.38%       4.000      4.000      4.000
             218.000       0.398       0.861       5.000   31.65%       4.000      5.000
     S2                    3.789      -0.665       2.000    5.96%       3.000      4.000      4.000
             218.000       0.506       0.622       5.000   11.01%       4.000      4.000
     S3                    4.170      -0.287       2.000    0.92%       4.000      4.000      4.000
             218.000       0.315       1.360       5.000   24.77%       4.000      5.000
     O1                    4.142      -0.450       2.000    1.38%       4.000      4.000      4.000
             218.000       0.379       1.023       5.000   25.69%       4.000      5.000
     O2                    4.275      -0.263       2.000    0.46%       4.000      4.000      4.000
             218.000       0.337       0.218       5.000   33.94%       4.000      5.000
     O3                    4.133      -0.659       2.000    2.29%       4.000      4.000      4.000
             218.000       0.400       1.622       5.000   25.23%       4.000      5.000
     A1                    3.688      -0.627       2.000    8.26%       3.000      4.000      4.000
             218.000       0.554       0.214       5.000    8.72%       4.000      4.000
     A2                    3.624      -0.630       1.000    0.46%       3.000      4.000      4.000
             218.000       0.666       0.064       5.000    9.17%       4.000      4.000
     A3                    4.046      -0.747       2.000    6.88%       3.000      4.000      4.000
             218.000       0.732       0.055       5.000   32.11%       4.000      5.000
     R1                    4.174      -0.769       2.000    2.75%       4.000      4.000      4.000
             218.000       0.447       1.436       5.000   29.82%       4.000      5.000
     R2                    3.862      -0.711       2.000    9.63%       3.000      4.000      4.000
             218.000       0.706       0.148       5.000   19.72%       4.000      4.000
     R3                    4.174      -0.673       2.000    2.29%       4.000      4.000      4.000
             218.000       0.456       0.955       5.000   30.73%       4.000      5.000


THE MODEL ESTIMATION TERMINATED NORMALLY


MODEL FIT INFORMATION

Number of Free Parameters                       66

Loglikelihood

          H0 Value                       -2895.336
          H0 Scaling Correction Factor      1.2478
            for MLR
          H1 Value                       -2808.576
          H1 Scaling Correction Factor      1.1310
            for MLR

Information Criteria

          Akaike (AIC)                    5922.673
          Bayesian (BIC)                  6163.737
          Sample-Size Adjusted BIC        5954.447
            (n* = (n + 2) / 24)

Chi-Square Test of Model Fit

          Value                            163.179*
          Degrees of Freedom                   114
          P-Value                           0.0017
          Scaling Correction Factor         1.0634
            for MLR

Chi-Square Contribution From Each Group

          UG                                99.672
          GRAD                              63.507

*   The chi-square value for MLM, MLMV, MLR, ULSMV, WLSM and WLSMV cannot be used
    for chi-square difference testing in the regular way.  MLM, MLR and WLSM
    chi-square difference testing is described on the Mplus website.  MLMV, WLSMV,
    and ULSMV difference testing is done using the DIFFTEST option.

RMSEA (Root Mean Square Error Of Approximation)

          Estimate                           0.055
          90 Percent C.I.                    0.034  0.073
          Probability RMSEA <= .05           0.320

CFI/TLI

          CFI                                0.958
          TLI                                0.952

Chi-Square Test of Model Fit for the Baseline Model

          Value                           1311.446
          Degrees of Freedom                   132
          P-Value                           0.0000

SRMR (Standardized Root Mean Square Residual)

          Value                              0.131


MODEL RESULTS

                                                    Two-Tailed
                    Estimate       S.E.  Est./S.E.    P-Value

Group UG

 STR      BY
    S1                 0.384      0.057      6.742      0.000
    S2                 0.528      0.065      8.104      0.000
    S3                 0.407      0.061      6.682      0.000
    O1                 0.070      0.040      1.768      0.077
    O2                 0.036      0.043      0.851      0.395
    O3                 0.009      0.036      0.251      0.802
    A1                -0.007      0.038     -0.186      0.852
    A2                -0.020      0.042     -0.481      0.630
    A3                 0.036      0.058      0.617      0.537
    R1                 0.012      0.051      0.226      0.821
    R2                 0.104      0.062      1.691      0.091
    R3                -0.101      0.041     -2.463      0.014

 OPP      BY
    O1                 0.407      0.073      5.569      0.000
    O2                 0.319      0.057      5.583      0.000
    O3                 0.471      0.072      6.526      0.000
    S1                 0.082      0.048      1.688      0.091
    S2                -0.072      0.044     -1.642      0.101
    S3                 0.094      0.043      2.168      0.030
    A1                -0.046      0.041     -1.119      0.263
    A2                -0.023      0.049     -0.473      0.636
    A3                 0.095      0.055      1.711      0.087
    R1                 0.018      0.049      0.373      0.709
    R2                -0.121      0.045     -2.662      0.008
    R3                 0.100      0.040      2.482      0.013

 ASP      BY
    A1                 0.692      0.050     13.772      0.000
    A2                 0.691      0.054     12.795      0.000
    A3                 0.611      0.069      8.869      0.000
    S1                 0.058      0.040      1.459      0.145
    S2                 0.032      0.032      0.978      0.328
    S3                -0.069      0.037     -1.870      0.062
    O1                 0.018      0.043      0.414      0.679
    O2                 0.007      0.033      0.209      0.835
    O3                 0.047      0.040      1.184      0.236
    R1                 0.009      0.029      0.300      0.764
    R2                 0.000      0.039     -0.013      0.990
    R3                -0.007      0.030     -0.234      0.815

 RES      BY
    R1                 0.514      0.069      7.502      0.000
    R2                 0.482      0.069      6.980      0.000
    R3                 0.554      0.069      8.021      0.000
    S1                -0.015      0.037     -0.403      0.687
    S2                 0.029      0.033      0.903      0.367
    S3                 0.006      0.041      0.135      0.893
    O1                 0.019      0.044      0.434      0.664
    O2                 0.057      0.037      1.527      0.127
    O3                 0.006      0.041      0.147      0.883
    A1                -0.004      0.029     -0.138      0.890
    A2                 0.018      0.035      0.527      0.598
    A3                -0.014      0.044     -0.310      0.756

 STR      WITH
    OPP                0.457      0.091      5.002      0.000
    ASP                0.462      0.074      6.252      0.000
    RES                0.503      0.086      5.856      0.000

 OPP      WITH
    ASP                0.473      0.073      6.481      0.000
    RES                0.429      0.096      4.443      0.000

 ASP      WITH
    RES                0.192      0.089      2.155      0.031

 Means
    STR                0.000      0.000    999.000    999.000
    OPP                0.000      0.000    999.000    999.000
    ASP                0.000      0.000    999.000    999.000
    RES                0.000      0.000    999.000    999.000

 Intercepts
    S1                 4.182      0.037    114.429      0.000
    S2                 3.775      0.041     91.060      0.000
    S3                 4.123      0.033    123.376      0.000
    O1                 4.095      0.038    109.088      0.000
    O2                 4.246      0.035    121.728      0.000
    O3                 4.112      0.037    112.564      0.000
    A1                 3.677      0.046     79.839      0.000
    A2                 3.593      0.049     73.370      0.000
    A3                 3.986      0.053     74.915      0.000
    R1                 4.158      0.039    106.461      0.000
    R2                 3.860      0.048     79.721      0.000
    R3                 4.144      0.038    108.216      0.000

 Variances
    STR                1.000      0.000    999.000    999.000
    OPP                1.000      0.000    999.000    999.000
    ASP                1.000      0.000    999.000    999.000
    RES                1.000      0.000    999.000    999.000

 Residual Variances
    S1                 0.177      0.024      7.463      0.000
    S2                 0.211      0.034      6.125      0.000
    S3                 0.133      0.022      6.009      0.000
    O1                 0.188      0.032      5.828      0.000
    O2                 0.210      0.022      9.449      0.000
    O3                 0.129      0.039      3.328      0.001
    A1                 0.159      0.030      5.303      0.000
    A2                 0.228      0.043      5.333      0.000
    A3                 0.350      0.045      7.707      0.000
    R1                 0.153      0.036      4.306      0.000
    R2                 0.422      0.050      8.350      0.000
    R3                 0.111      0.039      2.848      0.004

Group GRAD

 STR      BY
    S1                 0.384      0.057      6.742      0.000
    S2                 0.528      0.065      8.104      0.000
    S3                 0.407      0.061      6.682      0.000
    O1                 0.070      0.040      1.768      0.077
    O2                 0.036      0.043      0.851      0.395
    O3                 0.009      0.036      0.251      0.802
    A1                -0.007      0.038     -0.186      0.852
    A2                -0.020      0.042     -0.481      0.630
    A3                 0.036      0.058      0.617      0.537
    R1                 0.012      0.051      0.226      0.821
    R2                 0.104      0.062      1.691      0.091
    R3                -0.101      0.041     -2.463      0.014

 OPP      BY
    O1                 0.407      0.073      5.569      0.000
    O2                 0.319      0.057      5.583      0.000
    O3                 0.471      0.072      6.526      0.000
    S1                 0.082      0.048      1.688      0.091
    S2                -0.072      0.044     -1.642      0.101
    S3                 0.094      0.043      2.168      0.030
    A1                -0.046      0.041     -1.119      0.263
    A2                -0.023      0.049     -0.473      0.636
    A3                 0.095      0.055      1.711      0.087
    R1                 0.018      0.049      0.373      0.709
    R2                -0.121      0.045     -2.662      0.008
    R3                 0.100      0.040      2.482      0.013

 ASP      BY
    A1                 0.692      0.050     13.772      0.000
    A2                 0.691      0.054     12.795      0.000
    A3                 0.611      0.069      8.869      0.000
    S1                 0.058      0.040      1.459      0.145
    S2                 0.032      0.032      0.978      0.328
    S3                -0.069      0.037     -1.870      0.062
    O1                 0.018      0.043      0.414      0.679
    O2                 0.007      0.033      0.209      0.835
    O3                 0.047      0.040      1.184      0.236
    R1                 0.009      0.029      0.300      0.764
    R2                 0.000      0.039     -0.013      0.990
    R3                -0.007      0.030     -0.234      0.815

 RES      BY
    R1                 0.514      0.069      7.502      0.000
    R2                 0.482      0.069      6.980      0.000
    R3                 0.554      0.069      8.021      0.000
    S1                -0.015      0.037     -0.403      0.687
    S2                 0.029      0.033      0.903      0.367
    S3                 0.006      0.041      0.135      0.893
    O1                 0.019      0.044      0.434      0.664
    O2                 0.057      0.037      1.527      0.127
    O3                 0.006      0.041      0.147      0.883
    A1                -0.004      0.029     -0.138      0.890
    A2                 0.018      0.035      0.527      0.598
    A3                -0.014      0.044     -0.310      0.756

 STR      WITH
    OPP                0.457      0.091      5.002      0.000
    ASP                0.462      0.074      6.252      0.000
    RES                0.503      0.086      5.856      0.000

 OPP      WITH
    ASP                0.473      0.073      6.481      0.000
    RES                0.429      0.096      4.443      0.000

 ASP      WITH
    RES                0.192      0.089      2.155      0.031

 Means
    STR                0.000      0.000    999.000    999.000
    OPP                0.000      0.000    999.000    999.000
    ASP                0.000      0.000    999.000    999.000
    RES                0.000      0.000    999.000    999.000

 Intercepts
    S1                 4.182      0.037    114.429      0.000
    S2                 3.775      0.041     91.060      0.000
    S3                 4.123      0.033    123.376      0.000
    O1                 4.095      0.038    109.088      0.000
    O2                 4.246      0.035    121.728      0.000
    O3                 4.112      0.037    112.564      0.000
    A1                 3.677      0.046     79.839      0.000
    A2                 3.593      0.049     73.370      0.000
    A3                 3.986      0.053     74.915      0.000
    R1                 4.158      0.039    106.461      0.000
    R2                 3.860      0.048     79.721      0.000
    R3                 4.144      0.038    108.216      0.000

 Variances
    STR                1.000      0.000    999.000    999.000
    OPP                1.000      0.000    999.000    999.000
    ASP                1.000      0.000    999.000    999.000
    RES                1.000      0.000    999.000    999.000

 Residual Variances
    S1                 0.177      0.024      7.463      0.000
    S2                 0.211      0.034      6.125      0.000
    S3                 0.133      0.022      6.009      0.000
    O1                 0.188      0.032      5.828      0.000
    O2                 0.210      0.022      9.449      0.000
    O3                 0.129      0.039      3.328      0.001
    A1                 0.159      0.030      5.303      0.000
    A2                 0.228      0.043      5.333      0.000
    A3                 0.350      0.045      7.707      0.000
    R1                 0.153      0.036      4.306      0.000
    R2                 0.422      0.050      8.350      0.000
    R3                 0.111      0.039      2.848      0.004


QUALITY OF NUMERICAL RESULTS

     Condition Number for the Information Matrix              0.431E-03
       (ratio of smallest to largest eigenvalue)


STANDARDIZED MODEL RESULTS


STDYX Standardization

                                                    Two-Tailed
                    Estimate       S.E.  Est./S.E.    P-Value

Group UG

 STR      BY
    S1                 0.622      0.082      7.574      0.000
    S2                 0.755      0.080      9.460      0.000
    S3                 0.722      0.096      7.487      0.000
    O1                 0.111      0.064      1.743      0.081
    O2                 0.062      0.073      0.850      0.395
    O3                 0.015      0.058      0.251      0.802
    A1                -0.009      0.049     -0.187      0.852
    A2                -0.025      0.051     -0.480      0.631
    A3                 0.040      0.064      0.615      0.538
    R1                 0.018      0.078      0.226      0.821
    R2                 0.127      0.075      1.696      0.090
    R3                -0.157      0.063     -2.501      0.012

 OPP      BY
    O1                 0.642      0.106      6.058      0.000
    O2                 0.541      0.088      6.164      0.000
    O3                 0.763      0.113      6.774      0.000
    S1                 0.132      0.079      1.673      0.094
    S2                -0.102      0.062     -1.653      0.098
    S3                 0.167      0.077      2.175      0.030
    A1                -0.059      0.053     -1.114      0.265
    A2                -0.028      0.060     -0.473      0.636
    A3                 0.105      0.062      1.701      0.089
    R1                 0.028      0.075      0.373      0.709
    R2                -0.148      0.055     -2.670      0.008
    R3                 0.155      0.063      2.464      0.014

 ASP      BY
    A1                 0.890      0.047     18.817      0.000
    A2                 0.836      0.048     17.451      0.000
    A3                 0.680      0.064     10.694      0.000
    S1                 0.094      0.063      1.481      0.139
    S2                 0.045      0.046      0.977      0.329
    S3                -0.122      0.065     -1.860      0.063
    O1                 0.028      0.067      0.417      0.677
    O2                 0.012      0.056      0.209      0.834
    O3                 0.077      0.064      1.203      0.229
    R1                 0.013      0.044      0.300      0.765
    R2                -0.001      0.048     -0.013      0.990
    R3                -0.011      0.047     -0.234      0.815

 RES      BY
    R1                 0.780      0.089      8.761      0.000
    R2                 0.589      0.077      7.684      0.000
    R3                 0.857      0.088      9.739      0.000
    S1                -0.024      0.059     -0.404      0.686
    S2                 0.042      0.046      0.907      0.364
    S3                 0.010      0.072      0.135      0.893
    O1                 0.030      0.069      0.434      0.664
    O2                 0.097      0.063      1.539      0.124
    O3                 0.010      0.067      0.147      0.883
    A1                -0.005      0.037     -0.138      0.890
    A2                 0.022      0.042      0.526      0.599
    A3                -0.015      0.049     -0.310      0.757

 STR      WITH
    OPP                0.457      0.091      5.002      0.000
    ASP                0.462      0.074      6.252      0.000
    RES                0.503      0.086      5.856      0.000

 OPP      WITH
    ASP                0.473      0.073      6.481      0.000
    RES                0.429      0.096      4.443      0.000

 ASP      WITH
    RES                0.192      0.089      2.155      0.031

 Means
    STR                0.000      0.000    999.000    999.000
    OPP                0.000      0.000    999.000    999.000
    ASP                0.000      0.000    999.000    999.000
    RES                0.000      0.000    999.000    999.000

 Intercepts
    S1                 6.778      0.348     19.492      0.000
    S2                 5.394      0.280     19.246      0.000
    S3                 7.308      0.388     18.833      0.000
    O1                 6.462      0.372     17.378      0.000
    O2                 7.211      0.358     20.118      0.000
    O3                 6.668      0.383     17.424      0.000
    A1                 4.729      0.230     20.575      0.000
    A2                 4.346      0.219     19.864      0.000
    A3                 4.438      0.214     20.762      0.000
    R1                 6.306      0.350     18.015      0.000
    R2                 4.722      0.243     19.449      0.000
    R3                 6.410      0.346     18.514      0.000

 Variances
    STR                1.000      0.000    999.000    999.000
    OPP                1.000      0.000    999.000    999.000
    ASP                1.000      0.000    999.000    999.000
    RES                1.000      0.000    999.000    999.000

 Residual Variances
    S1                 0.464      0.063      7.381      0.000
    S2                 0.431      0.073      5.911      0.000
    S3                 0.418      0.074      5.644      0.000
    O1                 0.468      0.081      5.764      0.000
    O2                 0.605      0.067      8.971      0.000
    O3                 0.338      0.096      3.512      0.000
    A1                 0.263      0.052      5.084      0.000
    A2                 0.334      0.065      5.136      0.000
    A3                 0.434      0.058      7.482      0.000
    R1                 0.353      0.084      4.193      0.000
    R2                 0.631      0.064      9.813      0.000
    R3                 0.265      0.099      2.681      0.007

Group GRAD

 STR      BY
    S1                 0.622      0.082      7.574      0.000
    S2                 0.755      0.080      9.460      0.000
    S3                 0.722      0.096      7.487      0.000
    O1                 0.111      0.064      1.743      0.081
    O2                 0.062      0.073      0.850      0.395
    O3                 0.015      0.058      0.251      0.802
    A1                -0.009      0.049     -0.187      0.852
    A2                -0.025      0.051     -0.480      0.631
    A3                 0.040      0.064      0.615      0.538
    R1                 0.018      0.078      0.226      0.821
    R2                 0.127      0.075      1.696      0.090
    R3                -0.157      0.063     -2.501      0.012

 OPP      BY
    O1                 0.642      0.106      6.058      0.000
    O2                 0.541      0.088      6.164      0.000
    O3                 0.763      0.113      6.774      0.000
    S1                 0.132      0.079      1.673      0.094
    S2                -0.102      0.062     -1.653      0.098
    S3                 0.167      0.077      2.175      0.030
    A1                -0.059      0.053     -1.114      0.265
    A2                -0.028      0.060     -0.473      0.636
    A3                 0.105      0.062      1.701      0.089
    R1                 0.028      0.075      0.373      0.709
    R2                -0.148      0.055     -2.670      0.008
    R3                 0.155      0.063      2.464      0.014

 ASP      BY
    A1                 0.890      0.047     18.817      0.000
    A2                 0.836      0.048     17.451      0.000
    A3                 0.680      0.064     10.694      0.000
    S1                 0.094      0.063      1.481      0.139
    S2                 0.045      0.046      0.977      0.329
    S3                -0.122      0.065     -1.860      0.063
    O1                 0.028      0.067      0.417      0.677
    O2                 0.012      0.056      0.209      0.834
    O3                 0.077      0.064      1.203      0.229
    R1                 0.013      0.044      0.300      0.765
    R2                -0.001      0.048     -0.013      0.990
    R3                -0.011      0.047     -0.234      0.815

 RES      BY
    R1                 0.780      0.089      8.761      0.000
    R2                 0.589      0.077      7.684      0.000
    R3                 0.857      0.088      9.739      0.000
    S1                -0.024      0.059     -0.404      0.686
    S2                 0.042      0.046      0.907      0.364
    S3                 0.010      0.072      0.135      0.893
    O1                 0.030      0.069      0.434      0.664
    O2                 0.097      0.063      1.539      0.124
    O3                 0.010      0.067      0.147      0.883
    A1                -0.005      0.037     -0.138      0.890
    A2                 0.022      0.042      0.526      0.599
    A3                -0.015      0.049     -0.310      0.757

 STR      WITH
    OPP                0.457      0.091      5.002      0.000
    ASP                0.462      0.074      6.252      0.000
    RES                0.503      0.086      5.856      0.000

 OPP      WITH
    ASP                0.473      0.073      6.481      0.000
    RES                0.429      0.096      4.443      0.000

 ASP      WITH
    RES                0.192      0.089      2.155      0.031

 Means
    STR                0.000      0.000    999.000    999.000
    OPP                0.000      0.000    999.000    999.000
    ASP                0.000      0.000    999.000    999.000
    RES                0.000      0.000    999.000    999.000

 Intercepts
    S1                 6.778      0.348     19.492      0.000
    S2                 5.394      0.280     19.246      0.000
    S3                 7.308      0.388     18.833      0.000
    O1                 6.462      0.372     17.378      0.000
    O2                 7.211      0.358     20.118      0.000
    O3                 6.668      0.383     17.424      0.000
    A1                 4.729      0.230     20.575      0.000
    A2                 4.346      0.219     19.864      0.000
    A3                 4.438      0.214     20.762      0.000
    R1                 6.306      0.350     18.015      0.000
    R2                 4.722      0.243     19.449      0.000
    R3                 6.410      0.346     18.514      0.000

 Variances
    STR                1.000      0.000    999.000    999.000
    OPP                1.000      0.000    999.000    999.000
    ASP                1.000      0.000    999.000    999.000
    RES                1.000      0.000    999.000    999.000

 Residual Variances
    S1                 0.464      0.063      7.381      0.000
    S2                 0.431      0.073      5.911      0.000
    S3                 0.418      0.074      5.644      0.000
    O1                 0.468      0.081      5.764      0.000
    O2                 0.605      0.067      8.971      0.000
    O3                 0.338      0.096      3.512      0.000
    A1                 0.263      0.052      5.084      0.000
    A2                 0.334      0.065      5.136      0.000
    A3                 0.434      0.058      7.482      0.000
    R1                 0.353      0.084      4.193      0.000
    R2                 0.631      0.064      9.813      0.000
    R3                 0.265      0.099      2.681      0.007


R-SQUARE

Group UG

    Observed                                        Two-Tailed
    Variable        Estimate       S.E.  Est./S.E.    P-Value

    S1                 0.536      0.063      8.536      0.000
    S2                 0.569      0.073      7.802      0.000
    S3                 0.582      0.074      7.846      0.000
    O1                 0.532      0.081      6.552      0.000
    O2                 0.395      0.067      5.859      0.000
    O3                 0.662      0.096      6.879      0.000
    A1                 0.737      0.052     14.259      0.000
    A2                 0.666      0.065     10.227      0.000
    A3                 0.566      0.058      9.742      0.000
    R1                 0.647      0.084      7.694      0.000
    R2                 0.369      0.064      5.734      0.000
    R3                 0.735      0.099      7.451      0.000

Group GRAD

    Observed                                        Two-Tailed
    Variable        Estimate       S.E.  Est./S.E.    P-Value

    S1                 0.536      0.063      8.536      0.000
    S2                 0.569      0.073      7.802      0.000
    S3                 0.582      0.074      7.846      0.000
    O1                 0.532      0.081      6.552      0.000
    O2                 0.395      0.067      5.859      0.000
    O3                 0.662      0.096      6.879      0.000
    A1                 0.737      0.052     14.259      0.000
    A2                 0.666      0.065     10.227      0.000
    A3                 0.566      0.058      9.742      0.000
    R1                 0.647      0.084      7.694      0.000
    R2                 0.369      0.064      5.734      0.000
    R3                 0.735      0.099      7.451      0.000


CFA MODEL COMMAND WITH FINAL ROTATED ESTIMATES USED AS STARTING VALUES

     str BY s1;
     str BY s2;
     str BY s3;
     str BY o1;
     str BY o2;
     str BY o3;
     str BY a1;
     str BY a2;
     str BY a3;
     str BY r1;
     str BY r2;
     str BY r3;
     opp BY o1;
     opp BY o2;
     opp BY o3;
     opp BY s1;
     opp BY s2;
     opp BY s3;
     opp BY a1;
     opp BY a2;
     opp BY a3;
     opp BY r1;
     opp BY r2;
     opp BY r3;
     asp BY a1;
     asp BY a2;
     asp BY a3;
     asp BY s1;
     asp BY s2;
     asp BY s3;
     asp BY o1;
     asp BY o2;
     asp BY o3;
     asp BY r1;
     asp BY r2;
     asp BY r3;
     res BY r1;
     res BY r2;
     res BY r3;
     res BY s1;
     res BY s2;
     res BY s3;
     res BY o1;
     res BY o2;
     res BY o3;
     res BY a1;
     res BY a2;
     res BY a3;

  MODEL UG:

     str BY s1*0.38403 (13);
     str BY s2*0.52819 (14);
     str BY s3*0.40726 (15);
     str BY o1*0.07043;
     str BY o2*0.03647;
     str BY o3*0.00902;
     str BY a1*-0.00710;
     str BY a2*-0.02033;
     str BY a3*0.03554;
     str BY r1*0.01159;
     str BY r2*0.10408;
     str BY r3*-0.10130;
     opp BY o1*0.40703 (16);
     opp BY o2*0.31863 (17);
     opp BY o3*0.47065 (18);
     opp BY s1*0.08152;
     opp BY s2*-0.07166;
     opp BY s3*0.09408;
     opp BY a1*-0.04568;
     opp BY a2*-0.02340;
     opp BY a3*0.09472;
     opp BY r1*0.01834;
     opp BY r2*-0.12099;
     opp BY r3*0.10015;
     asp BY a1*0.69179 (19);
     asp BY a2*0.69095 (20);
     asp BY a3*0.61058 (21);
     asp BY s1*0.05776;
     asp BY s2*0.03151;
     asp BY s3*-0.06867;
     asp BY o1*0.01761;
     asp BY o2*0.00688;
     asp BY o3*0.04726;
     asp BY r1*0.00871;
     asp BY r2*-0.00050;
     asp BY r3*-0.00709;
     res BY r1*0.51438 (22);
     res BY r2*0.48174 (23);
     res BY r3*0.55371 (24);
     res BY s1*-0.01480;
     res BY s2*0.02937;
     res BY s3*0.00551;
     res BY o1*0.01913;
     res BY o2*0.05717;
     res BY o3*0.00608;
     res BY a1*-0.00402;
     res BY a2*0.01827;
     res BY a3*-0.01358;

     str WITH opp*0.45724 (cor1);
     str WITH asp*0.46181 (cor2);
     str WITH res*0.50250 (cor3);
     opp WITH asp*0.47345 (cor4);
     opp WITH res*0.42872 (cor5);
     asp WITH res*0.19241 (cor6);

     [ s1*4.18246 ] (i1);
     [ s2*3.77544 ] (i2);
     [ s3*4.12281 ] (i3);
     [ o1*4.09474 ] (i4);
     [ o2*4.24561 ] (i5);
     [ o3*4.11228 ] (i6);
     [ a1*3.67719 ] (i7);
     [ a2*3.59298 ] (i8);
     [ a3*3.98596 ] (i9);
     [ r1*4.15789 ] (i10);
     [ r2*3.85965 ] (i11);
     [ r3*4.14386 ] (i12);
     [ str@0 ];
     [ opp@0 ];
     [ asp@0 ];
     [ res@0 ];

     s1*0.17656 (u1);
     s2*0.21119 (u2);
     s3*0.13315 (u3);
     o1*0.18793 (u4);
     o2*0.20972 (u5);
     o3*0.12856 (u6);
     a1*0.15889 (u7);
     a2*0.22849 (u8);
     a3*0.35049 (u9);
     r1*0.15335 (u10);
     r2*0.42166 (u11);
     r3*0.11058 (u12);
     str@1;
     opp@1;
     asp@1;
     res@1;

  MODEL GRAD:

     str BY s1*0.38403 (13);
     str BY s2*0.52819 (14);
     str BY s3*0.40726 (15);
     str BY o1*0.07043;
     str BY o2*0.03647;
     str BY o3*0.00902;
     str BY a1*-0.00710;
     str BY a2*-0.02033;
     str BY a3*0.03554;
     str BY r1*0.01159;
     str BY r2*0.10408;
     str BY r3*-0.10130;
     opp BY o1*0.40703 (16);
     opp BY o2*0.31863 (17);
     opp BY o3*0.47065 (18);
     opp BY s1*0.08152;
     opp BY s2*-0.07166;
     opp BY s3*0.09408;
     opp BY a1*-0.04568;
     opp BY a2*-0.02340;
     opp BY a3*0.09472;
     opp BY r1*0.01834;
     opp BY r2*-0.12099;
     opp BY r3*0.10015;
     asp BY a1*0.69179 (19);
     asp BY a2*0.69095 (20);
     asp BY a3*0.61058 (21);
     asp BY s1*0.05776;
     asp BY s2*0.03151;
     asp BY s3*-0.06867;
     asp BY o1*0.01761;
     asp BY o2*0.00688;
     asp BY o3*0.04726;
     asp BY r1*0.00871;
     asp BY r2*-0.00050;
     asp BY r3*-0.00709;
     res BY r1*0.51438 (22);
     res BY r2*0.48174 (23);
     res BY r3*0.55371 (24);
     res BY s1*-0.01480;
     res BY s2*0.02937;
     res BY s3*0.00551;
     res BY o1*0.01913;
     res BY o2*0.05717;
     res BY o3*0.00608;
     res BY a1*-0.00402;
     res BY a2*0.01827;
     res BY a3*-0.01358;

     str WITH opp*0.45724 (cor1);
     str WITH asp*0.46181 (cor2);
     str WITH res*0.50250 (cor3);
     opp WITH asp*0.47345 (cor4);
     opp WITH res*0.42872 (cor5);
     asp WITH res*0.19241 (cor6);

     [ s1*4.18246 ] (i1);
     [ s2*3.77544 ] (i2);
     [ s3*4.12281 ] (i3);
     [ o1*4.09474 ] (i4);
     [ o2*4.24561 ] (i5);
     [ o3*4.11228 ] (i6);
     [ a1*3.67719 ] (i7);
     [ a2*3.59298 ] (i8);
     [ a3*3.98596 ] (i9);
     [ r1*4.15789 ] (i10);
     [ r2*3.85965 ] (i11);
     [ r3*4.14386 ] (i12);
     [ str@0 ];
     [ opp@0 ];
     [ asp@0 ];
     [ res@0 ];

     s1*0.17656 (u1);
     s2*0.21119 (u2);
     s3*0.13315 (u3);
     o1*0.18793 (u4);
     o2*0.20972 (u5);
     o3*0.12856 (u6);
     a1*0.15889 (u7);
     a2*0.22849 (u8);
     a3*0.35049 (u9);
     r1*0.15335 (u10);
     r2*0.42166 (u11);
     r3*0.11058 (u12);
     str@1;
     opp@1;
     asp@1;
     res@1;


MODEL MODIFICATION INDICES

NOTE:  Modification indices for direct effects of observed dependent variables
regressed on covariates may not be included.  To include these, request
MODINDICES (ALL).

Minimum M.I. value for printing the modification index     1.000

                                   M.I.     E.P.C.  Std E.P.C.  StdYX E.P.C.
Group UG


BY Statements

STR      BY A2                     3.077    -0.117     -0.117       -0.142
STR      BY A3                     9.173     0.232      0.232        0.259
STR      BY R1                     2.685     0.090      0.090        0.136
STR      BY R3                     3.425    -0.098     -0.098       -0.152
OPP      BY O3                     3.411     0.103      0.103        0.167
OPP      BY A1                     3.604    -0.132     -0.132       -0.170
OPP      BY R1                     1.463    -0.075     -0.075       -0.114
ASP      BY S2                     5.428     0.208      0.208        0.298
ASP      BY S3                     2.896    -0.090     -0.090       -0.160
ASP      BY A1                     1.620    -0.077     -0.077       -0.099
ASP      BY A3                     1.065     0.083      0.083        0.092
ASP      BY R2                     2.470    -0.137     -0.137       -0.167
RES      BY A2                     1.744     0.096      0.096        0.116
RES      BY R3                     2.138    -0.076     -0.076       -0.118

ON/BY Statements

OPP      ON ASP      /
ASP      BY OPP                    2.847     0.344      0.344        0.344
OPP      ON RES      /
RES      BY OPP                    2.391    -0.323     -0.323       -0.323
ASP      ON OPP      /
OPP      BY ASP                    2.847     0.344      0.344        0.344
ASP      ON RES      /
RES      BY ASP                    3.668    -0.371     -0.371       -0.371
RES      ON OPP      /
OPP      BY RES                    2.391    -0.323     -0.323       -0.323
RES      ON ASP      /
ASP      BY RES                    3.668    -0.371     -0.371       -0.371
RES      ON RES      /
RES      BY RES                    2.774    -0.234     -0.234       -0.234

WITH Statements

O1       WITH S3                   4.407    -0.055     -0.055       -0.350
O2       WITH S2                   3.804    -0.066     -0.066       -0.314
O2       WITH S3                   2.074     0.038      0.038        0.227
A1       WITH S2                   1.022    -0.037     -0.037       -0.199
A2       WITH S1                   3.673    -0.064     -0.064       -0.318
A2       WITH S3                   1.034     0.031      0.031        0.180
A2       WITH O2                   1.134    -0.037     -0.037       -0.169
A2       WITH O3                   1.414     0.039      0.039        0.228
A3       WITH S1                   2.063     0.054      0.054        0.219
A3       WITH O2                   2.041     0.056      0.056        0.208
A3       WITH O3                   1.062    -0.039     -0.039       -0.182
A3       WITH A1                   1.614    -0.057     -0.057       -0.241
R1       WITH S1                   1.307     0.031      0.031        0.190
R1       WITH S3                   2.515    -0.040     -0.040       -0.279
R1       WITH O2                   1.433     0.034      0.034        0.190
R1       WITH A2                   3.913    -0.066     -0.066       -0.350
R1       WITH A3                   6.915     0.099      0.099        0.428
R2       WITH O2                   1.430     0.051      0.051        0.170
R2       WITH O3                   1.489    -0.050     -0.050       -0.213
R2       WITH A2                   2.117     0.072      0.072        0.231
R2       WITH R1                   2.027     0.063      0.063        0.248
R3       WITH S1                   1.170    -0.029     -0.029       -0.209
R3       WITH O1                   1.182    -0.030     -0.030       -0.211
R3       WITH O2                   2.513    -0.044     -0.044       -0.292
R3       WITH O3                   2.929     0.045      0.045        0.379
R3       WITH A2                   3.897     0.064      0.064        0.404
R3       WITH A3                   6.898    -0.097     -0.097       -0.495
R3       WITH R2                   2.739    -0.070     -0.070       -0.326
ASP      WITH OPP                  2.847     0.344      0.344        0.344
RES      WITH OPP                  2.391    -0.323     -0.323       -0.323
RES      WITH ASP                  3.668    -0.371     -0.371       -0.371

Variances/Residual Variances

S1                                 3.194    -0.060     -0.060       -0.157
S2                                 1.117    -0.048     -0.048       -0.098
O1                                 2.056     0.051      0.051        0.128
O3                                 1.377    -0.037     -0.037       -0.096
A1                                 1.394     0.048      0.048        0.080
A3                                 2.189     0.095      0.095        0.118
RES                                2.774    -0.468     -0.468       -0.468

Means/Intercepts/Thresholds

[ S2       ]                       1.170     0.064      0.064        0.092
[ S3       ]                       3.635    -0.089     -0.089       -0.157
[ O1       ]                       1.560    -0.066     -0.066       -0.104
[ O3       ]                       1.342     0.057      0.057        0.093
[ A1       ]                       1.383     0.066      0.066        0.085
[ A3       ]                       2.461    -0.111     -0.111       -0.124
[ STR      ]                       4.097    -0.317     -0.317       -0.317

Group GRAD


BY Statements

STR      BY A2                     3.077     0.036      0.036        0.044
STR      BY A3                     9.174    -0.071     -0.071       -0.080
STR      BY R1                     2.683    -0.028     -0.028       -0.042
STR      BY R3                     3.424     0.030      0.030        0.047
OPP      BY O3                     3.410    -0.032     -0.032       -0.051
OPP      BY A1                     3.605     0.041      0.041        0.052
OPP      BY R1                     1.464     0.023      0.023        0.035
ASP      BY S2                     5.429    -0.208     -0.208       -0.298
ASP      BY S3                     2.897     0.028      0.028        0.049
ASP      BY A1                     1.621     0.024      0.024        0.031
ASP      BY A3                     1.065    -0.026     -0.026       -0.028
ASP      BY R2                     2.471     0.042      0.042        0.051
RES      BY A2                     1.743    -0.029     -0.029       -0.035
RES      BY R3                     2.139     0.023      0.023        0.036

ON/BY Statements

OPP      ON ASP      /
ASP      BY OPP                    2.847    -0.344     -0.344       -0.344
OPP      ON RES      /
RES      BY OPP                    2.391     0.323      0.323        0.323
ASP      ON OPP      /
OPP      BY ASP                    2.847    -0.344     -0.344       -0.344
ASP      ON RES      /
RES      BY ASP                    3.667     0.371      0.371        0.371
RES      ON OPP      /
OPP      BY RES                    2.391     0.323      0.323        0.323
RES      ON ASP      /
ASP      BY RES                    3.667     0.371      0.371        0.371
RES      ON RES      /
RES      BY RES                    2.774     0.234      0.234        0.234

WITH Statements

S2       WITH S1                   3.195    -0.053     -0.053       -0.273
O2       WITH O1                   1.067     0.023      0.023        0.114
A1       WITH S1                   1.513    -0.022     -0.022       -0.134
A1       WITH S2                   2.515     0.035      0.035        0.192
A1       WITH O1                   3.614     0.036      0.036        0.210
A1       WITH O2                   1.459    -0.023     -0.023       -0.124
A1       WITH O3                   2.000    -0.027     -0.027       -0.188
A2       WITH S2                   2.639     0.038      0.038        0.175
A2       WITH O3                   2.182     0.030      0.030        0.174
A3       WITH S1                   8.861     0.065      0.065        0.260
A3       WITH S2                   7.358    -0.072     -0.072       -0.264
A3       WITH O1                   5.429    -0.054     -0.054       -0.208
A3       WITH O2                   1.836     0.030      0.030        0.112
A3       WITH A1                   1.093     0.044      0.044        0.185
R1       WITH O1                   6.606     0.043      0.043        0.254
R1       WITH O2                   3.483    -0.031     -0.031       -0.173
R1       WITH O3                   4.089    -0.034     -0.034       -0.243
R2       WITH S3                   1.206    -0.024     -0.024       -0.103
R2       WITH O2                   3.314     0.044      0.044        0.148
R2       WITH A1                   1.953    -0.037     -0.037       -0.144
R2       WITH A2                   4.203     0.058      0.058        0.187
R2       WITH A3                   2.902    -0.054     -0.054       -0.141
R2       WITH R1                   2.227    -0.063     -0.063       -0.249
R3       WITH S3                   1.574     0.020      0.020        0.161
R3       WITH O1                   3.217    -0.031     -0.031       -0.215
R3       WITH O3                   1.198     0.019      0.019        0.160
R3       WITH A3                   1.390     0.026      0.026        0.133
R3       WITH R2                   1.291     0.047      0.047        0.216
ASP      WITH OPP                  2.847    -0.344     -0.344       -0.344
RES      WITH OPP                  2.391     0.323      0.323        0.323
RES      WITH ASP                  3.667     0.371      0.371        0.371

Variances/Residual Variances

S1                                 3.193     0.018      0.018        0.048
S2                                 1.119     0.015      0.015        0.030
O1                                 2.056    -0.016     -0.016       -0.039
O3                                 1.377     0.011      0.011        0.030
A1                                 1.393    -0.015     -0.015       -0.024
A3                                 2.189    -0.029     -0.029       -0.036
RES                                2.774     0.468      0.468        0.468

Means/Intercepts/Thresholds

[ S2       ]                       1.170    -0.020     -0.020       -0.028
[ S3       ]                       3.635     0.027      0.027        0.048
[ O1       ]                       1.560     0.020      0.020        0.032
[ O3       ]                       1.342    -0.018     -0.018       -0.028
[ A1       ]                       1.383    -0.020     -0.020       -0.026
[ A3       ]                       2.461     0.034      0.034        0.038
[ STR      ]                       4.097     0.317      0.317        0.317


TECHNICAL 1 OUTPUT


     TECHNICAL 1 OUTPUT FOR THE UNROTATED SOLUTION


     PARAMETER SPECIFICATION FOR UG


           NU
              S1            S2            S3            O1            O2
              ________      ________      ________      ________      ________
                  1             2             3             4             5


           NU
              O3            A1            A2            A3            R1
              ________      ________      ________      ________      ________
                  6             7             8             9            10


           NU
              R2            R3
              ________      ________
                 11            12


           LAMBDA
              STR           OPP           ASP           RES
              ________      ________      ________      ________
 S1                13             0             0             0
 S2                14            15             0             0
 S3                16            17            18             0
 O1                19            20            21            22
 O2                23            24            25            26
 O3                27            28            29            30
 A1                31            32            33            34
 A2                35            36            37            38
 A3                39            40            41            42
 R1                43            44            45            46
 R2                47            48            49            50
 R3                51            52            53            54


           THETA
              S1            S2            S3            O1            O2
              ________      ________      ________      ________      ________
 S1                55
 S2                 0            56
 S3                 0             0            57
 O1                 0             0             0            58
 O2                 0             0             0             0            59
 O3                 0             0             0             0             0
 A1                 0             0             0             0             0
 A2                 0             0             0             0             0
 A3                 0             0             0             0             0
 R1                 0             0             0             0             0
 R2                 0             0             0             0             0
 R3                 0             0             0             0             0


           THETA
              O3            A1            A2            A3            R1
              ________      ________      ________      ________      ________
 O3                60
 A1                 0            61
 A2                 0             0            62
 A3                 0             0             0            63
 R1                 0             0             0             0            64
 R2                 0             0             0             0             0
 R3                 0             0             0             0             0


           THETA
              R2            R3
              ________      ________
 R2                65
 R3                 0            66


           ALPHA
              STR           OPP           ASP           RES
              ________      ________      ________      ________
                  0             0             0             0


           BETA
              STR           OPP           ASP           RES
              ________      ________      ________      ________
 STR                0             0             0             0
 OPP                0             0             0             0
 ASP                0             0             0             0
 RES                0             0             0             0


           PSI
              STR           OPP           ASP           RES
              ________      ________      ________      ________
 STR                0
 OPP                0             0
 ASP                0             0             0
 RES                0             0             0             0


     PARAMETER SPECIFICATION FOR GRAD


           NU
              S1            S2            S3            O1            O2
              ________      ________      ________      ________      ________
                  1             2             3             4             5


           NU
              O3            A1            A2            A3            R1
              ________      ________      ________      ________      ________
                  6             7             8             9            10


           NU
              R2            R3
              ________      ________
                 11            12


           LAMBDA
              STR           OPP           ASP           RES
              ________      ________      ________      ________
 S1                13             0             0             0
 S2                14            15             0             0
 S3                16            17            18             0
 O1                19            20            21            22
 O2                23            24            25            26
 O3                27            28            29            30
 A1                31            32            33            34
 A2                35            36            37            38
 A3                39            40            41            42
 R1                43            44            45            46
 R2                47            48            49            50
 R3                51            52            53            54


           THETA
              S1            S2            S3            O1            O2
              ________      ________      ________      ________      ________
 S1                55
 S2                 0            56
 S3                 0             0            57
 O1                 0             0             0            58
 O2                 0             0             0             0            59
 O3                 0             0             0             0             0
 A1                 0             0             0             0             0
 A2                 0             0             0             0             0
 A3                 0             0             0             0             0
 R1                 0             0             0             0             0
 R2                 0             0             0             0             0
 R3                 0             0             0             0             0


           THETA
              O3            A1            A2            A3            R1
              ________      ________      ________      ________      ________
 O3                60
 A1                 0            61
 A2                 0             0            62
 A3                 0             0             0            63
 R1                 0             0             0             0            64
 R2                 0             0             0             0             0
 R3                 0             0             0             0             0


           THETA
              R2            R3
              ________      ________
 R2                65
 R3                 0            66


           ALPHA
              STR           OPP           ASP           RES
              ________      ________      ________      ________
                  0             0             0             0


           BETA
              STR           OPP           ASP           RES
              ________      ________      ________      ________
 STR                0             0             0             0
 OPP                0             0             0             0
 ASP                0             0             0             0
 RES                0             0             0             0


           PSI
              STR           OPP           ASP           RES
              ________      ________      ________      ________
 STR                0
 OPP                0             0
 ASP                0             0             0
 RES                0             0             0             0


     STARTING VALUES FOR UG


           NU
              S1            S2            S3            O1            O2
              ________      ________      ________      ________      ________
                4.075         3.731         3.970         3.940         4.149


           NU
              O3            A1            A2            A3            R1
              ________      ________      ________      ________      ________
                4.045         3.642         3.493         3.791         4.104


           NU
              R2            R3
              ________      ________
                3.851         4.045


           LAMBDA
              STR           OPP           ASP           RES
              ________      ________      ________      ________
 S1             0.439         0.000         0.000         0.000
 S2             0.476         0.226         0.000         0.000
 S3             0.399         0.164         0.078         0.000
 O1             0.373        -0.263         0.052         0.076
 O2             0.316        -0.190        -0.014         0.051
 O3             0.330        -0.207         0.085         0.099
 A1             0.395        -0.323         0.343         0.238
 A2             0.211        -0.158         0.726         0.663
 A3             0.642        -0.245         0.188         0.251
 R1             0.390        -0.016        -0.450         0.541
 R2             0.313         0.146         0.030         0.208
 R3             0.192        -0.027        -0.054         0.192


           THETA
              S1            S2            S3            O1            O2
              ________      ________      ________      ________      ________
 S1             0.115
 S2             0.000         0.157
 S3             0.000         0.000         0.105
 O1             0.000         0.000         0.000         0.227
 O2             0.000         0.000         0.000         0.000         0.227
 O3             0.000         0.000         0.000         0.000         0.000
 A1             0.000         0.000         0.000         0.000         0.000
 A2             0.000         0.000         0.000         0.000         0.000
 A3             0.000         0.000         0.000         0.000         0.000
 R1             0.000         0.000         0.000         0.000         0.000
 R2             0.000         0.000         0.000         0.000         0.000
 R3             0.000         0.000         0.000         0.000         0.000


           THETA
              O3            A1            A2            A3            R1
              ________      ________      ________      ________      ________
 O3             0.143
 A1             0.000         0.333
 A2             0.000         0.000         1.000
 A3             0.000         0.000         0.000         0.430
 R1             0.000         0.000         0.000         0.000         1.000
 R2             0.000         0.000         0.000         0.000         0.000
 R3             0.000         0.000         0.000         0.000         0.000


           THETA
              R2            R3
              ________      ________
 R2             0.381
 R3             0.000         0.204


           ALPHA
              STR           OPP           ASP           RES
              ________      ________      ________      ________
                0.000         0.000         0.000         0.000


           BETA
              STR           OPP           ASP           RES
              ________      ________      ________      ________
 STR            0.000         0.000         0.000         0.000
 OPP            0.000         0.000         0.000         0.000
 ASP            0.000         0.000         0.000         0.000
 RES            0.000         0.000         0.000         0.000


           PSI
              STR           OPP           ASP           RES
              ________      ________      ________      ________
 STR            1.000
 OPP            0.000         1.000
 ASP            0.000         0.000         1.000
 RES            0.000         0.000         0.000         1.000


     STARTING VALUES FOR GRAD


           NU
              S1            S2            S3            O1            O2
              ________      ________      ________      ________      ________
                4.075         3.731         3.970         3.940         4.149


           NU
              O3            A1            A2            A3            R1
              ________      ________      ________      ________      ________
                4.045         3.642         3.493         3.791         4.104


           NU
              R2            R3
              ________      ________
                3.851         4.045


           LAMBDA
              STR           OPP           ASP           RES
              ________      ________      ________      ________
 S1             0.445         0.000         0.000         0.000
 S2             0.516         0.167         0.000         0.000
 S3             0.406         0.036         0.142         0.000
 O1             0.329        -0.276         0.123         0.076
 O2             0.250        -0.226         0.103         0.103
 O3             0.333        -0.374         0.095         0.085
 A1             0.387        -0.150        -0.472         0.045
 A2             0.428        -0.179        -0.473         0.044
 A3             0.390        -0.277        -0.442         0.081
 R1             0.261         0.058         0.132         0.429
 R2             0.246         0.167         0.147         0.395
 R3             0.242        -0.027         0.172         0.534


           THETA
              S1            S2            S3            O1            O2
              ________      ________      ________      ________      ________
 S1             0.201
 S2             0.000         0.212
 S3             0.000         0.000         0.129
 O1             0.000         0.000         0.000         0.174
 O2             0.000         0.000         0.000         0.000         0.202
 O3             0.000         0.000         0.000         0.000         0.000
 A1             0.000         0.000         0.000         0.000         0.000
 A2             0.000         0.000         0.000         0.000         0.000
 A3             0.000         0.000         0.000         0.000         0.000
 R1             0.000         0.000         0.000         0.000         0.000
 R2             0.000         0.000         0.000         0.000         0.000
 R3             0.000         0.000         0.000         0.000         0.000


           THETA
              O3            A1            A2            A3            R1
              ________      ________      ________      ________      ________
 O3             0.132
 A1             0.000         0.157
 A2             0.000         0.000         0.225
 A3             0.000         0.000         0.000         0.301
 R1             0.000         0.000         0.000         0.000         0.174
 R2             0.000         0.000         0.000         0.000         0.000
 R3             0.000         0.000         0.000         0.000         0.000


           THETA
              R2            R3
              ________      ________
 R2             0.440
 R3             0.000         0.082


           ALPHA
              STR           OPP           ASP           RES
              ________      ________      ________      ________
                0.000         0.000         0.000         0.000


           BETA
              STR           OPP           ASP           RES
              ________      ________      ________      ________
 STR            0.000         0.000         0.000         0.000
 OPP            0.000         0.000         0.000         0.000
 ASP            0.000         0.000         0.000         0.000
 RES            0.000         0.000         0.000         0.000


           PSI
              STR           OPP           ASP           RES
              ________      ________      ________      ________
 STR            1.000
 OPP            0.000         1.000
 ASP            0.000         0.000         1.000
 RES            0.000         0.000         0.000         1.000


     TECHNICAL 1 OUTPUT FOR THE ROTATED SOLUTION


     PARAMETER SPECIFICATION FOR UG


           NU
              S1            S2            S3            O1            O2
              ________      ________      ________      ________      ________
                  1             2             3             4             5


           NU
              O3            A1            A2            A3            R1
              ________      ________      ________      ________      ________
                  6             7             8             9            10


           NU
              R2            R3
              ________      ________
                 11            12


           LAMBDA
              STR           OPP           ASP           RES
              ________      ________      ________      ________
 S1                13            14            15            16
 S2                17            18            19            20
 S3                21            22            23            24
 O1                25            26            27            28
 O2                29            30            31            32
 O3                33            34            35            36
 A1                37            38            39            40
 A2                41            42            43            44
 A3                45            46            47            48
 R1                49            50            51            52
 R2                53            54            55            56
 R3                57            58            59            60


           THETA
              S1            S2            S3            O1            O2
              ________      ________      ________      ________      ________
 S1                61
 S2                 0            62
 S3                 0             0            63
 O1                 0             0             0            64
 O2                 0             0             0             0            65
 O3                 0             0             0             0             0
 A1                 0             0             0             0             0
 A2                 0             0             0             0             0
 A3                 0             0             0             0             0
 R1                 0             0             0             0             0
 R2                 0             0             0             0             0
 R3                 0             0             0             0             0


           THETA
              O3            A1            A2            A3            R1
              ________      ________      ________      ________      ________
 O3                66
 A1                 0            67
 A2                 0             0            68
 A3                 0             0             0            69
 R1                 0             0             0             0            70
 R2                 0             0             0             0             0
 R3                 0             0             0             0             0


           THETA
              R2            R3
              ________      ________
 R2                71
 R3                 0            72


           ALPHA
              STR           OPP           ASP           RES
              ________      ________      ________      ________
                  0             0             0             0


           BETA
              STR           OPP           ASP           RES
              ________      ________      ________      ________
 STR                0             0             0             0
 OPP                0             0             0             0
 ASP                0             0             0             0
 RES                0             0             0             0


           PSI
              STR           OPP           ASP           RES
              ________      ________      ________      ________
 STR                0
 OPP               73             0
 ASP               74            75             0
 RES               76            77            78             0


     PARAMETER SPECIFICATION FOR GRAD


           NU
              S1            S2            S3            O1            O2
              ________      ________      ________      ________      ________
                  1             2             3             4             5


           NU
              O3            A1            A2            A3            R1
              ________      ________      ________      ________      ________
                  6             7             8             9            10


           NU
              R2            R3
              ________      ________
                 11            12


           LAMBDA
              STR           OPP           ASP           RES
              ________      ________      ________      ________
 S1                13            14            15            16
 S2                17            18            19            20
 S3                21            22            23            24
 O1                25            26            27            28
 O2                29            30            31            32
 O3                33            34            35            36
 A1                37            38            39            40
 A2                41            42            43            44
 A3                45            46            47            48
 R1                49            50            51            52
 R2                53            54            55            56
 R3                57            58            59            60


           THETA
              S1            S2            S3            O1            O2
              ________      ________      ________      ________      ________
 S1                61
 S2                 0            62
 S3                 0             0            63
 O1                 0             0             0            64
 O2                 0             0             0             0            65
 O3                 0             0             0             0             0
 A1                 0             0             0             0             0
 A2                 0             0             0             0             0
 A3                 0             0             0             0             0
 R1                 0             0             0             0             0
 R2                 0             0             0             0             0
 R3                 0             0             0             0             0


           THETA
              O3            A1            A2            A3            R1
              ________      ________      ________      ________      ________
 O3                66
 A1                 0            67
 A2                 0             0            68
 A3                 0             0             0            69
 R1                 0             0             0             0            70
 R2                 0             0             0             0             0
 R3                 0             0             0             0             0


           THETA
              R2            R3
              ________      ________
 R2                71
 R3                 0            72


           ALPHA
              STR           OPP           ASP           RES
              ________      ________      ________      ________
                  0             0             0             0


           BETA
              STR           OPP           ASP           RES
              ________      ________      ________      ________
 STR                0             0             0             0
 OPP                0             0             0             0
 ASP                0             0             0             0
 RES                0             0             0             0


           PSI
              STR           OPP           ASP           RES
              ________      ________      ________      ________
 STR                0
 OPP               73             0
 ASP               74            75             0
 RES               76            77            78             0


     STARTING VALUES FOR UG


           NU
              S1            S2            S3            O1            O2
              ________      ________      ________      ________      ________
                4.075         3.731         3.970         3.940         4.149


           NU
              O3            A1            A2            A3            R1
              ________      ________      ________      ________      ________
                4.045         3.642         3.493         3.791         4.104


           NU
              R2            R3
              ________      ________
                3.851         4.045


           LAMBDA
              STR           OPP           ASP           RES
              ________      ________      ________      ________
 S1             0.000         0.000         0.000         0.000
 S2             0.000         0.000         0.000         0.000
 S3             0.000         0.000         0.000         0.000
 O1             0.000         0.000         0.000         0.000
 O2             0.000         0.000         0.000         0.000
 O3             0.000         0.000         0.000         0.000
 A1             0.000         0.000         0.000         0.000
 A2             0.000         0.000         0.000         0.000
 A3             0.000         0.000         0.000         0.000
 R1             0.000         0.000         0.000         0.000
 R2             0.000         0.000         0.000         0.000
 R3             0.000         0.000         0.000         0.000


           THETA
              S1            S2            S3            O1            O2
              ________      ________      ________      ________      ________
 S1             0.154
 S2             0.000         0.218
 S3             0.000         0.000         0.149
 O1             0.000         0.000         0.000         0.222
 O2             0.000         0.000         0.000         0.000         0.183
 O3             0.000         0.000         0.000         0.000         0.000
 A1             0.000         0.000         0.000         0.000         0.000
 A2             0.000         0.000         0.000         0.000         0.000
 A3             0.000         0.000         0.000         0.000         0.000
 R1             0.000         0.000         0.000         0.000         0.000
 R2             0.000         0.000         0.000         0.000         0.000
 R3             0.000         0.000         0.000         0.000         0.000


           THETA
              O3            A1            A2            A3            R1
              ________      ________      ________      ________      ________
 O3             0.156
 A1             0.000         0.384
 A2             0.000         0.000         0.364
 A3             0.000         0.000         0.000         0.501
 R1             0.000         0.000         0.000         0.000         0.196
 R2             0.000         0.000         0.000         0.000         0.000
 R3             0.000         0.000         0.000         0.000         0.000


           THETA
              R2            R3
              ________      ________
 R2             0.272
 R3             0.000         0.141


           ALPHA
              STR           OPP           ASP           RES
              ________      ________      ________      ________
                0.000         0.000         0.000         0.000


           BETA
              STR           OPP           ASP           RES
              ________      ________      ________      ________
 STR            0.000         0.000         0.000         0.000
 OPP            0.000         0.000         0.000         0.000
 ASP            0.000         0.000         0.000         0.000
 RES            0.000         0.000         0.000         0.000


           PSI
              STR           OPP           ASP           RES
              ________      ________      ________      ________
 STR            1.000
 OPP            0.000         1.000
 ASP            0.000         0.000         1.000
 RES            0.000         0.000         0.000         1.000


     STARTING VALUES FOR GRAD


           NU
              S1            S2            S3            O1            O2
              ________      ________      ________      ________      ________
                4.075         3.731         3.970         3.940         4.149


           NU
              O3            A1            A2            A3            R1
              ________      ________      ________      ________      ________
                4.045         3.642         3.493         3.791         4.104


           NU
              R2            R3
              ________      ________
                3.851         4.045


           LAMBDA
              STR           OPP           ASP           RES
              ________      ________      ________      ________
 S1             0.000         0.000         0.000         0.000
 S2             0.000         0.000         0.000         0.000
 S3             0.000         0.000         0.000         0.000
 O1             0.000         0.000         0.000         0.000
 O2             0.000         0.000         0.000         0.000
 O3             0.000         0.000         0.000         0.000
 A1             0.000         0.000         0.000         0.000
 A2             0.000         0.000         0.000         0.000
 A3             0.000         0.000         0.000         0.000
 R1             0.000         0.000         0.000         0.000
 R2             0.000         0.000         0.000         0.000
 R3             0.000         0.000         0.000         0.000


           THETA
              S1            S2            S3            O1            O2
              ________      ________      ________      ________      ________
 S1             0.154
 S2             0.000         0.218
 S3             0.000         0.000         0.149
 O1             0.000         0.000         0.000         0.222
 O2             0.000         0.000         0.000         0.000         0.183
 O3             0.000         0.000         0.000         0.000         0.000
 A1             0.000         0.000         0.000         0.000         0.000
 A2             0.000         0.000         0.000         0.000         0.000
 A3             0.000         0.000         0.000         0.000         0.000
 R1             0.000         0.000         0.000         0.000         0.000
 R2             0.000         0.000         0.000         0.000         0.000
 R3             0.000         0.000         0.000         0.000         0.000


           THETA
              O3            A1            A2            A3            R1
              ________      ________      ________      ________      ________
 O3             0.156
 A1             0.000         0.384
 A2             0.000         0.000         0.364
 A3             0.000         0.000         0.000         0.501
 R1             0.000         0.000         0.000         0.000         0.196
 R2             0.000         0.000         0.000         0.000         0.000
 R3             0.000         0.000         0.000         0.000         0.000


           THETA
              R2            R3
              ________      ________
 R2             0.272
 R3             0.000         0.141


           ALPHA
              STR           OPP           ASP           RES
              ________      ________      ________      ________
                0.000         0.000         0.000         0.000


           BETA
              STR           OPP           ASP           RES
              ________      ________      ________      ________
 STR            0.000         0.000         0.000         0.000
 OPP            0.000         0.000         0.000         0.000
 ASP            0.000         0.000         0.000         0.000
 RES            0.000         0.000         0.000         0.000


           PSI
              STR           OPP           ASP           RES
              ________      ________      ________      ________
 STR            1.000
 OPP            0.000         1.000
 ASP            0.000         0.000         1.000
 RES            0.000         0.000         0.000         1.000


TECHNICAL 2 OUTPUT


     DERIVATIVES FOR UG


           Derivatives With Respect to NU
              S1            S2            S3            O1            O2
              ________      ________      ________      ________      ________
                0.020        -0.052         0.117         0.067         0.018


           Derivatives With Respect to NU
              O3            A1            A2            A3            R1
              ________      ________      ________      ________      ________
               -0.067        -0.060         0.021         0.063        -0.031


           Derivatives With Respect to NU
              R2            R3
              ________      ________
               -0.027         0.056


           Derivatives With Respect to LAMBDA
              STR           OPP           ASP           RES
              ________      ________      ________      ________
 S1             0.045         0.010        -0.047        -0.018
 S2             0.038        -0.011        -0.097         0.013
 S3            -0.023        -0.028         0.091        -0.011
 O1            -0.033         0.044         0.035         0.007
 O2            -0.026         0.004         0.020        -0.011
 O3             0.045        -0.095         0.027        -0.032
 A1            -0.018         0.078         0.060        -0.002
 A2             0.075         0.014         0.000        -0.052
 A3            -0.113        -0.031        -0.037         0.007
 R1            -0.085         0.056        -0.021         0.010
 R2            -0.031         0.006         0.052         0.030
 R3             0.099         0.002         0.035         0.080


           Derivatives With Respect to THETA
              S1            S2            S3            O1            O2
              ________      ________      ________      ________      ________
 S1             0.153
 S2            -0.107         0.066
 S3             0.054        -0.104         0.006
 O1            -0.098        -0.091         0.297        -0.114
 O2             0.014         0.215        -0.204         0.011        -0.045
 O3            -0.070        -0.063         0.037         0.050         0.094
 A1            -0.020         0.104        -0.002        -0.082        -0.073
 A2             0.215         0.095        -0.123         0.073         0.115
 A3            -0.141        -0.027        -0.043        -0.021        -0.135
 R1            -0.156        -0.078         0.235        -0.130        -0.157
 R2            -0.047         0.066        -0.090         0.025        -0.105
 R3             0.150        -0.007        -0.147         0.145         0.211


           Derivatives With Respect to THETA
              O3            A1            A2            A3            R1
              ________      ________      ________      ________      ________
 O3             0.107
 A1             0.016        -0.083
 A2            -0.135        -0.058        -0.027
 A3             0.102         0.106         0.072        -0.066
 R1             0.023         0.055         0.223        -0.260         0.065
 R2             0.112         0.035        -0.110        -0.018        -0.120
 R3            -0.242        -0.028        -0.226         0.264         0.042


           Derivatives With Respect to THETA
              R2            R3
              ________      ________
 R2             0.028
 R3             0.145         0.000


           Derivatives With Respect to ALPHA
              STR           OPP           ASP           RES
              ________      ________      ________      ________
                0.048        -0.019         0.011         0.008


           Derivatives With Respect to BETA
              STR           OPP           ASP           RES
              ________      ________      ________      ________
 STR           -0.011         0.010         0.016        -0.006
 OPP            0.010         0.010        -0.031         0.028
 ASP            0.016        -0.031         0.010         0.037
 RES           -0.006         0.028         0.037         0.044


           Derivatives With Respect to PSI
              STR           OPP           ASP           RES
              ________      ________      ________      ________
 STR           -0.006
 OPP            0.010         0.005
 ASP            0.016        -0.031         0.005
 RES           -0.006         0.028         0.037         0.022


     DERIVATIVES FOR GRAD


           Derivatives With Respect to NU
              S1            S2            S3            O1            O2
              ________      ________      ________      ________      ________
               -0.020         0.052        -0.117        -0.067        -0.018


           Derivatives With Respect to NU
              O3            A1            A2            A3            R1
              ________      ________      ________      ________      ________
                0.067         0.060        -0.021        -0.063         0.031


           Derivatives With Respect to NU
              R2            R3
              ________      ________
                0.027        -0.056


           Derivatives With Respect to LAMBDA
              STR           OPP           ASP           RES
              ________      ________      ________      ________
 S1            -0.045        -0.010         0.047         0.018
 S2            -0.038         0.011         0.097        -0.013
 S3             0.023         0.028        -0.091         0.011
 O1             0.033        -0.044        -0.035        -0.007
 O2             0.026        -0.004        -0.020         0.011
 O3            -0.045         0.095        -0.027         0.032
 A1             0.018        -0.078        -0.060         0.002
 A2            -0.075        -0.014         0.000         0.052
 A3             0.113         0.031         0.037        -0.007
 R1             0.085        -0.056         0.021        -0.010
 R2             0.031        -0.006        -0.052        -0.030
 R3            -0.099        -0.002        -0.035        -0.080


           Derivatives With Respect to THETA
              S1            S2            S3            O1            O2
              ________      ________      ________      ________      ________
 S1            -0.153
 S2             0.226        -0.067
 S3            -0.050        -0.030        -0.006
 O1             0.057         0.098        -0.169         0.114
 O2             0.156        -0.093         0.063        -0.176         0.045
 O3             0.118        -0.139         0.003        -0.109         0.033
 A1             0.251        -0.266        -0.023        -0.372         0.240
 A2             0.127        -0.257         0.051         0.102        -0.005
 A3            -0.510         0.383         0.143         0.379        -0.225
 R1            -0.147         0.064         0.181        -0.573         0.419
 R2            -0.003        -0.114         0.184         0.130        -0.280
 R3             0.127         0.068        -0.300         0.387        -0.127


           Derivatives With Respect to THETA
              O3            A1            A2            A3            R1
              ________      ________      ________      ________      ________
 O3            -0.107
 A1             0.277         0.083
 A2            -0.272         0.023         0.027
 A3             0.025        -0.093        -0.046         0.066
 R1             0.447        -0.190         0.190         0.003        -0.065
 R2            -0.045         0.196        -0.270         0.200         0.131
 R3            -0.234        -0.035         0.180        -0.198        -0.093


           Derivatives With Respect to THETA
              R2            R3
              ________      ________
 R2            -0.028
 R3            -0.103         0.000


           Derivatives With Respect to ALPHA
              STR           OPP           ASP           RES
              ________      ________      ________      ________
               -0.048         0.019        -0.011        -0.008


           Derivatives With Respect to BETA
              STR           OPP           ASP           RES
              ________      ________      ________      ________
 STR            0.011        -0.010        -0.016         0.006
 OPP           -0.010        -0.010         0.031        -0.028
 ASP           -0.016         0.031        -0.010        -0.037
 RES            0.006        -0.028        -0.037        -0.044


           Derivatives With Respect to PSI
              STR           OPP           ASP           RES
              ________      ________      ________      ________
 STR            0.006
 OPP           -0.010        -0.005
 ASP           -0.016         0.031        -0.005
 RES            0.006        -0.028        -0.037        -0.022


TECHNICAL 4 OUTPUT


     ESTIMATES DERIVED FROM THE MODEL FOR UG


           ESTIMATED MEANS FOR THE LATENT VARIABLES
              STR           OPP           ASP           RES
              ________      ________      ________      ________
                0.000         0.000         0.000         0.000


           S.E. FOR ESTIMATED MEANS FOR THE LATENT VARIABLES
              STR           OPP           ASP           RES
              ________      ________      ________      ________
                0.000         0.000         0.000         0.000


           EST./S.E. FOR ESTIMATED MEANS FOR THE LATENT VARIABLES
              STR           OPP           ASP           RES
              ________      ________      ________      ________
                0.000         0.000         0.000         0.000


           TWO-TAILED P-VALUE FOR ESTIMATED MEANS FOR THE LATENT VARIABLES
              STR           OPP           ASP           RES
              ________      ________      ________      ________
                1.000         1.000         1.000         1.000


           ESTIMATED COVARIANCE MATRIX FOR THE LATENT VARIABLES
              STR           OPP           ASP           RES
              ________      ________      ________      ________
 STR            1.000
 OPP            0.457         1.000
 ASP            0.462         0.473         1.000
 RES            0.503         0.429         0.192         1.000


           S.E. FOR ESTIMATED COVARIANCE MATRIX FOR THE LATENT VARIABLES
              STR           OPP           ASP           RES
              ________      ________      ________      ________
 STR            0.000
 OPP            0.091         0.000
 ASP            0.074         0.073         0.000
 RES            0.086         0.096         0.089         0.000


           EST./S.E. FOR ESTIMATED COVARIANCE MATRIX FOR THE LATENT VARIABLES
              STR           OPP           ASP           RES
              ________      ________      ________      ________
 STR      ***********
 OPP            5.002   ***********
 ASP            6.252         6.481   ***********
 RES            5.856         4.443         2.155   ***********


           TWO-TAILED P-VALUE FOR ESTIMATED COVARIANCE MATRIX FOR THE LATENT VARIABLES
              STR           OPP           ASP           RES
              ________      ________      ________      ________
 STR            0.000
 OPP            0.000         0.000
 ASP            0.000         0.000         0.000
 RES            0.000         0.000         0.031         0.000


           ESTIMATED CORRELATION MATRIX FOR THE LATENT VARIABLES
              STR           OPP           ASP           RES
              ________      ________      ________      ________
 STR            1.000
 OPP            0.457         1.000
 ASP            0.462         0.473         1.000
 RES            0.503         0.429         0.192         1.000


           S.E. FOR ESTIMATED CORRELATION MATRIX FOR THE LATENT VARIABLES
              STR           OPP           ASP           RES
              ________      ________      ________      ________
 STR            0.000
 OPP            0.091         0.000
 ASP            0.074         0.073         0.000
 RES            0.086         0.096         0.089         0.000


           EST./S.E. FOR ESTIMATED CORRELATION MATRIX FOR THE LATENT VARIABLES
              STR           OPP           ASP           RES
              ________      ________      ________      ________
 STR          999.000
 OPP            5.002       999.000
 ASP            6.252         6.481       999.000
 RES            5.856         4.443         2.155       999.000


           TWO-TAILED P-VALUE FOR ESTIMATED CORRELATION MATRIX FOR THE LATENT VARIABLES
              STR           OPP           ASP           RES
              ________      ________      ________      ________
 STR            0.000
 OPP            0.000         0.000
 ASP            0.000         0.000         0.000
 RES            0.000         0.000         0.031         0.000


     ESTIMATES DERIVED FROM THE MODEL FOR GRAD


           ESTIMATED MEANS FOR THE LATENT VARIABLES
              STR           OPP           ASP           RES
              ________      ________      ________      ________
                0.000         0.000         0.000         0.000


           S.E. FOR ESTIMATED MEANS FOR THE LATENT VARIABLES
              STR           OPP           ASP           RES
              ________      ________      ________      ________
                0.000         0.000         0.000         0.000


           EST./S.E. FOR ESTIMATED MEANS FOR THE LATENT VARIABLES
              STR           OPP           ASP           RES
              ________      ________      ________      ________
                0.000         0.000         0.000         0.000


           TWO-TAILED P-VALUE FOR ESTIMATED MEANS FOR THE LATENT VARIABLES
              STR           OPP           ASP           RES
              ________      ________      ________      ________
                1.000         1.000         1.000         1.000


           ESTIMATED COVARIANCE MATRIX FOR THE LATENT VARIABLES
              STR           OPP           ASP           RES
              ________      ________      ________      ________
 STR            1.000
 OPP            0.457         1.000
 ASP            0.462         0.473         1.000
 RES            0.503         0.429         0.192         1.000


           S.E. FOR ESTIMATED COVARIANCE MATRIX FOR THE LATENT VARIABLES
              STR           OPP           ASP           RES
              ________      ________      ________      ________
 STR            0.000
 OPP            0.091         0.000
 ASP            0.074         0.073         0.000
 RES            0.086         0.096         0.089         0.000


           EST./S.E. FOR ESTIMATED COVARIANCE MATRIX FOR THE LATENT VARIABLES
              STR           OPP           ASP           RES
              ________      ________      ________      ________
 STR      ***********
 OPP            5.002   ***********
 ASP            6.252         6.481   ***********
 RES            5.856         4.443         2.155   ***********


           TWO-TAILED P-VALUE FOR ESTIMATED COVARIANCE MATRIX FOR THE LATENT VARIABLES
              STR           OPP           ASP           RES
              ________      ________      ________      ________
 STR            0.000
 OPP            0.000         0.000
 ASP            0.000         0.000         0.000
 RES            0.000         0.000         0.031         0.000


           ESTIMATED CORRELATION MATRIX FOR THE LATENT VARIABLES
              STR           OPP           ASP           RES
              ________      ________      ________      ________
 STR            1.000
 OPP            0.457         1.000
 ASP            0.462         0.473         1.000
 RES            0.503         0.429         0.192         1.000


           S.E. FOR ESTIMATED CORRELATION MATRIX FOR THE LATENT VARIABLES
              STR           OPP           ASP           RES
              ________      ________      ________      ________
 STR            0.000
 OPP            0.091         0.000
 ASP            0.074         0.073         0.000
 RES            0.086         0.096         0.089         0.000


           EST./S.E. FOR ESTIMATED CORRELATION MATRIX FOR THE LATENT VARIABLES
              STR           OPP           ASP           RES
              ________      ________      ________      ________
 STR          999.000
 OPP            5.002       999.000
 ASP            6.252         6.481       999.000
 RES            5.856         4.443         2.155       999.000


           TWO-TAILED P-VALUE FOR ESTIMATED CORRELATION MATRIX FOR THE LATENT VARIABLES
              STR           OPP           ASP           RES
              ________      ________      ________      ________
 STR            0.000
 OPP            0.000         0.000
 ASP            0.000         0.000         0.000
 RES            0.000         0.000         0.031         0.000


DIAGRAM INFORMATION

  Use View Diagram under the Diagram menu in the Mplus Editor to view the diagram.
  If running Mplus from the Mplus Diagrammer, the diagram opens automatically.

  Diagram output
    g:\my drive\matt&jackie shared folder\publishing\soar development paper_frontiers\revision\resubmission\supplementar

     Beginning Time:  10:41:21
        Ending Time:  10:41:23
       Elapsed Time:  00:00:02


MUTHEN & MUTHEN
3463 Stoner Ave.
Los Angeles, CA  90066

Tel: (310) 391-9971
Fax: (310) 391-8971
Web: www.StatModel.com
Support: Support@StatModel.com

Copyright (c) 1998-2021 Muthen & Muthen
