# Supplementary material for: Measuring Strengths, Opportunities, Aspirations, and Results: Psychometric Properties of the 12-Item SOAR Scale
Source: Front Psychol. 2022 Apr 8;13:854406. doi: 10.3389/fpsyg.2022.854406 (PMC9028961; doi:10.3389/fpsyg.2022.854406)
Supplement: Supplementary file 1 [file Data_Sheet_1.zip › Supplementary Material/5. MEASUREMENT INVARIANCE MODEL 4/Gender/model 4.mi gender configural.out]

Mplus VERSION 8.6
MUTHEN & MUTHEN
02/28/2022   2:31 PM

INPUT INSTRUCTIONS

  Title:
  MI for Model 4 (ESEM First-order four factors);

  DATA:
  file is Mplus.txt;


  VARIABLE:
  Names are
  Gender Age Ed S1 S2 S3 O1 O2 O3 A1 A2 A3 R1 R2 R3;


  USEVARIABLES ARE S1-R3;
  GROUPING = Gender (1 = Female, 2 = Male);


  Analysis:
  ESTIMATOR = MLR;
  PROCESSORS= 8;
  ROTATION=TARGET;


  ANALYSIS:
  ESTIMATOR=MLR;
  ROTATION=TARGET;
  !!DO NOT use or change the criteria below if you are not 100% sure what you are doing
  !iterations = 10000;
  !h1iterations = 10000;
  !convergence = .0001; !If your model doesn't converge start at .0001, .0005, .001., .005 e
  !h1convergence = .0001; !Same here, start with .0001 up. Change both lines to the same val

  MODEL:

  ! Factor loadings
  STR BY
  S1-S3
  O1-O3~0
  A1-A3~0
  R1-R3~0 (*1);

  OPP BY
  O1-O3
  S1-S3~0
  A1-A3~0
  R1-R3~0 (*1);

  ASP BY
  A1-A3
  S1-S3~0
  O1-O3~0
  R1-R3~0 (*1);

  RES BY
  R1-R3
  S1-S3~0
  O1-O3~0
  A1-A3~0 (*1);

  ! Factor variances
  STR@1;
  OPP@1;
  ASP@1;
  RES@1;

  ! Factor means
  [STR@0];
  [OPP@0];
  [ASP@0];
  [RES@0];

  ! Item intercepts
  [S1];
  [S2];
  [S3];
  [O1];
  [O2];
  [O3];
  [A1];
  [A2];
  [A3];
  [R1];
  [R2];
  [R3];

  ! Item uniquenesses
  S1;
  S2;
  S3;
  O1;
  O2;
  O3;
  A1;
  A2;
  A3;
  R1;
  R2;
  R3;

  MODEL MALE:

  ! Factor loadings
  STR BY
  S1-S3
  O1-O3~0
  A1-A3~0
  R1-R3~0 (*1);

  OPP BY
  O1-O3
  S1-S3~0
  A1-A3~0
  R1-R3~0 (*1);

  ASP BY
  A1-A3
  S1-S3~0
  O1-O3~0
  R1-R3~0 (*1);

  RES BY
  R1-R3
  S1-S3~0
  O1-O3~0
  A1-A3~0 (*1);

  ! Factor variances
  STR@1;
  OPP@1;
  ASP@1;
  RES@1;

  ! Factor means
  [STR@0];
  [OPP@0];
  [ASP@0];
  [RES@0];

  ! Item intercepts
  [S1];
  [S2];
  [S3];
  [O1];
  [O2];
  [O3];
  [A1];
  [A2];
  [A3];
  [R1];
  [R2];
  [R3];

  ! Item uniquenesses
  S1;
  S2;
  S3;
  O1;
  O2;
  O3;
  A1;
  A2;
  A3;
  R1;
  R2;
  R3;

  OUTPUT:
  stdyx;
  tech4;


*** WARNING
  Input line exceeded 90 characters. Some input may be truncated.
  !convergence = .0001; !If your model doesn't converge start at .0001, .0005, .001., .005 et
*** WARNING
  Input line exceeded 90 characters. Some input may be truncated.
  !h1convergence = .0001; !Same here, start with .0001 up. Change both lines to the same valu
   2 WARNING(S) FOUND IN THE INPUT INSTRUCTIONS


MI for Model 4 (ESEM First-order four factors);

SUMMARY OF ANALYSIS

Number of groups                                                 2
Number of observations
   Group FEMALE                                                151
   Group MALE                                                  134
   Total sample size                                           285

Number of dependent variables                                   12
Number of independent variables                                  0
Number of continuous latent variables                            4

Observed dependent variables

  Continuous
   S1          S2          S3          O1          O2          O3
   A1          A2          A3          R1          R2          R3

Continuous latent variables

  EFA factors
  *1:   STR         OPP         ASP         RES

Variables with special functions

  Grouping variable     GENDER

Estimator                                                      MLR
Rotation                                                    TARGET
Row standardization                                    CORRELATION
Type of rotation                                           OBLIQUE
Information matrix                                        OBSERVED
Maximum number of iterations                                  1000
Convergence criterion                                    0.500D-04
Maximum number of steepest descent iterations                   20
Optimization Specifications for the Exploratory Factor Analysis
Rotation Algorithm
  Number of random starts                                       30
  Maximum number of iterations                             1000000
  Derivative convergence criterion                       0.100D-04

Input data file(s)
  Mplus.txt

Input data format  FREE


UNIVARIATE SAMPLE STATISTICS


     UNIVARIATE HIGHER-ORDER MOMENT DESCRIPTIVE STATISTICS FOR FEMALE

         Variable/         Mean/     Skewness/   Minimum/ % with                Percentiles
        Sample Size      Variance    Kurtosis    Maximum  Min/Max      20%/60%    40%/80%    Median

     S1                    4.225      -0.545       2.000    1.32%       4.000      4.000      4.000
             151.000       0.413       0.664       5.000   33.11%       4.000      5.000
     S2                    3.841      -0.462       2.000    3.97%       3.000      4.000      4.000
             151.000       0.491       0.385       5.000   13.91%       4.000      4.000
     S3                    4.179      -0.256       2.000    0.66%       4.000      4.000      4.000
             151.000       0.346       0.575       5.000   27.15%       4.000      5.000
     O1                    4.126      -0.587       2.000    1.99%       4.000      4.000      4.000
             151.000       0.388       1.492       5.000   24.50%       4.000      5.000
     O2                    4.298      -0.404       2.000    0.66%       4.000      4.000      4.000
             151.000       0.355       0.399       5.000   36.42%       4.000      5.000
     O3                    4.139      -0.433       2.000    1.32%       4.000      4.000      4.000
             151.000       0.371       1.065       5.000   25.17%       4.000      5.000
     A1                    3.755      -0.631       2.000    9.27%       3.000      4.000      4.000
             151.000       0.635       0.127       5.000   13.25%       4.000      4.000
     A2                    3.669      -0.591       1.000    0.66%       3.000      4.000      4.000
             151.000       0.659       0.261       5.000   11.26%       4.000      4.000
     A3                    4.013      -0.648       2.000    6.62%       3.000      4.000      4.000
             151.000       0.742      -0.168       5.000   31.13%       4.000      5.000
     R1                    4.185      -0.482       2.000    1.32%       4.000      4.000      4.000
             151.000       0.389       0.877       5.000   29.14%       4.000      5.000
     R2                    3.921      -0.541       2.000    5.30%       3.000      4.000      4.000
             151.000       0.603       0.140       5.000   21.19%       4.000      5.000
     R3                    4.159      -0.274       2.000    0.66%       4.000      4.000      4.000
             151.000       0.372       0.318       5.000   27.15%       4.000      5.000


     UNIVARIATE HIGHER-ORDER MOMENT DESCRIPTIVE STATISTICS FOR MALE

         Variable/         Mean/     Skewness/   Minimum/ % with                Percentiles
        Sample Size      Variance    Kurtosis    Maximum  Min/Max      20%/60%    40%/80%    Median

     S1                    4.134      -0.252       2.000    0.75%       4.000      4.000      4.000
             134.000       0.340       0.780       5.000   23.88%       4.000      5.000
     S2                    3.701      -0.747       2.000    6.72%       3.000      4.000      4.000
             134.000       0.478       0.566       5.000    6.72%       4.000      4.000
     S3                    4.060      -0.239       2.000    0.75%       4.000      4.000      4.000
             134.000       0.280       1.790       5.000   16.42%       4.000      4.000
     O1                    4.060      -0.559       2.000    2.24%       4.000      4.000      4.000
             134.000       0.414       1.155       5.000   21.64%       4.000      5.000
     O2                    4.187      -0.262       2.000    0.75%       4.000      4.000      4.000
             134.000       0.331       0.856       5.000   26.87%       4.000      5.000
     O3                    4.082      -0.613       2.000    2.24%       4.000      4.000      4.000
             134.000       0.389       1.612       5.000   21.64%       4.000      5.000
     A1                    3.590      -0.579       2.000    9.70%       3.000      4.000      4.000
             134.000       0.555      -0.066       5.000    5.97%       4.000      4.000
     A2                    3.507      -0.715       1.000    0.75%       3.000      4.000      4.000
             134.000       0.698      -0.179       5.000    5.22%       4.000      4.000
     A3                    3.955      -0.727       2.000   11.19%       3.000      4.000      4.000
             134.000       0.879      -0.272       5.000   30.60%       4.000      5.000
     R1                    4.127      -0.708       2.000    2.99%       4.000      4.000      4.000
             134.000       0.484       0.981       5.000   28.36%       4.000      5.000
     R2                    3.791      -0.801       2.000   12.69%       3.000      4.000      4.000
             134.000       0.732       0.141       5.000   15.67%       4.000      4.000
     R3                    4.127      -0.725       2.000    2.99%       4.000      4.000      4.000
             134.000       0.469       1.164       5.000   27.61%       4.000      5.000


THE MODEL ESTIMATION TERMINATED NORMALLY


MODEL FIT INFORMATION

Number of Free Parameters                      132

Loglikelihood

          H0 Value                       -2852.131
          H0 Scaling Correction Factor      1.2488
            for MLR
          H1 Value                       -2812.895
          H1 Scaling Correction Factor      1.1734
            for MLR

Information Criteria

          Akaike (AIC)                    5968.262
          Bayesian (BIC)                  6450.390
          Sample-Size Adjusted BIC        6031.810
            (n* = (n + 2) / 24)

Chi-Square Test of Model Fit

          Value                             81.235*
          Degrees of Freedom                    48
          P-Value                           0.0019
          Scaling Correction Factor         0.9660
            for MLR

Chi-Square Contribution From Each Group

          FEMALE                            37.604
          MALE                              43.631

*   The chi-square value for MLM, MLMV, MLR, ULSMV, WLSM and WLSMV cannot be used
    for chi-square difference testing in the regular way.  MLM, MLR and WLSM
    chi-square difference testing is described on the Mplus website.  MLMV, WLSMV,
    and ULSMV difference testing is done using the DIFFTEST option.

RMSEA (Root Mean Square Error Of Approximation)

          Estimate                           0.070
          90 Percent C.I.                    0.042  0.095
          Probability RMSEA <= .05           0.109

CFI/TLI

          CFI                                0.971
          TLI                                0.919

Chi-Square Test of Model Fit for the Baseline Model

          Value                           1264.366
          Degrees of Freedom                   132
          P-Value                           0.0000

SRMR (Standardized Root Mean Square Residual)

          Value                              0.023


MODEL RESULTS

                                                    Two-Tailed
                    Estimate       S.E.  Est./S.E.    P-Value

Group FEMALE

 STR      BY
    S1                 0.367      0.090      4.075      0.000
    S2                 0.598      0.105      5.682      0.000
    S3                 0.474      0.098      4.820      0.000
    O1                 0.087      0.049      1.766      0.077
    O2                -0.016      0.066     -0.243      0.808
    O3                 0.039      0.044      0.878      0.380
    A1                 0.040      0.070      0.568      0.570
    A2                 0.010      0.075      0.132      0.895
    A3                -0.012      0.081     -0.143      0.886
    R1                 0.014      0.094      0.149      0.882
    R2                 0.060      0.101      0.599      0.549
    R3                -0.032      0.070     -0.451      0.652

 OPP      BY
    O1                 0.421      0.095      4.452      0.000
    O2                 0.315      0.074      4.271      0.000
    O3                 0.441      0.067      6.616      0.000
    S1                 0.072      0.078      0.915      0.360
    S2                -0.168      0.054     -3.131      0.002
    S3                 0.133      0.058      2.273      0.023
    A1                 0.013      0.076      0.174      0.862
    A2                 0.004      0.080      0.054      0.957
    A3                 0.154      0.082      1.885      0.059
    R1                -0.005      0.053     -0.103      0.918
    R2                -0.132      0.074     -1.793      0.073
    R3                 0.107      0.058      1.854      0.064

 ASP      BY
    A1                 0.640      0.082      7.792      0.000
    A2                 0.613      0.087      7.083      0.000
    A3                 0.624      0.100      6.248      0.000
    S1                 0.070      0.079      0.887      0.375
    S2                 0.107      0.058      1.859      0.063
    S3                -0.141      0.046     -3.062      0.002
    O1                 0.029      0.059      0.484      0.629
    O2                 0.055      0.050      1.103      0.270
    O3                 0.087      0.048      1.804      0.071
    R1                 0.016      0.031      0.511      0.609
    R2                -0.006      0.070     -0.089      0.929
    R3                -0.040      0.049     -0.824      0.410

 RES      BY
    R1                 0.538      0.138      3.913      0.000
    R2                 0.462      0.117      3.951      0.000
    R3                 0.465      0.103      4.516      0.000
    S1                 0.064      0.076      0.843      0.399
    S2                 0.008      0.054      0.147      0.883
    S3                -0.033      0.064     -0.510      0.610
    O1                 0.036      0.068      0.528      0.598
    O2                 0.090      0.069      1.305      0.192
    O3                -0.008      0.044     -0.173      0.862
    A1                -0.042      0.065     -0.641      0.522
    A2                 0.022      0.081      0.277      0.782
    A3                 0.005      0.071      0.070      0.944

 OPP      WITH
    STR                0.480      0.105      4.582      0.000

 ASP      WITH
    STR                0.431      0.094      4.610      0.000
    OPP                0.443      0.115      3.870      0.000

 RES      WITH
    STR                0.625      0.097      6.438      0.000
    OPP                0.497      0.138      3.599      0.000
    ASP                0.184      0.121      1.514      0.130

 Means
    STR                0.000      0.000    999.000    999.000
    OPP                0.000      0.000    999.000    999.000
    ASP                0.000      0.000    999.000    999.000
    RES                0.000      0.000    999.000    999.000

 Intercepts
    S1                 4.225      0.052     80.802      0.000
    S2                 3.841      0.057     67.339      0.000
    S3                 4.179      0.048     87.359      0.000
    O1                 4.126      0.051     81.378      0.000
    O2                 4.298      0.048     88.655      0.000
    O3                 4.139      0.050     83.460      0.000
    A1                 3.755      0.065     57.889      0.000
    A2                 3.669      0.066     55.555      0.000
    A3                 4.013      0.070     57.268      0.000
    R1                 4.185      0.051     82.414      0.000
    R2                 3.921      0.063     62.043      0.000
    R3                 4.159      0.050     83.781      0.000

 Variances
    STR                1.000      0.000    999.000    999.000
    OPP                1.000      0.000    999.000    999.000
    ASP                1.000      0.000    999.000    999.000
    RES                1.000      0.000    999.000    999.000

 Residual Variances
    S1                 0.176      0.034      5.169      0.000
    S2                 0.145      0.056      2.583      0.010
    S3                 0.118      0.036      3.311      0.001
    O1                 0.134      0.033      4.104      0.000
    O2                 0.207      0.028      7.408      0.000
    O3                 0.118      0.035      3.351      0.001
    A1                 0.205      0.044      4.647      0.000
    A2                 0.269      0.063      4.265      0.000
    A3                 0.250      0.051      4.924      0.000
    R1                 0.090      0.060      1.490      0.136
    R2                 0.403      0.074      5.447      0.000
    R3                 0.124      0.044      2.831      0.005

Group MALE

 STR      BY
    S1                 0.346      0.079      4.397      0.000
    S2                 0.484      0.087      5.530      0.000
    S3                 0.352      0.075      4.702      0.000
    O1                 0.030      0.068      0.443      0.658
    O2                 0.066      0.061      1.090      0.276
    O3                -0.020      0.063     -0.321      0.748
    A1                -0.018      0.036     -0.487      0.626
    A2                -0.022      0.069     -0.316      0.752
    A3                 0.106      0.101      1.055      0.292
    R1                 0.023      0.067      0.337      0.736
    R2                 0.181      0.117      1.551      0.121
    R3                -0.111      0.047     -2.346      0.019

 OPP      BY
    O1                 0.392      0.130      3.008      0.003
    O2                 0.317      0.090      3.523      0.000
    O3                 0.504      0.134      3.756      0.000
    S1                 0.056      0.055      1.021      0.307
    S2                -0.022      0.069     -0.325      0.745
    S3                 0.043      0.044      0.983      0.326
    A1                -0.050      0.039     -1.281      0.200
    A2                 0.019      0.061      0.320      0.749
    A3                 0.054      0.106      0.505      0.613
    R1                -0.002      0.091     -0.027      0.979
    R2                -0.116      0.103     -1.123      0.262
    R3                 0.076      0.048      1.590      0.112

 ASP      BY
    A1                 0.698      0.063     11.161      0.000
    A2                 0.708      0.070     10.131      0.000
    A3                 0.585      0.100      5.837      0.000
    S1                 0.085      0.044      1.952      0.051
    S2                -0.034      0.045     -0.759      0.448
    S3                 0.004      0.041      0.088      0.930
    O1                 0.018      0.059      0.303      0.762
    O2                -0.040      0.042     -0.952      0.341
    O3                 0.018      0.047      0.382      0.702
    R1                 0.006      0.037      0.150      0.881
    R2                -0.008      0.057     -0.150      0.881
    R3                 0.018      0.032      0.567      0.571

 RES      BY
    R1                 0.506      0.091      5.544      0.000
    R2                 0.500      0.112      4.464      0.000
    R3                 0.615      0.104      5.936      0.000
    S1                -0.048      0.043     -1.108      0.268
    S2                 0.051      0.042      1.216      0.224
    S3                 0.020      0.043      0.456      0.648
    O1                -0.013      0.068     -0.185      0.853
    O2                 0.041      0.046      0.875      0.382
    O3                 0.005      0.061      0.074      0.941
    A1                 0.027      0.029      0.910      0.363
    A2                -0.001      0.035     -0.028      0.978
    A3                -0.011      0.065     -0.172      0.863

 OPP      WITH
    STR                0.474      0.114      4.152      0.000

 ASP      WITH
    STR                0.417      0.102      4.071      0.000
    OPP                0.407      0.104      3.922      0.000

 RES      WITH
    STR                0.318      0.138      2.314      0.021
    OPP                0.401      0.121      3.326      0.001
    ASP                0.145      0.121      1.199      0.230

 Means
    STR                0.000      0.000    999.000    999.000
    OPP                0.000      0.000    999.000    999.000
    ASP                0.000      0.000    999.000    999.000
    RES                0.000      0.000    999.000    999.000

 Intercepts
    S1                 4.134      0.050     82.056      0.000
    S2                 3.701      0.060     61.971      0.000
    S3                 4.060      0.046     88.809      0.000
    O1                 4.060      0.056     73.007      0.000
    O2                 4.187      0.050     84.252      0.000
    O3                 4.082      0.054     75.785      0.000
    A1                 3.590      0.064     55.756      0.000
    A2                 3.507      0.072     48.609      0.000
    A3                 3.955      0.081     48.847      0.000
    R1                 4.127      0.060     68.674      0.000
    R2                 3.791      0.074     51.276      0.000
    R3                 4.127      0.059     69.758      0.000

 Variances
    STR                1.000      0.000    999.000    999.000
    OPP                1.000      0.000    999.000    999.000
    ASP                1.000      0.000    999.000    999.000
    RES                1.000      0.000    999.000    999.000

 Residual Variances
    S1                 0.175      0.033      5.274      0.000
    S2                 0.249      0.050      5.002      0.000
    S3                 0.133      0.027      4.888      0.000
    O1                 0.246      0.062      3.972      0.000
    O2                 0.203      0.036      5.601      0.000
    O3                 0.135      0.087      1.550      0.121
    A1                 0.098      0.043      2.297      0.022
    A2                 0.198      0.051      3.894      0.000
    A3                 0.442      0.081      5.472      0.000
    R1                 0.221      0.059      3.744      0.000
    R2                 0.447      0.069      6.442      0.000
    R3                 0.083      0.079      1.053      0.292


QUALITY OF NUMERICAL RESULTS

     Condition Number for the Information Matrix              0.634E-04
       (ratio of smallest to largest eigenvalue)


STANDARDIZED MODEL RESULTS


STDYX Standardization

                                                    Two-Tailed
                    Estimate       S.E.  Est./S.E.    P-Value

Group FEMALE

 STR      BY
    S1                 0.572      0.132      4.345      0.000
    S2                 0.854      0.127      6.746      0.000
    S3                 0.807      0.158      5.088      0.000
    O1                 0.140      0.080      1.737      0.082
    O2                -0.027      0.111     -0.244      0.807
    O3                 0.064      0.072      0.887      0.375
    A1                 0.050      0.088      0.566      0.571
    A2                 0.012      0.092      0.133      0.895
    A3                -0.013      0.094     -0.143      0.886
    R1                 0.022      0.151      0.149      0.882
    R2                 0.078      0.130      0.597      0.550
    R3                -0.052      0.115     -0.453      0.651

 OPP      BY
    O1                 0.676      0.140      4.826      0.000
    O2                 0.529      0.111      4.768      0.000
    O3                 0.724      0.104      6.990      0.000
    S1                 0.111      0.124      0.896      0.370
    S2                -0.239      0.074     -3.246      0.001
    S3                 0.226      0.098      2.295      0.022
    A1                 0.017      0.095      0.174      0.862
    A2                 0.005      0.098      0.054      0.957
    A3                 0.179      0.095      1.873      0.061
    R1                -0.009      0.085     -0.103      0.918
    R2                -0.170      0.095     -1.800      0.072
    R3                 0.176      0.094      1.864      0.062

 ASP      BY
    A1                 0.803      0.085      9.394      0.000
    A2                 0.756      0.085      8.857      0.000
    A3                 0.725      0.095      7.652      0.000
    S1                 0.109      0.120      0.911      0.363
    S2                 0.153      0.083      1.836      0.066
    S3                -0.241      0.079     -3.037      0.002
    O1                 0.046      0.094      0.488      0.626
    O2                 0.093      0.083      1.121      0.262
    O3                 0.143      0.075      1.893      0.058
    R1                 0.026      0.050      0.513      0.608
    R2                -0.008      0.090     -0.089      0.929
    R3                -0.066      0.081     -0.819      0.413

 RES      BY
    R1                 0.862      0.202      4.258      0.000
    R2                 0.595      0.144      4.132      0.000
    R3                 0.762      0.154      4.951      0.000
    S1                 0.100      0.119      0.842      0.400
    S2                 0.011      0.077      0.147      0.883
    S3                -0.056      0.110     -0.507      0.612
    O1                 0.058      0.109      0.532      0.595
    O2                 0.150      0.114      1.318      0.187
    O3                -0.013      0.072     -0.173      0.862
    A1                -0.053      0.082     -0.639      0.523
    A2                 0.028      0.100      0.277      0.782
    A3                 0.006      0.083      0.070      0.944

 OPP      WITH
    STR                0.480      0.105      4.582      0.000

 ASP      WITH
    STR                0.431      0.094      4.610      0.000
    OPP                0.443      0.115      3.870      0.000

 RES      WITH
    STR                0.625      0.097      6.438      0.000
    OPP                0.497      0.138      3.599      0.000
    ASP                0.184      0.121      1.514      0.130

 Means
    STR                0.000      0.000    999.000    999.000
    OPP                0.000      0.000    999.000    999.000
    ASP                0.000      0.000    999.000    999.000
    RES                0.000      0.000    999.000    999.000

 Intercepts
    S1                 6.576      0.470     13.985      0.000
    S2                 5.480      0.377     14.543      0.000
    S3                 7.109      0.484     14.691      0.000
    O1                 6.622      0.535     12.386      0.000
    O2                 7.215      0.482     14.957      0.000
    O3                 6.792      0.510     13.314      0.000
    A1                 4.711      0.323     14.575      0.000
    A2                 4.521      0.318     14.237      0.000
    A3                 4.660      0.304     15.323      0.000
    R1                 6.707      0.492     13.625      0.000
    R2                 5.049      0.339     14.887      0.000
    R3                 6.818      0.444     15.346      0.000

 Variances
    STR                1.000      0.000    999.000    999.000
    OPP                1.000      0.000    999.000    999.000
    ASP                1.000      0.000    999.000    999.000
    RES                1.000      0.000    999.000    999.000

 Residual Variances
    S1                 0.426      0.074      5.779      0.000
    S2                 0.296      0.124      2.384      0.017
    S3                 0.342      0.103      3.337      0.001
    O1                 0.345      0.093      3.728      0.000
    O2                 0.582      0.087      6.679      0.000
    O3                 0.319      0.090      3.536      0.000
    A1                 0.322      0.072      4.486      0.000
    A2                 0.408      0.100      4.095      0.000
    A3                 0.336      0.077      4.362      0.000
    R1                 0.230      0.160      1.443      0.149
    R2                 0.668      0.099      6.742      0.000
    R3                 0.333      0.123      2.717      0.007

Group MALE

 STR      BY
    S1                 0.594      0.119      5.011      0.000
    S2                 0.700      0.110      6.369      0.000
    S3                 0.665      0.116      5.722      0.000
    O1                 0.047      0.106      0.440      0.660
    O2                 0.116      0.104      1.107      0.268
    O3                -0.033      0.102     -0.321      0.748
    A1                -0.024      0.049     -0.486      0.627
    A2                -0.026      0.082     -0.315      0.752
    A3                 0.114      0.108      1.055      0.292
    R1                 0.032      0.096      0.336      0.737
    R2                 0.212      0.134      1.586      0.113
    R3                -0.162      0.067     -2.430      0.015

 OPP      BY
    O1                 0.609      0.191      3.196      0.001
    O2                 0.552      0.145      3.800      0.000
    O3                 0.808      0.213      3.794      0.000
    S1                 0.096      0.093      1.034      0.301
    S2                -0.032      0.100     -0.325      0.745
    S3                 0.081      0.082      0.990      0.322
    A1                -0.067      0.053     -1.283      0.199
    A2                 0.023      0.072      0.320      0.749
    A3                 0.057      0.113      0.505      0.614
    R1                -0.004      0.131     -0.027      0.979
    R2                -0.135      0.119     -1.138      0.255
    R3                 0.112      0.070      1.589      0.112

 ASP      BY
    A1                 0.937      0.054     17.243      0.000
    A2                 0.847      0.061     13.930      0.000
    A3                 0.624      0.094      6.631      0.000
    S1                 0.146      0.075      1.942      0.052
    S2                -0.049      0.065     -0.760      0.447
    S3                 0.007      0.077      0.088      0.930
    O1                 0.028      0.091      0.306      0.760
    O2                -0.069      0.072     -0.961      0.336
    O3                 0.029      0.075      0.386      0.700
    R1                 0.008      0.054      0.149      0.881
    R2                -0.010      0.066     -0.150      0.881
    R3                 0.026      0.046      0.571      0.568

 RES      BY
    R1                 0.727      0.109      6.665      0.000
    R2                 0.584      0.117      4.997      0.000
    R3                 0.898      0.120      7.467      0.000
    S1                -0.082      0.074     -1.105      0.269
    S2                 0.074      0.060      1.240      0.215
    S3                 0.037      0.081      0.457      0.648
    O1                -0.020      0.106     -0.185      0.853
    O2                 0.071      0.080      0.883      0.377
    O3                 0.007      0.098      0.074      0.941
    A1                 0.036      0.039      0.911      0.362
    A2                -0.001      0.041     -0.028      0.978
    A3                -0.012      0.069     -0.172      0.863

 OPP      WITH
    STR                0.474      0.114      4.152      0.000

 ASP      WITH
    STR                0.417      0.102      4.071      0.000
    OPP                0.407      0.104      3.922      0.000

 RES      WITH
    STR                0.318      0.138      2.314      0.021
    OPP                0.401      0.121      3.326      0.001
    ASP                0.145      0.121      1.199      0.230

 Means
    STR                0.000      0.000    999.000    999.000
    OPP                0.000      0.000    999.000    999.000
    ASP                0.000      0.000    999.000    999.000
    RES                0.000      0.000    999.000    999.000

 Intercepts
    S1                 7.089      0.531     13.362      0.000
    S2                 5.353      0.418     12.816      0.000
    S3                 7.672      0.661     11.601      0.000
    O1                 6.307      0.518     12.186      0.000
    O2                 7.278      0.551     13.201      0.000
    O3                 6.547      0.571     11.462      0.000
    A1                 4.816      0.335     14.394      0.000
    A2                 4.199      0.300     14.015      0.000
    A3                 4.220      0.296     14.244      0.000
    R1                 5.933      0.484     12.249      0.000
    R2                 4.430      0.335     13.218      0.000
    R3                 6.026      0.504     11.947      0.000

 Variances
    STR                1.000      0.000    999.000    999.000
    OPP                1.000      0.000    999.000    999.000
    ASP                1.000      0.000    999.000    999.000
    RES                1.000      0.000    999.000    999.000

 Residual Variances
    S1                 0.513      0.106      4.836      0.000
    S2                 0.520      0.099      5.250      0.000
    S3                 0.477      0.111      4.301      0.000
    O1                 0.594      0.145      4.108      0.000
    O2                 0.615      0.115      5.351      0.000
    O3                 0.347      0.212      1.635      0.102
    A1                 0.177      0.079      2.238      0.025
    A2                 0.284      0.076      3.756      0.000
    A3                 0.503      0.088      5.695      0.000
    R1                 0.456      0.121      3.753      0.000
    R2                 0.610      0.091      6.719      0.000
    R3                 0.177      0.174      1.017      0.309


R-SQUARE

Group FEMALE

    Observed                                        Two-Tailed
    Variable        Estimate       S.E.  Est./S.E.    P-Value

    S1                 0.574      0.074      7.772      0.000
    S2                 0.704      0.124      5.675      0.000
    S3                 0.658      0.103      6.413      0.000
    O1                 0.655      0.093      7.078      0.000
    O2                 0.418      0.087      4.799      0.000
    O3                 0.681      0.090      7.561      0.000
    A1                 0.678      0.072      9.437      0.000
    A2                 0.592      0.100      5.930      0.000
    A3                 0.664      0.077      8.602      0.000
    R1                 0.770      0.160      4.820      0.000
    R2                 0.332      0.099      3.356      0.001
    R3                 0.667      0.123      5.446      0.000

Group MALE

    Observed                                        Two-Tailed
    Variable        Estimate       S.E.  Est./S.E.    P-Value

    S1                 0.487      0.106      4.590      0.000
    S2                 0.480      0.099      4.839      0.000
    S3                 0.523      0.111      4.724      0.000
    O1                 0.406      0.145      2.807      0.005
    O2                 0.385      0.115      3.353      0.001
    O3                 0.653      0.212      3.078      0.002
    A1                 0.823      0.079     10.416      0.000
    A2                 0.716      0.076      9.482      0.000
    A3                 0.497      0.088      5.622      0.000
    R1                 0.544      0.121      4.483      0.000
    R2                 0.390      0.091      4.298      0.000
    R3                 0.823      0.174      4.715      0.000


TECHNICAL 4 OUTPUT


     ESTIMATES DERIVED FROM THE MODEL FOR FEMALE


           ESTIMATED MEANS FOR THE LATENT VARIABLES
              STR           OPP           ASP           RES
              ________      ________      ________      ________
                0.000         0.000         0.000         0.000


           S.E. FOR ESTIMATED MEANS FOR THE LATENT VARIABLES
              STR           OPP           ASP           RES
              ________      ________      ________      ________
                0.000         0.000         0.000         0.000


           EST./S.E. FOR ESTIMATED MEANS FOR THE LATENT VARIABLES
              STR           OPP           ASP           RES
              ________      ________      ________      ________
                0.000         0.000         0.000         0.000


           TWO-TAILED P-VALUE FOR ESTIMATED MEANS FOR THE LATENT VARIABLES
              STR           OPP           ASP           RES
              ________      ________      ________      ________
                1.000         1.000         1.000         1.000


           ESTIMATED COVARIANCE MATRIX FOR THE LATENT VARIABLES
              STR           OPP           ASP           RES
              ________      ________      ________      ________
 STR            1.000
 OPP            0.480         1.000
 ASP            0.431         0.443         1.000
 RES            0.625         0.497         0.184         1.000


           S.E. FOR ESTIMATED COVARIANCE MATRIX FOR THE LATENT VARIABLES
              STR           OPP           ASP           RES
              ________      ________      ________      ________
 STR            0.000
 OPP            0.105         0.000
 ASP            0.094         0.115         0.000
 RES            0.097         0.138         0.121         0.000


           EST./S.E. FOR ESTIMATED COVARIANCE MATRIX FOR THE LATENT VARIABLES
              STR           OPP           ASP           RES
              ________      ________      ________      ________
 STR      ***********
 OPP            4.582   ***********
 ASP            4.610         3.870   ***********
 RES            6.438         3.599         1.514   ***********


           TWO-TAILED P-VALUE FOR ESTIMATED COVARIANCE MATRIX FOR THE LATENT VARIABLES
              STR           OPP           ASP           RES
              ________      ________      ________      ________
 STR            0.000
 OPP            0.000         0.000
 ASP            0.000         0.000         0.000
 RES            0.000         0.000         0.130         0.000


           ESTIMATED CORRELATION MATRIX FOR THE LATENT VARIABLES
              STR           OPP           ASP           RES
              ________      ________      ________      ________
 STR            1.000
 OPP            0.480         1.000
 ASP            0.431         0.443         1.000
 RES            0.625         0.497         0.184         1.000


           S.E. FOR ESTIMATED CORRELATION MATRIX FOR THE LATENT VARIABLES
              STR           OPP           ASP           RES
              ________      ________      ________      ________
 STR            0.000
 OPP            0.105         0.000
 ASP            0.094         0.115         0.000
 RES            0.097         0.138         0.121         0.000


           EST./S.E. FOR ESTIMATED CORRELATION MATRIX FOR THE LATENT VARIABLES
              STR           OPP           ASP           RES
              ________      ________      ________      ________
 STR          999.000
 OPP            4.582       999.000
 ASP            4.610         3.870       999.000
 RES            6.438         3.599         1.514       999.000


           TWO-TAILED P-VALUE FOR ESTIMATED CORRELATION MATRIX FOR THE LATENT VARIABLES
              STR           OPP           ASP           RES
              ________      ________      ________      ________
 STR            0.000
 OPP            0.000         0.000
 ASP            0.000         0.000         0.000
 RES            0.000         0.000         0.130         0.000


     ESTIMATES DERIVED FROM THE MODEL FOR MALE


           ESTIMATED MEANS FOR THE LATENT VARIABLES
              STR           OPP           ASP           RES
              ________      ________      ________      ________
                0.000         0.000         0.000         0.000


           S.E. FOR ESTIMATED MEANS FOR THE LATENT VARIABLES
              STR           OPP           ASP           RES
              ________      ________      ________      ________
                0.000         0.000         0.000         0.000


           EST./S.E. FOR ESTIMATED MEANS FOR THE LATENT VARIABLES
              STR           OPP           ASP           RES
              ________      ________      ________      ________
                0.000         0.000         0.000         0.000


           TWO-TAILED P-VALUE FOR ESTIMATED MEANS FOR THE LATENT VARIABLES
              STR           OPP           ASP           RES
              ________      ________      ________      ________
                1.000         1.000         1.000         1.000


           ESTIMATED COVARIANCE MATRIX FOR THE LATENT VARIABLES
              STR           OPP           ASP           RES
              ________      ________      ________      ________
 STR            1.000
 OPP            0.474         1.000
 ASP            0.417         0.407         1.000
 RES            0.318         0.401         0.145         1.000


           S.E. FOR ESTIMATED COVARIANCE MATRIX FOR THE LATENT VARIABLES
              STR           OPP           ASP           RES
              ________      ________      ________      ________
 STR            0.000
 OPP            0.114         0.000
 ASP            0.102         0.104         0.000
 RES            0.138         0.121         0.121         0.000


           EST./S.E. FOR ESTIMATED COVARIANCE MATRIX FOR THE LATENT VARIABLES
              STR           OPP           ASP           RES
              ________      ________      ________      ________
 STR      ***********
 OPP            4.152   ***********
 ASP            4.071         3.922   ***********
 RES            2.314         3.326         1.199   ***********


           TWO-TAILED P-VALUE FOR ESTIMATED COVARIANCE MATRIX FOR THE LATENT VARIABLES
              STR           OPP           ASP           RES
              ________      ________      ________      ________
 STR            0.000
 OPP            0.000         0.000
 ASP            0.000         0.000         0.000
 RES            0.021         0.001         0.230         0.000


           ESTIMATED CORRELATION MATRIX FOR THE LATENT VARIABLES
              STR           OPP           ASP           RES
              ________      ________      ________      ________
 STR            1.000
 OPP            0.474         1.000
 ASP            0.417         0.407         1.000
 RES            0.318         0.401         0.145         1.000


           S.E. FOR ESTIMATED CORRELATION MATRIX FOR THE LATENT VARIABLES
              STR           OPP           ASP           RES
              ________      ________      ________      ________
 STR            0.000
 OPP            0.114         0.000
 ASP            0.102         0.104         0.000
 RES            0.138         0.121         0.121         0.000


           EST./S.E. FOR ESTIMATED CORRELATION MATRIX FOR THE LATENT VARIABLES
              STR           OPP           ASP           RES
              ________      ________      ________      ________
 STR          999.000
 OPP            4.152       999.000
 ASP            4.071         3.922       999.000
 RES            2.314         3.326         1.199       999.000


           TWO-TAILED P-VALUE FOR ESTIMATED CORRELATION MATRIX FOR THE LATENT VARIABLES
              STR           OPP           ASP           RES
              ________      ________      ________      ________
 STR            0.000
 OPP            0.000         0.000
 ASP            0.000         0.000         0.000
 RES            0.021         0.001         0.230         0.000


DIAGRAM INFORMATION

  Use View Diagram under the Diagram menu in the Mplus Editor to view the diagram.
  If running Mplus from the Mplus Diagrammer, the diagram opens automatically.

  Diagram output
    g:\my drive\matt&jackie shared folder\publishing\soar development paper_frontiers\revision\resubmission\supplementar

     Beginning Time:  14:31:37
        Ending Time:  14:31:38
       Elapsed Time:  00:00:01


MUTHEN & MUTHEN
3463 Stoner Ave.
Los Angeles, CA  90066

Tel: (310) 391-9971
Fax: (310) 391-8971
Web: www.StatModel.com
Support: Support@StatModel.com

Copyright (c) 1998-2021 Muthen & Muthen
