# Supplementary material for: Measuring Strengths, Opportunities, Aspirations, and Results: Psychometric Properties of the 12-Item SOAR Scale
Source: Front Psychol. 2022 Apr 8;13:854406. doi: 10.3389/fpsyg.2022.854406 (PMC9028961; doi:10.3389/fpsyg.2022.854406)
Supplement: Supplementary file 1 [file Data_Sheet_1.zip › Supplementary Material/5. MEASUREMENT INVARIANCE MODEL 4/Gender/model 4.mi gender esem first-order (four factors) strict.out]

Mplus VERSION 8.6
MUTHEN & MUTHEN
02/24/2022   3:35 PM

INPUT INSTRUCTIONS

  Title:
  MI for Model 4 (ESEM First-order four factors);

  DATA:
  file is Mplus.txt;


  VARIABLE:
  Names are
  Gender Age Ed S1 S2 S3 O1 O2 O3 A1 A2 A3 R1 R2 R3;


  USEVARIABLES ARE S1-R3;
  GROUPING = Gender (1 = Female, 2 = Male);


  ANALYSIS:
  ESTIMATOR=MLR;
  ROTATION=TARGET;
  !!DO NOT use or change the criteria below if you are not 100% sure what you are doing
  !iterations = 10000;
  !h1iterations = 10000;
  !convergence = .0001; !If your model doesn't converge start at .0001, .0005, .001., .005 e
  !h1convergence = .0001; !Same here, start with .0001 up. Change both lines to the same val

  MODEL:

  ! Factor loadings
  STR BY
  S1-S3
  O1-O3~0
  A1-A3~0
  R1-R3~0 (*1);

  OPP BY
  O1-O3
  S1-S3~0
  A1-A3~0
  R1-R3~0 (*1);

  ASP BY
  A1-A3
  S1-S3~0
  O1-O3~0
  R1-R3~0 (*1);

  RES BY
  R1-R3
  S1-S3~0
  O1-O3~0
  A1-A3~0 (*1);

  ! Factor variances
  STR@1;
  OPP@1;
  ASP@1;
  RES@1;

  ! Factor means
  [STR@0];
  [OPP@0];
  [ASP@0];
  [RES@0];

  ! Item intercepts
  [S1] (i1);
  [S2] (i2);
  [S3] (i3);
  [O1] (i4);
  [O2] (i5);
  [O3] (i6);
  [A1] (i7);
  [A2] (i8);
  [A3] (i9);
  [R1] (i10);
  [R2] (i11);
  [R3] (i12);

  ! Item uniquenesses
  S1 (u1);
  S2 (u2);
  S3 (u3);
  O1 (u4);
  O2 (u5);
  O3 (u6);
  A1 (u7);
  A2 (u8);
  A3 (u9);
  R1 (u10);
  R2 (u11);
  R3 (u12);

  MODEL male:

  ! Factor variances
  STR*;
  OPP*;
  ASP*;
  RES*;

  ! Factor means
  [STR*];
  [OPP*];
  [ASP*];
  [RES*];

  ! Item intercepts
  [S1] (i1);
  [S2] (i2);
  [S3] (i3);
  [O1] (i4);
  [O2] (i5);
  [O3] (i6);
  [A1] (i7);
  [A2] (i8);
  [A3] (i9);
  [R1] (i10);
  [R2] (i11);
  [R3] (i12);

  ! Item uniquenesses
  S1 (u1);
  S2 (u2);
  S3 (u3);
  O1 (u4);
  O2 (u5);
  O3 (u6);
  A1 (u7);
  A2 (u8);
  A3 (u9);
  R1 (u10);
  R2 (u11);
  R3 (u12);


*** WARNING
  Input line exceeded 90 characters. Some input may be truncated.
  !convergence = .0001; !If your model doesn't converge start at .0001, .0005, .001., .005 et
*** WARNING
  Input line exceeded 90 characters. Some input may be truncated.
  !h1convergence = .0001; !Same here, start with .0001 up. Change both lines to the same valu
   2 WARNING(S) FOUND IN THE INPUT INSTRUCTIONS


MI for Model 4 (ESEM First-order four factors);

SUMMARY OF ANALYSIS

Number of groups                                                 2
Number of observations
   Group FEMALE                                                151
   Group MALE                                                  134
   Total sample size                                           285

Number of dependent variables                                   12
Number of independent variables                                  0
Number of continuous latent variables                            4

Observed dependent variables

  Continuous
   S1          S2          S3          O1          O2          O3
   A1          A2          A3          R1          R2          R3

Continuous latent variables

  EFA factors
  *1:   STR         OPP         ASP         RES

Variables with special functions

  Grouping variable     GENDER

Estimator                                                      MLR
Rotation                                                    TARGET
Row standardization                                     COVARIANCE
Type of rotation                                           OBLIQUE
Information matrix                                        OBSERVED
Maximum number of iterations                                  1000
Convergence criterion                                    0.500D-04
Maximum number of steepest descent iterations                   20
Optimization Specifications for the Exploratory Factor Analysis
Rotation Algorithm
  Number of random starts                                       30
  Maximum number of iterations                             1000000
  Derivative convergence criterion                       0.100D-04

Input data file(s)
  Mplus.txt

Input data format  FREE


UNIVARIATE SAMPLE STATISTICS


     UNIVARIATE HIGHER-ORDER MOMENT DESCRIPTIVE STATISTICS FOR FEMALE

         Variable/         Mean/     Skewness/   Minimum/ % with                Percentiles
        Sample Size      Variance    Kurtosis    Maximum  Min/Max      20%/60%    40%/80%    Median

     S1                    4.225      -0.545       2.000    1.32%       4.000      4.000      4.000
             151.000       0.413       0.664       5.000   33.11%       4.000      5.000
     S2                    3.841      -0.462       2.000    3.97%       3.000      4.000      4.000
             151.000       0.491       0.385       5.000   13.91%       4.000      4.000
     S3                    4.179      -0.256       2.000    0.66%       4.000      4.000      4.000
             151.000       0.346       0.575       5.000   27.15%       4.000      5.000
     O1                    4.126      -0.587       2.000    1.99%       4.000      4.000      4.000
             151.000       0.388       1.492       5.000   24.50%       4.000      5.000
     O2                    4.298      -0.404       2.000    0.66%       4.000      4.000      4.000
             151.000       0.355       0.399       5.000   36.42%       4.000      5.000
     O3                    4.139      -0.433       2.000    1.32%       4.000      4.000      4.000
             151.000       0.371       1.065       5.000   25.17%       4.000      5.000
     A1                    3.755      -0.631       2.000    9.27%       3.000      4.000      4.000
             151.000       0.635       0.127       5.000   13.25%       4.000      4.000
     A2                    3.669      -0.591       1.000    0.66%       3.000      4.000      4.000
             151.000       0.659       0.261       5.000   11.26%       4.000      4.000
     A3                    4.013      -0.648       2.000    6.62%       3.000      4.000      4.000
             151.000       0.742      -0.168       5.000   31.13%       4.000      5.000
     R1                    4.185      -0.482       2.000    1.32%       4.000      4.000      4.000
             151.000       0.389       0.877       5.000   29.14%       4.000      5.000
     R2                    3.921      -0.541       2.000    5.30%       3.000      4.000      4.000
             151.000       0.603       0.140       5.000   21.19%       4.000      5.000
     R3                    4.159      -0.274       2.000    0.66%       4.000      4.000      4.000
             151.000       0.372       0.318       5.000   27.15%       4.000      5.000


     UNIVARIATE HIGHER-ORDER MOMENT DESCRIPTIVE STATISTICS FOR MALE

         Variable/         Mean/     Skewness/   Minimum/ % with                Percentiles
        Sample Size      Variance    Kurtosis    Maximum  Min/Max      20%/60%    40%/80%    Median

     S1                    4.134      -0.252       2.000    0.75%       4.000      4.000      4.000
             134.000       0.340       0.780       5.000   23.88%       4.000      5.000
     S2                    3.701      -0.747       2.000    6.72%       3.000      4.000      4.000
             134.000       0.478       0.566       5.000    6.72%       4.000      4.000
     S3                    4.060      -0.239       2.000    0.75%       4.000      4.000      4.000
             134.000       0.280       1.790       5.000   16.42%       4.000      4.000
     O1                    4.060      -0.559       2.000    2.24%       4.000      4.000      4.000
             134.000       0.414       1.155       5.000   21.64%       4.000      5.000
     O2                    4.187      -0.262       2.000    0.75%       4.000      4.000      4.000
             134.000       0.331       0.856       5.000   26.87%       4.000      5.000
     O3                    4.082      -0.613       2.000    2.24%       4.000      4.000      4.000
             134.000       0.389       1.612       5.000   21.64%       4.000      5.000
     A1                    3.590      -0.579       2.000    9.70%       3.000      4.000      4.000
             134.000       0.555      -0.066       5.000    5.97%       4.000      4.000
     A2                    3.507      -0.715       1.000    0.75%       3.000      4.000      4.000
             134.000       0.698      -0.179       5.000    5.22%       4.000      4.000
     A3                    3.955      -0.727       2.000   11.19%       3.000      4.000      4.000
             134.000       0.879      -0.272       5.000   30.60%       4.000      5.000
     R1                    4.127      -0.708       2.000    2.99%       4.000      4.000      4.000
             134.000       0.484       0.981       5.000   28.36%       4.000      5.000
     R2                    3.791      -0.801       2.000   12.69%       3.000      4.000      4.000
             134.000       0.732       0.141       5.000   15.67%       4.000      4.000
     R3                    4.127      -0.725       2.000    2.99%       4.000      4.000      4.000
             134.000       0.469       1.164       5.000   27.61%       4.000      5.000


THE MODEL ESTIMATION TERMINATED NORMALLY


MODEL FIT INFORMATION

Number of Free Parameters                       80

Loglikelihood

          H0 Value                       -2884.266
          H0 Scaling Correction Factor      1.2965
            for MLR
          H1 Value                       -2812.895
          H1 Scaling Correction Factor      1.1734
            for MLR

Information Criteria

          Akaike (AIC)                    5928.533
          Bayesian (BIC)                  6220.732
          Sample-Size Adjusted BIC        5967.047
            (n* = (n + 2) / 24)

Chi-Square Test of Model Fit

          Value                            132.798*
          Degrees of Freedom                   100
          P-Value                           0.0157
          Scaling Correction Factor         1.0749
            for MLR

Chi-Square Contribution From Each Group

          FEMALE                            65.948
          MALE                              66.851

*   The chi-square value for MLM, MLMV, MLR, ULSMV, WLSM and WLSMV cannot be used
    for chi-square difference testing in the regular way.  MLM, MLR and WLSM
    chi-square difference testing is described on the Mplus website.  MLMV, WLSMV,
    and ULSMV difference testing is done using the DIFFTEST option.

RMSEA (Root Mean Square Error Of Approximation)

          Estimate                           0.048
          90 Percent C.I.                    0.022  0.068
          Probability RMSEA <= .05           0.544

CFI/TLI

          CFI                                0.971
          TLI                                0.962

Chi-Square Test of Model Fit for the Baseline Model

          Value                           1264.366
          Degrees of Freedom                   132
          P-Value                           0.0000

SRMR (Standardized Root Mean Square Residual)

          Value                              0.069


MODEL RESULTS

                                                    Two-Tailed
                    Estimate       S.E.  Est./S.E.    P-Value

Group FEMALE

 STR      BY
    S1                 0.411      0.068      6.044      0.000
    S2                 0.536      0.082      6.540      0.000
    S3                 0.424      0.074      5.718      0.000
    O1                 0.075      0.044      1.711      0.087
    O2                 0.042      0.046      0.905      0.366
    O3                 0.004      0.040      0.112      0.911
    A1                -0.011      0.041     -0.276      0.783
    A2                -0.018      0.045     -0.413      0.680
    A3                 0.038      0.061      0.628      0.530
    R1                 0.013      0.058      0.219      0.827
    R2                 0.112      0.063      1.782      0.075
    R3                -0.107      0.044     -2.443      0.015

 OPP      BY
    O1                 0.413      0.086      4.788      0.000
    O2                 0.323      0.065      4.931      0.000
    O3                 0.479      0.078      6.116      0.000
    S1                 0.080      0.052      1.556      0.120
    S2                -0.063      0.052     -1.216      0.224
    S3                 0.087      0.049      1.787      0.074
    A1                -0.047      0.038     -1.223      0.221
    A2                -0.021      0.051     -0.414      0.679
    A3                 0.092      0.060      1.514      0.130
    R1                 0.017      0.054      0.309      0.758
    R2                -0.121      0.048     -2.503      0.012
    R3                 0.099      0.041      2.396      0.017

 ASP      BY
    A1                 0.691      0.062     11.211      0.000
    A2                 0.684      0.059     11.576      0.000
    A3                 0.609      0.075      8.170      0.000
    S1                 0.055      0.040      1.363      0.173
    S2                 0.032      0.034      0.954      0.340
    S3                -0.064      0.040     -1.610      0.107
    O1                 0.017      0.044      0.391      0.696
    O2                 0.007      0.033      0.201      0.841
    O3                 0.049      0.042      1.144      0.253
    R1                 0.009      0.030      0.303      0.762
    R2                -0.002      0.039     -0.052      0.958
    R3                -0.006      0.030     -0.198      0.843

 RES      BY
    R1                 0.486      0.078      6.238      0.000
    R2                 0.449      0.065      6.952      0.000
    R3                 0.524      0.076      6.869      0.000
    S1                -0.013      0.034     -0.393      0.694
    S2                 0.033      0.034      0.981      0.327
    S3                 0.015      0.042      0.367      0.714
    O1                 0.020      0.046      0.431      0.666
    O2                 0.054      0.035      1.553      0.120
    O3                 0.011      0.044      0.241      0.810
    A1                -0.002      0.027     -0.084      0.933
    A2                 0.014      0.032      0.434      0.664
    A3                -0.010      0.042     -0.243      0.808

 OPP      WITH
    STR                0.505      0.122      4.139      0.000

 ASP      WITH
    STR                0.456      0.104      4.374      0.000
    OPP                0.541      0.120      4.498      0.000

 RES      WITH
    STR                0.658      0.095      6.911      0.000
    OPP                0.516      0.143      3.615      0.000
    ASP                0.199      0.124      1.597      0.110

 Means
    STR                0.000      0.000    999.000    999.000
    OPP                0.000      0.000    999.000    999.000
    ASP                0.000      0.000    999.000    999.000
    RES                0.000      0.000    999.000    999.000

 Intercepts
    S1                 4.240      0.048     88.561      0.000
    S2                 3.841      0.054     70.569      0.000
    S3                 4.172      0.046     91.343      0.000
    O1                 4.127      0.049     85.012      0.000
    O2                 4.270      0.043    100.162      0.000
    O3                 4.142      0.049     84.596      0.000
    A1                 3.743      0.062     60.272      0.000
    A2                 3.659      0.063     58.519      0.000
    A3                 4.056      0.066     61.158      0.000
    R1                 4.189      0.049     85.583      0.000
    R2                 3.892      0.056     68.956      0.000
    R3                 4.165      0.049     85.550      0.000

 Variances
    STR                1.000      0.000    999.000    999.000
    OPP                1.000      0.000    999.000    999.000
    ASP                1.000      0.000    999.000    999.000
    RES                1.000      0.000    999.000    999.000

 Residual Variances
    S1                 0.172      0.025      6.828      0.000
    S2                 0.221      0.039      5.689      0.000
    S3                 0.134      0.023      5.895      0.000
    O1                 0.187      0.035      5.381      0.000
    O2                 0.210      0.023      9.283      0.000
    O3                 0.127      0.043      2.923      0.003
    A1                 0.157      0.029      5.473      0.000
    A2                 0.231      0.043      5.427      0.000
    A3                 0.351      0.046      7.688      0.000
    R1                 0.153      0.037      4.089      0.000
    R2                 0.425      0.051      8.306      0.000
    R3                 0.109      0.042      2.598      0.009

Group MALE

 STR      BY
    S1                 0.411      0.068      6.044      0.000
    S2                 0.536      0.082      6.540      0.000
    S3                 0.424      0.074      5.718      0.000
    O1                 0.075      0.044      1.711      0.087
    O2                 0.042      0.046      0.905      0.366
    O3                 0.004      0.040      0.112      0.911
    A1                -0.011      0.041     -0.276      0.783
    A2                -0.018      0.045     -0.413      0.680
    A3                 0.038      0.061      0.628      0.530
    R1                 0.013      0.058      0.219      0.827
    R2                 0.112      0.063      1.782      0.075
    R3                -0.107      0.044     -2.443      0.015

 OPP      BY
    O1                 0.413      0.086      4.788      0.000
    O2                 0.323      0.065      4.931      0.000
    O3                 0.479      0.078      6.116      0.000
    S1                 0.080      0.052      1.556      0.120
    S2                -0.063      0.052     -1.216      0.224
    S3                 0.087      0.049      1.787      0.074
    A1                -0.047      0.038     -1.223      0.221
    A2                -0.021      0.051     -0.414      0.679
    A3                 0.092      0.060      1.514      0.130
    R1                 0.017      0.054      0.309      0.758
    R2                -0.121      0.048     -2.503      0.012
    R3                 0.099      0.041      2.396      0.017

 ASP      BY
    A1                 0.691      0.062     11.211      0.000
    A2                 0.684      0.059     11.576      0.000
    A3                 0.609      0.075      8.170      0.000
    S1                 0.055      0.040      1.363      0.173
    S2                 0.032      0.034      0.954      0.340
    S3                -0.064      0.040     -1.610      0.107
    O1                 0.017      0.044      0.391      0.696
    O2                 0.007      0.033      0.201      0.841
    O3                 0.049      0.042      1.144      0.253
    R1                 0.009      0.030      0.303      0.762
    R2                -0.002      0.039     -0.052      0.958
    R3                -0.006      0.030     -0.198      0.843

 RES      BY
    R1                 0.486      0.078      6.238      0.000
    R2                 0.449      0.065      6.952      0.000
    R3                 0.524      0.076      6.869      0.000
    S1                -0.013      0.034     -0.393      0.694
    S2                 0.033      0.034      0.981      0.327
    S3                 0.015      0.042      0.367      0.714
    O1                 0.020      0.046      0.431      0.666
    O2                 0.054      0.035      1.553      0.120
    O3                 0.011      0.044      0.241      0.810
    A1                -0.002      0.027     -0.084      0.933
    A2                 0.014      0.032      0.434      0.664
    A3                -0.010      0.042     -0.243      0.808

 OPP      WITH
    STR                0.321      0.163      1.973      0.049

 ASP      WITH
    STR                0.400      0.137      2.908      0.004
    OPP                0.370      0.145      2.550      0.011

 RES      WITH
    STR                0.306      0.175      1.745      0.081
    OPP                0.353      0.193      1.832      0.067
    ASP                0.201      0.144      1.393      0.164

 Means
    STR               -0.252      0.134     -1.874      0.061
    OPP               -0.103      0.138     -0.748      0.455
    ASP               -0.214      0.135     -1.578      0.114
    RES               -0.121      0.141     -0.855      0.392

 Intercepts
    S1                 4.240      0.048     88.561      0.000
    S2                 3.841      0.054     70.569      0.000
    S3                 4.172      0.046     91.343      0.000
    O1                 4.127      0.049     85.012      0.000
    O2                 4.270      0.043    100.162      0.000
    O3                 4.142      0.049     84.596      0.000
    A1                 3.743      0.062     60.272      0.000
    A2                 3.659      0.063     58.519      0.000
    A3                 4.056      0.066     61.158      0.000
    R1                 4.189      0.049     85.583      0.000
    R2                 3.892      0.056     68.956      0.000
    R3                 4.165      0.049     85.550      0.000

 Variances
    STR                0.772      0.210      3.684      0.000
    OPP                0.924      0.257      3.596      0.000
    ASP                0.998      0.212      4.710      0.000
    RES                1.263      0.308      4.106      0.000

 Residual Variances
    S1                 0.172      0.025      6.828      0.000
    S2                 0.221      0.039      5.689      0.000
    S3                 0.134      0.023      5.895      0.000
    O1                 0.187      0.035      5.381      0.000
    O2                 0.210      0.023      9.283      0.000
    O3                 0.127      0.043      2.923      0.003
    A1                 0.157      0.029      5.473      0.000
    A2                 0.231      0.043      5.427      0.000
    A3                 0.351      0.046      7.688      0.000
    R1                 0.153      0.037      4.089      0.000
    R2                 0.425      0.051      8.306      0.000
    R3                 0.109      0.042      2.598      0.009


QUALITY OF NUMERICAL RESULTS

     Condition Number for the Information Matrix              0.252E-03
       (ratio of smallest to largest eigenvalue)


DIAGRAM INFORMATION

  Use View Diagram under the Diagram menu in the Mplus Editor to view the diagram.
  If running Mplus from the Mplus Diagrammer, the diagram opens automatically.

  Diagram output
    g:\my drive\matt&jackie shared folder\publishing\soar development paper_frontiers\revision\resubmission\supplementar

     Beginning Time:  15:35:54
        Ending Time:  15:35:54
       Elapsed Time:  00:00:00


MUTHEN & MUTHEN
3463 Stoner Ave.
Los Angeles, CA  90066

Tel: (310) 391-9971
Fax: (310) 391-8971
Web: www.StatModel.com
Support: Support@StatModel.com

Copyright (c) 1998-2021 Muthen & Muthen
