# Supplementary material for: Measuring Strengths, Opportunities, Aspirations, and Results: Psychometric Properties of the 12-Item SOAR Scale
Source: Front Psychol. 2022 Apr 8;13:854406. doi: 10.3389/fpsyg.2022.854406 (PMC9028961; doi:10.3389/fpsyg.2022.854406)
Supplement: Supplementary file 1 [file Data_Sheet_1.zip › Supplementary Material/5. MEASUREMENT INVARIANCE MODEL 4/Gender/model 4.mi gender esem first-order (four factors).out]

Mplus VERSION 8.6
MUTHEN & MUTHEN
02/24/2022  10:41 AM

INPUT INSTRUCTIONS

  Title:
  MI for Model 4 (ESEM First-order four factors);

  DATA:
  file is Mplus.txt;


  VARIABLE:
  Names are
  Gender Age Ed S1 S2 S3 O1 O2 O3 A1 A2 A3 R1 R2 R3;


  USEVARIABLES ARE S1-R3;
  GROUPING = Gender (1 = Female, 2 = Male);


  Analysis:
  ESTIMATOR = MLR;
  PROCESSORS= 8;
  ROTATION=TARGET;
  MODEL IS CONFIGURAL METRIC SCALAR;


  Model:
  STR BY
  S1-S3
  O1-O3~0
  A1-A3~0
  R1-R3~0 (*1);

  OPP BY
  O1-O3
  S1-S3~0
  A1-A3~0
  R1-R3~0 (*1);

  ASP BY
  A1-A3
  S1-S3~0
  O1-O3~0
  R1-R3~0 (*1);

  RES BY
  R1-R3
  S1-S3~0
  O1-O3~0
  A1-A3~0 (*1);

  OUTPUT:
  stdyx;
  tech4;


*** WARNING in OUTPUT command
  STANDARDIZED (STD, STDY, STDYX) options are not available when performing measurement
  invariance testing with multiple models with the MODEL option of the ANALYSIS command.
  Request for STANDARDIZED (STD, STDY, STDYX) is ignored.
   1 WARNING(S) FOUND IN THE INPUT INSTRUCTIONS


MI for Model 4 (ESEM First-order four factors);

SUMMARY OF ANALYSIS

Number of groups                                                 2
Number of observations
   Group FEMALE                                                151
   Group MALE                                                  134
   Total sample size                                           285

Number of dependent variables                                   12
Number of independent variables                                  0
Number of continuous latent variables                            4

Observed dependent variables

  Continuous
   S1          S2          S3          O1          O2          O3
   A1          A2          A3          R1          R2          R3

Continuous latent variables

  EFA factors
  *1:   STR         OPP         ASP         RES

Variables with special functions

  Grouping variable     GENDER

Estimator                                                      MLR
Rotation                                                    TARGET
Row standardization                                         Varies
Type of rotation                                           OBLIQUE
Information matrix                                        OBSERVED
Maximum number of iterations                                  1000
Convergence criterion                                    0.500D-04
Maximum number of steepest descent iterations                   20
Optimization Specifications for the Exploratory Factor Analysis
Rotation Algorithm
  Number of random starts                                       30
  Maximum number of iterations                             1000000
  Derivative convergence criterion                       0.100D-04

Input data file(s)
  Mplus.txt

Input data format  FREE


UNIVARIATE SAMPLE STATISTICS


     UNIVARIATE HIGHER-ORDER MOMENT DESCRIPTIVE STATISTICS FOR FEMALE

         Variable/         Mean/     Skewness/   Minimum/ % with                Percentiles
        Sample Size      Variance    Kurtosis    Maximum  Min/Max      20%/60%    40%/80%    Median

     S1                    4.225      -0.545       2.000    1.32%       4.000      4.000      4.000
             151.000       0.413       0.664       5.000   33.11%       4.000      5.000
     S2                    3.841      -0.462       2.000    3.97%       3.000      4.000      4.000
             151.000       0.491       0.385       5.000   13.91%       4.000      4.000
     S3                    4.179      -0.256       2.000    0.66%       4.000      4.000      4.000
             151.000       0.346       0.575       5.000   27.15%       4.000      5.000
     O1                    4.126      -0.587       2.000    1.99%       4.000      4.000      4.000
             151.000       0.388       1.492       5.000   24.50%       4.000      5.000
     O2                    4.298      -0.404       2.000    0.66%       4.000      4.000      4.000
             151.000       0.355       0.399       5.000   36.42%       4.000      5.000
     O3                    4.139      -0.433       2.000    1.32%       4.000      4.000      4.000
             151.000       0.371       1.065       5.000   25.17%       4.000      5.000
     A1                    3.755      -0.631       2.000    9.27%       3.000      4.000      4.000
             151.000       0.635       0.127       5.000   13.25%       4.000      4.000
     A2                    3.669      -0.591       1.000    0.66%       3.000      4.000      4.000
             151.000       0.659       0.261       5.000   11.26%       4.000      4.000
     A3                    4.013      -0.648       2.000    6.62%       3.000      4.000      4.000
             151.000       0.742      -0.168       5.000   31.13%       4.000      5.000
     R1                    4.185      -0.482       2.000    1.32%       4.000      4.000      4.000
             151.000       0.389       0.877       5.000   29.14%       4.000      5.000
     R2                    3.921      -0.541       2.000    5.30%       3.000      4.000      4.000
             151.000       0.603       0.140       5.000   21.19%       4.000      5.000
     R3                    4.159      -0.274       2.000    0.66%       4.000      4.000      4.000
             151.000       0.372       0.318       5.000   27.15%       4.000      5.000


     UNIVARIATE HIGHER-ORDER MOMENT DESCRIPTIVE STATISTICS FOR MALE

         Variable/         Mean/     Skewness/   Minimum/ % with                Percentiles
        Sample Size      Variance    Kurtosis    Maximum  Min/Max      20%/60%    40%/80%    Median

     S1                    4.134      -0.252       2.000    0.75%       4.000      4.000      4.000
             134.000       0.340       0.780       5.000   23.88%       4.000      5.000
     S2                    3.701      -0.747       2.000    6.72%       3.000      4.000      4.000
             134.000       0.478       0.566       5.000    6.72%       4.000      4.000
     S3                    4.060      -0.239       2.000    0.75%       4.000      4.000      4.000
             134.000       0.280       1.790       5.000   16.42%       4.000      4.000
     O1                    4.060      -0.559       2.000    2.24%       4.000      4.000      4.000
             134.000       0.414       1.155       5.000   21.64%       4.000      5.000
     O2                    4.187      -0.262       2.000    0.75%       4.000      4.000      4.000
             134.000       0.331       0.856       5.000   26.87%       4.000      5.000
     O3                    4.082      -0.613       2.000    2.24%       4.000      4.000      4.000
             134.000       0.389       1.612       5.000   21.64%       4.000      5.000
     A1                    3.590      -0.579       2.000    9.70%       3.000      4.000      4.000
             134.000       0.555      -0.066       5.000    5.97%       4.000      4.000
     A2                    3.507      -0.715       1.000    0.75%       3.000      4.000      4.000
             134.000       0.698      -0.179       5.000    5.22%       4.000      4.000
     A3                    3.955      -0.727       2.000   11.19%       3.000      4.000      4.000
             134.000       0.879      -0.272       5.000   30.60%       4.000      5.000
     R1                    4.127      -0.708       2.000    2.99%       4.000      4.000      4.000
             134.000       0.484       0.981       5.000   28.36%       4.000      5.000
     R2                    3.791      -0.801       2.000   12.69%       3.000      4.000      4.000
             134.000       0.732       0.141       5.000   15.67%       4.000      4.000
     R3                    4.127      -0.725       2.000    2.99%       4.000      4.000      4.000
             134.000       0.469       1.164       5.000   27.61%       4.000      5.000

MODEL FIT INFORMATION

Invariance Testing

                   Number of                   Degrees of
     Model        Parameters      Chi-Square    Freedom     P-Value

     Configural       132             81.235        48       0.0019
     Metric           100             99.548        80       0.0686
     Scalar            92            104.560        88       0.1099

                                               Degrees of
     Models Compared              Chi-Square    Freedom     P-Value

     Metric against Configural        22.635        32       0.8895
     Scalar against Configural        27.481        40       0.9336
     Scalar against Metric             4.706         8       0.7885


MODEL FIT INFORMATION FOR THE CONFIGURAL MODEL

Number of Free Parameters                      132

Loglikelihood

          H0 Value                       -2852.131
          H0 Scaling Correction Factor      1.2488
            for MLR
          H1 Value                       -2812.895
          H1 Scaling Correction Factor      1.1734
            for MLR

Information Criteria

          Akaike (AIC)                    5968.262
          Bayesian (BIC)                  6450.390
          Sample-Size Adjusted BIC        6031.810
            (n* = (n + 2) / 24)

Chi-Square Test of Model Fit

          Value                             81.235*
          Degrees of Freedom                    48
          P-Value                           0.0019
          Scaling Correction Factor         0.9660
            for MLR

Chi-Square Contribution and P-Value From Each Group (degrees of freedom = 24)

          FEMALE                            37.604     0.038
          MALE                              43.631     0.008

*   The chi-square value for MLM, MLMV, MLR, ULSMV, WLSM and WLSMV cannot be used
    for chi-square difference testing in the regular way.  MLM, MLR and WLSM
    chi-square difference testing is described on the Mplus website.  MLMV, WLSMV,
    and ULSMV difference testing is done using the DIFFTEST option.

RMSEA (Root Mean Square Error Of Approximation)

          Estimate                           0.070
          90 Percent C.I.                    0.042  0.095
          Probability RMSEA <= .05           0.109

CFI/TLI

          CFI                                0.971
          TLI                                0.919

Chi-Square Test of Model Fit for the Baseline Model

          Value                           1264.366
          Degrees of Freedom                   132
          P-Value                           0.0000

SRMR (Standardized Root Mean Square Residual)

          Value                              0.023


MODEL FIT INFORMATION FOR THE METRIC MODEL

Number of Free Parameters                      100

Loglikelihood

          H0 Value                       -2865.813
          H0 Scaling Correction Factor      1.2615
            for MLR
          H1 Value                       -2812.895
          H1 Scaling Correction Factor      1.1734
            for MLR

Information Criteria

          Akaike (AIC)                    5931.627
          Bayesian (BIC)                  6296.876
          Sample-Size Adjusted BIC        5979.770
            (n* = (n + 2) / 24)

Chi-Square Test of Model Fit

          Value                             99.548*
          Degrees of Freedom                    80
          P-Value                           0.0686
          Scaling Correction Factor         1.0632
            for MLR

Chi-Square Contribution From Each Group

          FEMALE                            47.420
          MALE                              52.127

*   The chi-square value for MLM, MLMV, MLR, ULSMV, WLSM and WLSMV cannot be used
    for chi-square difference testing in the regular way.  MLM, MLR and WLSM
    chi-square difference testing is described on the Mplus website.  MLMV, WLSMV,
    and ULSMV difference testing is done using the DIFFTEST option.

RMSEA (Root Mean Square Error Of Approximation)

          Estimate                           0.041
          90 Percent C.I.                    0.000  0.066
          Probability RMSEA <= .05           0.694

CFI/TLI

          CFI                                0.983
          TLI                                0.972

Chi-Square Test of Model Fit for the Baseline Model

          Value                           1264.366
          Degrees of Freedom                   132
          P-Value                           0.0000

SRMR (Standardized Root Mean Square Residual)

          Value                              0.046


MODEL FIT INFORMATION FOR THE SCALAR MODEL

Number of Free Parameters                       92

Loglikelihood

          H0 Value                       -2868.155
          H0 Scaling Correction Factor      1.2847
            for MLR
          H1 Value                       -2812.895
          H1 Scaling Correction Factor      1.1734
            for MLR

Information Criteria

          Akaike (AIC)                    5920.310
          Bayesian (BIC)                  6256.339
          Sample-Size Adjusted BIC        5964.601
            (n* = (n + 2) / 24)

Chi-Square Test of Model Fit

          Value                            104.560*
          Degrees of Freedom                    88
          P-Value                           0.1099
          Scaling Correction Factor         1.0570
            for MLR

Chi-Square Contribution From Each Group

          FEMALE                            49.817
          MALE                              54.743

*   The chi-square value for MLM, MLMV, MLR, ULSMV, WLSM and WLSMV cannot be used
    for chi-square difference testing in the regular way.  MLM, MLR and WLSM
    chi-square difference testing is described on the Mplus website.  MLMV, WLSMV,
    and ULSMV difference testing is done using the DIFFTEST option.

RMSEA (Root Mean Square Error Of Approximation)

          Estimate                           0.036
          90 Percent C.I.                    0.000  0.061
          Probability RMSEA <= .05           0.800

CFI/TLI

          CFI                                0.985
          TLI                                0.978

Chi-Square Test of Model Fit for the Baseline Model

          Value                           1264.366
          Degrees of Freedom                   132
          P-Value                           0.0000

SRMR (Standardized Root Mean Square Residual)

          Value                              0.050


MODEL RESULTS FOR THE CONFIGURAL MODEL

                                                    Two-Tailed
                    Estimate       S.E.  Est./S.E.    P-Value

Group FEMALE

 STR      BY
    S1                 0.367      0.090      4.075      0.000
    S2                 0.598      0.105      5.682      0.000
    S3                 0.474      0.098      4.820      0.000
    O1                 0.087      0.049      1.766      0.077
    O2                -0.016      0.066     -0.243      0.808
    O3                 0.039      0.044      0.878      0.380
    A1                 0.040      0.070      0.568      0.570
    A2                 0.010      0.075      0.132      0.895
    A3                -0.012      0.081     -0.143      0.886
    R1                 0.014      0.094      0.149      0.882
    R2                 0.060      0.101      0.599      0.549
    R3                -0.032      0.070     -0.451      0.652

 OPP      BY
    O1                 0.421      0.095      4.452      0.000
    O2                 0.315      0.074      4.271      0.000
    O3                 0.441      0.067      6.616      0.000
    S1                 0.072      0.078      0.915      0.360
    S2                -0.168      0.054     -3.131      0.002
    S3                 0.133      0.058      2.273      0.023
    A1                 0.013      0.076      0.174      0.862
    A2                 0.004      0.080      0.054      0.957
    A3                 0.154      0.082      1.885      0.059
    R1                -0.005      0.053     -0.103      0.918
    R2                -0.132      0.074     -1.793      0.073
    R3                 0.107      0.058      1.854      0.064

 ASP      BY
    A1                 0.640      0.082      7.792      0.000
    A2                 0.613      0.087      7.083      0.000
    A3                 0.624      0.100      6.248      0.000
    S1                 0.070      0.079      0.887      0.375
    S2                 0.107      0.058      1.859      0.063
    S3                -0.141      0.046     -3.062      0.002
    O1                 0.029      0.059      0.484      0.629
    O2                 0.055      0.050      1.103      0.270
    O3                 0.087      0.048      1.804      0.071
    R1                 0.016      0.031      0.511      0.609
    R2                -0.006      0.070     -0.089      0.929
    R3                -0.040      0.049     -0.824      0.410

 RES      BY
    R1                 0.538      0.138      3.913      0.000
    R2                 0.462      0.117      3.951      0.000
    R3                 0.465      0.103      4.516      0.000
    S1                 0.064      0.076      0.843      0.399
    S2                 0.008      0.054      0.147      0.883
    S3                -0.033      0.064     -0.510      0.610
    O1                 0.036      0.068      0.528      0.598
    O2                 0.090      0.069      1.305      0.192
    O3                -0.008      0.044     -0.173      0.862
    A1                -0.042      0.065     -0.641      0.522
    A2                 0.022      0.081      0.277      0.782
    A3                 0.005      0.071      0.070      0.944

 OPP      WITH
    STR                0.480      0.105      4.582      0.000

 ASP      WITH
    STR                0.431      0.094      4.610      0.000
    OPP                0.443      0.115      3.870      0.000

 RES      WITH
    STR                0.625      0.097      6.438      0.000
    OPP                0.497      0.138      3.599      0.000
    ASP                0.184      0.121      1.514      0.130

 Means
    STR                0.000      0.000    999.000    999.000
    OPP                0.000      0.000    999.000    999.000
    ASP                0.000      0.000    999.000    999.000
    RES                0.000      0.000    999.000    999.000

 Intercepts
    S1                 4.225      0.052     80.802      0.000
    S2                 3.841      0.057     67.339      0.000
    S3                 4.179      0.048     87.359      0.000
    O1                 4.126      0.051     81.378      0.000
    O2                 4.298      0.048     88.655      0.000
    O3                 4.139      0.050     83.460      0.000
    A1                 3.755      0.065     57.889      0.000
    A2                 3.669      0.066     55.555      0.000
    A3                 4.013      0.070     57.268      0.000
    R1                 4.185      0.051     82.414      0.000
    R2                 3.921      0.063     62.043      0.000
    R3                 4.159      0.050     83.781      0.000

 Variances
    STR                1.000      0.000    999.000    999.000
    OPP                1.000      0.000    999.000    999.000
    ASP                1.000      0.000    999.000    999.000
    RES                1.000      0.000    999.000    999.000

 Residual Variances
    S1                 0.176      0.034      5.169      0.000
    S2                 0.145      0.056      2.583      0.010
    S3                 0.118      0.036      3.311      0.001
    O1                 0.134      0.033      4.104      0.000
    O2                 0.207      0.028      7.408      0.000
    O3                 0.118      0.035      3.351      0.001
    A1                 0.205      0.044      4.647      0.000
    A2                 0.269      0.063      4.265      0.000
    A3                 0.250      0.051      4.924      0.000
    R1                 0.090      0.060      1.490      0.136
    R2                 0.403      0.074      5.447      0.000
    R3                 0.124      0.044      2.831      0.005

Group MALE

 STR      BY
    S1                 0.346      0.079      4.397      0.000
    S2                 0.484      0.087      5.530      0.000
    S3                 0.352      0.075      4.702      0.000
    O1                 0.030      0.068      0.443      0.658
    O2                 0.066      0.061      1.090      0.276
    O3                -0.020      0.063     -0.321      0.748
    A1                -0.018      0.036     -0.487      0.626
    A2                -0.022      0.069     -0.316      0.752
    A3                 0.106      0.101      1.055      0.292
    R1                 0.023      0.067      0.337      0.736
    R2                 0.181      0.117      1.551      0.121
    R3                -0.111      0.047     -2.346      0.019

 OPP      BY
    O1                 0.392      0.130      3.008      0.003
    O2                 0.317      0.090      3.523      0.000
    O3                 0.504      0.134      3.756      0.000
    S1                 0.056      0.055      1.021      0.307
    S2                -0.022      0.069     -0.325      0.745
    S3                 0.043      0.044      0.983      0.326
    A1                -0.050      0.039     -1.281      0.200
    A2                 0.019      0.061      0.320      0.749
    A3                 0.054      0.106      0.505      0.613
    R1                -0.002      0.091     -0.027      0.979
    R2                -0.116      0.103     -1.123      0.262
    R3                 0.076      0.048      1.590      0.112

 ASP      BY
    A1                 0.698      0.063     11.161      0.000
    A2                 0.708      0.070     10.131      0.000
    A3                 0.585      0.100      5.837      0.000
    S1                 0.085      0.044      1.952      0.051
    S2                -0.034      0.045     -0.759      0.448
    S3                 0.004      0.041      0.088      0.930
    O1                 0.018      0.059      0.303      0.762
    O2                -0.040      0.042     -0.952      0.341
    O3                 0.018      0.047      0.382      0.702
    R1                 0.006      0.037      0.150      0.881
    R2                -0.008      0.057     -0.150      0.881
    R3                 0.018      0.032      0.567      0.571

 RES      BY
    R1                 0.506      0.091      5.544      0.000
    R2                 0.500      0.112      4.464      0.000
    R3                 0.615      0.104      5.936      0.000
    S1                -0.048      0.043     -1.108      0.268
    S2                 0.051      0.042      1.216      0.224
    S3                 0.020      0.043      0.456      0.648
    O1                -0.013      0.068     -0.185      0.853
    O2                 0.041      0.046      0.875      0.382
    O3                 0.005      0.061      0.074      0.941
    A1                 0.027      0.029      0.910      0.363
    A2                -0.001      0.035     -0.028      0.978
    A3                -0.011      0.065     -0.172      0.863

 OPP      WITH
    STR                0.474      0.114      4.152      0.000

 ASP      WITH
    STR                0.417      0.102      4.071      0.000
    OPP                0.407      0.104      3.922      0.000

 RES      WITH
    STR                0.318      0.138      2.314      0.021
    OPP                0.401      0.121      3.326      0.001
    ASP                0.145      0.121      1.199      0.230

 Means
    STR                0.000      0.000    999.000    999.000
    OPP                0.000      0.000    999.000    999.000
    ASP                0.000      0.000    999.000    999.000
    RES                0.000      0.000    999.000    999.000

 Intercepts
    S1                 4.134      0.050     82.056      0.000
    S2                 3.701      0.060     61.971      0.000
    S3                 4.060      0.046     88.809      0.000
    O1                 4.060      0.056     73.007      0.000
    O2                 4.187      0.050     84.252      0.000
    O3                 4.082      0.054     75.785      0.000
    A1                 3.590      0.064     55.756      0.000
    A2                 3.507      0.072     48.609      0.000
    A3                 3.955      0.081     48.847      0.000
    R1                 4.127      0.060     68.674      0.000
    R2                 3.791      0.074     51.276      0.000
    R3                 4.127      0.059     69.758      0.000

 Variances
    STR                1.000      0.000    999.000    999.000
    OPP                1.000      0.000    999.000    999.000
    ASP                1.000      0.000    999.000    999.000
    RES                1.000      0.000    999.000    999.000

 Residual Variances
    S1                 0.175      0.033      5.274      0.000
    S2                 0.249      0.050      5.002      0.000
    S3                 0.133      0.027      4.888      0.000
    O1                 0.246      0.062      3.972      0.000
    O2                 0.203      0.036      5.601      0.000
    O3                 0.135      0.087      1.550      0.121
    A1                 0.098      0.043      2.297      0.022
    A2                 0.198      0.051      3.894      0.000
    A3                 0.442      0.081      5.472      0.000
    R1                 0.221      0.059      3.744      0.000
    R2                 0.447      0.069      6.442      0.000
    R3                 0.083      0.079      1.053      0.292


QUALITY OF NUMERICAL RESULTS FOR THE CONFIGURAL MODEL

     Condition Number for the Information Matrix              0.634E-04
       (ratio of smallest to largest eigenvalue)


MODEL RESULTS FOR THE METRIC MODEL

                                                    Two-Tailed
                    Estimate       S.E.  Est./S.E.    P-Value

Group FEMALE

 STR      BY
    S1                 0.421      0.068      6.186      0.000
    S2                 0.549      0.087      6.300      0.000
    S3                 0.422      0.072      5.874      0.000
    O1                 0.079      0.042      1.901      0.057
    O2                 0.031      0.045      0.695      0.487
    O3                 0.006      0.037      0.150      0.881
    A1                -0.011      0.040     -0.280      0.779
    A2                -0.018      0.044     -0.400      0.689
    A3                 0.040      0.059      0.680      0.497
    R1                 0.025      0.054      0.466      0.641
    R2                 0.105      0.064      1.647      0.100
    R3                -0.110      0.043     -2.541      0.011

 OPP      BY
    O1                 0.428      0.080      5.372      0.000
    O2                 0.340      0.064      5.272      0.000
    O3                 0.475      0.069      6.915      0.000
    S1                 0.083      0.054      1.542      0.123
    S2                -0.077      0.053     -1.452      0.147
    S3                 0.095      0.051      1.885      0.059
    A1                -0.053      0.040     -1.325      0.185
    A2                -0.030      0.050     -0.605      0.545
    A3                 0.111      0.059      1.876      0.061
    R1                 0.023      0.046      0.491      0.624
    R2                -0.122      0.047     -2.597      0.009
    R3                 0.097      0.046      2.096      0.036

 ASP      BY
    A1                 0.680      0.059     11.461      0.000
    A2                 0.683      0.062     11.051      0.000
    A3                 0.604      0.073      8.259      0.000
    S1                 0.052      0.040      1.319      0.187
    S2                 0.036      0.034      1.045      0.296
    S3                -0.066      0.040     -1.662      0.097
    O1                 0.016      0.041      0.388      0.698
    O2                 0.005      0.033      0.145      0.885
    O3                 0.061      0.040      1.501      0.133
    R1                 0.005      0.028      0.167      0.867
    R2                -0.005      0.039     -0.120      0.905
    R3                 0.000      0.031      0.005      0.996

 RES      BY
    R1                 0.484      0.076      6.361      0.000
    R2                 0.454      0.068      6.661      0.000
    R3                 0.537      0.068      7.869      0.000
    S1                -0.012      0.034     -0.350      0.726
    S2                 0.031      0.034      0.906      0.365
    S3                 0.016      0.043      0.382      0.702
    O1                 0.022      0.040      0.556      0.578
    O2                 0.055      0.034      1.627      0.104
    O3                 0.015      0.039      0.378      0.706
    A1                 0.004      0.026      0.148      0.882
    A2                 0.016      0.030      0.547      0.584
    A3                -0.020      0.040     -0.507      0.612

 OPP      WITH
    STR                0.477      0.123      3.874      0.000

 ASP      WITH
    STR                0.464      0.106      4.390      0.000
    OPP                0.531      0.123      4.321      0.000

 RES      WITH
    STR                0.641      0.093      6.874      0.000
    OPP                0.486      0.142      3.429      0.001
    ASP                0.194      0.123      1.577      0.115

 Means
    STR                0.000      0.000    999.000    999.000
    OPP                0.000      0.000    999.000    999.000
    ASP                0.000      0.000    999.000    999.000
    RES                0.000      0.000    999.000    999.000

 Intercepts
    S1                 4.225      0.052     80.802      0.000
    S2                 3.841      0.057     67.339      0.000
    S3                 4.179      0.048     87.359      0.000
    O1                 4.126      0.051     81.378      0.000
    O2                 4.298      0.048     88.655      0.000
    O3                 4.139      0.050     83.460      0.000
    A1                 3.755      0.065     57.889      0.000
    A2                 3.669      0.066     55.555      0.000
    A3                 4.013      0.070     57.268      0.000
    R1                 4.185      0.051     82.414      0.000
    R2                 3.921      0.063     62.043      0.000
    R3                 4.159      0.050     83.781      0.000

 Variances
    STR                1.000      0.000    999.000    999.000
    OPP                1.000      0.000    999.000    999.000
    ASP                1.000      0.000    999.000    999.000
    RES                1.000      0.000    999.000    999.000

 Residual Variances
    S1                 0.165      0.035      4.760      0.000
    S2                 0.182      0.046      3.932      0.000
    S3                 0.139      0.028      5.031      0.000
    O1                 0.138      0.029      4.800      0.000
    O2                 0.210      0.028      7.560      0.000
    O3                 0.108      0.037      2.931      0.003
    A1                 0.204      0.036      5.710      0.000
    A2                 0.253      0.059      4.273      0.000
    A3                 0.263      0.042      6.250      0.000
    R1                 0.115      0.031      3.749      0.000
    R2                 0.403      0.068      5.911      0.000
    R3                 0.099      0.035      2.836      0.005

Group MALE

 STR      BY
    S1                 0.421      0.068      6.186      0.000
    S2                 0.549      0.087      6.300      0.000
    S3                 0.422      0.072      5.874      0.000
    O1                 0.079      0.042      1.901      0.057
    O2                 0.031      0.045      0.695      0.487
    O3                 0.006      0.037      0.150      0.881
    A1                -0.011      0.040     -0.280      0.779
    A2                -0.018      0.044     -0.400      0.689
    A3                 0.040      0.059      0.680      0.497
    R1                 0.025      0.054      0.466      0.641
    R2                 0.105      0.064      1.647      0.100
    R3                -0.110      0.043     -2.541      0.011

 OPP      BY
    O1                 0.428      0.080      5.372      0.000
    O2                 0.340      0.064      5.272      0.000
    O3                 0.475      0.069      6.915      0.000
    S1                 0.083      0.054      1.542      0.123
    S2                -0.077      0.053     -1.452      0.147
    S3                 0.095      0.051      1.885      0.059
    A1                -0.053      0.040     -1.325      0.185
    A2                -0.030      0.050     -0.605      0.545
    A3                 0.111      0.059      1.876      0.061
    R1                 0.023      0.046      0.491      0.624
    R2                -0.122      0.047     -2.597      0.009
    R3                 0.097      0.046      2.096      0.036

 ASP      BY
    A1                 0.680      0.059     11.461      0.000
    A2                 0.683      0.062     11.051      0.000
    A3                 0.604      0.073      8.259      0.000
    S1                 0.052      0.040      1.319      0.187
    S2                 0.036      0.034      1.045      0.296
    S3                -0.066      0.040     -1.662      0.097
    O1                 0.016      0.041      0.388      0.698
    O2                 0.005      0.033      0.145      0.885
    O3                 0.061      0.040      1.501      0.133
    R1                 0.005      0.028      0.167      0.867
    R2                -0.005      0.039     -0.120      0.905
    R3                 0.000      0.031      0.005      0.996

 RES      BY
    R1                 0.484      0.076      6.361      0.000
    R2                 0.454      0.068      6.661      0.000
    R3                 0.537      0.068      7.869      0.000
    S1                -0.012      0.034     -0.350      0.726
    S2                 0.031      0.034      0.906      0.365
    S3                 0.016      0.043      0.382      0.702
    O1                 0.022      0.040      0.556      0.578
    O2                 0.055      0.034      1.627      0.104
    O3                 0.015      0.039      0.378      0.706
    A1                 0.004      0.026      0.148      0.882
    A2                 0.016      0.030      0.547      0.584
    A3                -0.020      0.040     -0.507      0.612

 OPP      WITH
    STR                0.317      0.156      2.038      0.042

 ASP      WITH
    STR                0.401      0.135      2.967      0.003
    OPP                0.350      0.141      2.475      0.013

 RES      WITH
    STR                0.290      0.170      1.704      0.088
    OPP                0.341      0.184      1.852      0.064
    ASP                0.199      0.142      1.397      0.162

 Means
    STR                0.000      0.000    999.000    999.000
    OPP                0.000      0.000    999.000    999.000
    ASP                0.000      0.000    999.000    999.000
    RES                0.000      0.000    999.000    999.000

 Intercepts
    S1                 4.134      0.050     82.057      0.000
    S2                 3.701      0.060     61.971      0.000
    S3                 4.060      0.046     88.809      0.000
    O1                 4.060      0.056     73.007      0.000
    O2                 4.187      0.050     84.253      0.000
    O3                 4.082      0.054     75.785      0.000
    A1                 3.590      0.064     55.755      0.000
    A2                 3.507      0.072     48.608      0.000
    A3                 3.955      0.081     48.846      0.000
    R1                 4.127      0.060     68.674      0.000
    R2                 3.791      0.074     51.277      0.000
    R3                 4.127      0.059     69.758      0.000

 Variances
    STR                0.736      0.199      3.699      0.000
    OPP                0.817      0.238      3.434      0.001
    ASP                1.047      0.222      4.723      0.000
    RES                1.205      0.298      4.041      0.000

 Residual Variances
    S1                 0.175      0.031      5.586      0.000
    S2                 0.259      0.051      5.063      0.000
    S3                 0.133      0.027      4.952      0.000
    O1                 0.240      0.049      4.882      0.000
    O2                 0.202      0.031      6.454      0.000
    O3                 0.162      0.051      3.140      0.002
    A1                 0.104      0.039      2.689      0.007
    A2                 0.199      0.044      4.543      0.000
    A3                 0.440      0.077      5.726      0.000
    R1                 0.205      0.053      3.871      0.000
    R2                 0.448      0.070      6.358      0.000
    R3                 0.109      0.057      1.904      0.057


QUALITY OF NUMERICAL RESULTS FOR THE METRIC MODEL

     Condition Number for the Information Matrix              0.439E-03
       (ratio of smallest to largest eigenvalue)


MODEL RESULTS FOR THE SCALAR MODEL

                                                    Two-Tailed
                    Estimate       S.E.  Est./S.E.    P-Value

Group FEMALE

 STR      BY
    S1                 0.414      0.067      6.163      0.000
    S2                 0.550      0.086      6.395      0.000
    S3                 0.424      0.072      5.919      0.000
    O1                 0.080      0.042      1.926      0.054
    O2                 0.038      0.046      0.823      0.411
    O3                 0.006      0.037      0.166      0.868
    A1                -0.008      0.041     -0.208      0.835
    A2                -0.015      0.044     -0.330      0.741
    A3                 0.033      0.059      0.550      0.582
    R1                 0.022      0.054      0.411      0.681
    R2                 0.109      0.064      1.702      0.089
    R3                -0.112      0.043     -2.579      0.010

 OPP      BY
    O1                 0.427      0.080      5.346      0.000
    O2                 0.335      0.065      5.166      0.000
    O3                 0.475      0.069      6.859      0.000
    S1                 0.087      0.054      1.595      0.111
    S2                -0.075      0.053     -1.427      0.154
    S3                 0.096      0.051      1.897      0.058
    A1                -0.054      0.040     -1.347      0.178
    A2                -0.031      0.050     -0.627      0.531
    A3                 0.115      0.058      1.985      0.047
    R1                 0.024      0.047      0.505      0.614
    R2                -0.124      0.047     -2.621      0.009
    R3                 0.097      0.046      2.115      0.034

 ASP      BY
    A1                 0.682      0.059     11.541      0.000
    A2                 0.683      0.062     11.111      0.000
    A3                 0.600      0.075      8.001      0.000
    S1                 0.052      0.040      1.312      0.190
    S2                 0.036      0.034      1.055      0.291
    S3                -0.065      0.040     -1.642      0.101
    O1                 0.017      0.041      0.408      0.683
    O2                 0.007      0.033      0.228      0.820
    O3                 0.061      0.041      1.486      0.137
    R1                 0.004      0.028      0.141      0.888
    R2                -0.003      0.039     -0.075      0.940
    R3                -0.001      0.030     -0.040      0.968

 RES      BY
    R1                 0.486      0.077      6.328      0.000
    R2                 0.455      0.068      6.682      0.000
    R3                 0.538      0.069      7.818      0.000
    S1                -0.011      0.035     -0.318      0.750
    S2                 0.030      0.033      0.901      0.367
    S3                 0.016      0.043      0.373      0.709
    O1                 0.023      0.040      0.580      0.562
    O2                 0.056      0.035      1.614      0.107
    O3                 0.015      0.040      0.388      0.698
    A1                 0.003      0.027      0.126      0.900
    A2                 0.016      0.030      0.528      0.598
    A3                -0.020      0.041     -0.483      0.629

 OPP      WITH
    STR                0.471      0.121      3.885      0.000

 ASP      WITH
    STR                0.462      0.106      4.351      0.000
    OPP                0.529      0.121      4.366      0.000

 RES      WITH
    STR                0.642      0.093      6.926      0.000
    OPP                0.484      0.140      3.460      0.001
    ASP                0.196      0.123      1.593      0.111

 Means
    STR                0.000      0.000    999.000    999.000
    OPP                0.000      0.000    999.000    999.000
    ASP                0.000      0.000    999.000    999.000
    RES                0.000      0.000    999.000    999.000

 Intercepts
    S1                 4.239      0.048     88.701      0.000
    S2                 3.842      0.055     70.457      0.000
    S3                 4.171      0.046     91.180      0.000
    O1                 4.126      0.048     85.119      0.000
    O2                 4.269      0.043     99.084      0.000
    O3                 4.141      0.049     85.295      0.000
    A1                 3.739      0.062     60.209      0.000
    A2                 3.659      0.063     58.238      0.000
    A3                 4.044      0.066     61.072      0.000
    R1                 4.188      0.049     85.941      0.000
    R2                 3.893      0.057     68.847      0.000
    R3                 4.165      0.049     85.615      0.000

 Variances
    STR                1.000      0.000    999.000    999.000
    OPP                1.000      0.000    999.000    999.000
    ASP                1.000      0.000    999.000    999.000
    RES                1.000      0.000    999.000    999.000

 Residual Variances
    S1                 0.167      0.035      4.817      0.000
    S2                 0.181      0.046      3.942      0.000
    S3                 0.138      0.028      4.956      0.000
    O1                 0.138      0.029      4.775      0.000
    O2                 0.212      0.028      7.649      0.000
    O3                 0.108      0.037      2.904      0.004
    A1                 0.203      0.036      5.663      0.000
    A2                 0.253      0.059      4.262      0.000
    A3                 0.266      0.043      6.244      0.000
    R1                 0.116      0.031      3.741      0.000
    R2                 0.404      0.068      5.945      0.000
    R3                 0.099      0.035      2.819      0.005

Group MALE

 STR      BY
    S1                 0.414      0.067      6.163      0.000
    S2                 0.550      0.086      6.395      0.000
    S3                 0.424      0.072      5.919      0.000
    O1                 0.080      0.042      1.926      0.054
    O2                 0.038      0.046      0.823      0.411
    O3                 0.006      0.037      0.166      0.868
    A1                -0.008      0.041     -0.208      0.835
    A2                -0.015      0.044     -0.330      0.741
    A3                 0.033      0.059      0.550      0.582
    R1                 0.022      0.054      0.411      0.681
    R2                 0.109      0.064      1.702      0.089
    R3                -0.112      0.043     -2.579      0.010

 OPP      BY
    O1                 0.427      0.080      5.346      0.000
    O2                 0.335      0.065      5.166      0.000
    O3                 0.475      0.069      6.859      0.000
    S1                 0.087      0.054      1.595      0.111
    S2                -0.075      0.053     -1.427      0.154
    S3                 0.096      0.051      1.897      0.058
    A1                -0.054      0.040     -1.347      0.178
    A2                -0.031      0.050     -0.627      0.531
    A3                 0.115      0.058      1.985      0.047
    R1                 0.024      0.047      0.505      0.614
    R2                -0.124      0.047     -2.621      0.009
    R3                 0.097      0.046      2.115      0.034

 ASP      BY
    A1                 0.682      0.059     11.541      0.000
    A2                 0.683      0.062     11.111      0.000
    A3                 0.600      0.075      8.001      0.000
    S1                 0.052      0.040      1.312      0.190
    S2                 0.036      0.034      1.055      0.291
    S3                -0.065      0.040     -1.642      0.101
    O1                 0.017      0.041      0.408      0.683
    O2                 0.007      0.033      0.228      0.820
    O3                 0.061      0.041      1.486      0.137
    R1                 0.004      0.028      0.141      0.888
    R2                -0.003      0.039     -0.075      0.940
    R3                -0.001      0.030     -0.040      0.968

 RES      BY
    R1                 0.486      0.077      6.328      0.000
    R2                 0.455      0.068      6.682      0.000
    R3                 0.538      0.069      7.818      0.000
    S1                -0.011      0.035     -0.318      0.750
    S2                 0.030      0.033      0.901      0.367
    S3                 0.016      0.043      0.373      0.709
    O1                 0.023      0.040      0.580      0.562
    O2                 0.056      0.035      1.614      0.107
    O3                 0.015      0.040      0.388      0.698
    A1                 0.003      0.027      0.126      0.900
    A2                 0.016      0.030      0.528      0.598
    A3                -0.020      0.041     -0.483      0.629

 OPP      WITH
    STR                0.313      0.156      2.007      0.045

 ASP      WITH
    STR                0.398      0.136      2.934      0.003
    OPP                0.348      0.141      2.465      0.014

 RES      WITH
    STR                0.293      0.171      1.716      0.086
    OPP                0.339      0.184      1.845      0.065
    ASP                0.200      0.142      1.409      0.159

 Means
    STR               -0.250      0.133     -1.882      0.060
    OPP               -0.098      0.136     -0.720      0.472
    ASP               -0.217      0.137     -1.583      0.113
    RES               -0.119      0.138     -0.859      0.390

 Intercepts
    S1                 4.239      0.048     88.701      0.000
    S2                 3.842      0.055     70.457      0.000
    S3                 4.171      0.046     91.180      0.000
    O1                 4.126      0.048     85.119      0.000
    O2                 4.269      0.043     99.084      0.000
    O3                 4.141      0.049     85.295      0.000
    A1                 3.739      0.062     60.209      0.000
    A2                 3.659      0.063     58.238      0.000
    A3                 4.044      0.066     61.072      0.000
    R1                 4.188      0.049     85.941      0.000
    R2                 3.893      0.057     68.847      0.000
    R3                 4.165      0.049     85.615      0.000

 Variances
    STR                0.738      0.199      3.701      0.000
    OPP                0.817      0.238      3.431      0.001
    ASP                1.044      0.220      4.744      0.000
    RES                1.202      0.299      4.026      0.000

 Residual Variances
    S1                 0.177      0.031      5.699      0.000
    S2                 0.258      0.050      5.149      0.000
    S3                 0.132      0.027      4.909      0.000
    O1                 0.240      0.049      4.866      0.000
    O2                 0.204      0.032      6.429      0.000
    O3                 0.161      0.052      3.090      0.002
    A1                 0.103      0.040      2.610      0.009
    A2                 0.199      0.044      4.479      0.000
    A3                 0.446      0.076      5.887      0.000
    R1                 0.205      0.053      3.882      0.000
    R2                 0.448      0.071      6.332      0.000
    R3                 0.109      0.057      1.913      0.056


QUALITY OF NUMERICAL RESULTS FOR THE SCALAR MODEL

     Condition Number for the Information Matrix              0.270E-03
       (ratio of smallest to largest eigenvalue)


TECHNICAL 1 OUTPUT FOR THE CONFIGURAL MODEL


     TECHNICAL 1 OUTPUT FOR THE UNROTATED SOLUTION


     PARAMETER SPECIFICATION FOR FEMALE


           NU
              S1            S2            S3            O1            O2
              ________      ________      ________      ________      ________
                  1             2             3             4             5


           NU
              O3            A1            A2            A3            R1
              ________      ________      ________      ________      ________
                  6             7             8             9            10


           NU
              R2            R3
              ________      ________
                 11            12


           LAMBDA
              STR           OPP           ASP           RES
              ________      ________      ________      ________
 S1                13             0             0             0
 S2                14            15             0             0
 S3                16            17            18             0
 O1                19            20            21            22
 O2                23            24            25            26
 O3                27            28            29            30
 A1                31            32            33            34
 A2                35            36            37            38
 A3                39            40            41            42
 R1                43            44            45            46
 R2                47            48            49            50
 R3                51            52            53            54


           THETA
              S1            S2            S3            O1            O2
              ________      ________      ________      ________      ________
 S1                55
 S2                 0            56
 S3                 0             0            57
 O1                 0             0             0            58
 O2                 0             0             0             0            59
 O3                 0             0             0             0             0
 A1                 0             0             0             0             0
 A2                 0             0             0             0             0
 A3                 0             0             0             0             0
 R1                 0             0             0             0             0
 R2                 0             0             0             0             0
 R3                 0             0             0             0             0


           THETA
              O3            A1            A2            A3            R1
              ________      ________      ________      ________      ________
 O3                60
 A1                 0            61
 A2                 0             0            62
 A3                 0             0             0            63
 R1                 0             0             0             0            64
 R2                 0             0             0             0             0
 R3                 0             0             0             0             0


           THETA
              R2            R3
              ________      ________
 R2                65
 R3                 0            66


           ALPHA
              STR           OPP           ASP           RES
              ________      ________      ________      ________
                  0             0             0             0


           BETA
              STR           OPP           ASP           RES
              ________      ________      ________      ________
 STR                0             0             0             0
 OPP                0             0             0             0
 ASP                0             0             0             0
 RES                0             0             0             0


           PSI
              STR           OPP           ASP           RES
              ________      ________      ________      ________
 STR                0
 OPP                0             0
 ASP                0             0             0
 RES                0             0             0             0


     PARAMETER SPECIFICATION FOR MALE


           NU
              S1            S2            S3            O1            O2
              ________      ________      ________      ________      ________
                 67            68            69            70            71


           NU
              O3            A1            A2            A3            R1
              ________      ________      ________      ________      ________
                 72            73            74            75            76


           NU
              R2            R3
              ________      ________
                 77            78


           LAMBDA
              STR           OPP           ASP           RES
              ________      ________      ________      ________
 S1                79             0             0             0
 S2                80            81             0             0
 S3                82            83            84             0
 O1                85            86            87            88
 O2                89            90            91            92
 O3                93            94            95            96
 A1                97            98            99           100
 A2               101           102           103           104
 A3               105           106           107           108
 R1               109           110           111           112
 R2               113           114           115           116
 R3               117           118           119           120


           THETA
              S1            S2            S3            O1            O2
              ________      ________      ________      ________      ________
 S1               121
 S2                 0           122
 S3                 0             0           123
 O1                 0             0             0           124
 O2                 0             0             0             0           125
 O3                 0             0             0             0             0
 A1                 0             0             0             0             0
 A2                 0             0             0             0             0
 A3                 0             0             0             0             0
 R1                 0             0             0             0             0
 R2                 0             0             0             0             0
 R3                 0             0             0             0             0


           THETA
              O3            A1            A2            A3            R1
              ________      ________      ________      ________      ________
 O3               126
 A1                 0           127
 A2                 0             0           128
 A3                 0             0             0           129
 R1                 0             0             0             0           130
 R2                 0             0             0             0             0
 R3                 0             0             0             0             0


           THETA
              R2            R3
              ________      ________
 R2               131
 R3                 0           132


           ALPHA
              STR           OPP           ASP           RES
              ________      ________      ________      ________
                  0             0             0             0


           BETA
              STR           OPP           ASP           RES
              ________      ________      ________      ________
 STR                0             0             0             0
 OPP                0             0             0             0
 ASP                0             0             0             0
 RES                0             0             0             0


           PSI
              STR           OPP           ASP           RES
              ________      ________      ________      ________
 STR                0
 OPP                0             0
 ASP                0             0             0
 RES                0             0             0             0


     STARTING VALUES FOR FEMALE


           NU
              S1            S2            S3            O1            O2
              ________      ________      ________      ________      ________
                4.225         3.841         4.179         4.126         4.298


           NU
              O3            A1            A2            A3            R1
              ________      ________      ________      ________      ________
                4.139         3.755         3.669         4.013         4.185


           NU
              R2            R3
              ________      ________
                3.921         4.159


           LAMBDA
              STR           OPP           ASP           RES
              ________      ________      ________      ________
 S1             0.487         0.000         0.000         0.000
 S2             0.539         0.235         0.000         0.000
 S3             0.443         0.009         0.177         0.000
 O1             0.395        -0.304         0.002         0.078
 O2             0.280        -0.261        -0.037         0.029
 O3             0.363        -0.319        -0.046         0.132
 A1             0.376        -0.016        -0.468         0.266
 A2             0.371        -0.031        -0.454         0.211
 A3             0.440        -0.141        -0.460         0.259
 R1             0.398        -0.133        -0.026        -0.351
 R2             0.296        -0.010        -0.005        -0.336
 R3             0.342        -0.204         0.015        -0.299


           THETA
              S1            S2            S3            O1            O2
              ________      ________      ________      ________      ________
 S1             0.176
 S2             0.000         0.145
 S3             0.000         0.000         0.118
 O1             0.000         0.000         0.000         0.134
 O2             0.000         0.000         0.000         0.000         0.207
 O3             0.000         0.000         0.000         0.000         0.000
 A1             0.000         0.000         0.000         0.000         0.000
 A2             0.000         0.000         0.000         0.000         0.000
 A3             0.000         0.000         0.000         0.000         0.000
 R1             0.000         0.000         0.000         0.000         0.000
 R2             0.000         0.000         0.000         0.000         0.000
 R3             0.000         0.000         0.000         0.000         0.000


           THETA
              O3            A1            A2            A3            R1
              ________      ________      ________      ________      ________
 O3             0.118
 A1             0.000         0.205
 A2             0.000         0.000         0.269
 A3             0.000         0.000         0.000         0.249
 R1             0.000         0.000         0.000         0.000         0.090
 R2             0.000         0.000         0.000         0.000         0.000
 R3             0.000         0.000         0.000         0.000         0.000


           THETA
              R2            R3
              ________      ________
 R2             0.403
 R3             0.000         0.124


           ALPHA
              STR           OPP           ASP           RES
              ________      ________      ________      ________
                0.000         0.000         0.000         0.000


           BETA
              STR           OPP           ASP           RES
              ________      ________      ________      ________
 STR            0.000         0.000         0.000         0.000
 OPP            0.000         0.000         0.000         0.000
 ASP            0.000         0.000         0.000         0.000
 RES            0.000         0.000         0.000         0.000


           PSI
              STR           OPP           ASP           RES
              ________      ________      ________      ________
 STR            1.000
 OPP            0.000         1.000
 ASP            0.000         0.000         1.000
 RES            0.000         0.000         0.000         1.000


     STARTING VALUES FOR MALE


           NU
              S1            S2            S3            O1            O2
              ________      ________      ________      ________      ________
                4.225         3.841         4.179         4.126         4.298


           NU
              O3            A1            A2            A3            R1
              ________      ________      ________      ________      ________
                4.139         3.755         3.669         4.013         4.185


           NU
              R2            R3
              ________      ________
                3.921         4.159


           LAMBDA
              STR           OPP           ASP           RES
              ________      ________      ________      ________
 S1             0.407         0.000         0.000         0.000
 S2             0.446         0.174         0.000         0.000
 S3             0.372         0.086         0.034         0.000
 O1             0.264        -0.110         0.293        -0.025
 O2             0.234        -0.021         0.269        -0.018
 O3             0.284        -0.143         0.390        -0.020
 A1             0.381        -0.392        -0.077         0.390
 A2             0.417        -0.430        -0.039         0.373
 A3             0.484        -0.339        -0.013         0.295
 R1             0.145         0.250         0.279         0.320
 R2             0.222         0.325         0.184         0.311
 R3             0.095         0.242         0.403         0.395


           THETA
              S1            S2            S3            O1            O2
              ________      ________      ________      ________      ________
 S1             0.175
 S2             0.000         0.249
 S3             0.000         0.000         0.133
 O1             0.000         0.000         0.000         0.246
 O2             0.000         0.000         0.000         0.000         0.203
 O3             0.000         0.000         0.000         0.000         0.000
 A1             0.000         0.000         0.000         0.000         0.000
 A2             0.000         0.000         0.000         0.000         0.000
 A3             0.000         0.000         0.000         0.000         0.000
 R1             0.000         0.000         0.000         0.000         0.000
 R2             0.000         0.000         0.000         0.000         0.000
 R3             0.000         0.000         0.000         0.000         0.000


           THETA
              O3            A1            A2            A3            R1
              ________      ________      ________      ________      ________
 O3             0.135
 A1             0.000         0.098
 A2             0.000         0.000         0.198
 A3             0.000         0.000         0.000         0.442
 R1             0.000         0.000         0.000         0.000         0.220
 R2             0.000         0.000         0.000         0.000         0.000
 R3             0.000         0.000         0.000         0.000         0.000


           THETA
              R2            R3
              ________      ________
 R2             0.447
 R3             0.000         0.083


           ALPHA
              STR           OPP           ASP           RES
              ________      ________      ________      ________
                0.000         0.000         0.000         0.000


           BETA
              STR           OPP           ASP           RES
              ________      ________      ________      ________
 STR            0.000         0.000         0.000         0.000
 OPP            0.000         0.000         0.000         0.000
 ASP            0.000         0.000         0.000         0.000
 RES            0.000         0.000         0.000         0.000


           PSI
              STR           OPP           ASP           RES
              ________      ________      ________      ________
 STR            1.000
 OPP            0.000         1.000
 ASP            0.000         0.000         1.000
 RES            0.000         0.000         0.000         1.000


     TECHNICAL 1 OUTPUT FOR THE ROTATED SOLUTION


     PARAMETER SPECIFICATION FOR FEMALE


           NU
              S1            S2            S3            O1            O2
              ________      ________      ________      ________      ________
                  1             2             3             4             5


           NU
              O3            A1            A2            A3            R1
              ________      ________      ________      ________      ________
                  6             7             8             9            10


           NU
              R2            R3
              ________      ________
                 11            12


           LAMBDA
              STR           OPP           ASP           RES
              ________      ________      ________      ________
 S1                13            14            15            16
 S2                17            18            19            20
 S3                21            22            23            24
 O1                25            26            27            28
 O2                29            30            31            32
 O3                33            34            35            36
 A1                37            38            39            40
 A2                41            42            43            44
 A3                45            46            47            48
 R1                49            50            51            52
 R2                53            54            55            56
 R3                57            58            59            60


           THETA
              S1            S2            S3            O1            O2
              ________      ________      ________      ________      ________
 S1                61
 S2                 0            62
 S3                 0             0            63
 O1                 0             0             0            64
 O2                 0             0             0             0            65
 O3                 0             0             0             0             0
 A1                 0             0             0             0             0
 A2                 0             0             0             0             0
 A3                 0             0             0             0             0
 R1                 0             0             0             0             0
 R2                 0             0             0             0             0
 R3                 0             0             0             0             0


           THETA
              O3            A1            A2            A3            R1
              ________      ________      ________      ________      ________
 O3                66
 A1                 0            67
 A2                 0             0            68
 A3                 0             0             0            69
 R1                 0             0             0             0            70
 R2                 0             0             0             0             0
 R3                 0             0             0             0             0


           THETA
              R2            R3
              ________      ________
 R2                71
 R3                 0            72


           ALPHA
              STR           OPP           ASP           RES
              ________      ________      ________      ________
                  0             0             0             0


           BETA
              STR           OPP           ASP           RES
              ________      ________      ________      ________
 STR                0             0             0             0
 OPP                0             0             0             0
 ASP                0             0             0             0
 RES                0             0             0             0


           PSI
              STR           OPP           ASP           RES
              ________      ________      ________      ________
 STR                0
 OPP               73             0
 ASP               74            75             0
 RES               76            77            78             0


     PARAMETER SPECIFICATION FOR MALE


           NU
              S1            S2            S3            O1            O2
              ________      ________      ________      ________      ________
                 79            80            81            82            83


           NU
              O3            A1            A2            A3            R1
              ________      ________      ________      ________      ________
                 84            85            86            87            88


           NU
              R2            R3
              ________      ________
                 89            90


           LAMBDA
              STR           OPP           ASP           RES
              ________      ________      ________      ________
 S1                91            92            93            94
 S2                95            96            97            98
 S3                99           100           101           102
 O1               103           104           105           106
 O2               107           108           109           110
 O3               111           112           113           114
 A1               115           116           117           118
 A2               119           120           121           122
 A3               123           124           125           126
 R1               127           128           129           130
 R2               131           132           133           134
 R3               135           136           137           138


           THETA
              S1            S2            S3            O1            O2
              ________      ________      ________      ________      ________
 S1               139
 S2                 0           140
 S3                 0             0           141
 O1                 0             0             0           142
 O2                 0             0             0             0           143
 O3                 0             0             0             0             0
 A1                 0             0             0             0             0
 A2                 0             0             0             0             0
 A3                 0             0             0             0             0
 R1                 0             0             0             0             0
 R2                 0             0             0             0             0
 R3                 0             0             0             0             0


           THETA
              O3            A1            A2            A3            R1
              ________      ________      ________      ________      ________
 O3               144
 A1                 0           145
 A2                 0             0           146
 A3                 0             0             0           147
 R1                 0             0             0             0           148
 R2                 0             0             0             0             0
 R3                 0             0             0             0             0


           THETA
              R2            R3
              ________      ________
 R2               149
 R3                 0           150


           ALPHA
              STR           OPP           ASP           RES
              ________      ________      ________      ________
                  0             0             0             0


           BETA
              STR           OPP           ASP           RES
              ________      ________      ________      ________
 STR                0             0             0             0
 OPP                0             0             0             0
 ASP                0             0             0             0
 RES                0             0             0             0


           PSI
              STR           OPP           ASP           RES
              ________      ________      ________      ________
 STR                0
 OPP              151             0
 ASP              152           153             0
 RES              154           155           156             0


     STARTING VALUES FOR FEMALE


           NU
              S1            S2            S3            O1            O2
              ________      ________      ________      ________      ________
                4.225         3.841         4.179         4.126         4.298


           NU
              O3            A1            A2            A3            R1
              ________      ________      ________      ________      ________
                4.139         3.755         3.669         4.013         4.185


           NU
              R2            R3
              ________      ________
                3.921         4.159


           LAMBDA
              STR           OPP           ASP           RES
              ________      ________      ________      ________
 S1             0.000         0.000         0.000         0.000
 S2             0.000         0.000         0.000         0.000
 S3             0.000         0.000         0.000         0.000
 O1             0.000         0.000         0.000         0.000
 O2             0.000         0.000         0.000         0.000
 O3             0.000         0.000         0.000         0.000
 A1             0.000         0.000         0.000         0.000
 A2             0.000         0.000         0.000         0.000
 A3             0.000         0.000         0.000         0.000
 R1             0.000         0.000         0.000         0.000
 R2             0.000         0.000         0.000         0.000
 R3             0.000         0.000         0.000         0.000


           THETA
              S1            S2            S3            O1            O2
              ________      ________      ________      ________      ________
 S1             0.206
 S2             0.000         0.246
 S3             0.000         0.000         0.173
 O1             0.000         0.000         0.000         0.194
 O2             0.000         0.000         0.000         0.000         0.177
 O3             0.000         0.000         0.000         0.000         0.000
 A1             0.000         0.000         0.000         0.000         0.000
 A2             0.000         0.000         0.000         0.000         0.000
 A3             0.000         0.000         0.000         0.000         0.000
 R1             0.000         0.000         0.000         0.000         0.000
 R2             0.000         0.000         0.000         0.000         0.000
 R3             0.000         0.000         0.000         0.000         0.000


           THETA
              O3            A1            A2            A3            R1
              ________      ________      ________      ________      ________
 O3             0.186
 A1             0.000         0.318
 A2             0.000         0.000         0.329
 A3             0.000         0.000         0.000         0.371
 R1             0.000         0.000         0.000         0.000         0.195
 R2             0.000         0.000         0.000         0.000         0.000
 R3             0.000         0.000         0.000         0.000         0.000


           THETA
              R2            R3
              ________      ________
 R2             0.301
 R3             0.000         0.186


           ALPHA
              STR           OPP           ASP           RES
              ________      ________      ________      ________
                0.000         0.000         0.000         0.000


           BETA
              STR           OPP           ASP           RES
              ________      ________      ________      ________
 STR            0.000         0.000         0.000         0.000
 OPP            0.000         0.000         0.000         0.000
 ASP            0.000         0.000         0.000         0.000
 RES            0.000         0.000         0.000         0.000


           PSI
              STR           OPP           ASP           RES
              ________      ________      ________      ________
 STR            1.000
 OPP            0.000         1.000
 ASP            0.000         0.000         1.000
 RES            0.000         0.000         0.000         1.000


     STARTING VALUES FOR MALE


           NU
              S1            S2            S3            O1            O2
              ________      ________      ________      ________      ________
                4.225         3.841         4.179         4.126         4.298


           NU
              O3            A1            A2            A3            R1
              ________      ________      ________      ________      ________
                4.139         3.755         3.669         4.013         4.185


           NU
              R2            R3
              ________      ________
                3.921         4.159


           LAMBDA
              STR           OPP           ASP           RES
              ________      ________      ________      ________
 S1             0.000         0.000         0.000         0.000
 S2             0.000         0.000         0.000         0.000
 S3             0.000         0.000         0.000         0.000
 O1             0.000         0.000         0.000         0.000
 O2             0.000         0.000         0.000         0.000
 O3             0.000         0.000         0.000         0.000
 A1             0.000         0.000         0.000         0.000
 A2             0.000         0.000         0.000         0.000
 A3             0.000         0.000         0.000         0.000
 R1             0.000         0.000         0.000         0.000
 R2             0.000         0.000         0.000         0.000
 R3             0.000         0.000         0.000         0.000


           THETA
              S1            S2            S3            O1            O2
              ________      ________      ________      ________      ________
 S1             0.206
 S2             0.000         0.246
 S3             0.000         0.000         0.173
 O1             0.000         0.000         0.000         0.194
 O2             0.000         0.000         0.000         0.000         0.177
 O3             0.000         0.000         0.000         0.000         0.000
 A1             0.000         0.000         0.000         0.000         0.000
 A2             0.000         0.000         0.000         0.000         0.000
 A3             0.000         0.000         0.000         0.000         0.000
 R1             0.000         0.000         0.000         0.000         0.000
 R2             0.000         0.000         0.000         0.000         0.000
 R3             0.000         0.000         0.000         0.000         0.000


           THETA
              O3            A1            A2            A3            R1
              ________      ________      ________      ________      ________
 O3             0.186
 A1             0.000         0.318
 A2             0.000         0.000         0.329
 A3             0.000         0.000         0.000         0.371
 R1             0.000         0.000         0.000         0.000         0.195
 R2             0.000         0.000         0.000         0.000         0.000
 R3             0.000         0.000         0.000         0.000         0.000


           THETA
              R2            R3
              ________      ________
 R2             0.301
 R3             0.000         0.186


           ALPHA
              STR           OPP           ASP           RES
              ________      ________      ________      ________
                0.000         0.000         0.000         0.000


           BETA
              STR           OPP           ASP           RES
              ________      ________      ________      ________
 STR            0.000         0.000         0.000         0.000
 OPP            0.000         0.000         0.000         0.000
 ASP            0.000         0.000         0.000         0.000
 RES            0.000         0.000         0.000         0.000


           PSI
              STR           OPP           ASP           RES
              ________      ________      ________      ________
 STR            1.000
 OPP            0.000         1.000
 ASP            0.000         0.000         1.000
 RES            0.000         0.000         0.000         1.000


TECHNICAL 1 OUTPUT FOR THE METRIC MODEL


     TECHNICAL 1 OUTPUT FOR THE UNROTATED SOLUTION


     PARAMETER SPECIFICATION FOR FEMALE


           NU
              S1            S2            S3            O1            O2
              ________      ________      ________      ________      ________
                  1             2             3             4             5


           NU
              O3            A1            A2            A3            R1
              ________      ________      ________      ________      ________
                  6             7             8             9            10


           NU
              R2            R3
              ________      ________
                 11            12


           LAMBDA
              STR           OPP           ASP           RES
              ________      ________      ________      ________
 S1                13             0             0             0
 S2                14            15             0             0
 S3                16            17            18             0
 O1                19            20            21            22
 O2                23            24            25            26
 O3                27            28            29            30
 A1                31            32            33            34
 A2                35            36            37            38
 A3                39            40            41            42
 R1                43            44            45            46
 R2                47            48            49            50
 R3                51            52            53            54


           THETA
              S1            S2            S3            O1            O2
              ________      ________      ________      ________      ________
 S1                55
 S2                 0            56
 S3                 0             0            57
 O1                 0             0             0            58
 O2                 0             0             0             0            59
 O3                 0             0             0             0             0
 A1                 0             0             0             0             0
 A2                 0             0             0             0             0
 A3                 0             0             0             0             0
 R1                 0             0             0             0             0
 R2                 0             0             0             0             0
 R3                 0             0             0             0             0


           THETA
              O3            A1            A2            A3            R1
              ________      ________      ________      ________      ________
 O3                60
 A1                 0            61
 A2                 0             0            62
 A3                 0             0             0            63
 R1                 0             0             0             0            64
 R2                 0             0             0             0             0
 R3                 0             0             0             0             0


           THETA
              R2            R3
              ________      ________
 R2                65
 R3                 0            66


           ALPHA
              STR           OPP           ASP           RES
              ________      ________      ________      ________
                  0             0             0             0


           BETA
              STR           OPP           ASP           RES
              ________      ________      ________      ________
 STR                0             0             0             0
 OPP                0             0             0             0
 ASP                0             0             0             0
 RES                0             0             0             0


           PSI
              STR           OPP           ASP           RES
              ________      ________      ________      ________
 STR                0
 OPP                0             0
 ASP                0             0             0
 RES                0             0             0             0


     PARAMETER SPECIFICATION FOR MALE


           NU
              S1            S2            S3            O1            O2
              ________      ________      ________      ________      ________
                 67            68            69            70            71


           NU
              O3            A1            A2            A3            R1
              ________      ________      ________      ________      ________
                 72            73            74            75            76


           NU
              R2            R3
              ________      ________
                 77            78


           LAMBDA
              STR           OPP           ASP           RES
              ________      ________      ________      ________
 S1                13             0             0             0
 S2                14            15             0             0
 S3                16            17            18             0
 O1                19            20            21            22
 O2                23            24            25            26
 O3                27            28            29            30
 A1                31            32            33            34
 A2                35            36            37            38
 A3                39            40            41            42
 R1                43            44            45            46
 R2                47            48            49            50
 R3                51            52            53            54


           THETA
              S1            S2            S3            O1            O2
              ________      ________      ________      ________      ________
 S1                79
 S2                 0            80
 S3                 0             0            81
 O1                 0             0             0            82
 O2                 0             0             0             0            83
 O3                 0             0             0             0             0
 A1                 0             0             0             0             0
 A2                 0             0             0             0             0
 A3                 0             0             0             0             0
 R1                 0             0             0             0             0
 R2                 0             0             0             0             0
 R3                 0             0             0             0             0


           THETA
              O3            A1            A2            A3            R1
              ________      ________      ________      ________      ________
 O3                84
 A1                 0            85
 A2                 0             0            86
 A3                 0             0             0            87
 R1                 0             0             0             0            88
 R2                 0             0             0             0             0
 R3                 0             0             0             0             0


           THETA
              R2            R3
              ________      ________
 R2                89
 R3                 0            90


           ALPHA
              STR           OPP           ASP           RES
              ________      ________      ________      ________
                  0             0             0             0


           BETA
              STR           OPP           ASP           RES
              ________      ________      ________      ________
 STR                0             0             0             0
 OPP                0             0             0             0
 ASP                0             0             0             0
 RES                0             0             0             0


           PSI
              STR           OPP           ASP           RES
              ________      ________      ________      ________
 STR               91
 OPP               92            93
 ASP               94            95            96
 RES               97            98            99           100


     STARTING VALUES FOR FEMALE


           NU
              S1            S2            S3            O1            O2
              ________      ________      ________      ________      ________
                4.225         3.841         4.179         4.126         4.298


           NU
              O3            A1            A2            A3            R1
              ________      ________      ________      ________      ________
                4.139         3.755         3.669         4.013         4.185


           NU
              R2            R3
              ________      ________
                3.921         4.159


           LAMBDA
              STR           OPP           ASP           RES
              ________      ________      ________      ________
 S1             0.487         0.000         0.000         0.000
 S2             0.539         0.235         0.000         0.000
 S3             0.443         0.009         0.177         0.000
 O1             0.395        -0.304         0.002         0.078
 O2             0.280        -0.261        -0.037         0.029
 O3             0.363        -0.319        -0.046         0.132
 A1             0.376        -0.016        -0.468         0.266
 A2             0.371        -0.031        -0.454         0.211
 A3             0.440        -0.141        -0.460         0.259
 R1             0.398        -0.133        -0.026        -0.351
 R2             0.296        -0.010        -0.005        -0.336
 R3             0.342        -0.204         0.015        -0.299


           THETA
              S1            S2            S3            O1            O2
              ________      ________      ________      ________      ________
 S1             0.176
 S2             0.000         0.145
 S3             0.000         0.000         0.118
 O1             0.000         0.000         0.000         0.134
 O2             0.000         0.000         0.000         0.000         0.207
 O3             0.000         0.000         0.000         0.000         0.000
 A1             0.000         0.000         0.000         0.000         0.000
 A2             0.000         0.000         0.000         0.000         0.000
 A3             0.000         0.000         0.000         0.000         0.000
 R1             0.000         0.000         0.000         0.000         0.000
 R2             0.000         0.000         0.000         0.000         0.000
 R3             0.000         0.000         0.000         0.000         0.000


           THETA
              O3            A1            A2            A3            R1
              ________      ________      ________      ________      ________
 O3             0.118
 A1             0.000         0.205
 A2             0.000         0.000         0.269
 A3             0.000         0.000         0.000         0.249
 R1             0.000         0.000         0.000         0.000         0.090
 R2             0.000         0.000         0.000         0.000         0.000
 R3             0.000         0.000         0.000         0.000         0.000


           THETA
              R2            R3
              ________      ________
 R2             0.403
 R3             0.000         0.124


           ALPHA
              STR           OPP           ASP           RES
              ________      ________      ________      ________
                0.000         0.000         0.000         0.000


           BETA
              STR           OPP           ASP           RES
              ________      ________      ________      ________
 STR            0.000         0.000         0.000         0.000
 OPP            0.000         0.000         0.000         0.000
 ASP            0.000         0.000         0.000         0.000
 RES            0.000         0.000         0.000         0.000


           PSI
              STR           OPP           ASP           RES
              ________      ________      ________      ________
 STR            1.000
 OPP            0.000         1.000
 ASP            0.000         0.000         1.000
 RES            0.000         0.000         0.000         1.000


     STARTING VALUES FOR MALE


           NU
              S1            S2            S3            O1            O2
              ________      ________      ________      ________      ________
                4.225         3.841         4.179         4.126         4.298


           NU
              O3            A1            A2            A3            R1
              ________      ________      ________      ________      ________
                4.139         3.755         3.669         4.013         4.185


           NU
              R2            R3
              ________      ________
                3.921         4.159


           LAMBDA
              STR           OPP           ASP           RES
              ________      ________      ________      ________
 S1             0.407         0.000         0.000         0.000
 S2             0.446         0.174         0.000         0.000
 S3             0.372         0.086         0.034         0.000
 O1             0.264        -0.110         0.293        -0.025
 O2             0.234        -0.021         0.269        -0.018
 O3             0.284        -0.143         0.390        -0.020
 A1             0.381        -0.392        -0.077         0.390
 A2             0.417        -0.430        -0.039         0.373
 A3             0.484        -0.339        -0.013         0.295
 R1             0.145         0.250         0.279         0.320
 R2             0.222         0.325         0.184         0.311
 R3             0.095         0.242         0.403         0.395


           THETA
              S1            S2            S3            O1            O2
              ________      ________      ________      ________      ________
 S1             0.175
 S2             0.000         0.249
 S3             0.000         0.000         0.133
 O1             0.000         0.000         0.000         0.246
 O2             0.000         0.000         0.000         0.000         0.203
 O3             0.000         0.000         0.000         0.000         0.000
 A1             0.000         0.000         0.000         0.000         0.000
 A2             0.000         0.000         0.000         0.000         0.000
 A3             0.000         0.000         0.000         0.000         0.000
 R1             0.000         0.000         0.000         0.000         0.000
 R2             0.000         0.000         0.000         0.000         0.000
 R3             0.000         0.000         0.000         0.000         0.000


           THETA
              O3            A1            A2            A3            R1
              ________      ________      ________      ________      ________
 O3             0.135
 A1             0.000         0.098
 A2             0.000         0.000         0.198
 A3             0.000         0.000         0.000         0.442
 R1             0.000         0.000         0.000         0.000         0.220
 R2             0.000         0.000         0.000         0.000         0.000
 R3             0.000         0.000         0.000         0.000         0.000


           THETA
              R2            R3
              ________      ________
 R2             0.447
 R3             0.000         0.083


           ALPHA
              STR           OPP           ASP           RES
              ________      ________      ________      ________
                0.000         0.000         0.000         0.000


           BETA
              STR           OPP           ASP           RES
              ________      ________      ________      ________
 STR            0.000         0.000         0.000         0.000
 OPP            0.000         0.000         0.000         0.000
 ASP            0.000         0.000         0.000         0.000
 RES            0.000         0.000         0.000         0.000


           PSI
              STR           OPP           ASP           RES
              ________      ________      ________      ________
 STR            1.000
 OPP            0.000         1.000
 ASP            0.000         0.000         1.000
 RES            0.000         0.000         0.000         1.000


     TECHNICAL 1 OUTPUT FOR THE ROTATED SOLUTION


     PARAMETER SPECIFICATION FOR FEMALE


           NU
              S1            S2            S3            O1            O2
              ________      ________      ________      ________      ________
                  1             2             3             4             5


           NU
              O3            A1            A2            A3            R1
              ________      ________      ________      ________      ________
                  6             7             8             9            10


           NU
              R2            R3
              ________      ________
                 11            12


           LAMBDA
              STR           OPP           ASP           RES
              ________      ________      ________      ________
 S1                13            14            15            16
 S2                17            18            19            20
 S3                21            22            23            24
 O1                25            26            27            28
 O2                29            30            31            32
 O3                33            34            35            36
 A1                37            38            39            40
 A2                41            42            43            44
 A3                45            46            47            48
 R1                49            50            51            52
 R2                53            54            55            56
 R3                57            58            59            60


           THETA
              S1            S2            S3            O1            O2
              ________      ________      ________      ________      ________
 S1                61
 S2                 0            62
 S3                 0             0            63
 O1                 0             0             0            64
 O2                 0             0             0             0            65
 O3                 0             0             0             0             0
 A1                 0             0             0             0             0
 A2                 0             0             0             0             0
 A3                 0             0             0             0             0
 R1                 0             0             0             0             0
 R2                 0             0             0             0             0
 R3                 0             0             0             0             0


           THETA
              O3            A1            A2            A3            R1
              ________      ________      ________      ________      ________
 O3                66
 A1                 0            67
 A2                 0             0            68
 A3                 0             0             0            69
 R1                 0             0             0             0            70
 R2                 0             0             0             0             0
 R3                 0             0             0             0             0


           THETA
              R2            R3
              ________      ________
 R2                71
 R3                 0            72


           ALPHA
              STR           OPP           ASP           RES
              ________      ________      ________      ________
                  0             0             0             0


           BETA
              STR           OPP           ASP           RES
              ________      ________      ________      ________
 STR                0             0             0             0
 OPP                0             0             0             0
 ASP                0             0             0             0
 RES                0             0             0             0


           PSI
              STR           OPP           ASP           RES
              ________      ________      ________      ________
 STR                0
 OPP               73             0
 ASP               74            75             0
 RES               76            77            78             0


     PARAMETER SPECIFICATION FOR MALE


           NU
              S1            S2            S3            O1            O2
              ________      ________      ________      ________      ________
                 79            80            81            82            83


           NU
              O3            A1            A2            A3            R1
              ________      ________      ________      ________      ________
                 84            85            86            87            88


           NU
              R2            R3
              ________      ________
                 89            90


           LAMBDA
              STR           OPP           ASP           RES
              ________      ________      ________      ________
 S1                13            14            15            16
 S2                17            18            19            20
 S3                21            22            23            24
 O1                25            26            27            28
 O2                29            30            31            32
 O3                33            34            35            36
 A1                37            38            39            40
 A2                41            42            43            44
 A3                45            46            47            48
 R1                49            50            51            52
 R2                53            54            55            56
 R3                57            58            59            60


           THETA
              S1            S2            S3            O1            O2
              ________      ________      ________      ________      ________
 S1                91
 S2                 0            92
 S3                 0             0            93
 O1                 0             0             0            94
 O2                 0             0             0             0            95
 O3                 0             0             0             0             0
 A1                 0             0             0             0             0
 A2                 0             0             0             0             0
 A3                 0             0             0             0             0
 R1                 0             0             0             0             0
 R2                 0             0             0             0             0
 R3                 0             0             0             0             0


           THETA
              O3            A1            A2            A3            R1
              ________      ________      ________      ________      ________
 O3                96
 A1                 0            97
 A2                 0             0            98
 A3                 0             0             0            99
 R1                 0             0             0             0           100
 R2                 0             0             0             0             0
 R3                 0             0             0             0             0


           THETA
              R2            R3
              ________      ________
 R2               101
 R3                 0           102


           ALPHA
              STR           OPP           ASP           RES
              ________      ________      ________      ________
                  0             0             0             0


           BETA
              STR           OPP           ASP           RES
              ________      ________      ________      ________
 STR                0             0             0             0
 OPP                0             0             0             0
 ASP                0             0             0             0
 RES                0             0             0             0


           PSI
              STR           OPP           ASP           RES
              ________      ________      ________      ________
 STR              103
 OPP              104           105
 ASP              106           107           108
 RES              109           110           111           112


     STARTING VALUES FOR FEMALE


           NU
              S1            S2            S3            O1            O2
              ________      ________      ________      ________      ________
                4.225         3.841         4.179         4.126         4.298


           NU
              O3            A1            A2            A3            R1
              ________      ________      ________      ________      ________
                4.139         3.755         3.669         4.013         4.185


           NU
              R2            R3
              ________      ________
                3.921         4.159


           LAMBDA
              STR           OPP           ASP           RES
              ________      ________      ________      ________
 S1             0.000         0.000         0.000         0.000
 S2             0.000         0.000         0.000         0.000
 S3             0.000         0.000         0.000         0.000
 O1             0.000         0.000         0.000         0.000
 O2             0.000         0.000         0.000         0.000
 O3             0.000         0.000         0.000         0.000
 A1             0.000         0.000         0.000         0.000
 A2             0.000         0.000         0.000         0.000
 A3             0.000         0.000         0.000         0.000
 R1             0.000         0.000         0.000         0.000
 R2             0.000         0.000         0.000         0.000
 R3             0.000         0.000         0.000         0.000


           THETA
              S1            S2            S3            O1            O2
              ________      ________      ________      ________      ________
 S1             0.206
 S2             0.000         0.246
 S3             0.000         0.000         0.173
 O1             0.000         0.000         0.000         0.194
 O2             0.000         0.000         0.000         0.000         0.177
 O3             0.000         0.000         0.000         0.000         0.000
 A1             0.000         0.000         0.000         0.000         0.000
 A2             0.000         0.000         0.000         0.000         0.000
 A3             0.000         0.000         0.000         0.000         0.000
 R1             0.000         0.000         0.000         0.000         0.000
 R2             0.000         0.000         0.000         0.000         0.000
 R3             0.000         0.000         0.000         0.000         0.000


           THETA
              O3            A1            A2            A3            R1
              ________      ________      ________      ________      ________
 O3             0.186
 A1             0.000         0.318
 A2             0.000         0.000         0.329
 A3             0.000         0.000         0.000         0.371
 R1             0.000         0.000         0.000         0.000         0.195
 R2             0.000         0.000         0.000         0.000         0.000
 R3             0.000         0.000         0.000         0.000         0.000


           THETA
              R2            R3
              ________      ________
 R2             0.301
 R3             0.000         0.186


           ALPHA
              STR           OPP           ASP           RES
              ________      ________      ________      ________
                0.000         0.000         0.000         0.000


           BETA
              STR           OPP           ASP           RES
              ________      ________      ________      ________
 STR            0.000         0.000         0.000         0.000
 OPP            0.000         0.000         0.000         0.000
 ASP            0.000         0.000         0.000         0.000
 RES            0.000         0.000         0.000         0.000


           PSI
              STR           OPP           ASP           RES
              ________      ________      ________      ________
 STR            1.000
 OPP            0.000         1.000
 ASP            0.000         0.000         1.000
 RES            0.000         0.000         0.000         1.000


     STARTING VALUES FOR MALE


           NU
              S1            S2            S3            O1            O2
              ________      ________      ________      ________      ________
                4.225         3.841         4.179         4.126         4.298


           NU
              O3            A1            A2            A3            R1
              ________      ________      ________      ________      ________
                4.139         3.755         3.669         4.013         4.185


           NU
              R2            R3
              ________      ________
                3.921         4.159


           LAMBDA
              STR           OPP           ASP           RES
              ________      ________      ________      ________
 S1             0.000         0.000         0.000         0.000
 S2             0.000         0.000         0.000         0.000
 S3             0.000         0.000         0.000         0.000
 O1             0.000         0.000         0.000         0.000
 O2             0.000         0.000         0.000         0.000
 O3             0.000         0.000         0.000         0.000
 A1             0.000         0.000         0.000         0.000
 A2             0.000         0.000         0.000         0.000
 A3             0.000         0.000         0.000         0.000
 R1             0.000         0.000         0.000         0.000
 R2             0.000         0.000         0.000         0.000
 R3             0.000         0.000         0.000         0.000


           THETA
              S1            S2            S3            O1            O2
              ________      ________      ________      ________      ________
 S1             0.206
 S2             0.000         0.246
 S3             0.000         0.000         0.173
 O1             0.000         0.000         0.000         0.194
 O2             0.000         0.000         0.000         0.000         0.177
 O3             0.000         0.000         0.000         0.000         0.000
 A1             0.000         0.000         0.000         0.000         0.000
 A2             0.000         0.000         0.000         0.000         0.000
 A3             0.000         0.000         0.000         0.000         0.000
 R1             0.000         0.000         0.000         0.000         0.000
 R2             0.000         0.000         0.000         0.000         0.000
 R3             0.000         0.000         0.000         0.000         0.000


           THETA
              O3            A1            A2            A3            R1
              ________      ________      ________      ________      ________
 O3             0.186
 A1             0.000         0.318
 A2             0.000         0.000         0.329
 A3             0.000         0.000         0.000         0.371
 R1             0.000         0.000         0.000         0.000         0.195
 R2             0.000         0.000         0.000         0.000         0.000
 R3             0.000         0.000         0.000         0.000         0.000


           THETA
              R2            R3
              ________      ________
 R2             0.301
 R3             0.000         0.186


           ALPHA
              STR           OPP           ASP           RES
              ________      ________      ________      ________
                0.000         0.000         0.000         0.000


           BETA
              STR           OPP           ASP           RES
              ________      ________      ________      ________
 STR            0.000         0.000         0.000         0.000
 OPP            0.000         0.000         0.000         0.000
 ASP            0.000         0.000         0.000         0.000
 RES            0.000         0.000         0.000         0.000


           PSI
              STR           OPP           ASP           RES
              ________      ________      ________      ________
 STR            1.000
 OPP            0.000         1.000
 ASP            0.000         0.000         1.000
 RES            0.000         0.000         0.000         1.000


TECHNICAL 1 OUTPUT FOR THE SCALAR MODEL


     TECHNICAL 1 OUTPUT FOR THE UNROTATED SOLUTION


     PARAMETER SPECIFICATION FOR FEMALE


           NU
              S1            S2            S3            O1            O2
              ________      ________      ________      ________      ________
                  1             2             3             4             5


           NU
              O3            A1            A2            A3            R1
              ________      ________      ________      ________      ________
                  6             7             8             9            10


           NU
              R2            R3
              ________      ________
                 11            12


           LAMBDA
              STR           OPP           ASP           RES
              ________      ________      ________      ________
 S1                13             0             0             0
 S2                14            15             0             0
 S3                16            17            18             0
 O1                19            20            21            22
 O2                23            24            25            26
 O3                27            28            29            30
 A1                31            32            33            34
 A2                35            36            37            38
 A3                39            40            41            42
 R1                43            44            45            46
 R2                47            48            49            50
 R3                51            52            53            54


           THETA
              S1            S2            S3            O1            O2
              ________      ________      ________      ________      ________
 S1                55
 S2                 0            56
 S3                 0             0            57
 O1                 0             0             0            58
 O2                 0             0             0             0            59
 O3                 0             0             0             0             0
 A1                 0             0             0             0             0
 A2                 0             0             0             0             0
 A3                 0             0             0             0             0
 R1                 0             0             0             0             0
 R2                 0             0             0             0             0
 R3                 0             0             0             0             0


           THETA
              O3            A1            A2            A3            R1
              ________      ________      ________      ________      ________
 O3                60
 A1                 0            61
 A2                 0             0            62
 A3                 0             0             0            63
 R1                 0             0             0             0            64
 R2                 0             0             0             0             0
 R3                 0             0             0             0             0


           THETA
              R2            R3
              ________      ________
 R2                65
 R3                 0            66


           ALPHA
              STR           OPP           ASP           RES
              ________      ________      ________      ________
                  0             0             0             0


           BETA
              STR           OPP           ASP           RES
              ________      ________      ________      ________
 STR                0             0             0             0
 OPP                0             0             0             0
 ASP                0             0             0             0
 RES                0             0             0             0


           PSI
              STR           OPP           ASP           RES
              ________      ________      ________      ________
 STR                0
 OPP                0             0
 ASP                0             0             0
 RES                0             0             0             0


     PARAMETER SPECIFICATION FOR MALE


           NU
              S1            S2            S3            O1            O2
              ________      ________      ________      ________      ________
                  1             2             3             4             5


           NU
              O3            A1            A2            A3            R1
              ________      ________      ________      ________      ________
                  6             7             8             9            10


           NU
              R2            R3
              ________      ________
                 11            12


           LAMBDA
              STR           OPP           ASP           RES
              ________      ________      ________      ________
 S1                13             0             0             0
 S2                14            15             0             0
 S3                16            17            18             0
 O1                19            20            21            22
 O2                23            24            25            26
 O3                27            28            29            30
 A1                31            32            33            34
 A2                35            36            37            38
 A3                39            40            41            42
 R1                43            44            45            46
 R2                47            48            49            50
 R3                51            52            53            54


           THETA
              S1            S2            S3            O1            O2
              ________      ________      ________      ________      ________
 S1                67
 S2                 0            68
 S3                 0             0            69
 O1                 0             0             0            70
 O2                 0             0             0             0            71
 O3                 0             0             0             0             0
 A1                 0             0             0             0             0
 A2                 0             0             0             0             0
 A3                 0             0             0             0             0
 R1                 0             0             0             0             0
 R2                 0             0             0             0             0
 R3                 0             0             0             0             0


           THETA
              O3            A1            A2            A3            R1
              ________      ________      ________      ________      ________
 O3                72
 A1                 0            73
 A2                 0             0            74
 A3                 0             0             0            75
 R1                 0             0             0             0            76
 R2                 0             0             0             0             0
 R3                 0             0             0             0             0


           THETA
              R2            R3
              ________      ________
 R2                77
 R3                 0            78


           ALPHA
              STR           OPP           ASP           RES
              ________      ________      ________      ________
                 79            80            81            82


           BETA
              STR           OPP           ASP           RES
              ________      ________      ________      ________
 STR                0             0             0             0
 OPP                0             0             0             0
 ASP                0             0             0             0
 RES                0             0             0             0


           PSI
              STR           OPP           ASP           RES
              ________      ________      ________      ________
 STR               83
 OPP               84            85
 ASP               86            87            88
 RES               89            90            91            92


     STARTING VALUES FOR FEMALE


           NU
              S1            S2            S3            O1            O2
              ________      ________      ________      ________      ________
                4.225         3.841         4.179         4.126         4.298


           NU
              O3            A1            A2            A3            R1
              ________      ________      ________      ________      ________
                4.139         3.755         3.669         4.013         4.185


           NU
              R2            R3
              ________      ________
                3.921         4.159


           LAMBDA
              STR           OPP           ASP           RES
              ________      ________      ________      ________
 S1             0.487         0.000         0.000         0.000
 S2             0.539         0.235         0.000         0.000
 S3             0.443         0.009         0.177         0.000
 O1             0.395        -0.304         0.002         0.078
 O2             0.280        -0.261        -0.037         0.029
 O3             0.363        -0.319        -0.046         0.132
 A1             0.376        -0.016        -0.468         0.266
 A2             0.371        -0.031        -0.454         0.211
 A3             0.440        -0.141        -0.460         0.259
 R1             0.398        -0.133        -0.026        -0.351
 R2             0.296        -0.010        -0.005        -0.336
 R3             0.342        -0.204         0.015        -0.299


           THETA
              S1            S2            S3            O1            O2
              ________      ________      ________      ________      ________
 S1             0.176
 S2             0.000         0.145
 S3             0.000         0.000         0.118
 O1             0.000         0.000         0.000         0.134
 O2             0.000         0.000         0.000         0.000         0.207
 O3             0.000         0.000         0.000         0.000         0.000
 A1             0.000         0.000         0.000         0.000         0.000
 A2             0.000         0.000         0.000         0.000         0.000
 A3             0.000         0.000         0.000         0.000         0.000
 R1             0.000         0.000         0.000         0.000         0.000
 R2             0.000         0.000         0.000         0.000         0.000
 R3             0.000         0.000         0.000         0.000         0.000


           THETA
              O3            A1            A2            A3            R1
              ________      ________      ________      ________      ________
 O3             0.118
 A1             0.000         0.205
 A2             0.000         0.000         0.269
 A3             0.000         0.000         0.000         0.249
 R1             0.000         0.000         0.000         0.000         0.090
 R2             0.000         0.000         0.000         0.000         0.000
 R3             0.000         0.000         0.000         0.000         0.000


           THETA
              R2            R3
              ________      ________
 R2             0.403
 R3             0.000         0.124


           ALPHA
              STR           OPP           ASP           RES
              ________      ________      ________      ________
                0.000         0.000         0.000         0.000


           BETA
              STR           OPP           ASP           RES
              ________      ________      ________      ________
 STR            0.000         0.000         0.000         0.000
 OPP            0.000         0.000         0.000         0.000
 ASP            0.000         0.000         0.000         0.000
 RES            0.000         0.000         0.000         0.000


           PSI
              STR           OPP           ASP           RES
              ________      ________      ________      ________
 STR            1.000
 OPP            0.000         1.000
 ASP            0.000         0.000         1.000
 RES            0.000         0.000         0.000         1.000


     STARTING VALUES FOR MALE


           NU
              S1            S2            S3            O1            O2
              ________      ________      ________      ________      ________
                4.225         3.841         4.179         4.126         4.298


           NU
              O3            A1            A2            A3            R1
              ________      ________      ________      ________      ________
                4.139         3.755         3.669         4.013         4.185


           NU
              R2            R3
              ________      ________
                3.921         4.159


           LAMBDA
              STR           OPP           ASP           RES
              ________      ________      ________      ________
 S1             0.407         0.000         0.000         0.000
 S2             0.446         0.174         0.000         0.000
 S3             0.372         0.086         0.034         0.000
 O1             0.264        -0.110         0.293        -0.025
 O2             0.234        -0.021         0.269        -0.018
 O3             0.284        -0.143         0.390        -0.020
 A1             0.381        -0.392        -0.077         0.390
 A2             0.417        -0.430        -0.039         0.373
 A3             0.484        -0.339        -0.013         0.295
 R1             0.145         0.250         0.279         0.320
 R2             0.222         0.325         0.184         0.311
 R3             0.095         0.242         0.403         0.395


           THETA
              S1            S2            S3            O1            O2
              ________      ________      ________      ________      ________
 S1             0.175
 S2             0.000         0.249
 S3             0.000         0.000         0.133
 O1             0.000         0.000         0.000         0.246
 O2             0.000         0.000         0.000         0.000         0.203
 O3             0.000         0.000         0.000         0.000         0.000
 A1             0.000         0.000         0.000         0.000         0.000
 A2             0.000         0.000         0.000         0.000         0.000
 A3             0.000         0.000         0.000         0.000         0.000
 R1             0.000         0.000         0.000         0.000         0.000
 R2             0.000         0.000         0.000         0.000         0.000
 R3             0.000         0.000         0.000         0.000         0.000


           THETA
              O3            A1            A2            A3            R1
              ________      ________      ________      ________      ________
 O3             0.135
 A1             0.000         0.098
 A2             0.000         0.000         0.198
 A3             0.000         0.000         0.000         0.442
 R1             0.000         0.000         0.000         0.000         0.220
 R2             0.000         0.000         0.000         0.000         0.000
 R3             0.000         0.000         0.000         0.000         0.000


           THETA
              R2            R3
              ________      ________
 R2             0.447
 R3             0.000         0.083


           ALPHA
              STR           OPP           ASP           RES
              ________      ________      ________      ________
                0.000         0.000         0.000         0.000


           BETA
              STR           OPP           ASP           RES
              ________      ________      ________      ________
 STR            0.000         0.000         0.000         0.000
 OPP            0.000         0.000         0.000         0.000
 ASP            0.000         0.000         0.000         0.000
 RES            0.000         0.000         0.000         0.000


           PSI
              STR           OPP           ASP           RES
              ________      ________      ________      ________
 STR            1.000
 OPP            0.000         1.000
 ASP            0.000         0.000         1.000
 RES            0.000         0.000         0.000         1.000


     TECHNICAL 1 OUTPUT FOR THE ROTATED SOLUTION


     PARAMETER SPECIFICATION FOR FEMALE


           NU
              S1            S2            S3            O1            O2
              ________      ________      ________      ________      ________
                  1             2             3             4             5


           NU
              O3            A1            A2            A3            R1
              ________      ________      ________      ________      ________
                  6             7             8             9            10


           NU
              R2            R3
              ________      ________
                 11            12


           LAMBDA
              STR           OPP           ASP           RES
              ________      ________      ________      ________
 S1                13            14            15            16
 S2                17            18            19            20
 S3                21            22            23            24
 O1                25            26            27            28
 O2                29            30            31            32
 O3                33            34            35            36
 A1                37            38            39            40
 A2                41            42            43            44
 A3                45            46            47            48
 R1                49            50            51            52
 R2                53            54            55            56
 R3                57            58            59            60


           THETA
              S1            S2            S3            O1            O2
              ________      ________      ________      ________      ________
 S1                61
 S2                 0            62
 S3                 0             0            63
 O1                 0             0             0            64
 O2                 0             0             0             0            65
 O3                 0             0             0             0             0
 A1                 0             0             0             0             0
 A2                 0             0             0             0             0
 A3                 0             0             0             0             0
 R1                 0             0             0             0             0
 R2                 0             0             0             0             0
 R3                 0             0             0             0             0


           THETA
              O3            A1            A2            A3            R1
              ________      ________      ________      ________      ________
 O3                66
 A1                 0            67
 A2                 0             0            68
 A3                 0             0             0            69
 R1                 0             0             0             0            70
 R2                 0             0             0             0             0
 R3                 0             0             0             0             0


           THETA
              R2            R3
              ________      ________
 R2                71
 R3                 0            72


           ALPHA
              STR           OPP           ASP           RES
              ________      ________      ________      ________
                  0             0             0             0


           BETA
              STR           OPP           ASP           RES
              ________      ________      ________      ________
 STR                0             0             0             0
 OPP                0             0             0             0
 ASP                0             0             0             0
 RES                0             0             0             0


           PSI
              STR           OPP           ASP           RES
              ________      ________      ________      ________
 STR                0
 OPP               73             0
 ASP               74            75             0
 RES               76            77            78             0


     PARAMETER SPECIFICATION FOR MALE


           NU
              S1            S2            S3            O1            O2
              ________      ________      ________      ________      ________
                  1             2             3             4             5


           NU
              O3            A1            A2            A3            R1
              ________      ________      ________      ________      ________
                  6             7             8             9            10


           NU
              R2            R3
              ________      ________
                 11            12


           LAMBDA
              STR           OPP           ASP           RES
              ________      ________      ________      ________
 S1                13            14            15            16
 S2                17            18            19            20
 S3                21            22            23            24
 O1                25            26            27            28
 O2                29            30            31            32
 O3                33            34            35            36
 A1                37            38            39            40
 A2                41            42            43            44
 A3                45            46            47            48
 R1                49            50            51            52
 R2                53            54            55            56
 R3                57            58            59            60


           THETA
              S1            S2            S3            O1            O2
              ________      ________      ________      ________      ________
 S1                79
 S2                 0            80
 S3                 0             0            81
 O1                 0             0             0            82
 O2                 0             0             0             0            83
 O3                 0             0             0             0             0
 A1                 0             0             0             0             0
 A2                 0             0             0             0             0
 A3                 0             0             0             0             0
 R1                 0             0             0             0             0
 R2                 0             0             0             0             0
 R3                 0             0             0             0             0


           THETA
              O3            A1            A2            A3            R1
              ________      ________      ________      ________      ________
 O3                84
 A1                 0            85
 A2                 0             0            86
 A3                 0             0             0            87
 R1                 0             0             0             0            88
 R2                 0             0             0             0             0
 R3                 0             0             0             0             0


           THETA
              R2            R3
              ________      ________
 R2                89
 R3                 0            90


           ALPHA
              STR           OPP           ASP           RES
              ________      ________      ________      ________
                 91            92            93            94


           BETA
              STR           OPP           ASP           RES
              ________      ________      ________      ________
 STR                0             0             0             0
 OPP                0             0             0             0
 ASP                0             0             0             0
 RES                0             0             0             0


           PSI
              STR           OPP           ASP           RES
              ________      ________      ________      ________
 STR               95
 OPP               96            97
 ASP               98            99           100
 RES              101           102           103           104


     STARTING VALUES FOR FEMALE


           NU
              S1            S2            S3            O1            O2
              ________      ________      ________      ________      ________
                4.225         3.841         4.179         4.126         4.298


           NU
              O3            A1            A2            A3            R1
              ________      ________      ________      ________      ________
                4.139         3.755         3.669         4.013         4.185


           NU
              R2            R3
              ________      ________
                3.921         4.159


           LAMBDA
              STR           OPP           ASP           RES
              ________      ________      ________      ________
 S1             0.000         0.000         0.000         0.000
 S2             0.000         0.000         0.000         0.000
 S3             0.000         0.000         0.000         0.000
 O1             0.000         0.000         0.000         0.000
 O2             0.000         0.000         0.000         0.000
 O3             0.000         0.000         0.000         0.000
 A1             0.000         0.000         0.000         0.000
 A2             0.000         0.000         0.000         0.000
 A3             0.000         0.000         0.000         0.000
 R1             0.000         0.000         0.000         0.000
 R2             0.000         0.000         0.000         0.000
 R3             0.000         0.000         0.000         0.000


           THETA
              S1            S2            S3            O1            O2
              ________      ________      ________      ________      ________
 S1             0.206
 S2             0.000         0.246
 S3             0.000         0.000         0.173
 O1             0.000         0.000         0.000         0.194
 O2             0.000         0.000         0.000         0.000         0.177
 O3             0.000         0.000         0.000         0.000         0.000
 A1             0.000         0.000         0.000         0.000         0.000
 A2             0.000         0.000         0.000         0.000         0.000
 A3             0.000         0.000         0.000         0.000         0.000
 R1             0.000         0.000         0.000         0.000         0.000
 R2             0.000         0.000         0.000         0.000         0.000
 R3             0.000         0.000         0.000         0.000         0.000


           THETA
              O3            A1            A2            A3            R1
              ________      ________      ________      ________      ________
 O3             0.186
 A1             0.000         0.318
 A2             0.000         0.000         0.329
 A3             0.000         0.000         0.000         0.371
 R1             0.000         0.000         0.000         0.000         0.195
 R2             0.000         0.000         0.000         0.000         0.000
 R3             0.000         0.000         0.000         0.000         0.000


           THETA
              R2            R3
              ________      ________
 R2             0.301
 R3             0.000         0.186


           ALPHA
              STR           OPP           ASP           RES
              ________      ________      ________      ________
                0.000         0.000         0.000         0.000


           BETA
              STR           OPP           ASP           RES
              ________      ________      ________      ________
 STR            0.000         0.000         0.000         0.000
 OPP            0.000         0.000         0.000         0.000
 ASP            0.000         0.000         0.000         0.000
 RES            0.000         0.000         0.000         0.000


           PSI
              STR           OPP           ASP           RES
              ________      ________      ________      ________
 STR            1.000
 OPP            0.000         1.000
 ASP            0.000         0.000         1.000
 RES            0.000         0.000         0.000         1.000


     STARTING VALUES FOR MALE


           NU
              S1            S2            S3            O1            O2
              ________      ________      ________      ________      ________
                4.225         3.841         4.179         4.126         4.298


           NU
              O3            A1            A2            A3            R1
              ________      ________      ________      ________      ________
                4.139         3.755         3.669         4.013         4.185


           NU
              R2            R3
              ________      ________
                3.921         4.159


           LAMBDA
              STR           OPP           ASP           RES
              ________      ________      ________      ________
 S1             0.000         0.000         0.000         0.000
 S2             0.000         0.000         0.000         0.000
 S3             0.000         0.000         0.000         0.000
 O1             0.000         0.000         0.000         0.000
 O2             0.000         0.000         0.000         0.000
 O3             0.000         0.000         0.000         0.000
 A1             0.000         0.000         0.000         0.000
 A2             0.000         0.000         0.000         0.000
 A3             0.000         0.000         0.000         0.000
 R1             0.000         0.000         0.000         0.000
 R2             0.000         0.000         0.000         0.000
 R3             0.000         0.000         0.000         0.000


           THETA
              S1            S2            S3            O1            O2
              ________      ________      ________      ________      ________
 S1             0.206
 S2             0.000         0.246
 S3             0.000         0.000         0.173
 O1             0.000         0.000         0.000         0.194
 O2             0.000         0.000         0.000         0.000         0.177
 O3             0.000         0.000         0.000         0.000         0.000
 A1             0.000         0.000         0.000         0.000         0.000
 A2             0.000         0.000         0.000         0.000         0.000
 A3             0.000         0.000         0.000         0.000         0.000
 R1             0.000         0.000         0.000         0.000         0.000
 R2             0.000         0.000         0.000         0.000         0.000
 R3             0.000         0.000         0.000         0.000         0.000


           THETA
              O3            A1            A2            A3            R1
              ________      ________      ________      ________      ________
 O3             0.186
 A1             0.000         0.318
 A2             0.000         0.000         0.329
 A3             0.000         0.000         0.000         0.371
 R1             0.000         0.000         0.000         0.000         0.195
 R2             0.000         0.000         0.000         0.000         0.000
 R3             0.000         0.000         0.000         0.000         0.000


           THETA
              R2            R3
              ________      ________
 R2             0.301
 R3             0.000         0.186


           ALPHA
              STR           OPP           ASP           RES
              ________      ________      ________      ________
                0.000         0.000         0.000         0.000


           BETA
              STR           OPP           ASP           RES
              ________      ________      ________      ________
 STR            0.000         0.000         0.000         0.000
 OPP            0.000         0.000         0.000         0.000
 ASP            0.000         0.000         0.000         0.000
 RES            0.000         0.000         0.000         0.000


           PSI
              STR           OPP           ASP           RES
              ________      ________      ________      ________
 STR            1.000
 OPP            0.000         1.000
 ASP            0.000         0.000         1.000
 RES            0.000         0.000         0.000         1.000


TECHNICAL 4 OUTPUT FOR THE CONFIGURAL MODEL


     ESTIMATES DERIVED FROM THE MODEL FOR FEMALE


           ESTIMATED MEANS FOR THE LATENT VARIABLES
              STR           OPP           ASP           RES
              ________      ________      ________      ________
                0.000         0.000         0.000         0.000


           S.E. FOR ESTIMATED MEANS FOR THE LATENT VARIABLES
              STR           OPP           ASP           RES
              ________      ________      ________      ________
                0.000         0.000         0.000         0.000


           EST./S.E. FOR ESTIMATED MEANS FOR THE LATENT VARIABLES
              STR           OPP           ASP           RES
              ________      ________      ________      ________
                0.000         0.000         0.000         0.000


           TWO-TAILED P-VALUE FOR ESTIMATED MEANS FOR THE LATENT VARIABLES
              STR           OPP           ASP           RES
              ________      ________      ________      ________
                1.000         1.000         1.000         1.000


           ESTIMATED COVARIANCE MATRIX FOR THE LATENT VARIABLES
              STR           OPP           ASP           RES
              ________      ________      ________      ________
 STR            1.000
 OPP            0.480         1.000
 ASP            0.431         0.443         1.000
 RES            0.625         0.497         0.184         1.000


           S.E. FOR ESTIMATED COVARIANCE MATRIX FOR THE LATENT VARIABLES
              STR           OPP           ASP           RES
              ________      ________      ________      ________
 STR            0.000
 OPP            0.105         0.000
 ASP            0.094         0.115         0.000
 RES            0.097         0.138         0.121         0.000


           EST./S.E. FOR ESTIMATED COVARIANCE MATRIX FOR THE LATENT VARIABLES
              STR           OPP           ASP           RES
              ________      ________      ________      ________
 STR      ***********
 OPP            4.582   ***********
 ASP            4.610         3.870   ***********
 RES            6.438         3.599         1.514   ***********


           TWO-TAILED P-VALUE FOR ESTIMATED COVARIANCE MATRIX FOR THE LATENT VARIABLES
              STR           OPP           ASP           RES
              ________      ________      ________      ________
 STR            0.000
 OPP            0.000         0.000
 ASP            0.000         0.000         0.000
 RES            0.000         0.000         0.130         0.000


           ESTIMATED CORRELATION MATRIX FOR THE LATENT VARIABLES
              STR           OPP           ASP           RES
              ________      ________      ________      ________
 STR            1.000
 OPP            0.480         1.000
 ASP            0.431         0.443         1.000
 RES            0.625         0.497         0.184         1.000


           S.E. FOR ESTIMATED CORRELATION MATRIX FOR THE LATENT VARIABLES
              STR           OPP           ASP           RES
              ________      ________      ________      ________
 STR            0.000
 OPP            0.105         0.000
 ASP            0.094         0.115         0.000
 RES            0.097         0.138         0.121         0.000


           EST./S.E. FOR ESTIMATED CORRELATION MATRIX FOR THE LATENT VARIABLES
              STR           OPP           ASP           RES
              ________      ________      ________      ________
 STR          999.000
 OPP            4.582       999.000
 ASP            4.610         3.870       999.000
 RES            6.438         3.599         1.514       999.000


           TWO-TAILED P-VALUE FOR ESTIMATED CORRELATION MATRIX FOR THE LATENT VARIABLES
              STR           OPP           ASP           RES
              ________      ________      ________      ________
 STR            0.000
 OPP            0.000         0.000
 ASP            0.000         0.000         0.000
 RES            0.000         0.000         0.130         0.000


     ESTIMATES DERIVED FROM THE MODEL FOR MALE


           ESTIMATED MEANS FOR THE LATENT VARIABLES
              STR           OPP           ASP           RES
              ________      ________      ________      ________
                0.000         0.000         0.000         0.000


           S.E. FOR ESTIMATED MEANS FOR THE LATENT VARIABLES
              STR           OPP           ASP           RES
              ________      ________      ________      ________
                0.000         0.000         0.000         0.000


           EST./S.E. FOR ESTIMATED MEANS FOR THE LATENT VARIABLES
              STR           OPP           ASP           RES
              ________      ________      ________      ________
                0.000         0.000         0.000         0.000


           TWO-TAILED P-VALUE FOR ESTIMATED MEANS FOR THE LATENT VARIABLES
              STR           OPP           ASP           RES
              ________      ________      ________      ________
                1.000         1.000         1.000         1.000


           ESTIMATED COVARIANCE MATRIX FOR THE LATENT VARIABLES
              STR           OPP           ASP           RES
              ________      ________      ________      ________
 STR            1.000
 OPP            0.474         1.000
 ASP            0.417         0.407         1.000
 RES            0.318         0.401         0.145         1.000


           S.E. FOR ESTIMATED COVARIANCE MATRIX FOR THE LATENT VARIABLES
              STR           OPP           ASP           RES
              ________      ________      ________      ________
 STR            0.000
 OPP            0.114         0.000
 ASP            0.102         0.104         0.000
 RES            0.138         0.121         0.121         0.000


           EST./S.E. FOR ESTIMATED COVARIANCE MATRIX FOR THE LATENT VARIABLES
              STR           OPP           ASP           RES
              ________      ________      ________      ________
 STR      ***********
 OPP            4.152   ***********
 ASP            4.071         3.922   ***********
 RES            2.314         3.326         1.199   ***********


           TWO-TAILED P-VALUE FOR ESTIMATED COVARIANCE MATRIX FOR THE LATENT VARIABLES
              STR           OPP           ASP           RES
              ________      ________      ________      ________
 STR            0.000
 OPP            0.000         0.000
 ASP            0.000         0.000         0.000
 RES            0.021         0.001         0.230         0.000


           ESTIMATED CORRELATION MATRIX FOR THE LATENT VARIABLES
              STR           OPP           ASP           RES
              ________      ________      ________      ________
 STR            1.000
 OPP            0.474         1.000
 ASP            0.417         0.407         1.000
 RES            0.318         0.401         0.145         1.000


           S.E. FOR ESTIMATED CORRELATION MATRIX FOR THE LATENT VARIABLES
              STR           OPP           ASP           RES
              ________      ________      ________      ________
 STR            0.000
 OPP            0.114         0.000
 ASP            0.102         0.104         0.000
 RES            0.138         0.121         0.121         0.000


           EST./S.E. FOR ESTIMATED CORRELATION MATRIX FOR THE LATENT VARIABLES
              STR           OPP           ASP           RES
              ________      ________      ________      ________
 STR          999.000
 OPP            4.152       999.000
 ASP            4.071         3.922       999.000
 RES            2.314         3.326         1.199       999.000


           TWO-TAILED P-VALUE FOR ESTIMATED CORRELATION MATRIX FOR THE LATENT VARIABLES
              STR           OPP           ASP           RES
              ________      ________      ________      ________
 STR            0.000
 OPP            0.000         0.000
 ASP            0.000         0.000         0.000
 RES            0.021         0.001         0.230         0.000


TECHNICAL 4 OUTPUT FOR THE METRIC MODEL


     ESTIMATES DERIVED FROM THE MODEL FOR FEMALE


           ESTIMATED MEANS FOR THE LATENT VARIABLES
              STR           OPP           ASP           RES
              ________      ________      ________      ________
                0.000         0.000         0.000         0.000


           S.E. FOR ESTIMATED MEANS FOR THE LATENT VARIABLES
              STR           OPP           ASP           RES
              ________      ________      ________      ________
                0.000         0.000         0.000         0.000


           EST./S.E. FOR ESTIMATED MEANS FOR THE LATENT VARIABLES
              STR           OPP           ASP           RES
              ________      ________      ________      ________
                0.000         0.000         0.000         0.000


           TWO-TAILED P-VALUE FOR ESTIMATED MEANS FOR THE LATENT VARIABLES
              STR           OPP           ASP           RES
              ________      ________      ________      ________
                1.000         1.000         1.000         1.000


           ESTIMATED COVARIANCE MATRIX FOR THE LATENT VARIABLES
              STR           OPP           ASP           RES
              ________      ________      ________      ________
 STR            1.000
 OPP            0.477         1.000
 ASP            0.464         0.531         1.000
 RES            0.641         0.486         0.194         1.000


           S.E. FOR ESTIMATED COVARIANCE MATRIX FOR THE LATENT VARIABLES
              STR           OPP           ASP           RES
              ________      ________      ________      ________
 STR            0.000
 OPP            0.123         0.000
 ASP            0.106         0.123         0.000
 RES            0.093         0.142         0.123         0.000


           EST./S.E. FOR ESTIMATED COVARIANCE MATRIX FOR THE LATENT VARIABLES
              STR           OPP           ASP           RES
              ________      ________      ________      ________
 STR      ***********
 OPP            3.874   ***********
 ASP            4.390         4.321   ***********
 RES            6.874         3.429         1.577   ***********


           TWO-TAILED P-VALUE FOR ESTIMATED COVARIANCE MATRIX FOR THE LATENT VARIABLES
              STR           OPP           ASP           RES
              ________      ________      ________      ________
 STR            0.000
 OPP            0.000         0.000
 ASP            0.000         0.000         0.000
 RES            0.000         0.001         0.115         0.000


           ESTIMATED CORRELATION MATRIX FOR THE LATENT VARIABLES
              STR           OPP           ASP           RES
              ________      ________      ________      ________
 STR            1.000
 OPP            0.477         1.000
 ASP            0.464         0.531         1.000
 RES            0.641         0.486         0.194         1.000


           S.E. FOR ESTIMATED CORRELATION MATRIX FOR THE LATENT VARIABLES
              STR           OPP           ASP           RES
              ________      ________      ________      ________
 STR            0.000
 OPP            0.123         0.000
 ASP            0.106         0.123         0.000
 RES            0.093         0.142         0.123         0.000


           EST./S.E. FOR ESTIMATED CORRELATION MATRIX FOR THE LATENT VARIABLES
              STR           OPP           ASP           RES
              ________      ________      ________      ________
 STR          999.000
 OPP            3.874       999.000
 ASP            4.390         4.321       999.000
 RES            6.874         3.429         1.577       999.000


           TWO-TAILED P-VALUE FOR ESTIMATED CORRELATION MATRIX FOR THE LATENT VARIABLES
              STR           OPP           ASP           RES
              ________      ________      ________      ________
 STR            0.000
 OPP            0.000         0.000
 ASP            0.000         0.000         0.000
 RES            0.000         0.001         0.115         0.000


     ESTIMATES DERIVED FROM THE MODEL FOR MALE


           ESTIMATED MEANS FOR THE LATENT VARIABLES
              STR           OPP           ASP           RES
              ________      ________      ________      ________
                0.000         0.000         0.000         0.000


           S.E. FOR ESTIMATED MEANS FOR THE LATENT VARIABLES
              STR           OPP           ASP           RES
              ________      ________      ________      ________
                0.000         0.000         0.000         0.000


           EST./S.E. FOR ESTIMATED MEANS FOR THE LATENT VARIABLES
              STR           OPP           ASP           RES
              ________      ________      ________      ________
                0.000         0.000         0.000         0.000


           TWO-TAILED P-VALUE FOR ESTIMATED MEANS FOR THE LATENT VARIABLES
              STR           OPP           ASP           RES
              ________      ________      ________      ________
                1.000         1.000         1.000         1.000


           ESTIMATED COVARIANCE MATRIX FOR THE LATENT VARIABLES
              STR           OPP           ASP           RES
              ________      ________      ________      ________
 STR            0.736
 OPP            0.317         0.817
 ASP            0.401         0.350         1.047
 RES            0.290         0.341         0.199         1.205


           S.E. FOR ESTIMATED COVARIANCE MATRIX FOR THE LATENT VARIABLES
              STR           OPP           ASP           RES
              ________      ________      ________      ________
 STR            0.199
 OPP            0.156         0.238
 ASP            0.135         0.141         0.222
 RES            0.170         0.184         0.142         0.298


           EST./S.E. FOR ESTIMATED COVARIANCE MATRIX FOR THE LATENT VARIABLES
              STR           OPP           ASP           RES
              ________      ________      ________      ________
 STR            3.699
 OPP            2.038         3.434
 ASP            2.967         2.475         4.723
 RES            1.704         1.852         1.397         4.041


           TWO-TAILED P-VALUE FOR ESTIMATED COVARIANCE MATRIX FOR THE LATENT VARIABLES
              STR           OPP           ASP           RES
              ________      ________      ________      ________
 STR            0.000
 OPP            0.042         0.001
 ASP            0.003         0.013         0.000
 RES            0.088         0.064         0.162         0.000


           ESTIMATED CORRELATION MATRIX FOR THE LATENT VARIABLES
              STR           OPP           ASP           RES
              ________      ________      ________      ________
 STR            1.000
 OPP            0.409         1.000
 ASP            0.457         0.378         1.000
 RES            0.308         0.344         0.177         1.000


           S.E. FOR ESTIMATED CORRELATION MATRIX FOR THE LATENT VARIABLES
              STR           OPP           ASP           RES
              ________      ________      ________      ________
 STR            0.000
 OPP            0.149         0.000
 ASP            0.116         0.112         0.000
 RES            0.160         0.145         0.123         0.000


           EST./S.E. FOR ESTIMATED CORRELATION MATRIX FOR THE LATENT VARIABLES
              STR           OPP           ASP           RES
              ________      ________      ________      ________
 STR          999.000
 OPP            2.741       999.000
 ASP            3.930         3.367       999.000
 RES            1.928         2.379         1.434       999.000


           TWO-TAILED P-VALUE FOR ESTIMATED CORRELATION MATRIX FOR THE LATENT VARIABLES
              STR           OPP           ASP           RES
              ________      ________      ________      ________
 STR            0.000
 OPP            0.006         0.000
 ASP            0.000         0.001         0.000
 RES            0.054         0.017         0.152         0.000


TECHNICAL 4 OUTPUT FOR THE SCALAR MODEL


     ESTIMATES DERIVED FROM THE MODEL FOR FEMALE


           ESTIMATED MEANS FOR THE LATENT VARIABLES
              STR           OPP           ASP           RES
              ________      ________      ________      ________
                0.000         0.000         0.000         0.000


           S.E. FOR ESTIMATED MEANS FOR THE LATENT VARIABLES
              STR           OPP           ASP           RES
              ________      ________      ________      ________
                0.000         0.000         0.000         0.000


           EST./S.E. FOR ESTIMATED MEANS FOR THE LATENT VARIABLES
              STR           OPP           ASP           RES
              ________      ________      ________      ________
                0.000         0.000         0.000         0.000


           TWO-TAILED P-VALUE FOR ESTIMATED MEANS FOR THE LATENT VARIABLES
              STR           OPP           ASP           RES
              ________      ________      ________      ________
                1.000         1.000         1.000         1.000


           ESTIMATED COVARIANCE MATRIX FOR THE LATENT VARIABLES
              STR           OPP           ASP           RES
              ________      ________      ________      ________
 STR            1.000
 OPP            0.471         1.000
 ASP            0.462         0.529         1.000
 RES            0.642         0.484         0.196         1.000


           S.E. FOR ESTIMATED COVARIANCE MATRIX FOR THE LATENT VARIABLES
              STR           OPP           ASP           RES
              ________      ________      ________      ________
 STR            0.000
 OPP            0.121         0.000
 ASP            0.106         0.121         0.000
 RES            0.093         0.140         0.123         0.000


           EST./S.E. FOR ESTIMATED COVARIANCE MATRIX FOR THE LATENT VARIABLES
              STR           OPP           ASP           RES
              ________      ________      ________      ________
 STR      ***********
 OPP            3.885   ***********
 ASP            4.351         4.366   ***********
 RES            6.926         3.460         1.593   ***********


           TWO-TAILED P-VALUE FOR ESTIMATED COVARIANCE MATRIX FOR THE LATENT VARIABLES
              STR           OPP           ASP           RES
              ________      ________      ________      ________
 STR            0.000
 OPP            0.000         0.000
 ASP            0.000         0.000         0.000
 RES            0.000         0.001         0.111         0.000


           ESTIMATED CORRELATION MATRIX FOR THE LATENT VARIABLES
              STR           OPP           ASP           RES
              ________      ________      ________      ________
 STR            1.000
 OPP            0.471         1.000
 ASP            0.462         0.529         1.000
 RES            0.642         0.484         0.196         1.000


           S.E. FOR ESTIMATED CORRELATION MATRIX FOR THE LATENT VARIABLES
              STR           OPP           ASP           RES
              ________      ________      ________      ________
 STR            0.000
 OPP            0.121         0.000
 ASP            0.106         0.121         0.000
 RES            0.093         0.140         0.123         0.000


           EST./S.E. FOR ESTIMATED CORRELATION MATRIX FOR THE LATENT VARIABLES
              STR           OPP           ASP           RES
              ________      ________      ________      ________
 STR          999.000
 OPP            3.885       999.000
 ASP            4.351         4.366       999.000
 RES            6.926         3.460         1.593       999.000


           TWO-TAILED P-VALUE FOR ESTIMATED CORRELATION MATRIX FOR THE LATENT VARIABLES
              STR           OPP           ASP           RES
              ________      ________      ________      ________
 STR            0.000
 OPP            0.000         0.000
 ASP            0.000         0.000         0.000
 RES            0.000         0.001         0.111         0.000


     ESTIMATES DERIVED FROM THE MODEL FOR MALE


           ESTIMATED MEANS FOR THE LATENT VARIABLES
              STR           OPP           ASP           RES
              ________      ________      ________      ________
               -0.250        -0.098        -0.217        -0.119


           S.E. FOR ESTIMATED MEANS FOR THE LATENT VARIABLES
              STR           OPP           ASP           RES
              ________      ________      ________      ________
                0.133         0.136         0.137         0.138


           EST./S.E. FOR ESTIMATED MEANS FOR THE LATENT VARIABLES
              STR           OPP           ASP           RES
              ________      ________      ________      ________
               -1.882        -0.720        -1.583        -0.859


           TWO-TAILED P-VALUE FOR ESTIMATED MEANS FOR THE LATENT VARIABLES
              STR           OPP           ASP           RES
              ________      ________      ________      ________
                0.060         0.472         0.113         0.390


           ESTIMATED COVARIANCE MATRIX FOR THE LATENT VARIABLES
              STR           OPP           ASP           RES
              ________      ________      ________      ________
 STR            0.738
 OPP            0.313         0.817
 ASP            0.398         0.348         1.044
 RES            0.293         0.339         0.200         1.202


           S.E. FOR ESTIMATED COVARIANCE MATRIX FOR THE LATENT VARIABLES
              STR           OPP           ASP           RES
              ________      ________      ________      ________
 STR            0.199
 OPP            0.156         0.238
 ASP            0.136         0.141         0.220
 RES            0.171         0.184         0.142         0.299


           EST./S.E. FOR ESTIMATED COVARIANCE MATRIX FOR THE LATENT VARIABLES
              STR           OPP           ASP           RES
              ________      ________      ________      ________
 STR            3.701
 OPP            2.007         3.431
 ASP            2.934         2.465         4.744
 RES            1.716         1.845         1.409         4.026


           TWO-TAILED P-VALUE FOR ESTIMATED COVARIANCE MATRIX FOR THE LATENT VARIABLES
              STR           OPP           ASP           RES
              ________      ________      ________      ________
 STR            0.000
 OPP            0.045         0.001
 ASP            0.003         0.014         0.000
 RES            0.086         0.065         0.159         0.000


           ESTIMATED CORRELATION MATRIX FOR THE LATENT VARIABLES
              STR           OPP           ASP           RES
              ________      ________      ________      ________
 STR            1.000
 OPP            0.403         1.000
 ASP            0.454         0.377         1.000
 RES            0.311         0.342         0.179         1.000


           S.E. FOR ESTIMATED CORRELATION MATRIX FOR THE LATENT VARIABLES
              STR           OPP           ASP           RES
              ________      ________      ________      ________
 STR            0.000
 OPP            0.151         0.000
 ASP            0.117         0.113         0.000
 RES            0.160         0.145         0.124         0.000


           EST./S.E. FOR ESTIMATED CORRELATION MATRIX FOR THE LATENT VARIABLES
              STR           OPP           ASP           RES
              ________      ________      ________      ________
 STR          999.000
 OPP            2.672       999.000
 ASP            3.869         3.345       999.000
 RES            1.944         2.362         1.446       999.000


           TWO-TAILED P-VALUE FOR ESTIMATED CORRELATION MATRIX FOR THE LATENT VARIABLES
              STR           OPP           ASP           RES
              ________      ________      ________      ________
 STR            0.000
 OPP            0.008         0.000
 ASP            0.000         0.001         0.000
 RES            0.052         0.018         0.148         0.000


TECHNICAL 9 OUTPUT

Error messages for the Configural Model:

THE MODEL ESTIMATION TERMINATED NORMALLY

Error messages for the Metric Model:

THE MODEL ESTIMATION TERMINATED NORMALLY

Error messages for the Scalar Model:

THE MODEL ESTIMATION TERMINATED NORMALLY


DIAGRAM INFORMATION

  Mplus diagrams are not available for multiple invariance models.
  No diagram output was produced.


     Beginning Time:  10:41:19
        Ending Time:  10:41:20
       Elapsed Time:  00:00:01


MUTHEN & MUTHEN
3463 Stoner Ave.
Los Angeles, CA  90066

Tel: (310) 391-9971
Fax: (310) 391-8971
Web: www.StatModel.com
Support: Support@StatModel.com

Copyright (c) 1998-2021 Muthen & Muthen
