# Supplementary material for: Measuring Strengths, Opportunities, Aspirations, and Results: Psychometric Properties of the 12-Item SOAR Scale
Source: Front Psychol. 2022 Apr 8;13:854406. doi: 10.3389/fpsyg.2022.854406 (PMC9028961; doi:10.3389/fpsyg.2022.854406)
Supplement: Supplementary file 1 [file Data_Sheet_1.zip › Supplementary Material/5. MEASUREMENT INVARIANCE MODEL 4/Gender/model 4.mi gender metric.dgm]

VERSION 1.1.0
INPUT
TITLE:

MI for Model 4 (ESEM First-order four factors);

DATA:
file is Mplus.txt;
VARIABLE:
Names are
Gender Age Ed S1 S2 S3 O1 O2 O3 A1 A2 A3 R1 R2 R3;
USEVARIABLES ARE S1-R3;
GROUPING = Gender (1 = Female, 2 = Male);
ANALYSIS:
ESTIMATOR = MLR;
PROCESSORS= 8;
ROTATION=TARGET;
MODEL:
STR BY
S1-S3
O1-O3~0
A1-A3~0
R1-R3~0 (*1);
OPP BY
O1-O3
S1-S3~0
A1-A3~0
R1-R3~0 (*1);
ASP BY
A1-A3
S1-S3~0
O1-O3~0
R1-R3~0 (*1);
RES BY
R1-R3
S1-S3~0
O1-O3~0
A1-A3~0 (*1);
STR@1;
OPP@1;
ASP@1;
RES@1;
[STR@0];
[OPP@0];
[ASP@0];
[RES@0];
[S1];
[S2];
[S3];
[O1];
[O2];
[O3];
[A1];
[A2];
[A3];
[R1];
[R2];
[R3];
S1;
S2;
S3;
O1;
O2;
O3;
A1;
A2;
A3;
R1;
R2;
R3;
MODEL MALE:
STR*;
OPP*;
ASP*;
RES*;
[STR@0];
[OPP@0];
[ASP@0];
[RES@0];
[S1];
[S2];
[S3];
[O1];
[O2];
[O3];
[A1];
[A2];
[A3];
[R1];
[R2];
[R3];
S1;
S2;
S3;
O1;
O2;
O3;
A1;
A2;
A3;
R1;
R2;
R3;
INPUT_END
2
0
0
0
MLR
1
GENERAL
2
FEMALE
MALE
12
4
0
s1 s2 s3 o1 o2 o3 a1 a2 a3 r1 r2 r3 str opp asp res
1
-1 -1 -1 -1 -1 -1 -1 -1 -1 -1 -1 -1 0 0 0 0
0
4
str
s1 s2 s3 o1 o2 o3 a1 a2 a3 r1 r2 r3
opp
o1 o2 o3 s1 s2 s3 a1 a2 a3 r1 r2 r3
asp
a1 a2 a3 s1 s2 s3 o1 o2 o3 r1 r2 r3
res
r1 r2 r3 s1 s2 s3 o1 o2 o3 a1 a2 a3
1 1 str s1 0.421 0.068
1 1 str s2 0.549 0.087
1 1 str s3 0.422 0.072
1 1 str o1 0.079 0.042
1 1 str o2 0.031 0.045
1 1 str o3 0.006 0.037
1 1 str a1 -0.011 0.040
1 1 str a2 -0.018 0.044
1 1 str a3 0.040 0.059
1 1 str r1 0.025 0.054
1 1 str r2 0.105 0.064
1 1 str r3 -0.110 0.043
1 1 opp o1 0.428 0.080
1 1 opp o2 0.340 0.064
1 1 opp o3 0.475 0.069
1 1 opp s1 0.083 0.054
1 1 opp s2 -0.077 0.053
1 1 opp s3 0.095 0.051
1 1 opp a1 -0.053 0.040
1 1 opp a2 -0.030 0.050
1 1 opp a3 0.111 0.059
1 1 opp r1 0.023 0.046
1 1 opp r2 -0.122 0.047
1 1 opp r3 0.097 0.046
1 1 asp a1 0.680 0.059
1 1 asp a2 0.683 0.062
1 1 asp a3 0.604 0.073
1 1 asp s1 0.052 0.040
1 1 asp s2 0.036 0.034
1 1 asp s3 -0.066 0.040
1 1 asp o1 0.016 0.041
1 1 asp o2 0.005 0.033
1 1 asp o3 0.061 0.040
1 1 asp r1 0.005 0.028
1 1 asp r2 -0.005 0.039
1 1 asp r3 0.0001531911694 0.031
1 1 res r1 0.484 0.076
1 1 res r2 0.454 0.068
1 1 res r3 0.537 0.068
1 1 res s1 -0.012 0.034
1 1 res s2 0.031 0.034
1 1 res s3 0.016 0.043
1 1 res o1 0.022 0.040
1 1 res o2 0.055 0.034
1 1 res o3 0.015 0.039
1 1 res a1 0.004 0.026
1 1 res a2 0.016 0.030
1 1 res a3 -0.020 0.040
2 1 opp str 0.477 0.123
2 1 asp str 0.464 0.106
2 1 asp opp 0.531 0.123
2 1 res str 0.641 0.093
2 1 res opp 0.486 0.142
2 1 res asp 0.194 0.123
4 1 s1 0.165 0.035
4 1 s2 0.182 0.046
4 1 s3 0.139 0.028
4 1 o1 0.138 0.029
4 1 o2 0.210 0.028
4 1 o3 0.108 0.037
4 1 a1 0.204 0.036
4 1 a2 0.253 0.059
4 1 a3 0.263 0.042
4 1 r1 0.115 0.031
4 1 r2 0.403 0.068
4 1 r3 0.099 0.035
5 1 str 1.000 0.000
5 1 opp 1.000 0.000
5 1 asp 1.000 0.000
5 1 res 1.000 0.000
1 2 str s1 0.421 0.068
1 2 str s2 0.549 0.087
1 2 str s3 0.422 0.072
1 2 str o1 0.079 0.042
1 2 str o2 0.031 0.045
1 2 str o3 0.006 0.037
1 2 str a1 -0.011 0.040
1 2 str a2 -0.018 0.044
1 2 str a3 0.040 0.059
1 2 str r1 0.025 0.054
1 2 str r2 0.105 0.064
1 2 str r3 -0.110 0.043
1 2 opp o1 0.428 0.080
1 2 opp o2 0.340 0.064
1 2 opp o3 0.475 0.069
1 2 opp s1 0.083 0.054
1 2 opp s2 -0.077 0.053
1 2 opp s3 0.095 0.051
1 2 opp a1 -0.053 0.040
1 2 opp a2 -0.030 0.050
1 2 opp a3 0.111 0.059
1 2 opp r1 0.023 0.046
1 2 opp r2 -0.122 0.047
1 2 opp r3 0.097 0.046
1 2 asp a1 0.680 0.059
1 2 asp a2 0.683 0.062
1 2 asp a3 0.604 0.073
1 2 asp s1 0.052 0.040
1 2 asp s2 0.036 0.034
1 2 asp s3 -0.066 0.040
1 2 asp o1 0.016 0.041
1 2 asp o2 0.005 0.033
1 2 asp o3 0.061 0.040
1 2 asp r1 0.005 0.028
1 2 asp r2 -0.005 0.039
1 2 asp r3 0.0001531911694 0.031
1 2 res r1 0.484 0.076
1 2 res r2 0.454 0.068
1 2 res r3 0.537 0.068
1 2 res s1 -0.012 0.034
1 2 res s2 0.031 0.034
1 2 res s3 0.016 0.043
1 2 res o1 0.022 0.040
1 2 res o2 0.055 0.034
1 2 res o3 0.015 0.039
1 2 res a1 0.004 0.026
1 2 res a2 0.016 0.030
1 2 res a3 -0.020 0.040
2 2 opp str 0.317 0.156
2 2 asp str 0.401 0.135
2 2 asp opp 0.350 0.141
2 2 res str 0.290 0.170
2 2 res opp 0.341 0.184
2 2 res asp 0.199 0.142
4 2 s1 0.175 0.031
4 2 s2 0.259 0.051
4 2 s3 0.133 0.027
4 2 o1 0.240 0.049
4 2 o2 0.202 0.031
4 2 o3 0.162 0.051
4 2 a1 0.104 0.039
4 2 a2 0.199 0.044
4 2 a3 0.440 0.077
4 2 r1 0.205 0.053
4 2 r2 0.448 0.070
4 2 r3 0.109 0.057
5 2 str 0.736 0.199
5 2 opp 0.817 0.238
5 2 asp 1.047 0.222
5 2 res 1.205 0.298
