# Supplementary material for: Measuring Strengths, Opportunities, Aspirations, and Results: Psychometric Properties of the 12-Item SOAR Scale
Source: Front Psychol. 2022 Apr 8;13:854406. doi: 10.3389/fpsyg.2022.854406 (PMC9028961; doi:10.3389/fpsyg.2022.854406)
Supplement: Supplementary file 1 [file Data_Sheet_1.zip › Supplementary Material/5. MEASUREMENT INVARIANCE MODEL 4/Gender/model 4.mi gender metric.out]

Mplus VERSION 8.6
MUTHEN & MUTHEN
02/24/2022   9:45 PM

INPUT INSTRUCTIONS

  Title:
  MI for Model 4 (ESEM First-order four factors);

  DATA:
  file is Mplus.txt;


  VARIABLE:
  Names are
  Gender Age Ed S1 S2 S3 O1 O2 O3 A1 A2 A3 R1 R2 R3;


  USEVARIABLES ARE S1-R3;
  GROUPING = Gender (1 = Female, 2 = Male);


  Analysis:
  ESTIMATOR = MLR;
  PROCESSORS= 8;
  ROTATION=TARGET;


  MODEL:

  ! Factor loadings
  STR BY
  S1-S3
  O1-O3~0
  A1-A3~0
  R1-R3~0 (*1);

  OPP BY
  O1-O3
  S1-S3~0
  A1-A3~0
  R1-R3~0 (*1);

  ASP BY
  A1-A3
  S1-S3~0
  O1-O3~0
  R1-R3~0 (*1);

  RES BY
  R1-R3
  S1-S3~0
  O1-O3~0
  A1-A3~0 (*1);

  ! Factor variances
  STR@1;
  OPP@1;
  ASP@1;
  RES@1;

  ! Factor means
  [STR@0];
  [OPP@0];
  [ASP@0];
  [RES@0];

  ! Item intercepts
  [S1];
  [S2];
  [S3];
  [O1];
  [O2];
  [O3];
  [A1];
  [A2];
  [A3];
  [R1];
  [R2];
  [R3];

  ! Item uniquenesses
  S1;
  S2;
  S3;
  O1;
  O2;
  O3;
  A1;
  A2;
  A3;
  R1;
  R2;
  R3;

  MODEL MALE:

  ! Factor variances
  STR*;
  OPP*;
  ASP*;
  RES*;

  ! Factor means
  [STR@0];
  [OPP@0];
  [ASP@0];
  [RES@0];

  ! Item intercepts
  [S1];
  [S2];
  [S3];
  [O1];
  [O2];
  [O3];
  [A1];
  [A2];
  [A3];
  [R1];
  [R2];
  [R3];

  ! Item uniquenesses
  S1;
  S2;
  S3;
  O1;
  O2;
  O3;
  A1;
  A2;
  A3;
  R1;
  R2;
  R3;


INPUT READING TERMINATED NORMALLY


MI for Model 4 (ESEM First-order four factors);

SUMMARY OF ANALYSIS

Number of groups                                                 2
Number of observations
   Group FEMALE                                                151
   Group MALE                                                  134
   Total sample size                                           285

Number of dependent variables                                   12
Number of independent variables                                  0
Number of continuous latent variables                            4

Observed dependent variables

  Continuous
   S1          S2          S3          O1          O2          O3
   A1          A2          A3          R1          R2          R3

Continuous latent variables

  EFA factors
  *1:   STR         OPP         ASP         RES

Variables with special functions

  Grouping variable     GENDER

Estimator                                                      MLR
Rotation                                                    TARGET
Row standardization                                     COVARIANCE
Type of rotation                                           OBLIQUE
Information matrix                                        OBSERVED
Maximum number of iterations                                  1000
Convergence criterion                                    0.500D-04
Maximum number of steepest descent iterations                   20
Optimization Specifications for the Exploratory Factor Analysis
Rotation Algorithm
  Number of random starts                                       30
  Maximum number of iterations                             1000000
  Derivative convergence criterion                       0.100D-04

Input data file(s)
  Mplus.txt

Input data format  FREE


UNIVARIATE SAMPLE STATISTICS


     UNIVARIATE HIGHER-ORDER MOMENT DESCRIPTIVE STATISTICS FOR FEMALE

         Variable/         Mean/     Skewness/   Minimum/ % with                Percentiles
        Sample Size      Variance    Kurtosis    Maximum  Min/Max      20%/60%    40%/80%    Median

     S1                    4.225      -0.545       2.000    1.32%       4.000      4.000      4.000
             151.000       0.413       0.664       5.000   33.11%       4.000      5.000
     S2                    3.841      -0.462       2.000    3.97%       3.000      4.000      4.000
             151.000       0.491       0.385       5.000   13.91%       4.000      4.000
     S3                    4.179      -0.256       2.000    0.66%       4.000      4.000      4.000
             151.000       0.346       0.575       5.000   27.15%       4.000      5.000
     O1                    4.126      -0.587       2.000    1.99%       4.000      4.000      4.000
             151.000       0.388       1.492       5.000   24.50%       4.000      5.000
     O2                    4.298      -0.404       2.000    0.66%       4.000      4.000      4.000
             151.000       0.355       0.399       5.000   36.42%       4.000      5.000
     O3                    4.139      -0.433       2.000    1.32%       4.000      4.000      4.000
             151.000       0.371       1.065       5.000   25.17%       4.000      5.000
     A1                    3.755      -0.631       2.000    9.27%       3.000      4.000      4.000
             151.000       0.635       0.127       5.000   13.25%       4.000      4.000
     A2                    3.669      -0.591       1.000    0.66%       3.000      4.000      4.000
             151.000       0.659       0.261       5.000   11.26%       4.000      4.000
     A3                    4.013      -0.648       2.000    6.62%       3.000      4.000      4.000
             151.000       0.742      -0.168       5.000   31.13%       4.000      5.000
     R1                    4.185      -0.482       2.000    1.32%       4.000      4.000      4.000
             151.000       0.389       0.877       5.000   29.14%       4.000      5.000
     R2                    3.921      -0.541       2.000    5.30%       3.000      4.000      4.000
             151.000       0.603       0.140       5.000   21.19%       4.000      5.000
     R3                    4.159      -0.274       2.000    0.66%       4.000      4.000      4.000
             151.000       0.372       0.318       5.000   27.15%       4.000      5.000


     UNIVARIATE HIGHER-ORDER MOMENT DESCRIPTIVE STATISTICS FOR MALE

         Variable/         Mean/     Skewness/   Minimum/ % with                Percentiles
        Sample Size      Variance    Kurtosis    Maximum  Min/Max      20%/60%    40%/80%    Median

     S1                    4.134      -0.252       2.000    0.75%       4.000      4.000      4.000
             134.000       0.340       0.780       5.000   23.88%       4.000      5.000
     S2                    3.701      -0.747       2.000    6.72%       3.000      4.000      4.000
             134.000       0.478       0.566       5.000    6.72%       4.000      4.000
     S3                    4.060      -0.239       2.000    0.75%       4.000      4.000      4.000
             134.000       0.280       1.790       5.000   16.42%       4.000      4.000
     O1                    4.060      -0.559       2.000    2.24%       4.000      4.000      4.000
             134.000       0.414       1.155       5.000   21.64%       4.000      5.000
     O2                    4.187      -0.262       2.000    0.75%       4.000      4.000      4.000
             134.000       0.331       0.856       5.000   26.87%       4.000      5.000
     O3                    4.082      -0.613       2.000    2.24%       4.000      4.000      4.000
             134.000       0.389       1.612       5.000   21.64%       4.000      5.000
     A1                    3.590      -0.579       2.000    9.70%       3.000      4.000      4.000
             134.000       0.555      -0.066       5.000    5.97%       4.000      4.000
     A2                    3.507      -0.715       1.000    0.75%       3.000      4.000      4.000
             134.000       0.698      -0.179       5.000    5.22%       4.000      4.000
     A3                    3.955      -0.727       2.000   11.19%       3.000      4.000      4.000
             134.000       0.879      -0.272       5.000   30.60%       4.000      5.000
     R1                    4.127      -0.708       2.000    2.99%       4.000      4.000      4.000
             134.000       0.484       0.981       5.000   28.36%       4.000      5.000
     R2                    3.791      -0.801       2.000   12.69%       3.000      4.000      4.000
             134.000       0.732       0.141       5.000   15.67%       4.000      4.000
     R3                    4.127      -0.725       2.000    2.99%       4.000      4.000      4.000
             134.000       0.469       1.164       5.000   27.61%       4.000      5.000


THE MODEL ESTIMATION TERMINATED NORMALLY


MODEL FIT INFORMATION

Number of Free Parameters                      100

Loglikelihood

          H0 Value                       -2865.813
          H0 Scaling Correction Factor      1.2615
            for MLR
          H1 Value                       -2812.895
          H1 Scaling Correction Factor      1.1734
            for MLR

Information Criteria

          Akaike (AIC)                    5931.627
          Bayesian (BIC)                  6296.876
          Sample-Size Adjusted BIC        5979.770
            (n* = (n + 2) / 24)

Chi-Square Test of Model Fit

          Value                             99.548*
          Degrees of Freedom                    80
          P-Value                           0.0686
          Scaling Correction Factor         1.0632
            for MLR

Chi-Square Contribution From Each Group

          FEMALE                            47.420
          MALE                              52.127

*   The chi-square value for MLM, MLMV, MLR, ULSMV, WLSM and WLSMV cannot be used
    for chi-square difference testing in the regular way.  MLM, MLR and WLSM
    chi-square difference testing is described on the Mplus website.  MLMV, WLSMV,
    and ULSMV difference testing is done using the DIFFTEST option.

RMSEA (Root Mean Square Error Of Approximation)

          Estimate                           0.041
          90 Percent C.I.                    0.000  0.066
          Probability RMSEA <= .05           0.694

CFI/TLI

          CFI                                0.983
          TLI                                0.972

Chi-Square Test of Model Fit for the Baseline Model

          Value                           1264.366
          Degrees of Freedom                   132
          P-Value                           0.0000

SRMR (Standardized Root Mean Square Residual)

          Value                              0.046


MODEL RESULTS

                                                    Two-Tailed
                    Estimate       S.E.  Est./S.E.    P-Value

Group FEMALE

 STR      BY
    S1                 0.421      0.068      6.186      0.000
    S2                 0.549      0.087      6.300      0.000
    S3                 0.422      0.072      5.874      0.000
    O1                 0.079      0.042      1.901      0.057
    O2                 0.031      0.045      0.695      0.487
    O3                 0.006      0.037      0.150      0.881
    A1                -0.011      0.040     -0.280      0.779
    A2                -0.018      0.044     -0.400      0.689
    A3                 0.040      0.059      0.680      0.497
    R1                 0.025      0.054      0.466      0.641
    R2                 0.105      0.064      1.647      0.100
    R3                -0.110      0.043     -2.541      0.011

 OPP      BY
    O1                 0.428      0.080      5.372      0.000
    O2                 0.340      0.064      5.272      0.000
    O3                 0.475      0.069      6.915      0.000
    S1                 0.083      0.054      1.542      0.123
    S2                -0.077      0.053     -1.452      0.147
    S3                 0.095      0.051      1.885      0.059
    A1                -0.053      0.040     -1.325      0.185
    A2                -0.030      0.050     -0.605      0.545
    A3                 0.111      0.059      1.876      0.061
    R1                 0.023      0.046      0.491      0.624
    R2                -0.122      0.047     -2.597      0.009
    R3                 0.097      0.046      2.096      0.036

 ASP      BY
    A1                 0.680      0.059     11.461      0.000
    A2                 0.683      0.062     11.051      0.000
    A3                 0.604      0.073      8.259      0.000
    S1                 0.052      0.040      1.319      0.187
    S2                 0.036      0.034      1.045      0.296
    S3                -0.066      0.040     -1.662      0.097
    O1                 0.016      0.041      0.388      0.698
    O2                 0.005      0.033      0.145      0.885
    O3                 0.061      0.040      1.501      0.133
    R1                 0.005      0.028      0.167      0.867
    R2                -0.005      0.039     -0.120      0.905
    R3                 0.000      0.031      0.005      0.996

 RES      BY
    R1                 0.484      0.076      6.361      0.000
    R2                 0.454      0.068      6.661      0.000
    R3                 0.537      0.068      7.869      0.000
    S1                -0.012      0.034     -0.350      0.726
    S2                 0.031      0.034      0.906      0.365
    S3                 0.016      0.043      0.382      0.702
    O1                 0.022      0.040      0.556      0.578
    O2                 0.055      0.034      1.627      0.104
    O3                 0.015      0.039      0.378      0.706
    A1                 0.004      0.026      0.148      0.882
    A2                 0.016      0.030      0.547      0.584
    A3                -0.020      0.040     -0.507      0.612

 OPP      WITH
    STR                0.477      0.123      3.874      0.000

 ASP      WITH
    STR                0.464      0.106      4.390      0.000
    OPP                0.531      0.123      4.321      0.000

 RES      WITH
    STR                0.641      0.093      6.874      0.000
    OPP                0.486      0.142      3.429      0.001
    ASP                0.194      0.123      1.576      0.115

 Means
    STR                0.000      0.000    999.000    999.000
    OPP                0.000      0.000    999.000    999.000
    ASP                0.000      0.000    999.000    999.000
    RES                0.000      0.000    999.000    999.000

 Intercepts
    S1                 4.225      0.052     80.802      0.000
    S2                 3.841      0.057     67.339      0.000
    S3                 4.179      0.048     87.359      0.000
    O1                 4.126      0.051     81.378      0.000
    O2                 4.298      0.048     88.655      0.000
    O3                 4.139      0.050     83.460      0.000
    A1                 3.755      0.065     57.889      0.000
    A2                 3.669      0.066     55.555      0.000
    A3                 4.013      0.070     57.268      0.000
    R1                 4.185      0.051     82.414      0.000
    R2                 3.921      0.063     62.043      0.000
    R3                 4.159      0.050     83.781      0.000

 Variances
    STR                1.000      0.000    999.000    999.000
    OPP                1.000      0.000    999.000    999.000
    ASP                1.000      0.000    999.000    999.000
    RES                1.000      0.000    999.000    999.000

 Residual Variances
    S1                 0.165      0.035      4.760      0.000
    S2                 0.182      0.046      3.932      0.000
    S3                 0.139      0.028      5.031      0.000
    O1                 0.138      0.029      4.800      0.000
    O2                 0.210      0.028      7.560      0.000
    O3                 0.108      0.037      2.931      0.003
    A1                 0.204      0.036      5.710      0.000
    A2                 0.253      0.059      4.273      0.000
    A3                 0.263      0.042      6.250      0.000
    R1                 0.115      0.031      3.749      0.000
    R2                 0.403      0.068      5.911      0.000
    R3                 0.099      0.035      2.836      0.005

Group MALE

 STR      BY
    S1                 0.421      0.068      6.186      0.000
    S2                 0.549      0.087      6.300      0.000
    S3                 0.422      0.072      5.874      0.000
    O1                 0.079      0.042      1.901      0.057
    O2                 0.031      0.045      0.695      0.487
    O3                 0.006      0.037      0.150      0.881
    A1                -0.011      0.040     -0.280      0.779
    A2                -0.018      0.044     -0.400      0.689
    A3                 0.040      0.059      0.680      0.497
    R1                 0.025      0.054      0.466      0.641
    R2                 0.105      0.064      1.647      0.100
    R3                -0.110      0.043     -2.541      0.011

 OPP      BY
    O1                 0.428      0.080      5.372      0.000
    O2                 0.340      0.064      5.272      0.000
    O3                 0.475      0.069      6.915      0.000
    S1                 0.083      0.054      1.542      0.123
    S2                -0.077      0.053     -1.452      0.147
    S3                 0.095      0.051      1.885      0.059
    A1                -0.053      0.040     -1.325      0.185
    A2                -0.030      0.050     -0.605      0.545
    A3                 0.111      0.059      1.876      0.061
    R1                 0.023      0.046      0.491      0.624
    R2                -0.122      0.047     -2.597      0.009
    R3                 0.097      0.046      2.096      0.036

 ASP      BY
    A1                 0.680      0.059     11.461      0.000
    A2                 0.683      0.062     11.051      0.000
    A3                 0.604      0.073      8.259      0.000
    S1                 0.052      0.040      1.319      0.187
    S2                 0.036      0.034      1.045      0.296
    S3                -0.066      0.040     -1.662      0.097
    O1                 0.016      0.041      0.388      0.698
    O2                 0.005      0.033      0.145      0.885
    O3                 0.061      0.040      1.501      0.133
    R1                 0.005      0.028      0.167      0.867
    R2                -0.005      0.039     -0.120      0.905
    R3                 0.000      0.031      0.005      0.996

 RES      BY
    R1                 0.484      0.076      6.361      0.000
    R2                 0.454      0.068      6.661      0.000
    R3                 0.537      0.068      7.869      0.000
    S1                -0.012      0.034     -0.350      0.726
    S2                 0.031      0.034      0.906      0.365
    S3                 0.016      0.043      0.382      0.702
    O1                 0.022      0.040      0.556      0.578
    O2                 0.055      0.034      1.627      0.104
    O3                 0.015      0.039      0.378      0.706
    A1                 0.004      0.026      0.148      0.882
    A2                 0.016      0.030      0.547      0.584
    A3                -0.020      0.040     -0.507      0.612

 OPP      WITH
    STR                0.317      0.156      2.038      0.042

 ASP      WITH
    STR                0.401      0.135      2.967      0.003
    OPP                0.350      0.141      2.475      0.013

 RES      WITH
    STR                0.290      0.170      1.704      0.088
    OPP                0.341      0.184      1.852      0.064
    ASP                0.199      0.142      1.397      0.162

 Means
    STR                0.000      0.000    999.000    999.000
    OPP                0.000      0.000    999.000    999.000
    ASP                0.000      0.000    999.000    999.000
    RES                0.000      0.000    999.000    999.000

 Intercepts
    S1                 4.134      0.050     82.057      0.000
    S2                 3.701      0.060     61.971      0.000
    S3                 4.060      0.046     88.809      0.000
    O1                 4.060      0.056     73.007      0.000
    O2                 4.187      0.050     84.253      0.000
    O3                 4.082      0.054     75.785      0.000
    A1                 3.590      0.064     55.755      0.000
    A2                 3.507      0.072     48.608      0.000
    A3                 3.955      0.081     48.846      0.000
    R1                 4.127      0.060     68.674      0.000
    R2                 3.791      0.074     51.277      0.000
    R3                 4.127      0.059     69.758      0.000

 Variances
    STR                0.736      0.199      3.699      0.000
    OPP                0.817      0.238      3.434      0.001
    ASP                1.047      0.222      4.723      0.000
    RES                1.205      0.298      4.041      0.000

 Residual Variances
    S1                 0.175      0.031      5.586      0.000
    S2                 0.259      0.051      5.063      0.000
    S3                 0.133      0.027      4.952      0.000
    O1                 0.240      0.049      4.882      0.000
    O2                 0.202      0.031      6.454      0.000
    O3                 0.162      0.051      3.140      0.002
    A1                 0.104      0.039      2.689      0.007
    A2                 0.199      0.044      4.543      0.000
    A3                 0.440      0.077      5.726      0.000
    R1                 0.205      0.053      3.871      0.000
    R2                 0.448      0.070      6.358      0.000
    R3                 0.109      0.057      1.904      0.057


QUALITY OF NUMERICAL RESULTS

     Condition Number for the Information Matrix              0.439E-03
       (ratio of smallest to largest eigenvalue)


DIAGRAM INFORMATION

  Use View Diagram under the Diagram menu in the Mplus Editor to view the diagram.
  If running Mplus from the Mplus Diagrammer, the diagram opens automatically.

  Diagram output
    g:\my drive\matt&jackie shared folder\publishing\soar development paper_frontiers\revision\resubmission\supplementar

     Beginning Time:  21:45:45
        Ending Time:  21:45:46
       Elapsed Time:  00:00:01


MUTHEN & MUTHEN
3463 Stoner Ave.
Los Angeles, CA  90066

Tel: (310) 391-9971
Fax: (310) 391-8971
Web: www.StatModel.com
Support: Support@StatModel.com

Copyright (c) 1998-2021 Muthen & Muthen
