# Supplementary material for: Measuring Strengths, Opportunities, Aspirations, and Results: Psychometric Properties of the 12-Item SOAR Scale
Source: Front Psychol. 2022 Apr 8;13:854406. doi: 10.3389/fpsyg.2022.854406 (PMC9028961; doi:10.3389/fpsyg.2022.854406)
Supplement: Supplementary file 1 [file Data_Sheet_1.zip › Supplementary Material/5. MEASUREMENT INVARIANCE MODEL 5/Age/a1 - configural invariance.out]

Mplus VERSION 8.6
MUTHEN & MUTHEN
02/28/2022   5:48 PM

INPUT INSTRUCTIONS

  Title:
  MI for Model 5 (ESEM HIGHER-ORDER);

  DATA:
  file is Mplus.txt;


  VARIABLE:
  Names are
  Gender Age Ed S1 S2 S3 O1 O2 O3 A1 A2 A3 R1 R2 R3;


  USEVARIABLES ARE S1-R3;
  GROUPING = Age (1 = 18-34, 2 = 35-54, 3 = 55-74);

  Analysis:
  ESTIMATOR = MLR;

  Model:
  STR BY
  S1*0.388
  S2@0.538
  S3*0.411
  O1*0.065
  O2*0.033
  O3@0.001
  A1@-0.003
  A2*-0.016
  A3*0.037
  R1*0.026
  R2*0.121
  R3@-0.089;

  OPP BY
  O1*0.412
  O2*0.322
  O3@0.481
  S1*0.070
  S2@-0.094
  S3*0.079
  A1@-0.034
  A2*-0.012
  A3*0.106
  R1*0.002
  R2*-0.143
  R3@0.088;

  ASP BY
  A1@0.685
  A2*0.683
  A3*0.603
  S1*0.061
  S2@0.038
  S3*-0.064
  O1*0.013
  O2*0.004
  O3@0.041
  R1*0.009
  R2*0.003
  R3@-0.008;

  RES BY
  R1*0.514
  R2*0.484
  R3@0.553
  S1*-0.016
  S2@0.030
  S3*0.004
  O1*0.014
  O2*0.053
  O3@0.000
  A1@-0.003
  A2*0.019
  A3*-0.014;

  SOAR BY STR@1 OPP ASP RES;

  MODEL 18-34:

  STR BY
  S2@0.538
  S3*0.411
  O1*0.065
  O2*0.033
  O3@0.001
  A1@-0.003
  A2*-0.016
  A3*0.037
  R1*0.026
  R2*0.121
  R3@-0.089;

  OPP BY
  O2*0.322
  O3@0.481
  S1*0.070
  S2@-0.094
  S3*0.079
  A1@-0.034
  A2*-0.012
  A3*0.106
  R1*0.002
  R2*-0.143
  R3@0.088;

  ASP BY
  A2*0.683
  A3*0.603
  S1*0.061
  S2@0.038
  S3*-0.064
  O1*0.013
  O2*0.004
  O3@0.041
  R1*0.009
  R2*0.003
  R3@-0.008;

  RES BY
  R2*0.484
  R3@0.553
  S1*-0.016
  S2@0.030
  S3*0.004
  O1*0.014
  O2*0.053
  O3@0.000
  A1@-0.003
  A2*0.019
  A3*-0.014;

  [S1*0.388 S2@0.538 S3*0.411 O1*0.065 O2*0.033 O3@0.001 A1@-0.003 A2*-0.016 A3*0.037
  R1*0.026 R2*0.121 R3@-0.089];
  [O1*0.412 O2*0.322 O3@0.481 S1*0.070 S2@-0.094 S3*0.079 A1@-0.034 A2*-0.012 A3*0.106
  R1*0.002 R2*-0.143 R3@0.088];
  [A1@0.685 A2*0.683 A3*0.603 S1*0.061 S2@0.038 S3*-0.064 O1*0.013 O2*0.004 O3@0.041
  R1*0.009 R2*0.003 R3@-0.008];
  [R1*0.514 R2*0.484 R3@0.553 S1*-0.016 S2@0.030 S3*0.004 O1*0.014 O2*0.053 O3@0.000
  A1@-0.003 A2*0.019 A3*-0.014];

  SOAR BY OPP ASP RES;
  [STR OPP ASP RES];
  [SOAR@0];

  MODEL 35-54:

  STR BY
  S2@0.538
  S3*0.411
  O1*0.065
  O2*0.033
  O3@0.001
  A1@-0.003
  A2*-0.016
  A3*0.037
  R1*0.026
  R2*0.121
  R3@-0.089;

  OPP BY
  O2*0.322
  O3@0.481
  S1*0.070
  S2@-0.094
  S3*0.079
  A1@-0.034
  A2*-0.012
  A3*0.106
  R1*0.002
  R2*-0.143
  R3@0.088;

  ASP BY
  A2*0.683
  A3*0.603
  S1*0.061
  S2@0.038
  S3*-0.064
  O1*0.013
  O2*0.004
  O3@0.041
  R1*0.009
  R2*0.003
  R3@-0.008;

  RES BY
  R2*0.484
  R3@0.553
  S1*-0.016
  S2@0.030
  S3*0.004
  O1*0.014
  O2*0.053
  O3@0.000
  A1@-0.003
  A2*0.019
  A3*-0.014;

  [S1*0.388 S2@0.538 S3*0.411 O1*0.065 O2*0.033 O3@0.001 A1@-0.003 A2*-0.016 A3*0.037
  R1*0.026 R2*0.121 R3@-0.089];
  [O1*0.412 O2*0.322 O3@0.481 S1*0.070 S2@-0.094 S3*0.079 A1@-0.034 A2*-0.012 A3*0.106
  R1*0.002 R2*-0.143 R3@0.088];
  [A1@0.685 A2*0.683 A3*0.603 S1*0.061 S2@0.038 S3*-0.064 O1*0.013 O2*0.004 O3@0.041
  R1*0.009 R2*0.003 R3@-0.008];
  [R1*0.514 R2*0.484 R3@0.553 S1*-0.016 S2@0.030 S3*0.004 O1*0.014 O2*0.053 O3@0.000
  A1@-0.003 A2*0.019 A3*-0.014];

  SOAR BY OPP ASP RES;
  [STR OPP ASP RES];
  [SOAR@0];

  MODEL 55-74:

  STR BY
  S2@0.538
  S3*0.411
  O1*0.065
  O2*0.033
  O3@0.001
  A1@-0.003
  A2*-0.016
  A3*0.037
  R1*0.026
  R2*0.121
  R3@-0.089;

  OPP BY
  O2*0.322
  O3@0.481
  S1*0.070
  S2@-0.094
  S3*0.079
  A1@-0.034
  A2*-0.012
  A3*0.106
  R1*0.002
  R2*-0.143
  R3@0.088;

  ASP BY
  A2*0.683
  A3*0.603
  S1*0.061
  S2@0.038
  S3*-0.064
  O1*0.013
  O2*0.004
  O3@0.041
  R1*0.009
  R2*0.003
  R3@-0.008;

  RES BY
  R2*0.484
  R3@0.553
  S1*-0.016
  S2@0.030
  S3*0.004
  O1*0.014
  O2*0.053
  O3@0.000
  A1@-0.003
  A2*0.019
  A3*-0.014;

  [S1*0.388 S2@0.538 S3*0.411 O1*0.065 O2*0.033 O3@0.001 A1@-0.003 A2*-0.016 A3*0.037
  R1*0.026 R2*0.121 R3@-0.089];
  [O1*0.412 O2*0.322 O3@0.481 S1*0.070 S2@-0.094 S3*0.079 A1@-0.034 A2*-0.012 A3*0.106
  R1*0.002 R2*-0.143 R3@0.088];
  [A1@0.685 A2*0.683 A3*0.603 S1*0.061 S2@0.038 S3*-0.064 O1*0.013 O2*0.004 O3@0.041
  R1*0.009 R2*0.003 R3@-0.008];
  [R1*0.514 R2*0.484 R3@0.553 S1*-0.016 S2@0.030 S3*0.004 O1*0.014 O2*0.053 O3@0.000
  A1@-0.003 A2*0.019 A3*-0.014];

  SOAR BY OPP ASP RES;
  [STR OPP ASP RES];
  [SOAR@0];


INPUT READING TERMINATED NORMALLY


MI for Model 5 (ESEM HIGHER-ORDER);

SUMMARY OF ANALYSIS

Number of groups                                                 3
Number of observations
   Group 18-34                                                  47
   Group 35-54                                                 134
   Group 55-74                                                 104
   Total sample size                                           285

Number of dependent variables                                   12
Number of independent variables                                  0
Number of continuous latent variables                            5

Observed dependent variables

  Continuous
   S1          S2          S3          O1          O2          O3
   A1          A2          A3          R1          R2          R3

Continuous latent variables
   STR         OPP         ASP         RES         SOAR

Variables with special functions

  Grouping variable     AGE

Estimator                                                      MLR
Information matrix                                        OBSERVED
Maximum number of iterations                                  1000
Convergence criterion                                    0.500D-04
Maximum number of steepest descent iterations                   20

Input data file(s)
  Mplus.txt

Input data format  FREE


UNIVARIATE SAMPLE STATISTICS


     UNIVARIATE HIGHER-ORDER MOMENT DESCRIPTIVE STATISTICS FOR 18-34

         Variable/         Mean/     Skewness/   Minimum/ % with                Percentiles
        Sample Size      Variance    Kurtosis    Maximum  Min/Max      20%/60%    40%/80%    Median

     S1                    4.043      -0.004       3.000   14.89%       4.000      4.000      4.000
              47.000       0.339      -0.062       5.000   19.15%       4.000      4.000
     S2                    3.681      -0.477       2.000    6.38%       3.000      4.000      4.000
              47.000       0.515       0.137       5.000    8.51%       4.000      4.000
     S3                    4.021       0.025       3.000   12.77%       4.000      4.000      4.000
              47.000       0.276       0.613       5.000   14.89%       4.000      4.000
     O1                    3.957      -0.485       2.000    4.26%       3.000      4.000      4.000
              47.000       0.594       0.011       5.000   23.40%       4.000      5.000
     O2                    4.128      -0.642       2.000    2.13%       4.000      4.000      4.000
              47.000       0.367       2.020       5.000   23.40%       4.000      5.000
     O3                    4.000       0.000       3.000   17.02%       4.000      4.000      4.000
              47.000       0.340      -0.063       5.000   17.02%       4.000      4.000
     A1                    3.660      -1.075       2.000   10.64%       3.000      4.000      4.000
              47.000       0.522       0.612       5.000    4.26%       4.000      4.000
     A2                    3.532      -0.899       2.000   12.77%       3.000      4.000      4.000
              47.000       0.547      -0.157       5.000    2.13%       4.000      4.000
     A3                    3.702      -0.535       2.000   12.77%       3.000      4.000      4.000
              47.000       0.762      -0.342       5.000   14.89%       4.000      4.000
     R1                    4.085       0.066       3.000   10.64%       4.000      4.000      4.000
              47.000       0.291       0.335       5.000   19.15%       4.000      4.000
     R2                    4.021       0.005       3.000   14.89%       4.000      4.000      4.000
              47.000       0.319       0.133       5.000   17.02%       4.000      4.000
     R3                    4.085      -0.003       3.000   12.77%       4.000      4.000      4.000
              47.000       0.333      -0.063       5.000   21.28%       4.000      5.000


     UNIVARIATE HIGHER-ORDER MOMENT DESCRIPTIVE STATISTICS FOR 35-54

         Variable/         Mean/     Skewness/   Minimum/ % with                Percentiles
        Sample Size      Variance    Kurtosis    Maximum  Min/Max      20%/60%    40%/80%    Median

     S1                    4.239      -0.772       2.000    2.24%       4.000      4.000      4.000
             134.000       0.421       1.523       5.000   33.58%       4.000      5.000
     S2                    3.769      -0.523       2.000    5.97%       3.000      4.000      4.000
             134.000       0.536       0.275       5.000   11.94%       4.000      4.000
     S3                    4.127      -0.473       2.000    1.49%       4.000      4.000      4.000
             134.000       0.350       1.586       5.000   23.13%       4.000      5.000
     O1                    4.060      -0.627       2.000    2.99%       4.000      4.000      4.000
             134.000       0.474       0.892       5.000   23.88%       4.000      5.000
     O2                    4.201      -0.352       2.000    0.75%       4.000      4.000      4.000
             134.000       0.385       0.291       5.000   30.60%       4.000      5.000
     O3                    4.119      -0.839       2.000    3.73%       4.000      4.000      4.000
             134.000       0.478       1.510       5.000   26.87%       4.000      5.000
     A1                    3.754      -0.522       2.000    9.70%       3.000      4.000      4.000
             134.000       0.693      -0.158       5.000   15.67%       4.000      4.000
     A2                    3.590      -0.598       1.000    1.49%       3.000      4.000      4.000
             134.000       0.779       0.086       5.000   11.19%       4.000      4.000
     A3                    4.022      -0.757       2.000    8.96%       3.000      4.000      4.000
             134.000       0.828      -0.152       5.000   33.58%       4.000      5.000
     R1                    4.127      -0.708       2.000    2.99%       4.000      4.000      4.000
             134.000       0.484       0.981       5.000   28.36%       4.000      5.000
     R2                    3.813      -0.815       2.000   11.19%       3.000      4.000      4.000
             134.000       0.689       0.315       5.000   15.67%       4.000      4.000
     R3                    4.104      -0.737       2.000    2.99%       4.000      4.000      4.000
             134.000       0.437       1.539       5.000   24.63%       4.000      5.000


     UNIVARIATE HIGHER-ORDER MOMENT DESCRIPTIVE STATISTICS FOR 55-74

         Variable/         Mean/     Skewness/   Minimum/ % with                Percentiles
        Sample Size      Variance    Kurtosis    Maximum  Min/Max      20%/60%    40%/80%    Median

     S1                    4.173      -0.032       3.000    9.62%       4.000      4.000      4.000
             104.000       0.335      -0.258       5.000   26.92%       4.000      5.000
     S2                    3.827      -0.697       2.000    3.85%       3.000      4.000      4.000
             104.000       0.412       1.123       5.000    9.62%       4.000      4.000
     S3                    4.163       0.106       3.000    7.69%       4.000      4.000      4.000
             104.000       0.291       0.069       5.000   24.04%       4.000      5.000
     O1                    4.202       0.816       3.000    1.92%       4.000      4.000      4.000
             104.000       0.200       0.291       5.000   22.12%       4.000      5.000
     O2                    4.356       0.181       3.000    1.92%       4.000      4.000      4.000
             104.000       0.268      -1.056       5.000   37.50%       4.000      5.000
     O3                    4.154       0.205       3.000    6.73%       4.000      4.000      4.000
             104.000       0.265       0.324       5.000   22.12%       4.000      5.000
     A1                    3.587      -0.621       2.000    8.65%       3.000      4.000      4.000
             104.000       0.512       0.021       5.000    4.81%       4.000      4.000
     A2                    3.625      -0.653       2.000   11.54%       3.000      4.000      4.000
             104.000       0.619      -0.064       5.000    7.69%       4.000      4.000
     A3                    4.067      -0.746       2.000    6.73%       3.000      4.000      4.000
             104.000       0.755      -0.056       5.000   34.62%       4.000      5.000
     R1                    4.231      -0.690       2.000    1.92%       4.000      4.000      4.000
             104.000       0.428       1.104       5.000   33.65%       4.000      5.000
     R2                    3.846      -0.526       2.000    9.62%       3.000      4.000      4.000
             104.000       0.784      -0.357       5.000   23.08%       4.000      5.000
     R3                    4.221      -0.465       2.000    0.96%       4.000      4.000      4.000
             104.000       0.422       0.214       5.000   33.65%       4.000      5.000


     THIS ANALYSIS MAY HAVE MULTIPLE SOLUTIONS.  EXPLORE THIS USING RANDOM STARTS,
     FOR EXAMPLE, STARTS = 20.  USE A LARGE ENOUGH NUMBER OF STARTS SO THAT THE
     BEST FIT FUNCTION VALUE IS REPLICATED SEVERAL TIMES.


THE MODEL ESTIMATION TERMINATED NORMALLY

     THE STANDARD ERRORS OF THE MODEL PARAMETER ESTIMATES MAY NOT BE
     TRUSTWORTHY FOR SOME PARAMETERS DUE TO A NON-POSITIVE DEFINITE
     FIRST-ORDER DERIVATIVE PRODUCT MATRIX.  THIS MAY BE DUE TO THE STARTING
     VALUES BUT MAY ALSO BE AN INDICATION OF MODEL NONIDENTIFICATION.  THE
     CONDITION NUMBER IS      -0.716D-16.  PROBLEM INVOLVING THE FOLLOWING PARAMETER:
     Parameter 49, Group 18-34: A3

     THIS IS MOST LIKELY DUE TO HAVING MORE PARAMETERS THAN THE SAMPLE SIZE
     IN ONE OF THE GROUPS.


     WARNING:  THE LATENT VARIABLE COVARIANCE MATRIX (PSI) IN GROUP 18-34
     IS NOT POSITIVE DEFINITE.  THIS COULD INDICATE A NEGATIVE VARIANCE/
     RESIDUAL VARIANCE FOR A LATENT VARIABLE, A CORRELATION GREATER OR EQUAL
     TO ONE BETWEEN TWO LATENT VARIABLES, OR A LINEAR DEPENDENCY AMONG MORE
     THAN TWO LATENT VARIABLES.  CHECK THE TECH4 OUTPUT FOR MORE INFORMATION.
     PROBLEM INVOLVING VARIABLE OPP.


MODEL FIT INFORMATION

Number of Free Parameters                      186

Loglikelihood

          H0 Value                       -2799.726
          H0 Scaling Correction Factor      1.2212
            for MLR
          H1 Value                       -2739.905
          H1 Scaling Correction Factor      1.1063
            for MLR

Information Criteria

          Akaike (AIC)                    5971.453
          Bayesian (BIC)                  6650.816
          Sample-Size Adjusted BIC        6060.999
            (n* = (n + 2) / 24)

Chi-Square Test of Model Fit

          Value                            140.449*
          Degrees of Freedom                    84
          P-Value                           0.0001
          Scaling Correction Factor         0.8519
            for MLR

Chi-Square Contribution From Each Group

          18-34                             45.446
          35-54                             57.237
          55-74                             37.767

*   The chi-square value for MLM, MLMV, MLR, ULSMV, WLSM and WLSMV cannot be used
    for chi-square difference testing in the regular way.  MLM, MLR and WLSM
    chi-square difference testing is described on the Mplus website.  MLMV, WLSMV,
    and ULSMV difference testing is done using the DIFFTEST option.

RMSEA (Root Mean Square Error Of Approximation)

          Estimate                           0.084
          90 Percent C.I.                    0.059  0.108
          Probability RMSEA <= .05           0.016

CFI/TLI

          CFI                                0.953
          TLI                                0.890

Chi-Square Test of Model Fit for the Baseline Model

          Value                           1406.348
          Degrees of Freedom                   198
          P-Value                           0.0000

SRMR (Standardized Root Mean Square Residual)

          Value                              0.048


MODEL RESULTS

                                                    Two-Tailed
                    Estimate       S.E.  Est./S.E.    P-Value

Group 18-34

 STR      BY
    S1                 0.392      0.092      4.273      0.000
    S2                 0.538      0.000    999.000    999.000
    S3                 0.292      0.117      2.496      0.013
    O1                -0.007      0.090     -0.082      0.934
    O2                 0.089      0.152      0.587      0.557
    O3                 0.001      0.000    999.000    999.000
    A1                -0.003      0.000    999.000    999.000
    A2                -0.068      0.112     -0.608      0.543
    A3                 0.355      0.229      1.554      0.120
    R1                 0.082      0.123      0.665      0.506
    R2                 0.188      0.206      0.911      0.362
    R3                -0.089      0.000    999.000    999.000

 OPP      BY
    O1                 0.400      0.182      2.201      0.028
    O2                 0.069      0.228      0.303      0.762
    O3                 0.481      0.000    999.000    999.000
    S1                -0.011      0.106     -0.101      0.920
    S2                -0.094      0.000    999.000    999.000
    S3                 0.002      0.107      0.016      0.987
    A1                -0.034      0.000    999.000    999.000
    A2                 0.121      0.102      1.192      0.233
    A3                -0.239      0.447     -0.533      0.594
    R1                 0.052      0.098      0.530      0.596
    R2                -0.131      0.504     -0.261      0.794
    R3                 0.088      0.000    999.000    999.000

 ASP      BY
    A1                 0.685      0.000    999.000    999.000
    A2                 0.593      0.127      4.653      0.000
    A3                 0.825      0.211      3.912      0.000
    S1                 0.098      0.094      1.034      0.301
    S2                 0.038      0.000    999.000    999.000
    S3                -0.092      0.060     -1.544      0.123
    O1                 0.148      0.108      1.373      0.170
    O2                 0.048      0.112      0.428      0.669
    O3                 0.041      0.000    999.000    999.000
    R1                 0.051      0.070      0.734      0.463
    R2                -0.014      0.108     -0.131      0.896
    R3                -0.008      0.000    999.000    999.000

 RES      BY
    R1                 0.409      0.109      3.736      0.000
    R2                 0.574      0.761      0.754      0.451
    R3                 0.553      0.000    999.000    999.000
    S1                 0.066      0.175      0.379      0.705
    S2                 0.030      0.000    999.000    999.000
    S3                 0.056      0.110      0.512      0.609
    O1                 0.234      0.207      1.132      0.258
    O2                 0.434      0.529      0.820      0.412
    O3                 0.000      0.000    999.000    999.000
    A1                -0.003      0.000    999.000    999.000
    A2                -0.202      0.236     -0.858      0.391
    A3                 0.019      0.337      0.057      0.955

 SOAR     BY
    STR                1.000      0.000    999.000    999.000
    OPP                1.739      1.425      1.221      0.222
    ASP                0.346      0.499      0.694      0.488
    RES                0.649      0.347      1.871      0.061

 Means
    SOAR               0.000      0.000    999.000    999.000

 Intercepts
    S1                 0.305      1.067      0.286      0.775
    S2                 0.030      0.000    999.000    999.000
    S3                 1.905      0.682      2.792      0.005
    O1                -1.358      0.869     -1.562      0.118
    O2                -0.095      2.023     -0.047      0.962
    O3                 0.000      0.000    999.000    999.000
    A1                 0.685      0.000    999.000    999.000
    A2                 1.538      1.734      0.887      0.375
    A3                -1.147      1.250     -0.918      0.358
    R1                 0.199      0.811      0.245      0.807
    R2                 0.051      2.237      0.023      0.982
    R3                 0.553      0.000    999.000    999.000
    STR                7.469      0.204     36.534      0.000
    OPP                7.892      0.174     45.415      0.000
    ASP                4.795      0.155     30.888      0.000
    RES                6.403      0.151     42.440      0.000

 Variances
    SOAR               0.441      0.462      0.954      0.340

 Residual Variances
    S1                 0.122      0.042      2.926      0.003
    S2                 0.271      0.060      4.502      0.000
    S3                 0.164      0.050      3.264      0.001
    O1                 0.195      0.101      1.925      0.054
    O2                 0.173      0.070      2.476      0.013
    O3                 0.033      0.139      0.234      0.815
    A1                 0.110      0.062      1.766      0.077
    A2                 0.201      0.086      2.344      0.019
    A3                 0.114      0.136      0.837      0.403
    R1                 0.120      0.066      1.819      0.069
    R2                 0.116      0.128      0.905      0.365
    R3                 0.148      0.109      1.359      0.174
    STR                0.699      0.516      1.354      0.176
    OPP               -0.048      1.322     -0.036      0.971
    ASP                0.849      0.321      2.640      0.008
    RES                0.385      0.447      0.861      0.390

Group 35-54

 STR      BY
    S1                 0.392      0.092      4.273      0.000
    S2                 0.538      0.000    999.000    999.000
    S3                 0.363      0.126      2.873      0.004
    O1                 0.097      0.142      0.682      0.495
    O2                -0.005      0.120     -0.046      0.964
    O3                 0.001      0.000    999.000    999.000
    A1                -0.003      0.000    999.000    999.000
    A2                -0.040      0.109     -0.370      0.712
    A3                 0.029      0.128      0.229      0.819
    R1                 0.088      0.101      0.871      0.384
    R2                 0.109      0.161      0.679      0.497
    R3                -0.089      0.000    999.000    999.000

 OPP      BY
    O1                 0.400      0.182      2.201      0.028
    O2                 0.417      0.170      2.448      0.014
    O3                 0.481      0.000    999.000    999.000
    S1                 0.007      0.100      0.073      0.942
    S2                -0.094      0.000    999.000    999.000
    S3                 0.083      0.113      0.734      0.463
    A1                -0.034      0.000    999.000    999.000
    A2                 0.056      0.129      0.434      0.664
    A3                 0.130      0.155      0.836      0.403
    R1                 0.131      0.103      1.276      0.202
    R2                 0.051      0.134      0.380      0.704
    R3                 0.088      0.000    999.000    999.000

 ASP      BY
    A1                 0.685      0.000    999.000    999.000
    A2                 0.642      0.162      3.967      0.000
    A3                 0.509      0.163      3.114      0.002
    S1                 0.063      0.095      0.661      0.508
    S2                 0.038      0.000    999.000    999.000
    S3                -0.016      0.090     -0.181      0.857
    O1                 0.029      0.111      0.265      0.791
    O2                -0.052      0.071     -0.735      0.462
    O3                 0.041      0.000    999.000    999.000
    R1                -0.078      0.071     -1.105      0.269
    R2                -0.153      0.085     -1.797      0.072
    R3                -0.008      0.000    999.000    999.000

 RES      BY
    R1                 0.409      0.109      3.736      0.000
    R2                 0.351      0.175      2.000      0.045
    R3                 0.553      0.000    999.000    999.000
    S1                 0.060      0.061      0.993      0.321
    S2                 0.030      0.000    999.000    999.000
    S3                 0.069      0.058      1.183      0.237
    O1                -0.020      0.096     -0.206      0.837
    O2                 0.017      0.094      0.178      0.859
    O3                 0.000      0.000    999.000    999.000
    A1                -0.003      0.000    999.000    999.000
    A2                -0.013      0.064     -0.211      0.833
    A3                 0.049      0.073      0.674      0.500

 SOAR     BY
    STR                1.000      0.000    999.000    999.000
    OPP                1.073      0.457      2.349      0.019
    ASP                0.854      0.206      4.143      0.000
    RES                0.737      0.348      2.119      0.034

 Means
    SOAR               0.000      0.000    999.000    999.000

 Intercepts
    S1                 0.477      0.454      1.052      0.293
    S2                 0.030      0.000    999.000    999.000
    S3                 0.316      0.433      0.730      0.466
    O1                 0.047      0.455      0.104      0.917
    O2                 1.008      0.541      1.864      0.062
    O3                 0.000      0.000    999.000    999.000
    A1                 0.685      0.000    999.000    999.000
    A2                 0.353      0.545      0.649      0.517
    A3                -0.092      0.541     -0.170      0.865
    R1                 0.149      0.356      0.418      0.676
    R2                 1.064      0.649      1.640      0.101
    R3                 0.553      0.000    999.000    999.000
    STR                7.661      0.119     64.257      0.000
    OPP                8.127      0.120     67.446      0.000
    ASP                4.945      0.107     46.091      0.000
    RES                6.433      0.101     63.462      0.000

 Variances
    SOAR               0.655      0.308      2.125      0.034

 Residual Variances
    S1                 0.175      0.040      4.330      0.000
    S2                 0.248      0.055      4.512      0.000
    S3                 0.129      0.036      3.631      0.000
    O1                 0.210      0.051      4.090      0.000
    O2                 0.193      0.046      4.185      0.000
    O3                 0.177      0.064      2.749      0.006
    A1                 0.158      0.076      2.073      0.038
    A2                 0.271      0.087      3.130      0.002
    A3                 0.364      0.078      4.648      0.000
    R1                 0.170      0.046      3.695      0.000
    R2                 0.496      0.089      5.598      0.000
    R3                 0.063      0.084      0.750      0.453
    STR                0.442      0.295      1.498      0.134
    OPP                0.453      0.488      0.928      0.353
    ASP                0.733      0.314      2.333      0.020
    RES                0.832      0.289      2.876      0.004

Group 55-74

 STR      BY
    S1                 0.392      0.092      4.273      0.000
    S2                 0.538      0.000    999.000    999.000
    S3                 0.442      0.108      4.098      0.000
    O1                 0.015      0.067      0.221      0.825
    O2                 0.006      0.069      0.079      0.937
    O3                 0.001      0.000    999.000    999.000
    A1                -0.003      0.000    999.000    999.000
    A2                 0.103      0.086      1.195      0.232
    A3                -0.030      0.125     -0.237      0.812
    R1                 0.086      0.117      0.741      0.459
    R2                 0.322      0.159      2.025      0.043
    R3                -0.089      0.000    999.000    999.000

 OPP      BY
    O1                 0.400      0.182      2.201      0.028
    O2                 0.295      0.142      2.081      0.037
    O3                 0.481      0.000    999.000    999.000
    S1                 0.083      0.118      0.700      0.484
    S2                -0.094      0.000    999.000    999.000
    S3                 0.048      0.111      0.433      0.665
    A1                -0.034      0.000    999.000    999.000
    A2                -0.007      0.111     -0.067      0.946
    A3                 0.193      0.185      1.040      0.298
    R1                -0.258      0.123     -2.099      0.036
    R2                -0.394      0.218     -1.809      0.070
    R3                 0.088      0.000    999.000    999.000

 ASP      BY
    A1                 0.685      0.000    999.000    999.000
    A2                 0.676      0.106      6.354      0.000
    A3                 0.673      0.116      5.783      0.000
    S1                 0.088      0.071      1.235      0.217
    S2                 0.038      0.000    999.000    999.000
    S3                -0.082      0.088     -0.939      0.348
    O1                 0.003      0.074      0.044      0.965
    O2                 0.117      0.077      1.511      0.131
    O3                 0.041      0.000    999.000    999.000
    R1                 0.061      0.066      0.914      0.361
    R2                 0.142      0.111      1.278      0.201
    R3                -0.008      0.000    999.000    999.000

 RES      BY
    R1                 0.409      0.109      3.736      0.000
    R2                 0.373      0.113      3.291      0.001
    R3                 0.553      0.000    999.000    999.000
    S1                -0.039      0.053     -0.732      0.464
    S2                 0.030      0.000    999.000    999.000
    S3                 0.003      0.055      0.063      0.950
    O1                -0.003      0.056     -0.046      0.963
    O2                 0.018      0.042      0.426      0.670
    O3                 0.000      0.000    999.000    999.000
    A1                -0.003      0.000    999.000    999.000
    A2                -0.066      0.052     -1.286      0.198
    A3                -0.142      0.068     -2.075      0.038

 SOAR     BY
    STR                1.000      0.000    999.000    999.000
    OPP                0.661      0.442      1.496      0.135
    ASP                0.811      0.482      1.683      0.092
    RES                0.838      0.237      3.543      0.000

 Means
    SOAR               0.000      0.000    999.000    999.000

 Intercepts
    S1                 0.287      0.841      0.341      0.733
    S2                 0.030      0.000    999.000    999.000
    S3                 0.691      0.670      1.031      0.303
    O1                 0.798      0.937      0.852      0.394
    O2                 1.223      0.851      1.437      0.151
    O3                 0.000      0.000    999.000    999.000
    A1                 0.685      0.000    999.000    999.000
    A2                 0.144      0.683      0.211      0.833
    A3                 0.486      1.147      0.424      0.671
    R1                 2.673      0.847      3.157      0.002
    R2                 1.435      1.508      0.951      0.341
    R3                 0.553      0.000    999.000    999.000
    STR                7.790      0.116     67.147      0.000
    OPP                8.218      0.102     80.695      0.000
    ASP                4.707      0.104     45.251      0.000
    RES                6.647      0.119     55.860      0.000

 Variances
    SOAR               0.458      0.318      1.440      0.150

 Residual Variances
    S1                 0.180      0.029      6.306      0.000
    S2                 0.140      0.034      4.169      0.000
    S3                 0.131      0.027      4.903      0.000
    O1                 0.114      0.027      4.181      0.000
    O2                 0.185      0.028      6.697      0.000
    O3                 0.122      0.043      2.840      0.005
    A1                 0.127      0.039      3.289      0.001
    A2                 0.195      0.047      4.125      0.000
    A3                 0.326      0.066      4.926      0.000
    R1                 0.196      0.051      3.840      0.000
    R2                 0.416      0.077      5.430      0.000
    R3                 0.014      0.093      0.155      0.877
    STR                0.400      0.234      1.709      0.088
    OPP                0.336      0.263      1.276      0.202
    ASP                0.553      0.248      2.233      0.026
    RES                1.054      0.475      2.219      0.027


QUALITY OF NUMERICAL RESULTS

     Condition Number for the Information Matrix              0.162E-05
       (ratio of smallest to largest eigenvalue)


TECHNICAL 1 OUTPUT


     PARAMETER SPECIFICATION FOR 18-34


           NU
              S1            S2            S3            O1            O2
              ________      ________      ________      ________      ________
                  1             0             2             3             4


           NU
              O3            A1            A2            A3            R1
              ________      ________      ________      ________      ________
                  0             0             5             6             7


           NU
              R2            R3
              ________      ________
                  8             0


           LAMBDA
              STR           OPP           ASP           RES           SOAR
              ________      ________      ________      ________      ________
 S1                 9            10            11            12             0
 S2                 0             0             0             0             0
 S3                13            14            15            16             0
 O1                17            18            19            20             0
 O2                21            22            23            24             0
 O3                 0             0             0             0             0
 A1                 0             0             0             0             0
 A2                25            26            27            28             0
 A3                29            30            31            32             0
 R1                33            34            35            36             0
 R2                37            38            39            40             0
 R3                 0             0             0             0             0


           THETA
              S1            S2            S3            O1            O2
              ________      ________      ________      ________      ________
 S1                41
 S2                 0            42
 S3                 0             0            43
 O1                 0             0             0            44
 O2                 0             0             0             0            45
 O3                 0             0             0             0             0
 A1                 0             0             0             0             0
 A2                 0             0             0             0             0
 A3                 0             0             0             0             0
 R1                 0             0             0             0             0
 R2                 0             0             0             0             0
 R3                 0             0             0             0             0


           THETA
              O3            A1            A2            A3            R1
              ________      ________      ________      ________      ________
 O3                46
 A1                 0            47
 A2                 0             0            48
 A3                 0             0             0            49
 R1                 0             0             0             0            50
 R2                 0             0             0             0             0
 R3                 0             0             0             0             0


           THETA
              R2            R3
              ________      ________
 R2                51
 R3                 0            52


           ALPHA
              STR           OPP           ASP           RES           SOAR
              ________      ________      ________      ________      ________
                 53            54            55            56             0


           BETA
              STR           OPP           ASP           RES           SOAR
              ________      ________      ________      ________      ________
 STR                0             0             0             0             0
 OPP                0             0             0             0            57
 ASP                0             0             0             0            58
 RES                0             0             0             0            59
 SOAR               0             0             0             0             0


           PSI
              STR           OPP           ASP           RES           SOAR
              ________      ________      ________      ________      ________
 STR               60
 OPP                0            61
 ASP                0             0            62
 RES                0             0             0            63
 SOAR               0             0             0             0            64


     PARAMETER SPECIFICATION FOR 35-54


           NU
              S1            S2            S3            O1            O2
              ________      ________      ________      ________      ________
                 65             0            66            67            68


           NU
              O3            A1            A2            A3            R1
              ________      ________      ________      ________      ________
                  0             0            69            70            71


           NU
              R2            R3
              ________      ________
                 72             0


           LAMBDA
              STR           OPP           ASP           RES           SOAR
              ________      ________      ________      ________      ________
 S1                 9            73            74            75             0
 S2                 0             0             0             0             0
 S3                76            77            78            79             0
 O1                80            18            81            82             0
 O2                83            84            85            86             0
 O3                 0             0             0             0             0
 A1                 0             0             0             0             0
 A2                87            88            89            90             0
 A3                91            92            93            94             0
 R1                95            96            97            36             0
 R2                98            99           100           101             0
 R3                 0             0             0             0             0


           THETA
              S1            S2            S3            O1            O2
              ________      ________      ________      ________      ________
 S1               102
 S2                 0           103
 S3                 0             0           104
 O1                 0             0             0           105
 O2                 0             0             0             0           106
 O3                 0             0             0             0             0
 A1                 0             0             0             0             0
 A2                 0             0             0             0             0
 A3                 0             0             0             0             0
 R1                 0             0             0             0             0
 R2                 0             0             0             0             0
 R3                 0             0             0             0             0


           THETA
              O3            A1            A2            A3            R1
              ________      ________      ________      ________      ________
 O3               107
 A1                 0           108
 A2                 0             0           109
 A3                 0             0             0           110
 R1                 0             0             0             0           111
 R2                 0             0             0             0             0
 R3                 0             0             0             0             0


           THETA
              R2            R3
              ________      ________
 R2               112
 R3                 0           113


           ALPHA
              STR           OPP           ASP           RES           SOAR
              ________      ________      ________      ________      ________
                114           115           116           117             0


           BETA
              STR           OPP           ASP           RES           SOAR
              ________      ________      ________      ________      ________
 STR                0             0             0             0             0
 OPP                0             0             0             0           118
 ASP                0             0             0             0           119
 RES                0             0             0             0           120
 SOAR               0             0             0             0             0


           PSI
              STR           OPP           ASP           RES           SOAR
              ________      ________      ________      ________      ________
 STR              121
 OPP                0           122
 ASP                0             0           123
 RES                0             0             0           124
 SOAR               0             0             0             0           125


     PARAMETER SPECIFICATION FOR 55-74


           NU
              S1            S2            S3            O1            O2
              ________      ________      ________      ________      ________
                126             0           127           128           129


           NU
              O3            A1            A2            A3            R1
              ________      ________      ________      ________      ________
                  0             0           130           131           132


           NU
              R2            R3
              ________      ________
                133             0


           LAMBDA
              STR           OPP           ASP           RES           SOAR
              ________      ________      ________      ________      ________
 S1                 9           134           135           136             0
 S2                 0             0             0             0             0
 S3               137           138           139           140             0
 O1               141            18           142           143             0
 O2               144           145           146           147             0
 O3                 0             0             0             0             0
 A1                 0             0             0             0             0
 A2               148           149           150           151             0
 A3               152           153           154           155             0
 R1               156           157           158            36             0
 R2               159           160           161           162             0
 R3                 0             0             0             0             0


           THETA
              S1            S2            S3            O1            O2
              ________      ________      ________      ________      ________
 S1               163
 S2                 0           164
 S3                 0             0           165
 O1                 0             0             0           166
 O2                 0             0             0             0           167
 O3                 0             0             0             0             0
 A1                 0             0             0             0             0
 A2                 0             0             0             0             0
 A3                 0             0             0             0             0
 R1                 0             0             0             0             0
 R2                 0             0             0             0             0
 R3                 0             0             0             0             0


           THETA
              O3            A1            A2            A3            R1
              ________      ________      ________      ________      ________
 O3               168
 A1                 0           169
 A2                 0             0           170
 A3                 0             0             0           171
 R1                 0             0             0             0           172
 R2                 0             0             0             0             0
 R3                 0             0             0             0             0


           THETA
              R2            R3
              ________      ________
 R2               173
 R3                 0           174


           ALPHA
              STR           OPP           ASP           RES           SOAR
              ________      ________      ________      ________      ________
                175           176           177           178             0


           BETA
              STR           OPP           ASP           RES           SOAR
              ________      ________      ________      ________      ________
 STR                0             0             0             0             0
 OPP                0             0             0             0           179
 ASP                0             0             0             0           180
 RES                0             0             0             0           181
 SOAR               0             0             0             0             0


           PSI
              STR           OPP           ASP           RES           SOAR
              ________      ________      ________      ________      ________
 STR              182
 OPP                0           183
 ASP                0             0           184
 RES                0             0             0           185
 SOAR               0             0             0             0           186


     STARTING VALUES FOR 18-34


           NU
              S1            S2            S3            O1            O2
              ________      ________      ________      ________      ________
               -0.016         0.030         0.004         0.014         0.053


           NU
              O3            A1            A2            A3            R1
              ________      ________      ________      ________      ________
                0.000         0.685         0.019        -0.014         0.514


           NU
              R2            R3
              ________      ________
                0.484         0.553


           LAMBDA
              STR           OPP           ASP           RES           SOAR
              ________      ________      ________      ________      ________
 S1             0.388         0.070         0.061        -0.016         0.000
 S2             0.538        -0.094         0.038         0.030         0.000
 S3             0.411         0.079        -0.064         0.004         0.000
 O1             0.065         0.412         0.013         0.014         0.000
 O2             0.033         0.322         0.004         0.053         0.000
 O3             0.001         0.481         0.041         0.000         0.000
 A1            -0.003        -0.034         0.685        -0.003         0.000
 A2            -0.016        -0.012         0.683         0.019         0.000
 A3             0.037         0.106         0.603        -0.014         0.000
 R1             0.026         0.002         0.009         0.514         0.000
 R2             0.121        -0.143         0.003         0.484         0.000
 R3            -0.089         0.088        -0.008         0.553         0.000


           THETA
              S1            S2            S3            O1            O2
              ________      ________      ________      ________      ________
 S1             0.169
 S2             0.000         0.258
 S3             0.000         0.000         0.138
 O1             0.000         0.000         0.000         0.297
 O2             0.000         0.000         0.000         0.000         0.183
 O3             0.000         0.000         0.000         0.000         0.000
 A1             0.000         0.000         0.000         0.000         0.000
 A2             0.000         0.000         0.000         0.000         0.000
 A3             0.000         0.000         0.000         0.000         0.000
 R1             0.000         0.000         0.000         0.000         0.000
 R2             0.000         0.000         0.000         0.000         0.000
 R3             0.000         0.000         0.000         0.000         0.000


           THETA
              O3            A1            A2            A3            R1
              ________      ________      ________      ________      ________
 O3             0.170
 A1             0.000         0.261
 A2             0.000         0.000         0.273
 A3             0.000         0.000         0.000         0.381
 R1             0.000         0.000         0.000         0.000         0.145
 R2             0.000         0.000         0.000         0.000         0.000
 R3             0.000         0.000         0.000         0.000         0.000


           THETA
              R2            R3
              ________      ________
 R2             0.159
 R3             0.000         0.167


           ALPHA
              STR           OPP           ASP           RES           SOAR
              ________      ________      ________      ________      ________
                0.000         0.000         0.000         0.000         0.000


           BETA
              STR           OPP           ASP           RES           SOAR
              ________      ________      ________      ________      ________
 STR            0.000         0.000         0.000         0.000         1.000
 OPP            0.000         0.000         0.000         0.000         1.000
 ASP            0.000         0.000         0.000         0.000         1.000
 RES            0.000         0.000         0.000         0.000         1.000
 SOAR           0.000         0.000         0.000         0.000         0.000


           PSI
              STR           OPP           ASP           RES           SOAR
              ________      ________      ________      ________      ________
 STR            0.050
 OPP            0.000         0.050
 ASP            0.000         0.000         0.050
 RES            0.000         0.000         0.000         0.050
 SOAR           0.000         0.000         0.000         0.000         0.050


     STARTING VALUES FOR 35-54


           NU
              S1            S2            S3            O1            O2
              ________      ________      ________      ________      ________
               -0.016         0.030         0.004         0.014         0.053


           NU
              O3            A1            A2            A3            R1
              ________      ________      ________      ________      ________
                0.000         0.685         0.019        -0.014         0.514


           NU
              R2            R3
              ________      ________
                0.484         0.553


           LAMBDA
              STR           OPP           ASP           RES           SOAR
              ________      ________      ________      ________      ________
 S1             0.388         0.070         0.061        -0.016         0.000
 S2             0.538        -0.094         0.038         0.030         0.000
 S3             0.411         0.079        -0.064         0.004         0.000
 O1             0.065         0.412         0.013         0.014         0.000
 O2             0.033         0.322         0.004         0.053         0.000
 O3             0.001         0.481         0.041         0.000         0.000
 A1            -0.003        -0.034         0.685        -0.003         0.000
 A2            -0.016        -0.012         0.683         0.019         0.000
 A3             0.037         0.106         0.603        -0.014         0.000
 R1             0.026         0.002         0.009         0.514         0.000
 R2             0.121        -0.143         0.003         0.484         0.000
 R3            -0.089         0.088        -0.008         0.553         0.000


           THETA
              S1            S2            S3            O1            O2
              ________      ________      ________      ________      ________
 S1             0.169
 S2             0.000         0.258
 S3             0.000         0.000         0.138
 O1             0.000         0.000         0.000         0.297
 O2             0.000         0.000         0.000         0.000         0.183
 O3             0.000         0.000         0.000         0.000         0.000
 A1             0.000         0.000         0.000         0.000         0.000
 A2             0.000         0.000         0.000         0.000         0.000
 A3             0.000         0.000         0.000         0.000         0.000
 R1             0.000         0.000         0.000         0.000         0.000
 R2             0.000         0.000         0.000         0.000         0.000
 R3             0.000         0.000         0.000         0.000         0.000


           THETA
              O3            A1            A2            A3            R1
              ________      ________      ________      ________      ________
 O3             0.170
 A1             0.000         0.261
 A2             0.000         0.000         0.273
 A3             0.000         0.000         0.000         0.381
 R1             0.000         0.000         0.000         0.000         0.145
 R2             0.000         0.000         0.000         0.000         0.000
 R3             0.000         0.000         0.000         0.000         0.000


           THETA
              R2            R3
              ________      ________
 R2             0.159
 R3             0.000         0.167


           ALPHA
              STR           OPP           ASP           RES           SOAR
              ________      ________      ________      ________      ________
                0.000         0.000         0.000         0.000         0.000


           BETA
              STR           OPP           ASP           RES           SOAR
              ________      ________      ________      ________      ________
 STR            0.000         0.000         0.000         0.000         1.000
 OPP            0.000         0.000         0.000         0.000         1.000
 ASP            0.000         0.000         0.000         0.000         1.000
 RES            0.000         0.000         0.000         0.000         1.000
 SOAR           0.000         0.000         0.000         0.000         0.000


           PSI
              STR           OPP           ASP           RES           SOAR
              ________      ________      ________      ________      ________
 STR            0.050
 OPP            0.000         0.050
 ASP            0.000         0.000         0.050
 RES            0.000         0.000         0.000         0.050
 SOAR           0.000         0.000         0.000         0.000         0.050


     STARTING VALUES FOR 55-74


           NU
              S1            S2            S3            O1            O2
              ________      ________      ________      ________      ________
               -0.016         0.030         0.004         0.014         0.053


           NU
              O3            A1            A2            A3            R1
              ________      ________      ________      ________      ________
                0.000         0.685         0.019        -0.014         0.514


           NU
              R2            R3
              ________      ________
                0.484         0.553


           LAMBDA
              STR           OPP           ASP           RES           SOAR
              ________      ________      ________      ________      ________
 S1             0.388         0.070         0.061        -0.016         0.000
 S2             0.538        -0.094         0.038         0.030         0.000
 S3             0.411         0.079        -0.064         0.004         0.000
 O1             0.065         0.412         0.013         0.014         0.000
 O2             0.033         0.322         0.004         0.053         0.000
 O3             0.001         0.481         0.041         0.000         0.000
 A1            -0.003        -0.034         0.685        -0.003         0.000
 A2            -0.016        -0.012         0.683         0.019         0.000
 A3             0.037         0.106         0.603        -0.014         0.000
 R1             0.026         0.002         0.009         0.514         0.000
 R2             0.121        -0.143         0.003         0.484         0.000
 R3            -0.089         0.088        -0.008         0.553         0.000


           THETA
              S1            S2            S3            O1            O2
              ________      ________      ________      ________      ________
 S1             0.169
 S2             0.000         0.258
 S3             0.000         0.000         0.138
 O1             0.000         0.000         0.000         0.297
 O2             0.000         0.000         0.000         0.000         0.183
 O3             0.000         0.000         0.000         0.000         0.000
 A1             0.000         0.000         0.000         0.000         0.000
 A2             0.000         0.000         0.000         0.000         0.000
 A3             0.000         0.000         0.000         0.000         0.000
 R1             0.000         0.000         0.000         0.000         0.000
 R2             0.000         0.000         0.000         0.000         0.000
 R3             0.000         0.000         0.000         0.000         0.000


           THETA
              O3            A1            A2            A3            R1
              ________      ________      ________      ________      ________
 O3             0.170
 A1             0.000         0.261
 A2             0.000         0.000         0.273
 A3             0.000         0.000         0.000         0.381
 R1             0.000         0.000         0.000         0.000         0.145
 R2             0.000         0.000         0.000         0.000         0.000
 R3             0.000         0.000         0.000         0.000         0.000


           THETA
              R2            R3
              ________      ________
 R2             0.159
 R3             0.000         0.167


           ALPHA
              STR           OPP           ASP           RES           SOAR
              ________      ________      ________      ________      ________
                0.000         0.000         0.000         0.000         0.000


           BETA
              STR           OPP           ASP           RES           SOAR
              ________      ________      ________      ________      ________
 STR            0.000         0.000         0.000         0.000         1.000
 OPP            0.000         0.000         0.000         0.000         1.000
 ASP            0.000         0.000         0.000         0.000         1.000
 RES            0.000         0.000         0.000         0.000         1.000
 SOAR           0.000         0.000         0.000         0.000         0.000


           PSI
              STR           OPP           ASP           RES           SOAR
              ________      ________      ________      ________      ________
 STR            0.050
 OPP            0.000         0.050
 ASP            0.000         0.000         0.050
 RES            0.000         0.000         0.000         0.050
 SOAR           0.000         0.000         0.000         0.000         0.050


DIAGRAM INFORMATION

  Use View Diagram under the Diagram menu in the Mplus Editor to view the diagram.
  If running Mplus from the Mplus Diagrammer, the diagram opens automatically.

  Diagram output
    g:\my drive\matt&jackie shared folder\publishing\soar development paper_frontiers\revision\resubmission\supplementar

     Beginning Time:  17:48:22
        Ending Time:  17:48:22
       Elapsed Time:  00:00:00


MUTHEN & MUTHEN
3463 Stoner Ave.
Los Angeles, CA  90066

Tel: (310) 391-9971
Fax: (310) 391-8971
Web: www.StatModel.com
Support: Support@StatModel.com

Copyright (c) 1998-2021 Muthen & Muthen
