# Supplementary material for: Measuring Strengths, Opportunities, Aspirations, and Results: Psychometric Properties of the 12-Item SOAR Scale
Source: Front Psychol. 2022 Apr 8;13:854406. doi: 10.3389/fpsyg.2022.854406 (PMC9028961; doi:10.3389/fpsyg.2022.854406)
Supplement: Supplementary file 1 [file Data_Sheet_1.zip › Supplementary Material/5. MEASUREMENT INVARIANCE MODEL 5/Age/a3 - metric invariance (first- and second-order factors).out]

Mplus VERSION 8.6
MUTHEN & MUTHEN
02/28/2022   5:51 PM

INPUT INSTRUCTIONS

  Title:
  MI for Model 5 (ESEM HIGHER-ORDER);

  DATA:
  file is Mplus.txt;


  VARIABLE:
  Names are
  Gender Age Ed S1 S2 S3 O1 O2 O3 A1 A2 A3 R1 R2 R3;


  USEVARIABLES ARE S1-R3;
  GROUPING = Age (1 = 18-34, 2 = 35-54, 3 = 55-74);

  Analysis:
  ESTIMATOR = MLR;

  Model:

  STR BY
  S1*0.388
  S2@0.538
  S3*0.411
  O1*0.065
  O2*0.033
  O3@0.001
  A1@-0.003
  A2*-0.016
  A3*0.037
  R1*0.026
  R2*0.121
  R3@-0.089;

  OPP BY
  O1*0.412
  O2*0.322
  O3@0.481
  S1*0.070
  S2@-0.094
  S3*0.079
  A1@-0.034
  A2*-0.012
  A3*0.106
  R1*0.002
  R2*-0.143
  R3@0.088;

  ASP BY
  A1@0.685
  A2*0.683
  A3*0.603
  S1*0.061
  S2@0.038
  S3*-0.064
  O1*0.013
  O2*0.004
  O3@0.041
  R1*0.009
  R2*0.003
  R3@-0.008;

  RES BY
  R1*0.514
  R2*0.484
  R3@0.553
  S1*-0.016
  S2@0.030
  S3*0.004
  O1*0.014
  O2*0.053
  O3@0.000
  A1@-0.003
  A2*0.019
  A3*-0.014;

  SOAR BY STR@1 OPP ASP RES;

  MODEL 18-34:

  STR BY
  S2@0.538 (lam1)
  S3*0.411 (lam2)
  O1*0.065 (lam3)
  O2*0.033 (lam4)
  O3@0.001 (lam5)
  A1@-0.003 (lam6)
  A2*-0.016 (lam7)
  A3*0.037 (lam8)
  R1*0.026 (lam9)
  R2*0.121 (lam10)
  R3@-0.089 (lam11);

  OPP BY
  O2*0.322 (lam12)
  O3@0.481 (lam13)
  S1*0.070 (lam14)
  S2@-0.094 (lam15)
  S3*0.079 (lam16)
  A1@-0.034 (lam17)
  A2*-0.012 (lam18)
  A3*0.106 (lam19)
  R1*0.002 (lam20)
  R2*-0.143 (lam21)
  R3@0.088 (lam22);

  ASP BY
  A2*0.683 (lam23)
  A3*0.603 (lam24)
  S1*0.061 (lam25)
  S2@0.038 (lam26)
  S3*-0.064 (lam27)
  O1*0.013 (lam28)
  O2*0.004 (lam29)
  O3@0.041 (lam30)
  R1*0.009 (lam31)
  R2*0.003 (lam32)
  R3@-0.008 (lam33);

  RES BY
  R2*0.484 (lam34)
  R3@0.553 (lam35)
  S1*-0.016 (lam36)
  S2@0.030 (lam37)
  S3*0.004 (lam38)
  O1*0.014 (lam39)
  O2*0.053 (lam40)
  O3@0.000 (lam41)
  A1@-0.003 (lam42)
  A2*0.019 (lam43)
  A3*-0.014 (lam44);

  [S1*0.388 S2@0.538 S3*0.411 O1*0.065 O2*0.033 O3@0.001 A1@-0.003 A2*-0.016 A3*0.037
  R1*0.026 R2*0.121 R3@-0.089];
  [O1*0.412 O2*0.322 O3@0.481 S1*0.070 S2@-0.094 S3*0.079 A1@-0.034 A2*-0.012 A3*0.106
  R1*0.002 R2*-0.143 R3@0.088];
  [A1@0.685 A2*0.683 A3*0.603 S1*0.061 S2@0.038 S3*-0.064 O1*0.013 O2*0.004 O3@0.041
  R1*0.009 R2*0.003 R3@-0.008];
  [R1*0.514 R2*0.484 R3@0.553 S1*-0.016 S2@0.030 S3*0.004 O1*0.014 O2*0.053 O3@0.000
  A1@-0.003 A2*0.019 A3*-0.014];

  SOAR BY OPP ASP RES (lam45-lam47);
  [STR OPP ASP RES];
  [SOAR@0];

  MODEL 35-54:

  STR BY
  S2@0.538 (lam1)
  S3*0.411 (lam2)
  O1*0.065 (lam3)
  O2*0.033 (lam4)
  O3@0.001 (lam5)
  A1@-0.003 (lam6)
  A2*-0.016 (lam7)
  A3*0.037 (lam8)
  R1*0.026 (lam9)
  R2*0.121 (lam10)
  R3@-0.089 (lam11);

  OPP BY
  O2*0.322 (lam12)
  O3@0.481 (lam13)
  S1*0.070 (lam14)
  S2@-0.094 (lam15)
  S3*0.079 (lam16)
  A1@-0.034 (lam17)
  A2*-0.012 (lam18)
  A3*0.106 (lam19)
  R1*0.002 (lam20)
  R2*-0.143 (lam21)
  R3@0.088 (lam22);

  ASP BY
  A2*0.683 (lam23)
  A3*0.603 (lam24)
  S1*0.061 (lam25)
  S2@0.038 (lam26)
  S3*-0.064 (lam27)
  O1*0.013 (lam28)
  O2*0.004 (lam29)
  O3@0.041 (lam30)
  R1*0.009 (lam31)
  R2*0.003 (lam32)
  R3@-0.008 (lam33);

  RES BY
  R2*0.484 (lam34)
  R3@0.553 (lam35)
  S1*-0.016 (lam36)
  S2@0.030 (lam37)
  S3*0.004 (lam38)
  O1*0.014 (lam39)
  O2*0.053 (lam40)
  O3@0.000 (lam41)
  A1@-0.003 (lam42)
  A2*0.019 (lam43)
  A3*-0.014 (lam44);

  [S1*0.388 S2@0.538 S3*0.411 O1*0.065 O2*0.033 O3@0.001 A1@-0.003 A2*-0.016 A3*0.037
  R1*0.026 R2*0.121 R3@-0.089];
  [O1*0.412 O2*0.322 O3@0.481 S1*0.070 S2@-0.094 S3*0.079 A1@-0.034 A2*-0.012 A3*0.106
  R1*0.002 R2*-0.143 R3@0.088];
  [A1@0.685 A2*0.683 A3*0.603 S1*0.061 S2@0.038 S3*-0.064 O1*0.013 O2*0.004 O3@0.041
  R1*0.009 R2*0.003 R3@-0.008];
  [R1*0.514 R2*0.484 R3@0.553 S1*-0.016 S2@0.030 S3*0.004 O1*0.014 O2*0.053 O3@0.000
  A1@-0.003 A2*0.019 A3*-0.014];

  SOAR BY OPP ASP RES (lam45-lam47);
  [STR OPP ASP RES];
  [SOAR@0];

  MODEL 55-74:

  STR BY
  S2@0.538 (lam1)
  S3*0.411 (lam2)
  O1*0.065 (lam3)
  O2*0.033 (lam4)
  O3@0.001 (lam5)
  A1@-0.003 (lam6)
  A2*-0.016 (lam7)
  A3*0.037 (lam8)
  R1*0.026 (lam9)
  R2*0.121 (lam10)
  R3@-0.089 (lam11);

  OPP BY
  O2*0.322 (lam12)
  O3@0.481 (lam13)
  S1*0.070 (lam14)
  S2@-0.094 (lam15)
  S3*0.079 (lam16)
  A1@-0.034 (lam17)
  A2*-0.012 (lam18)
  A3*0.106 (lam19)
  R1*0.002 (lam20)
  R2*-0.143 (lam21)
  R3@0.088 (lam22);

  ASP BY
  A2*0.683 (lam23)
  A3*0.603 (lam24)
  S1*0.061 (lam25)
  S2@0.038 (lam26)
  S3*-0.064 (lam27)
  O1*0.013 (lam28)
  O2*0.004 (lam29)
  O3@0.041 (lam30)
  R1*0.009 (lam31)
  R2*0.003 (lam32)
  R3@-0.008 (lam33);

  RES BY
  R2*0.484 (lam34)
  R3@0.553 (lam35)
  S1*-0.016 (lam36)
  S2@0.030 (lam37)
  S3*0.004 (lam38)
  O1*0.014 (lam39)
  O2*0.053 (lam40)
  O3@0.000 (lam41)
  A1@-0.003 (lam42)
  A2*0.019 (lam43)
  A3*-0.014 (lam44);

  [S1*0.388 S2@0.538 S3*0.411 O1*0.065 O2*0.033 O3@0.001 A1@-0.003 A2*-0.016 A3*0.037
  R1*0.026 R2*0.121 R3@-0.089];
  [O1*0.412 O2*0.322 O3@0.481 S1*0.070 S2@-0.094 S3*0.079 A1@-0.034 A2*-0.012 A3*0.106
  R1*0.002 R2*-0.143 R3@0.088];
  [A1@0.685 A2*0.683 A3*0.603 S1*0.061 S2@0.038 S3*-0.064 O1*0.013 O2*0.004 O3@0.041
  R1*0.009 R2*0.003 R3@-0.008];
  [R1*0.514 R2*0.484 R3@0.553 S1*-0.016 S2@0.030 S3*0.004 O1*0.014 O2*0.053 O3@0.000
  A1@-0.003 A2*0.019 A3*-0.014];

  SOAR BY OPP ASP RES (lam45-lam47);
  [STR OPP ASP RES];
  [SOAR@0];


INPUT READING TERMINATED NORMALLY


MI for Model 5 (ESEM HIGHER-ORDER);

SUMMARY OF ANALYSIS

Number of groups                                                 3
Number of observations
   Group 18-34                                                  47
   Group 35-54                                                 134
   Group 55-74                                                 104
   Total sample size                                           285

Number of dependent variables                                   12
Number of independent variables                                  0
Number of continuous latent variables                            5

Observed dependent variables

  Continuous
   S1          S2          S3          O1          O2          O3
   A1          A2          A3          R1          R2          R3

Continuous latent variables
   STR         OPP         ASP         RES         SOAR

Variables with special functions

  Grouping variable     AGE

Estimator                                                      MLR
Information matrix                                        OBSERVED
Maximum number of iterations                                  1000
Convergence criterion                                    0.500D-04
Maximum number of steepest descent iterations                   20

Input data file(s)
  Mplus.txt

Input data format  FREE


UNIVARIATE SAMPLE STATISTICS


     UNIVARIATE HIGHER-ORDER MOMENT DESCRIPTIVE STATISTICS FOR 18-34

         Variable/         Mean/     Skewness/   Minimum/ % with                Percentiles
        Sample Size      Variance    Kurtosis    Maximum  Min/Max      20%/60%    40%/80%    Median

     S1                    4.043      -0.004       3.000   14.89%       4.000      4.000      4.000
              47.000       0.339      -0.062       5.000   19.15%       4.000      4.000
     S2                    3.681      -0.477       2.000    6.38%       3.000      4.000      4.000
              47.000       0.515       0.137       5.000    8.51%       4.000      4.000
     S3                    4.021       0.025       3.000   12.77%       4.000      4.000      4.000
              47.000       0.276       0.613       5.000   14.89%       4.000      4.000
     O1                    3.957      -0.485       2.000    4.26%       3.000      4.000      4.000
              47.000       0.594       0.011       5.000   23.40%       4.000      5.000
     O2                    4.128      -0.642       2.000    2.13%       4.000      4.000      4.000
              47.000       0.367       2.020       5.000   23.40%       4.000      5.000
     O3                    4.000       0.000       3.000   17.02%       4.000      4.000      4.000
              47.000       0.340      -0.063       5.000   17.02%       4.000      4.000
     A1                    3.660      -1.075       2.000   10.64%       3.000      4.000      4.000
              47.000       0.522       0.612       5.000    4.26%       4.000      4.000
     A2                    3.532      -0.899       2.000   12.77%       3.000      4.000      4.000
              47.000       0.547      -0.157       5.000    2.13%       4.000      4.000
     A3                    3.702      -0.535       2.000   12.77%       3.000      4.000      4.000
              47.000       0.762      -0.342       5.000   14.89%       4.000      4.000
     R1                    4.085       0.066       3.000   10.64%       4.000      4.000      4.000
              47.000       0.291       0.335       5.000   19.15%       4.000      4.000
     R2                    4.021       0.005       3.000   14.89%       4.000      4.000      4.000
              47.000       0.319       0.133       5.000   17.02%       4.000      4.000
     R3                    4.085      -0.003       3.000   12.77%       4.000      4.000      4.000
              47.000       0.333      -0.063       5.000   21.28%       4.000      5.000


     UNIVARIATE HIGHER-ORDER MOMENT DESCRIPTIVE STATISTICS FOR 35-54

         Variable/         Mean/     Skewness/   Minimum/ % with                Percentiles
        Sample Size      Variance    Kurtosis    Maximum  Min/Max      20%/60%    40%/80%    Median

     S1                    4.239      -0.772       2.000    2.24%       4.000      4.000      4.000
             134.000       0.421       1.523       5.000   33.58%       4.000      5.000
     S2                    3.769      -0.523       2.000    5.97%       3.000      4.000      4.000
             134.000       0.536       0.275       5.000   11.94%       4.000      4.000
     S3                    4.127      -0.473       2.000    1.49%       4.000      4.000      4.000
             134.000       0.350       1.586       5.000   23.13%       4.000      5.000
     O1                    4.060      -0.627       2.000    2.99%       4.000      4.000      4.000
             134.000       0.474       0.892       5.000   23.88%       4.000      5.000
     O2                    4.201      -0.352       2.000    0.75%       4.000      4.000      4.000
             134.000       0.385       0.291       5.000   30.60%       4.000      5.000
     O3                    4.119      -0.839       2.000    3.73%       4.000      4.000      4.000
             134.000       0.478       1.510       5.000   26.87%       4.000      5.000
     A1                    3.754      -0.522       2.000    9.70%       3.000      4.000      4.000
             134.000       0.693      -0.158       5.000   15.67%       4.000      4.000
     A2                    3.590      -0.598       1.000    1.49%       3.000      4.000      4.000
             134.000       0.779       0.086       5.000   11.19%       4.000      4.000
     A3                    4.022      -0.757       2.000    8.96%       3.000      4.000      4.000
             134.000       0.828      -0.152       5.000   33.58%       4.000      5.000
     R1                    4.127      -0.708       2.000    2.99%       4.000      4.000      4.000
             134.000       0.484       0.981       5.000   28.36%       4.000      5.000
     R2                    3.813      -0.815       2.000   11.19%       3.000      4.000      4.000
             134.000       0.689       0.315       5.000   15.67%       4.000      4.000
     R3                    4.104      -0.737       2.000    2.99%       4.000      4.000      4.000
             134.000       0.437       1.539       5.000   24.63%       4.000      5.000


     UNIVARIATE HIGHER-ORDER MOMENT DESCRIPTIVE STATISTICS FOR 55-74

         Variable/         Mean/     Skewness/   Minimum/ % with                Percentiles
        Sample Size      Variance    Kurtosis    Maximum  Min/Max      20%/60%    40%/80%    Median

     S1                    4.173      -0.032       3.000    9.62%       4.000      4.000      4.000
             104.000       0.335      -0.258       5.000   26.92%       4.000      5.000
     S2                    3.827      -0.697       2.000    3.85%       3.000      4.000      4.000
             104.000       0.412       1.123       5.000    9.62%       4.000      4.000
     S3                    4.163       0.106       3.000    7.69%       4.000      4.000      4.000
             104.000       0.291       0.069       5.000   24.04%       4.000      5.000
     O1                    4.202       0.816       3.000    1.92%       4.000      4.000      4.000
             104.000       0.200       0.291       5.000   22.12%       4.000      5.000
     O2                    4.356       0.181       3.000    1.92%       4.000      4.000      4.000
             104.000       0.268      -1.056       5.000   37.50%       4.000      5.000
     O3                    4.154       0.205       3.000    6.73%       4.000      4.000      4.000
             104.000       0.265       0.324       5.000   22.12%       4.000      5.000
     A1                    3.587      -0.621       2.000    8.65%       3.000      4.000      4.000
             104.000       0.512       0.021       5.000    4.81%       4.000      4.000
     A2                    3.625      -0.653       2.000   11.54%       3.000      4.000      4.000
             104.000       0.619      -0.064       5.000    7.69%       4.000      4.000
     A3                    4.067      -0.746       2.000    6.73%       3.000      4.000      4.000
             104.000       0.755      -0.056       5.000   34.62%       4.000      5.000
     R1                    4.231      -0.690       2.000    1.92%       4.000      4.000      4.000
             104.000       0.428       1.104       5.000   33.65%       4.000      5.000
     R2                    3.846      -0.526       2.000    9.62%       3.000      4.000      4.000
             104.000       0.784      -0.357       5.000   23.08%       4.000      5.000
     R3                    4.221      -0.465       2.000    0.96%       4.000      4.000      4.000
             104.000       0.422       0.214       5.000   33.65%       4.000      5.000


     THIS ANALYSIS MAY HAVE MULTIPLE SOLUTIONS.  EXPLORE THIS USING RANDOM STARTS,
     FOR EXAMPLE, STARTS = 20.  USE A LARGE ENOUGH NUMBER OF STARTS SO THAT THE
     BEST FIT FUNCTION VALUE IS REPLICATED SEVERAL TIMES.


THE MODEL ESTIMATION TERMINATED NORMALLY


MODEL FIT INFORMATION

Number of Free Parameters                      122

Loglikelihood

          H0 Value                       -2845.039
          H0 Scaling Correction Factor      1.2340
            for MLR
          H1 Value                       -2739.905
          H1 Scaling Correction Factor      1.1063
            for MLR

Information Criteria

          Akaike (AIC)                    5934.078
          Bayesian (BIC)                  6379.681
          Sample-Size Adjusted BIC        5992.812
            (n* = (n + 2) / 24)

Chi-Square Test of Model Fit

          Value                            210.055*
          Degrees of Freedom                   148
          P-Value                           0.0006
          Scaling Correction Factor         1.0010
            for MLR

Chi-Square Contribution From Each Group

          18-34                             77.005
          35-54                             65.378
          55-74                             67.671

*   The chi-square value for MLM, MLMV, MLR, ULSMV, WLSM and WLSMV cannot be used
    for chi-square difference testing in the regular way.  MLM, MLR and WLSM
    chi-square difference testing is described on the Mplus website.  MLMV, WLSMV,
    and ULSMV difference testing is done using the DIFFTEST option.

RMSEA (Root Mean Square Error Of Approximation)

          Estimate                           0.066
          90 Percent C.I.                    0.044  0.086
          Probability RMSEA <= .05           0.103

CFI/TLI

          CFI                                0.949
          TLI                                0.931

Chi-Square Test of Model Fit for the Baseline Model

          Value                           1406.348
          Degrees of Freedom                   198
          P-Value                           0.0000

SRMR (Standardized Root Mean Square Residual)

          Value                              0.117


MODEL RESULTS

                                                    Two-Tailed
                    Estimate       S.E.  Est./S.E.    P-Value

Group 18-34

 STR      BY
    S1                 0.374      0.084      4.451      0.000
    S2                 0.538      0.000    999.000    999.000
    S3                 0.393      0.083      4.734      0.000
    O1                 0.010      0.092      0.110      0.912
    O2                 0.014      0.063      0.216      0.829
    O3                 0.001      0.000    999.000    999.000
    A1                -0.003      0.000    999.000    999.000
    A2                 0.052      0.074      0.702      0.483
    A3                 0.077      0.083      0.927      0.354
    R1                 0.043      0.073      0.585      0.558
    R2                 0.169      0.104      1.622      0.105
    R3                -0.089      0.000    999.000    999.000

 OPP      BY
    O1                 0.457      0.209      2.184      0.029
    O2                 0.309      0.101      3.069      0.002
    O3                 0.481      0.000    999.000    999.000
    S1                 0.048      0.087      0.558      0.577
    S2                -0.094      0.000    999.000    999.000
    S3                 0.048      0.078      0.614      0.539
    A1                -0.034      0.000    999.000    999.000
    A2                -0.010      0.100     -0.100      0.921
    A3                 0.066      0.101      0.659      0.510
    R1                 0.031      0.105      0.295      0.768
    R2                -0.119      0.123     -0.969      0.333
    R3                 0.088      0.000    999.000    999.000

 ASP      BY
    A1                 0.685      0.000    999.000    999.000
    A2                 0.653      0.055     11.941      0.000
    A3                 0.624      0.072      8.652      0.000
    S1                 0.087      0.052      1.665      0.096
    S2                 0.038      0.000    999.000    999.000
    S3                -0.026      0.047     -0.545      0.586
    O1                 0.029      0.053      0.538      0.591
    O2                 0.039      0.040      0.985      0.325
    O3                 0.041      0.000    999.000    999.000
    R1                -0.016      0.037     -0.431      0.666
    R2                -0.038      0.052     -0.728      0.466
    R3                -0.008      0.000    999.000    999.000

 RES      BY
    R1                 0.492      0.097      5.082      0.000
    R2                 0.473      0.096      4.940      0.000
    R3                 0.553      0.000    999.000    999.000
    S1                 0.008      0.052      0.148      0.883
    S2                 0.030      0.000    999.000    999.000
    S3                 0.035      0.042      0.824      0.410
    O1                -0.004      0.080     -0.048      0.962
    O2                 0.051      0.051      1.006      0.314
    O3                 0.000      0.000    999.000    999.000
    A1                -0.003      0.000    999.000    999.000
    A2                -0.040      0.050     -0.808      0.419
    A3                -0.048      0.067     -0.718      0.473

 SOAR     BY
    STR                1.000      0.000    999.000    999.000
    OPP                1.170      0.393      2.977      0.003
    ASP                0.748      0.163      4.588      0.000
    RES                0.821      0.192      4.281      0.000

 Means
    SOAR               0.000      0.000    999.000    999.000

 Intercepts
    S1                 0.400      0.361      1.109      0.268
    S2                 0.030      0.000    999.000    999.000
    S3                 0.606      0.352      1.723      0.085
    O1                 0.161      0.564      0.286      0.775
    O2                 1.070      0.388      2.755      0.006
    O3                 0.000      0.000    999.000    999.000
    A1                 0.685      0.000    999.000    999.000
    A2                 0.348      0.423      0.823      0.411
    A3                -0.086      0.368     -0.235      0.814
    R1                 0.448      0.339      1.322      0.186
    R2                 0.854      0.493      1.731      0.083
    R3                 0.553      0.000    999.000    999.000
    STR                7.469      0.204     36.534      0.000
    OPP                7.892      0.174     45.415      0.000
    ASP                4.795      0.155     30.888      0.000
    RES                6.403      0.151     42.440      0.000

 Variances
    SOAR               0.517      0.188      2.750      0.006

 Residual Variances
    S1                 0.141      0.034      4.094      0.000
    S2                 0.265      0.052      5.061      0.000
    S3                 0.155      0.046      3.354      0.001
    O1                 0.222      0.084      2.662      0.008
    O2                 0.217      0.055      3.910      0.000
    O3                 0.062      0.048      1.278      0.201
    A1                 0.085      0.048      1.753      0.080
    A2                 0.227      0.092      2.460      0.014
    A3                 0.250      0.063      3.956      0.000
    R1                 0.104      0.039      2.654      0.008
    R2                 0.149      0.047      3.165      0.002
    R3                 0.141      0.059      2.405      0.016
    STR                0.527      0.296      1.780      0.075
    OPP                0.326      0.476      0.686      0.493
    ASP                0.948      0.386      2.454      0.014
    RES                0.259      0.210      1.232      0.218

Group 35-54

 STR      BY
    S1                 0.374      0.084      4.451      0.000
    S2                 0.538      0.000    999.000    999.000
    S3                 0.393      0.083      4.734      0.000
    O1                 0.010      0.092      0.110      0.912
    O2                 0.014      0.063      0.216      0.829
    O3                 0.001      0.000    999.000    999.000
    A1                -0.003      0.000    999.000    999.000
    A2                 0.052      0.074      0.702      0.483
    A3                 0.077      0.083      0.927      0.354
    R1                 0.043      0.073      0.585      0.558
    R2                 0.169      0.104      1.622      0.105
    R3                -0.089      0.000    999.000    999.000

 OPP      BY
    O1                 0.457      0.209      2.184      0.029
    O2                 0.309      0.101      3.069      0.002
    O3                 0.481      0.000    999.000    999.000
    S1                 0.048      0.087      0.558      0.577
    S2                -0.094      0.000    999.000    999.000
    S3                 0.048      0.078      0.614      0.539
    A1                -0.034      0.000    999.000    999.000
    A2                -0.010      0.100     -0.100      0.921
    A3                 0.066      0.101      0.659      0.510
    R1                 0.031      0.105      0.295      0.768
    R2                -0.119      0.123     -0.969      0.333
    R3                 0.088      0.000    999.000    999.000

 ASP      BY
    A1                 0.685      0.000    999.000    999.000
    A2                 0.653      0.055     11.941      0.000
    A3                 0.624      0.072      8.652      0.000
    S1                 0.087      0.052      1.665      0.096
    S2                 0.038      0.000    999.000    999.000
    S3                -0.026      0.047     -0.545      0.586
    O1                 0.029      0.053      0.538      0.591
    O2                 0.039      0.040      0.985      0.325
    O3                 0.041      0.000    999.000    999.000
    R1                -0.016      0.037     -0.431      0.666
    R2                -0.038      0.052     -0.728      0.466
    R3                -0.008      0.000    999.000    999.000

 RES      BY
    R1                 0.492      0.097      5.082      0.000
    R2                 0.473      0.096      4.940      0.000
    R3                 0.553      0.000    999.000    999.000
    S1                 0.008      0.052      0.148      0.883
    S2                 0.030      0.000    999.000    999.000
    S3                 0.035      0.042      0.824      0.410
    O1                -0.004      0.080     -0.048      0.962
    O2                 0.051      0.051      1.006      0.314
    O3                 0.000      0.000    999.000    999.000
    A1                -0.003      0.000    999.000    999.000
    A2                -0.040      0.050     -0.808      0.419
    A3                -0.048      0.067     -0.718      0.473

 SOAR     BY
    STR                1.000      0.000    999.000    999.000
    OPP                1.170      0.393      2.977      0.003
    ASP                0.748      0.163      4.588      0.000
    RES                0.821      0.192      4.281      0.000

 Means
    SOAR               0.000      0.000    999.000    999.000

 Intercepts
    S1                 0.500      0.367      1.362      0.173
    S2                 0.030      0.000    999.000    999.000
    S3                 0.628      0.349      1.798      0.072
    O1                 0.150      0.568      0.264      0.792
    O2                 1.061      0.383      2.768      0.006
    O3                 0.000      0.000    999.000    999.000
    A1                 0.685      0.000    999.000    999.000
    A2                 0.301      0.388      0.776      0.438
    A3                 0.111      0.382      0.291      0.771
    R1                 0.461      0.331      1.392      0.164
    R2                 0.633      0.491      1.290      0.197
    R3                 0.553      0.000    999.000    999.000
    STR                7.661      0.119     64.257      0.000
    OPP                8.127      0.120     67.446      0.000
    ASP                4.945      0.107     46.091      0.000
    RES                6.433      0.101     63.462      0.000

 Variances
    SOAR               0.664      0.305      2.180      0.029

 Residual Variances
    S1                 0.182      0.041      4.422      0.000
    S2                 0.262      0.048      5.512      0.000
    S3                 0.123      0.031      3.944      0.000
    O1                 0.207      0.064      3.247      0.001
    O2                 0.224      0.033      6.731      0.000
    O3                 0.173      0.072      2.392      0.017
    A1                 0.197      0.048      4.134      0.000
    A2                 0.268      0.063      4.254      0.000
    A3                 0.345      0.072      4.817      0.000
    R1                 0.150      0.038      3.958      0.000
    R2                 0.475      0.083      5.720      0.000
    R3                 0.105      0.042      2.472      0.013
    STR                0.443      0.251      1.762      0.078
    OPP                0.313      0.466      0.670      0.503
    ASP                0.717      0.192      3.742      0.000
    RES                0.645      0.220      2.926      0.003

Group 55-74

 STR      BY
    S1                 0.374      0.084      4.451      0.000
    S2                 0.538      0.000    999.000    999.000
    S3                 0.393      0.083      4.734      0.000
    O1                 0.010      0.092      0.110      0.912
    O2                 0.014      0.063      0.216      0.829
    O3                 0.001      0.000    999.000    999.000
    A1                -0.003      0.000    999.000    999.000
    A2                 0.052      0.074      0.702      0.483
    A3                 0.077      0.083      0.927      0.354
    R1                 0.043      0.073      0.585      0.558
    R2                 0.169      0.104      1.622      0.105
    R3                -0.089      0.000    999.000    999.000

 OPP      BY
    O1                 0.457      0.209      2.184      0.029
    O2                 0.309      0.101      3.069      0.002
    O3                 0.481      0.000    999.000    999.000
    S1                 0.048      0.087      0.558      0.577
    S2                -0.094      0.000    999.000    999.000
    S3                 0.048      0.078      0.614      0.539
    A1                -0.034      0.000    999.000    999.000
    A2                -0.010      0.100     -0.100      0.921
    A3                 0.066      0.101      0.659      0.510
    R1                 0.031      0.105      0.295      0.768
    R2                -0.119      0.123     -0.969      0.333
    R3                 0.088      0.000    999.000    999.000

 ASP      BY
    A1                 0.685      0.000    999.000    999.000
    A2                 0.653      0.055     11.941      0.000
    A3                 0.624      0.072      8.652      0.000
    S1                 0.087      0.052      1.665      0.096
    S2                 0.038      0.000    999.000    999.000
    S3                -0.026      0.047     -0.545      0.586
    O1                 0.029      0.053      0.538      0.591
    O2                 0.039      0.040      0.985      0.325
    O3                 0.041      0.000    999.000    999.000
    R1                -0.016      0.037     -0.431      0.666
    R2                -0.038      0.052     -0.728      0.466
    R3                -0.008      0.000    999.000    999.000

 RES      BY
    R1                 0.492      0.097      5.082      0.000
    R2                 0.473      0.096      4.940      0.000
    R3                 0.553      0.000    999.000    999.000
    S1                 0.008      0.052      0.148      0.883
    S2                 0.030      0.000    999.000    999.000
    S3                 0.035      0.042      0.824      0.410
    O1                -0.004      0.080     -0.048      0.962
    O2                 0.051      0.051      1.006      0.314
    O3                 0.000      0.000    999.000    999.000
    A1                -0.003      0.000    999.000    999.000
    A2                -0.040      0.050     -0.808      0.419
    A3                -0.048      0.067     -0.718      0.473

 SOAR     BY
    STR                1.000      0.000    999.000    999.000
    OPP                1.170      0.393      2.977      0.003
    ASP                0.748      0.163      4.588      0.000
    RES                0.821      0.192      4.281      0.000

 Means
    SOAR               0.000      0.000    999.000    999.000

 Intercepts
    S1                 0.400      0.373      1.073      0.283
    S2                 0.030      0.000    999.000    999.000
    S3                 0.596      0.350      1.703      0.089
    O1                 0.256      0.575      0.446      0.655
    O2                 1.184      0.380      3.114      0.002
    O3                 0.000      0.000    999.000    999.000
    A1                 0.685      0.000    999.000    999.000
    A2                 0.495      0.411      1.203      0.229
    A3                 0.299      0.395      0.756      0.450
    R1                 0.448      0.344      1.302      0.193
    R2                 0.545      0.503      1.082      0.279
    R3                 0.553      0.000    999.000    999.000
    STR                7.790      0.116     67.147      0.000
    OPP                8.218      0.102     80.695      0.000
    ASP                4.707      0.104     45.251      0.000
    RES                6.647      0.119     55.860      0.000

 Variances
    SOAR               0.246      0.160      1.539      0.124

 Residual Variances
    S1                 0.181      0.029      6.166      0.000
    S2                 0.139      0.040      3.455      0.001
    S3                 0.137      0.024      5.709      0.000
    O1                 0.100      0.037      2.700      0.007
    O2                 0.195      0.025      7.877      0.000
    O3                 0.130      0.052      2.522      0.012
    A1                 0.107      0.034      3.129      0.002
    A2                 0.213      0.041      5.161      0.000
    A3                 0.358      0.064      5.576      0.000
    R1                 0.195      0.056      3.464      0.001
    R2                 0.458      0.082      5.589      0.000
    R3                 0.083      0.052      1.613      0.107
    STR                0.600      0.241      2.484      0.013
    OPP                0.212      0.296      0.714      0.475
    ASP                0.695      0.170      4.090      0.000
    RES                0.932      0.302      3.088      0.002


QUALITY OF NUMERICAL RESULTS

     Condition Number for the Information Matrix              0.361E-05
       (ratio of smallest to largest eigenvalue)


DIAGRAM INFORMATION

  Use View Diagram under the Diagram menu in the Mplus Editor to view the diagram.
  If running Mplus from the Mplus Diagrammer, the diagram opens automatically.

  Diagram output
    g:\my drive\matt&jackie shared folder\publishing\soar development paper_frontiers\revision\resubmission\supplementar

     Beginning Time:  17:51:16
        Ending Time:  17:51:16
       Elapsed Time:  00:00:00


MUTHEN & MUTHEN
3463 Stoner Ave.
Los Angeles, CA  90066

Tel: (310) 391-9971
Fax: (310) 391-8971
Web: www.StatModel.com
Support: Support@StatModel.com

Copyright (c) 1998-2021 Muthen & Muthen
