# Supplementary material for: Measuring Strengths, Opportunities, Aspirations, and Results: Psychometric Properties of the 12-Item SOAR Scale
Source: Front Psychol. 2022 Apr 8;13:854406. doi: 10.3389/fpsyg.2022.854406 (PMC9028961; doi:10.3389/fpsyg.2022.854406)
Supplement: Supplementary file 1 [file Data_Sheet_1.zip › Supplementary Material/5. MEASUREMENT INVARIANCE MODEL 5/Age/a6 - strict invariance (first- -order factors).out]

Mplus VERSION 8.6
MUTHEN & MUTHEN
02/28/2022   5:54 PM

INPUT INSTRUCTIONS

  Title:
  MI for Model 5 (ESEM HIGHER-ORDER);

  DATA:
  file is Mplus.txt;


  VARIABLE:
  Names are
  Gender Age Ed S1 S2 S3 O1 O2 O3 A1 A2 A3 R1 R2 R3;


  USEVARIABLES ARE S1-R3;
  GROUPING = Age (1 = 18-34, 2 = 35-54, 3 = 55-74);

  Analysis:
  ESTIMATOR = MLR;

  Model:

  STR BY
  S1*0.388
  S2@0.538
  S3*0.411
  O1*0.065
  O2*0.033
  O3@0.001
  A1@-0.003
  A2*-0.016
  A3*0.037
  R1*0.026
  R2*0.121
  R3@-0.089;

  OPP BY
  O1*0.412
  O2*0.322
  O3@0.481
  S1*0.070
  S2@-0.094
  S3*0.079
  A1@-0.034
  A2*-0.012
  A3*0.106
  R1*0.002
  R2*-0.143
  R3@0.088;

  ASP BY
  A1@0.685
  A2*0.683
  A3*0.603
  S1*0.061
  S2@0.038
  S3*-0.064
  O1*0.013
  O2*0.004
  O3@0.041
  R1*0.009
  R2*0.003
  R3@-0.008;

  RES BY
  R1*0.514
  R2*0.484
  R3@0.553
  S1*-0.016
  S2@0.030
  S3*0.004
  O1*0.014
  O2*0.053
  O3@0.000
  A1@-0.003
  A2*0.019
  A3*-0.014;

  SOAR BY STR@1 OPP ASP RES;

  MODEL 18-34:

  STR BY
  S2@0.538 (lam1)
  S3*0.411 (lam2)
  O1*0.065 (lam3)
  O2*0.033 (lam4)
  O3@0.001 (lam5)
  A1@-0.003 (lam6)
  A2*-0.016 (lam7)
  A3*0.037 (lam8)
  R1*0.026 (lam9)
  R2*0.121 (lam10)
  R3@-0.089 (lam11);

  OPP BY
  O2*0.322 (lam12)
  O3@0.481 (lam13)
  S1*0.070 (lam14)
  S2@-0.094 (lam15)
  S3*0.079 (lam16)
  A1@-0.034 (lam17)
  A2*-0.012 (lam18)
  A3*0.106 (lam19)
  R1*0.002 (lam20)
  R2*-0.143 (lam21)
  R3@0.088 (lam22);

  ASP BY
  A2*0.683 (lam23)
  A3*0.603 (lam24)
  S1*0.061 (lam25)
  S2@0.038 (lam26)
  S3*-0.064 (lam27)
  O1*0.013 (lam28)
  O2*0.004 (lam29)
  O3@0.041 (lam30)
  R1*0.009 (lam31)
  R2*0.003 (lam32)
  R3@-0.008 (lam33);

  RES BY
  R2*0.484 (lam34)
  R3@0.553 (lam35)
  S1*-0.016 (lam36)
  S2@0.030 (lam37)
  S3*0.004 (lam38)
  O1*0.014 (lam39)
  O2*0.053 (lam40)
  O3@0.000 (lam41)
  A1@-0.003 (lam42)
  A2*0.019 (lam43)
  A3*-0.014 (lam44);

  [S1*0.388 S2@0.538 S3*0.411] (intcpt1-intcpt3);
  [O1*0.412 O2*0.322 O3@0.481] (intcpt4-intcpt6);
  [A1@0.685 A2*0.683 A3*0.603] (intcpt7-intcpt9);
  [R1*0.514 R2*0.484 R3@0.553] (intcpt10-intcpt12);

  SOAR BY OPP ASP RES (lam45-lam47);
  [STR OPP ASP RES] (intcpt13-intcpt16);
  [SOAR@0];

  S1*0.177 (u1);
  S2*0.211 (u2);
  S3*0.133 (u3);
  O1*0.188 (u4);
  O2*0.210 (u5);
  O3*0.129 (u6);
  A1*0.159 (u7);
  A2*0.228 (u8);
  A3*0.350 (u9);
  R1*0.153 (u10);
  R2*0.422 (u11);
  R3*0.111 (u12);


  MODEL 35-54:

  STR BY
  S2@0.538 (lam1)
  S3*0.411 (lam2)
  O1*0.065 (lam3)
  O2*0.033 (lam4)
  O3@0.001 (lam5)
  A1@-0.003 (lam6)
  A2*-0.016 (lam7)
  A3*0.037 (lam8)
  R1*0.026 (lam9)
  R2*0.121 (lam10)
  R3@-0.089 (lam11);

  OPP BY
  O2*0.322 (lam12)
  O3@0.481 (lam13)
  S1*0.070 (lam14)
  S2@-0.094 (lam15)
  S3*0.079 (lam16)
  A1@-0.034 (lam17)
  A2*-0.012 (lam18)
  A3*0.106 (lam19)
  R1*0.002 (lam20)
  R2*-0.143 (lam21)
  R3@0.088 (lam22);

  ASP BY
  A2*0.683 (lam23)
  A3*0.603 (lam24)
  S1*0.061 (lam25)
  S2@0.038 (lam26)
  S3*-0.064 (lam27)
  O1*0.013 (lam28)
  O2*0.004 (lam29)
  O3@0.041 (lam30)
  R1*0.009 (lam31)
  R2*0.003 (lam32)
  R3@-0.008 (lam33);

  RES BY
  R2*0.484 (lam34)
  R3@0.553 (lam35)
  S1*-0.016 (lam36)
  S2@0.030 (lam37)
  S3*0.004 (lam38)
  O1*0.014 (lam39)
  O2*0.053 (lam40)
  O3@0.000 (lam41)
  A1@-0.003 (lam42)
  A2*0.019 (lam43)
  A3*-0.014 (lam44);

  [S1*0.388 S2@0.538 S3*0.411] (intcpt1-intcpt3);
  [O1*0.412 O2*0.322 O3@0.481] (intcpt4-intcpt6);
  [A1@0.685 A2*0.683 A3*0.603] (intcpt7-intcpt9);
  [R1*0.514 R2*0.484 R3@0.553] (intcpt10-intcpt12);

  SOAR BY OPP ASP RES (lam45-lam47);
  [STR OPP ASP RES] (intcpt13-intcpt16);
  [SOAR@0];

  S1*0.177 (u1);
  S2*0.211 (u2);
  S3*0.133 (u3);
  O1*0.188 (u4);
  O2*0.210 (u5);
  O3*0.129 (u6);
  A1*0.159 (u7);
  A2*0.228 (u8);
  A3*0.350 (u9);
  R1*0.153 (u10);
  R2*0.422 (u11);
  R3*0.111 (u12);

  MODEL 55-74:

  STR BY
  S2@0.538 (lam1)
  S3*0.411 (lam2)
  O1*0.065 (lam3)
  O2*0.033 (lam4)
  O3@0.001 (lam5)
  A1@-0.003 (lam6)
  A2*-0.016 (lam7)
  A3*0.037 (lam8)
  R1*0.026 (lam9)
  R2*0.121 (lam10)
  R3@-0.089 (lam11);

  OPP BY
  O2*0.322 (lam12)
  O3@0.481 (lam13)
  S1*0.070 (lam14)
  S2@-0.094 (lam15)
  S3*0.079 (lam16)
  A1@-0.034 (lam17)
  A2*-0.012 (lam18)
  A3*0.106 (lam19)
  R1*0.002 (lam20)
  R2*-0.143 (lam21)
  R3@0.088 (lam22);

  ASP BY
  A2*0.683 (lam23)
  A3*0.603 (lam24)
  S1*0.061 (lam25)
  S2@0.038 (lam26)
  S3*-0.064 (lam27)
  O1*0.013 (lam28)
  O2*0.004 (lam29)
  O3@0.041 (lam30)
  R1*0.009 (lam31)
  R2*0.003 (lam32)
  R3@-0.008 (lam33);

  RES BY
  R2*0.484 (lam34)
  R3@0.553 (lam35)
  S1*-0.016 (lam36)
  S2@0.030 (lam37)
  S3*0.004 (lam38)
  O1*0.014 (lam39)
  O2*0.053 (lam40)
  O3@0.000 (lam41)
  A1@-0.003 (lam42)
  A2*0.019 (lam43)
  A3*-0.014 (lam44);

  [S1*0.388 S2@0.538 S3*0.411] (intcpt1-intcpt3);
  [O1*0.412 O2*0.322 O3@0.481] (intcpt4-intcpt6);
  [A1@0.685 A2*0.683 A3*0.603] (intcpt7-intcpt9);
  [R1*0.514 R2*0.484 R3@0.553] (intcpt10-intcpt12);

  SOAR BY OPP ASP RES (lam45-lam47);
  [STR OPP ASP RES] (intcpt13-intcpt16);
  [SOAR@0];

  S1*0.177 (u1);
  S2*0.211 (u2);
  S3*0.133 (u3);
  O1*0.188 (u4);
  O2*0.210 (u5);
  O3*0.129 (u6);
  A1*0.159 (u7);
  A2*0.228 (u8);
  A3*0.350 (u9);
  R1*0.153 (u10);
  R2*0.422 (u11);
  R3*0.111 (u12);


INPUT READING TERMINATED NORMALLY


MI for Model 5 (ESEM HIGHER-ORDER);

SUMMARY OF ANALYSIS

Number of groups                                                 3
Number of observations
   Group 18-34                                                  47
   Group 35-54                                                 134
   Group 55-74                                                 104
   Total sample size                                           285

Number of dependent variables                                   12
Number of independent variables                                  0
Number of continuous latent variables                            5

Observed dependent variables

  Continuous
   S1          S2          S3          O1          O2          O3
   A1          A2          A3          R1          R2          R3

Continuous latent variables
   STR         OPP         ASP         RES         SOAR

Variables with special functions

  Grouping variable     AGE

Estimator                                                      MLR
Information matrix                                        OBSERVED
Maximum number of iterations                                  1000
Convergence criterion                                    0.500D-04
Maximum number of steepest descent iterations                   20

Input data file(s)
  Mplus.txt

Input data format  FREE


UNIVARIATE SAMPLE STATISTICS


     UNIVARIATE HIGHER-ORDER MOMENT DESCRIPTIVE STATISTICS FOR 18-34

         Variable/         Mean/     Skewness/   Minimum/ % with                Percentiles
        Sample Size      Variance    Kurtosis    Maximum  Min/Max      20%/60%    40%/80%    Median

     S1                    4.043      -0.004       3.000   14.89%       4.000      4.000      4.000
              47.000       0.339      -0.062       5.000   19.15%       4.000      4.000
     S2                    3.681      -0.477       2.000    6.38%       3.000      4.000      4.000
              47.000       0.515       0.137       5.000    8.51%       4.000      4.000
     S3                    4.021       0.025       3.000   12.77%       4.000      4.000      4.000
              47.000       0.276       0.613       5.000   14.89%       4.000      4.000
     O1                    3.957      -0.485       2.000    4.26%       3.000      4.000      4.000
              47.000       0.594       0.011       5.000   23.40%       4.000      5.000
     O2                    4.128      -0.642       2.000    2.13%       4.000      4.000      4.000
              47.000       0.367       2.020       5.000   23.40%       4.000      5.000
     O3                    4.000       0.000       3.000   17.02%       4.000      4.000      4.000
              47.000       0.340      -0.063       5.000   17.02%       4.000      4.000
     A1                    3.660      -1.075       2.000   10.64%       3.000      4.000      4.000
              47.000       0.522       0.612       5.000    4.26%       4.000      4.000
     A2                    3.532      -0.899       2.000   12.77%       3.000      4.000      4.000
              47.000       0.547      -0.157       5.000    2.13%       4.000      4.000
     A3                    3.702      -0.535       2.000   12.77%       3.000      4.000      4.000
              47.000       0.762      -0.342       5.000   14.89%       4.000      4.000
     R1                    4.085       0.066       3.000   10.64%       4.000      4.000      4.000
              47.000       0.291       0.335       5.000   19.15%       4.000      4.000
     R2                    4.021       0.005       3.000   14.89%       4.000      4.000      4.000
              47.000       0.319       0.133       5.000   17.02%       4.000      4.000
     R3                    4.085      -0.003       3.000   12.77%       4.000      4.000      4.000
              47.000       0.333      -0.063       5.000   21.28%       4.000      5.000


     UNIVARIATE HIGHER-ORDER MOMENT DESCRIPTIVE STATISTICS FOR 35-54

         Variable/         Mean/     Skewness/   Minimum/ % with                Percentiles
        Sample Size      Variance    Kurtosis    Maximum  Min/Max      20%/60%    40%/80%    Median

     S1                    4.239      -0.772       2.000    2.24%       4.000      4.000      4.000
             134.000       0.421       1.523       5.000   33.58%       4.000      5.000
     S2                    3.769      -0.523       2.000    5.97%       3.000      4.000      4.000
             134.000       0.536       0.275       5.000   11.94%       4.000      4.000
     S3                    4.127      -0.473       2.000    1.49%       4.000      4.000      4.000
             134.000       0.350       1.586       5.000   23.13%       4.000      5.000
     O1                    4.060      -0.627       2.000    2.99%       4.000      4.000      4.000
             134.000       0.474       0.892       5.000   23.88%       4.000      5.000
     O2                    4.201      -0.352       2.000    0.75%       4.000      4.000      4.000
             134.000       0.385       0.291       5.000   30.60%       4.000      5.000
     O3                    4.119      -0.839       2.000    3.73%       4.000      4.000      4.000
             134.000       0.478       1.510       5.000   26.87%       4.000      5.000
     A1                    3.754      -0.522       2.000    9.70%       3.000      4.000      4.000
             134.000       0.693      -0.158       5.000   15.67%       4.000      4.000
     A2                    3.590      -0.598       1.000    1.49%       3.000      4.000      4.000
             134.000       0.779       0.086       5.000   11.19%       4.000      4.000
     A3                    4.022      -0.757       2.000    8.96%       3.000      4.000      4.000
             134.000       0.828      -0.152       5.000   33.58%       4.000      5.000
     R1                    4.127      -0.708       2.000    2.99%       4.000      4.000      4.000
             134.000       0.484       0.981       5.000   28.36%       4.000      5.000
     R2                    3.813      -0.815       2.000   11.19%       3.000      4.000      4.000
             134.000       0.689       0.315       5.000   15.67%       4.000      4.000
     R3                    4.104      -0.737       2.000    2.99%       4.000      4.000      4.000
             134.000       0.437       1.539       5.000   24.63%       4.000      5.000


     UNIVARIATE HIGHER-ORDER MOMENT DESCRIPTIVE STATISTICS FOR 55-74

         Variable/         Mean/     Skewness/   Minimum/ % with                Percentiles
        Sample Size      Variance    Kurtosis    Maximum  Min/Max      20%/60%    40%/80%    Median

     S1                    4.173      -0.032       3.000    9.62%       4.000      4.000      4.000
             104.000       0.335      -0.258       5.000   26.92%       4.000      5.000
     S2                    3.827      -0.697       2.000    3.85%       3.000      4.000      4.000
             104.000       0.412       1.123       5.000    9.62%       4.000      4.000
     S3                    4.163       0.106       3.000    7.69%       4.000      4.000      4.000
             104.000       0.291       0.069       5.000   24.04%       4.000      5.000
     O1                    4.202       0.816       3.000    1.92%       4.000      4.000      4.000
             104.000       0.200       0.291       5.000   22.12%       4.000      5.000
     O2                    4.356       0.181       3.000    1.92%       4.000      4.000      4.000
             104.000       0.268      -1.056       5.000   37.50%       4.000      5.000
     O3                    4.154       0.205       3.000    6.73%       4.000      4.000      4.000
             104.000       0.265       0.324       5.000   22.12%       4.000      5.000
     A1                    3.587      -0.621       2.000    8.65%       3.000      4.000      4.000
             104.000       0.512       0.021       5.000    4.81%       4.000      4.000
     A2                    3.625      -0.653       2.000   11.54%       3.000      4.000      4.000
             104.000       0.619      -0.064       5.000    7.69%       4.000      4.000
     A3                    4.067      -0.746       2.000    6.73%       3.000      4.000      4.000
             104.000       0.755      -0.056       5.000   34.62%       4.000      5.000
     R1                    4.231      -0.690       2.000    1.92%       4.000      4.000      4.000
             104.000       0.428       1.104       5.000   33.65%       4.000      5.000
     R2                    3.846      -0.526       2.000    9.62%       3.000      4.000      4.000
             104.000       0.784      -0.357       5.000   23.08%       4.000      5.000
     R3                    4.221      -0.465       2.000    0.96%       4.000      4.000      4.000
             104.000       0.422       0.214       5.000   33.65%       4.000      5.000


     THIS ANALYSIS MAY HAVE MULTIPLE SOLUTIONS.  EXPLORE THIS USING RANDOM STARTS,
     FOR EXAMPLE, STARTS = 20.  USE A LARGE ENOUGH NUMBER OF STARTS SO THAT THE
     BEST FIT FUNCTION VALUE IS REPLICATED SEVERAL TIMES.


THE MODEL ESTIMATION TERMINATED NORMALLY


MODEL FIT INFORMATION

Number of Free Parameters                       74

Loglikelihood

          H0 Value                       -2888.626
          H0 Scaling Correction Factor      1.3750
            for MLR
          H1 Value                       -2739.905
          H1 Scaling Correction Factor      1.1063
            for MLR

Information Criteria

          Akaike (AIC)                    5925.252
          Bayesian (BIC)                  6195.537
          Sample-Size Adjusted BIC        5960.878
            (n* = (n + 2) / 24)

Chi-Square Test of Model Fit

          Value                            296.006*
          Degrees of Freedom                   196
          P-Value                           0.0000
          Scaling Correction Factor         1.0049
            for MLR

Chi-Square Contribution From Each Group

          18-34                            117.169
          35-54                             76.740
          55-74                            102.097

*   The chi-square value for MLM, MLMV, MLR, ULSMV, WLSM and WLSMV cannot be used
    for chi-square difference testing in the regular way.  MLM, MLR and WLSM
    chi-square difference testing is described on the Mplus website.  MLMV, WLSMV,
    and ULSMV difference testing is done using the DIFFTEST option.

RMSEA (Root Mean Square Error Of Approximation)

          Estimate                           0.073
          90 Percent C.I.                    0.056  0.090
          Probability RMSEA <= .05           0.017

CFI/TLI

          CFI                                0.917
          TLI                                0.916

Chi-Square Test of Model Fit for the Baseline Model

          Value                           1406.348
          Degrees of Freedom                   198
          P-Value                           0.0000

SRMR (Standardized Root Mean Square Residual)

          Value                              0.202


MODEL RESULTS

                                                    Two-Tailed
                    Estimate       S.E.  Est./S.E.    P-Value

Group 18-34

 STR      BY
    S1                 0.381      0.090      4.245      0.000
    S2                 0.538      0.000    999.000    999.000
    S3                 0.394      0.091      4.347      0.000
    O1                 0.023      0.124      0.188      0.851
    O2                 0.009      0.078      0.116      0.908
    O3                 0.001      0.000    999.000    999.000
    A1                -0.003      0.000    999.000    999.000
    A2                 0.025      0.074      0.330      0.742
    A3                 0.062      0.087      0.707      0.479
    R1                 0.033      0.077      0.433      0.665
    R2                 0.148      0.103      1.441      0.150
    R3                -0.089      0.000    999.000    999.000

 OPP      BY
    O1                 0.443      0.275      1.613      0.107
    O2                 0.342      0.135      2.541      0.011
    O3                 0.481      0.000    999.000    999.000
    S1                 0.024      0.099      0.244      0.808
    S2                -0.094      0.000    999.000    999.000
    S3                 0.036      0.089      0.406      0.685
    A1                -0.034      0.000    999.000    999.000
    A2                -0.009      0.117     -0.075      0.940
    A3                 0.106      0.101      1.046      0.296
    R1                 0.006      0.145      0.040      0.968
    R2                -0.163      0.126     -1.293      0.196
    R3                 0.088      0.000    999.000    999.000

 ASP      BY
    A1                 0.685      0.000    999.000    999.000
    A2                 0.660      0.070      9.461      0.000
    A3                 0.602      0.081      7.396      0.000
    S1                 0.099      0.052      1.898      0.058
    S2                 0.038      0.000    999.000    999.000
    S3                -0.021      0.048     -0.445      0.657
    O1                 0.037      0.066      0.565      0.572
    O2                 0.018      0.039      0.461      0.645
    O3                 0.041      0.000    999.000    999.000
    R1                -0.021      0.048     -0.446      0.655
    R2                -0.028      0.061     -0.464      0.643
    R3                -0.008      0.000    999.000    999.000

 RES      BY
    R1                 0.546      0.115      4.759      0.000
    R2                 0.516      0.091      5.641      0.000
    R3                 0.553      0.000    999.000    999.000
    S1                 0.024      0.055      0.425      0.671
    S2                 0.030      0.000    999.000    999.000
    S3                 0.047      0.045      1.045      0.296
    O1                 0.011      0.110      0.102      0.919
    O2                 0.045      0.061      0.733      0.464
    O3                 0.000      0.000    999.000    999.000
    A1                -0.003      0.000    999.000    999.000
    A2                -0.012      0.053     -0.226      0.821
    A3                -0.038      0.067     -0.572      0.568

 SOAR     BY
    STR                1.000      0.000    999.000    999.000
    OPP                1.237      0.419      2.952      0.003
    ASP                0.742      0.172      4.317      0.000
    RES                0.826      0.176      4.690      0.000

 Means
    SOAR               0.000      0.000    999.000    999.000

 Intercepts
    S1                 0.883      0.327      2.696      0.007
    S2                 0.538      0.000    999.000    999.000
    S3                 1.076      0.300      3.582      0.000
    O1                 0.529      0.446      1.187      0.235
    O2                 1.372      0.374      3.665      0.000
    O3                 0.481      0.000    999.000    999.000
    A1                 0.685      0.000    999.000    999.000
    A2                 0.416      0.386      1.079      0.281
    A3                 0.199      0.346      0.576      0.564
    R1                 0.460      0.350      1.315      0.188
    R2                 0.840      0.443      1.896      0.058
    R3                 0.553      0.000    999.000    999.000
    STR                6.592      0.079     83.771      0.000
    OPP                7.166      0.073     98.470      0.000
    ASP                4.795      0.069     69.391      0.000
    RES                6.512      0.068     95.660      0.000

 Variances
    SOAR               0.572      0.201      2.840      0.005

 Residual Variances
    S1                 0.176      0.024      7.342      0.000
    S2                 0.219      0.036      6.044      0.000
    S3                 0.135      0.023      5.818      0.000
    O1                 0.179      0.063      2.842      0.004
    O2                 0.208      0.022      9.453      0.000
    O3                 0.138      0.066      2.113      0.035
    A1                 0.151      0.034      4.511      0.000
    A2                 0.236      0.042      5.629      0.000
    A3                 0.350      0.047      7.525      0.000
    R1                 0.142      0.036      3.989      0.000
    R2                 0.420      0.053      7.857      0.000
    R3                 0.125      0.033      3.747      0.000
    STR                0.587      0.336      1.747      0.081
    OPP                0.200      0.451      0.444      0.657
    ASP                0.901      0.396      2.275      0.023
    RES                0.176      0.190      0.925      0.355

Group 35-54

 STR      BY
    S1                 0.381      0.090      4.245      0.000
    S2                 0.538      0.000    999.000    999.000
    S3                 0.394      0.091      4.347      0.000
    O1                 0.023      0.124      0.188      0.851
    O2                 0.009      0.078      0.116      0.908
    O3                 0.001      0.000    999.000    999.000
    A1                -0.003      0.000    999.000    999.000
    A2                 0.025      0.074      0.330      0.742
    A3                 0.062      0.087      0.707      0.479
    R1                 0.033      0.077      0.433      0.665
    R2                 0.148      0.103      1.441      0.150
    R3                -0.089      0.000    999.000    999.000

 OPP      BY
    O1                 0.443      0.275      1.613      0.107
    O2                 0.342      0.135      2.541      0.011
    O3                 0.481      0.000    999.000    999.000
    S1                 0.024      0.099      0.244      0.808
    S2                -0.094      0.000    999.000    999.000
    S3                 0.036      0.089      0.406      0.685
    A1                -0.034      0.000    999.000    999.000
    A2                -0.009      0.117     -0.075      0.940
    A3                 0.106      0.101      1.046      0.296
    R1                 0.006      0.145      0.040      0.968
    R2                -0.163      0.126     -1.293      0.196
    R3                 0.088      0.000    999.000    999.000

 ASP      BY
    A1                 0.685      0.000    999.000    999.000
    A2                 0.660      0.070      9.461      0.000
    A3                 0.602      0.081      7.396      0.000
    S1                 0.099      0.052      1.898      0.058
    S2                 0.038      0.000    999.000    999.000
    S3                -0.021      0.048     -0.445      0.657
    O1                 0.037      0.066      0.565      0.572
    O2                 0.018      0.039      0.461      0.645
    O3                 0.041      0.000    999.000    999.000
    R1                -0.021      0.048     -0.446      0.655
    R2                -0.028      0.061     -0.464      0.643
    R3                -0.008      0.000    999.000    999.000

 RES      BY
    R1                 0.546      0.115      4.759      0.000
    R2                 0.516      0.091      5.641      0.000
    R3                 0.553      0.000    999.000    999.000
    S1                 0.024      0.055      0.425      0.671
    S2                 0.030      0.000    999.000    999.000
    S3                 0.047      0.045      1.045      0.296
    O1                 0.011      0.110      0.102      0.919
    O2                 0.045      0.061      0.733      0.464
    O3                 0.000      0.000    999.000    999.000
    A1                -0.003      0.000    999.000    999.000
    A2                -0.012      0.053     -0.226      0.821
    A3                -0.038      0.067     -0.572      0.568

 SOAR     BY
    STR                1.000      0.000    999.000    999.000
    OPP                1.237      0.419      2.952      0.003
    ASP                0.742      0.172      4.317      0.000
    RES                0.826      0.176      4.690      0.000

 Means
    SOAR               0.000      0.000    999.000    999.000

 Intercepts
    S1                 0.883      0.327      2.696      0.007
    S2                 0.538      0.000    999.000    999.000
    S3                 1.076      0.300      3.582      0.000
    O1                 0.529      0.446      1.187      0.235
    O2                 1.372      0.374      3.665      0.000
    O3                 0.481      0.000    999.000    999.000
    A1                 0.685      0.000    999.000    999.000
    A2                 0.416      0.386      1.079      0.281
    A3                 0.199      0.346      0.576      0.564
    R1                 0.460      0.350      1.315      0.188
    R2                 0.840      0.443      1.896      0.058
    R3                 0.553      0.000    999.000    999.000
    STR                6.592      0.079     83.771      0.000
    OPP                7.166      0.073     98.470      0.000
    ASP                4.795      0.069     69.391      0.000
    RES                6.512      0.068     95.660      0.000

 Variances
    SOAR               0.619      0.304      2.036      0.042

 Residual Variances
    S1                 0.176      0.024      7.342      0.000
    S2                 0.219      0.036      6.044      0.000
    S3                 0.135      0.023      5.818      0.000
    O1                 0.179      0.063      2.842      0.004
    O2                 0.208      0.022      9.453      0.000
    O3                 0.138      0.066      2.113      0.035
    A1                 0.151      0.034      4.511      0.000
    A2                 0.236      0.042      5.629      0.000
    A3                 0.350      0.047      7.525      0.000
    R1                 0.142      0.036      3.989      0.000
    R2                 0.420      0.053      7.857      0.000
    R3                 0.125      0.033      3.747      0.000
    STR                0.487      0.274      1.780      0.075
    OPP                0.318      0.484      0.656      0.512
    ASP                0.788      0.203      3.874      0.000
    RES                0.596      0.215      2.766      0.006

Group 55-74

 STR      BY
    S1                 0.381      0.090      4.245      0.000
    S2                 0.538      0.000    999.000    999.000
    S3                 0.394      0.091      4.347      0.000
    O1                 0.023      0.124      0.188      0.851
    O2                 0.009      0.078      0.116      0.908
    O3                 0.001      0.000    999.000    999.000
    A1                -0.003      0.000    999.000    999.000
    A2                 0.025      0.074      0.330      0.742
    A3                 0.062      0.087      0.707      0.479
    R1                 0.033      0.077      0.433      0.665
    R2                 0.148      0.103      1.441      0.150
    R3                -0.089      0.000    999.000    999.000

 OPP      BY
    O1                 0.443      0.275      1.613      0.107
    O2                 0.342      0.135      2.541      0.011
    O3                 0.481      0.000    999.000    999.000
    S1                 0.024      0.099      0.244      0.808
    S2                -0.094      0.000    999.000    999.000
    S3                 0.036      0.089      0.406      0.685
    A1                -0.034      0.000    999.000    999.000
    A2                -0.009      0.117     -0.075      0.940
    A3                 0.106      0.101      1.046      0.296
    R1                 0.006      0.145      0.040      0.968
    R2                -0.163      0.126     -1.293      0.196
    R3                 0.088      0.000    999.000    999.000

 ASP      BY
    A1                 0.685      0.000    999.000    999.000
    A2                 0.660      0.070      9.461      0.000
    A3                 0.602      0.081      7.396      0.000
    S1                 0.099      0.052      1.898      0.058
    S2                 0.038      0.000    999.000    999.000
    S3                -0.021      0.048     -0.445      0.657
    O1                 0.037      0.066      0.565      0.572
    O2                 0.018      0.039      0.461      0.645
    O3                 0.041      0.000    999.000    999.000
    R1                -0.021      0.048     -0.446      0.655
    R2                -0.028      0.061     -0.464      0.643
    R3                -0.008      0.000    999.000    999.000

 RES      BY
    R1                 0.546      0.115      4.759      0.000
    R2                 0.516      0.091      5.641      0.000
    R3                 0.553      0.000    999.000    999.000
    S1                 0.024      0.055      0.425      0.671
    S2                 0.030      0.000    999.000    999.000
    S3                 0.047      0.045      1.045      0.296
    O1                 0.011      0.110      0.102      0.919
    O2                 0.045      0.061      0.733      0.464
    O3                 0.000      0.000    999.000    999.000
    A1                -0.003      0.000    999.000    999.000
    A2                -0.012      0.053     -0.226      0.821
    A3                -0.038      0.067     -0.572      0.568

 SOAR     BY
    STR                1.000      0.000    999.000    999.000
    OPP                1.237      0.419      2.952      0.003
    ASP                0.742      0.172      4.317      0.000
    RES                0.826      0.176      4.690      0.000

 Means
    SOAR               0.000      0.000    999.000    999.000

 Intercepts
    S1                 0.883      0.327      2.696      0.007
    S2                 0.538      0.000    999.000    999.000
    S3                 1.076      0.300      3.582      0.000
    O1                 0.529      0.446      1.187      0.235
    O2                 1.372      0.374      3.665      0.000
    O3                 0.481      0.000    999.000    999.000
    A1                 0.685      0.000    999.000    999.000
    A2                 0.416      0.386      1.079      0.281
    A3                 0.199      0.346      0.576      0.564
    R1                 0.460      0.350      1.315      0.188
    R2                 0.840      0.443      1.896      0.058
    R3                 0.553      0.000    999.000    999.000
    STR                6.592      0.079     83.771      0.000
    OPP                7.166      0.073     98.470      0.000
    ASP                4.795      0.069     69.391      0.000
    RES                6.512      0.068     95.660      0.000

 Variances
    SOAR               0.229      0.149      1.534      0.125

 Residual Variances
    S1                 0.176      0.024      7.342      0.000
    S2                 0.219      0.036      6.044      0.000
    S3                 0.135      0.023      5.818      0.000
    O1                 0.179      0.063      2.842      0.004
    O2                 0.208      0.022      9.453      0.000
    O3                 0.138      0.066      2.113      0.035
    A1                 0.151      0.034      4.511      0.000
    A2                 0.236      0.042      5.629      0.000
    A3                 0.350      0.047      7.525      0.000
    R1                 0.142      0.036      3.989      0.000
    R2                 0.420      0.053      7.857      0.000
    R3                 0.125      0.033      3.747      0.000
    STR                0.544      0.219      2.483      0.013
    OPP                0.183      0.394      0.465      0.642
    ASP                0.682      0.184      3.715      0.000
    RES                0.849      0.258      3.288      0.001


QUALITY OF NUMERICAL RESULTS

     Condition Number for the Information Matrix              0.122E-04
       (ratio of smallest to largest eigenvalue)


DIAGRAM INFORMATION

  Use View Diagram under the Diagram menu in the Mplus Editor to view the diagram.
  If running Mplus from the Mplus Diagrammer, the diagram opens automatically.

  Diagram output
    g:\my drive\matt&jackie shared folder\publishing\soar development paper_frontiers\revision\resubmission\supplementar

     Beginning Time:  17:54:09
        Ending Time:  17:54:10
       Elapsed Time:  00:00:01


MUTHEN & MUTHEN
3463 Stoner Ave.
Los Angeles, CA  90066

Tel: (310) 391-9971
Fax: (310) 391-8971
Web: www.StatModel.com
Support: Support@StatModel.com

Copyright (c) 1998-2021 Muthen & Muthen
