# Supplementary material for: Measuring Strengths, Opportunities, Aspirations, and Results: Psychometric Properties of the 12-Item SOAR Scale
Source: Front Psychol. 2022 Apr 8;13:854406. doi: 10.3389/fpsyg.2022.854406 (PMC9028961; doi:10.3389/fpsyg.2022.854406)
Supplement: Supplementary file 1 [file Data_Sheet_1.zip › Supplementary Material/5. MEASUREMENT INVARIANCE MODEL 5/Age/a7 - strict invariance (first and second-order factors).out]

Mplus VERSION 8.6
MUTHEN & MUTHEN
02/28/2022   5:55 PM

INPUT INSTRUCTIONS

  Title:
  MI for Model 5 (ESEM HIGHER-ORDER);

  DATA:
  file is Mplus.txt;


  VARIABLE:
  Names are
  Gender Age Ed S1 S2 S3 O1 O2 O3 A1 A2 A3 R1 R2 R3;


  USEVARIABLES ARE S1-R3;
   GROUPING = Age (1 = 18-34, 2 = 35-54, 3 = 55-74);

  Analysis:
  ESTIMATOR = MLR;

  Model:

  STR BY
  S1*0.388
  S2@0.538
  S3*0.411
  O1*0.065
  O2*0.033
  O3@0.001
  A1@-0.003
  A2*-0.016
  A3*0.037
  R1*0.026
  R2*0.121
  R3@-0.089;

  OPP BY
  O1*0.412
  O2*0.322
  O3@0.481
  S1*0.070
  S2@-0.094
  S3*0.079
  A1@-0.034
  A2*-0.012
  A3*0.106
  R1*0.002
  R2*-0.143
  R3@0.088;

  ASP BY
  A1@0.685
  A2*0.683
  A3*0.603
  S1*0.061
  S2@0.038
  S3*-0.064
  O1*0.013
  O2*0.004
  O3@0.041
  R1*0.009
  R2*0.003
  R3@-0.008;

  RES BY
  R1*0.514
  R2*0.484
  R3@0.553
  S1*-0.016
  S2@0.030
  S3*0.004
  O1*0.014
  O2*0.053
  O3@0.000
  A1@-0.003
  A2*0.019
  A3*-0.014;

  SOAR BY STR@1 OPP ASP RES;

  MODEL 18-34:

  STR BY
  S2@0.538 (lam1)
  S3*0.411 (lam2)
  O1*0.065 (lam3)
  O2*0.033 (lam4)
  O3@0.001 (lam5)
  A1@-0.003 (lam6)
  A2*-0.016 (lam7)
  A3*0.037 (lam8)
  R1*0.026 (lam9)
  R2*0.121 (lam10)
  R3@-0.089 (lam11);

  OPP BY
  O2*0.322 (lam12)
  O3@0.481 (lam13)
  S1*0.070 (lam14)
  S2@-0.094 (lam15)
  S3*0.079 (lam16)
  A1@-0.034 (lam17)
  A2*-0.012 (lam18)
  A3*0.106 (lam19)
  R1*0.002 (lam20)
  R2*-0.143 (lam21)
  R3@0.088 (lam22);

  ASP BY
  A2*0.683 (lam23)
  A3*0.603 (lam24)
  S1*0.061 (lam25)
  S2@0.038 (lam26)
  S3*-0.064 (lam27)
  O1*0.013 (lam28)
  O2*0.004 (lam29)
  O3@0.041 (lam30)
  R1*0.009 (lam31)
  R2*0.003 (lam32)
  R3@-0.008 (lam33);

  RES BY
  R2*0.484 (lam34)
  R3@0.553 (lam35)
  S1*-0.016 (lam36)
  S2@0.030 (lam37)
  S3*0.004 (lam38)
  O1*0.014 (lam39)
  O2*0.053 (lam40)
  O3@0.000 (lam41)
  A1@-0.003 (lam42)
  A2*0.019 (lam43)
  A3*-0.014 (lam44);

  [S1*0.388 S2@0.538 S3*0.411] (intcpt1-intcpt3);
  [O1*0.412 O2*0.322 O3@0.481] (intcpt4-intcpt6);
  [A1@0.685 A2*0.683 A3*0.603] (intcpt7-intcpt9);
  [R1*0.514 R2*0.484 R3@0.553] (intcpt10-intcpt12);

  SOAR BY OPP ASP RES (lam45-lam47);
  [STR OPP ASP RES] (intcpt13-intcpt16);
  [SOAR@0];

  S1*0.177 (u1);
  S2*0.211 (u2);
  S3*0.133 (u3);
  O1*0.188 (u4);
  O2*0.210 (u5);
  O3*0.129 (u6);
  A1*0.159 (u7);
  A2*0.228 (u8);
  A3*0.350 (u9);
  R1*0.153 (u10);
  R2*0.422 (u11);
  R3*0.111 (u12);

  STR (u13);
  OPP (u14);
  ASP (u15);
  RES (u16);

  MODEL 35-54:

  STR BY
  S2@0.538 (lam1)
  S3*0.411 (lam2)
  O1*0.065 (lam3)
  O2*0.033 (lam4)
  O3@0.001 (lam5)
  A1@-0.003 (lam6)
  A2*-0.016 (lam7)
  A3*0.037 (lam8)
  R1*0.026 (lam9)
  R2*0.121 (lam10)
  R3@-0.089 (lam11);

  OPP BY
  O2*0.322 (lam12)
  O3@0.481 (lam13)
  S1*0.070 (lam14)
  S2@-0.094 (lam15)
  S3*0.079 (lam16)
  A1@-0.034 (lam17)
  A2*-0.012 (lam18)
  A3*0.106 (lam19)
  R1*0.002 (lam20)
  R2*-0.143 (lam21)
  R3@0.088 (lam22);

  ASP BY
  A2*0.683 (lam23)
  A3*0.603 (lam24)
  S1*0.061 (lam25)
  S2@0.038 (lam26)
  S3*-0.064 (lam27)
  O1*0.013 (lam28)
  O2*0.004 (lam29)
  O3@0.041 (lam30)
  R1*0.009 (lam31)
  R2*0.003 (lam32)
  R3@-0.008 (lam33);

  RES BY
  R2*0.484 (lam34)
  R3@0.553 (lam35)
  S1*-0.016 (lam36)
  S2@0.030 (lam37)
  S3*0.004 (lam38)
  O1*0.014 (lam39)
  O2*0.053 (lam40)
  O3@0.000 (lam41)
  A1@-0.003 (lam42)
  A2*0.019 (lam43)
  A3*-0.014 (lam44);

  [S1*0.388 S2@0.538 S3*0.411] (intcpt1-intcpt3);
  [O1*0.412 O2*0.322 O3@0.481] (intcpt4-intcpt6);
  [A1@0.685 A2*0.683 A3*0.603] (intcpt7-intcpt9);
  [R1*0.514 R2*0.484 R3@0.553] (intcpt10-intcpt12);

  SOAR BY OPP ASP RES (lam45-lam47);
  [STR OPP ASP RES] (intcpt13-intcpt16);
  [SOAR@0];

  S1*0.177 (u1);
  S2*0.211 (u2);
  S3*0.133 (u3);
  O1*0.188 (u4);
  O2*0.210 (u5);
  O3*0.129 (u6);
  A1*0.159 (u7);
  A2*0.228 (u8);
  A3*0.350 (u9);
  R1*0.153 (u10);
  R2*0.422 (u11);
  R3*0.111 (u12);

  STR (u13);
  OPP (u14);
  ASP (u15);
  RES (u16);

  MODEL 55-74:

  STR BY
  S2@0.538 (lam1)
  S3*0.411 (lam2)
  O1*0.065 (lam3)
  O2*0.033 (lam4)
  O3@0.001 (lam5)
  A1@-0.003 (lam6)
  A2*-0.016 (lam7)
  A3*0.037 (lam8)
  R1*0.026 (lam9)
  R2*0.121 (lam10)
  R3@-0.089 (lam11);

  OPP BY
  O2*0.322 (lam12)
  O3@0.481 (lam13)
  S1*0.070 (lam14)
  S2@-0.094 (lam15)
  S3*0.079 (lam16)
  A1@-0.034 (lam17)
  A2*-0.012 (lam18)
  A3*0.106 (lam19)
  R1*0.002 (lam20)
  R2*-0.143 (lam21)
  R3@0.088 (lam22);

  ASP BY
  A2*0.683 (lam23)
  A3*0.603 (lam24)
  S1*0.061 (lam25)
  S2@0.038 (lam26)
  S3*-0.064 (lam27)
  O1*0.013 (lam28)
  O2*0.004 (lam29)
  O3@0.041 (lam30)
  R1*0.009 (lam31)
  R2*0.003 (lam32)
  R3@-0.008 (lam33);

  RES BY
  R2*0.484 (lam34)
  R3@0.553 (lam35)
  S1*-0.016 (lam36)
  S2@0.030 (lam37)
  S3*0.004 (lam38)
  O1*0.014 (lam39)
  O2*0.053 (lam40)
  O3@0.000 (lam41)
  A1@-0.003 (lam42)
  A2*0.019 (lam43)
  A3*-0.014 (lam44);

  [S1*0.388 S2@0.538 S3*0.411] (intcpt1-intcpt3);
  [O1*0.412 O2*0.322 O3@0.481] (intcpt4-intcpt6);
  [A1@0.685 A2*0.683 A3*0.603] (intcpt7-intcpt9);
  [R1*0.514 R2*0.484 R3@0.553] (intcpt10-intcpt12);

  SOAR BY OPP ASP RES (lam45-lam47);
  [STR OPP ASP RES] (intcpt13-intcpt16);
  [SOAR@0];

  S1*0.177 (u1);
  S2*0.211 (u2);
  S3*0.133 (u3);
  O1*0.188 (u4);
  O2*0.210 (u5);
  O3*0.129 (u6);
  A1*0.159 (u7);
  A2*0.228 (u8);
  A3*0.350 (u9);
  R1*0.153 (u10);
  R2*0.422 (u11);
  R3*0.111 (u12);

  STR (u13);
  OPP (u14);
  ASP (u15);
  RES (u16);


INPUT READING TERMINATED NORMALLY


MI for Model 5 (ESEM HIGHER-ORDER);

SUMMARY OF ANALYSIS

Number of groups                                                 3
Number of observations
   Group 18-34                                                  47
   Group 35-54                                                 134
   Group 55-74                                                 104
   Total sample size                                           285

Number of dependent variables                                   12
Number of independent variables                                  0
Number of continuous latent variables                            5

Observed dependent variables

  Continuous
   S1          S2          S3          O1          O2          O3
   A1          A2          A3          R1          R2          R3

Continuous latent variables
   STR         OPP         ASP         RES         SOAR

Variables with special functions

  Grouping variable     AGE

Estimator                                                      MLR
Information matrix                                        OBSERVED
Maximum number of iterations                                  1000
Convergence criterion                                    0.500D-04
Maximum number of steepest descent iterations                   20

Input data file(s)
  Mplus.txt

Input data format  FREE


UNIVARIATE SAMPLE STATISTICS


     UNIVARIATE HIGHER-ORDER MOMENT DESCRIPTIVE STATISTICS FOR 18-34

         Variable/         Mean/     Skewness/   Minimum/ % with                Percentiles
        Sample Size      Variance    Kurtosis    Maximum  Min/Max      20%/60%    40%/80%    Median

     S1                    4.043      -0.004       3.000   14.89%       4.000      4.000      4.000
              47.000       0.339      -0.062       5.000   19.15%       4.000      4.000
     S2                    3.681      -0.477       2.000    6.38%       3.000      4.000      4.000
              47.000       0.515       0.137       5.000    8.51%       4.000      4.000
     S3                    4.021       0.025       3.000   12.77%       4.000      4.000      4.000
              47.000       0.276       0.613       5.000   14.89%       4.000      4.000
     O1                    3.957      -0.485       2.000    4.26%       3.000      4.000      4.000
              47.000       0.594       0.011       5.000   23.40%       4.000      5.000
     O2                    4.128      -0.642       2.000    2.13%       4.000      4.000      4.000
              47.000       0.367       2.020       5.000   23.40%       4.000      5.000
     O3                    4.000       0.000       3.000   17.02%       4.000      4.000      4.000
              47.000       0.340      -0.063       5.000   17.02%       4.000      4.000
     A1                    3.660      -1.075       2.000   10.64%       3.000      4.000      4.000
              47.000       0.522       0.612       5.000    4.26%       4.000      4.000
     A2                    3.532      -0.899       2.000   12.77%       3.000      4.000      4.000
              47.000       0.547      -0.157       5.000    2.13%       4.000      4.000
     A3                    3.702      -0.535       2.000   12.77%       3.000      4.000      4.000
              47.000       0.762      -0.342       5.000   14.89%       4.000      4.000
     R1                    4.085       0.066       3.000   10.64%       4.000      4.000      4.000
              47.000       0.291       0.335       5.000   19.15%       4.000      4.000
     R2                    4.021       0.005       3.000   14.89%       4.000      4.000      4.000
              47.000       0.319       0.133       5.000   17.02%       4.000      4.000
     R3                    4.085      -0.003       3.000   12.77%       4.000      4.000      4.000
              47.000       0.333      -0.063       5.000   21.28%       4.000      5.000


     UNIVARIATE HIGHER-ORDER MOMENT DESCRIPTIVE STATISTICS FOR 35-54

         Variable/         Mean/     Skewness/   Minimum/ % with                Percentiles
        Sample Size      Variance    Kurtosis    Maximum  Min/Max      20%/60%    40%/80%    Median

     S1                    4.239      -0.772       2.000    2.24%       4.000      4.000      4.000
             134.000       0.421       1.523       5.000   33.58%       4.000      5.000
     S2                    3.769      -0.523       2.000    5.97%       3.000      4.000      4.000
             134.000       0.536       0.275       5.000   11.94%       4.000      4.000
     S3                    4.127      -0.473       2.000    1.49%       4.000      4.000      4.000
             134.000       0.350       1.586       5.000   23.13%       4.000      5.000
     O1                    4.060      -0.627       2.000    2.99%       4.000      4.000      4.000
             134.000       0.474       0.892       5.000   23.88%       4.000      5.000
     O2                    4.201      -0.352       2.000    0.75%       4.000      4.000      4.000
             134.000       0.385       0.291       5.000   30.60%       4.000      5.000
     O3                    4.119      -0.839       2.000    3.73%       4.000      4.000      4.000
             134.000       0.478       1.510       5.000   26.87%       4.000      5.000
     A1                    3.754      -0.522       2.000    9.70%       3.000      4.000      4.000
             134.000       0.693      -0.158       5.000   15.67%       4.000      4.000
     A2                    3.590      -0.598       1.000    1.49%       3.000      4.000      4.000
             134.000       0.779       0.086       5.000   11.19%       4.000      4.000
     A3                    4.022      -0.757       2.000    8.96%       3.000      4.000      4.000
             134.000       0.828      -0.152       5.000   33.58%       4.000      5.000
     R1                    4.127      -0.708       2.000    2.99%       4.000      4.000      4.000
             134.000       0.484       0.981       5.000   28.36%       4.000      5.000
     R2                    3.813      -0.815       2.000   11.19%       3.000      4.000      4.000
             134.000       0.689       0.315       5.000   15.67%       4.000      4.000
     R3                    4.104      -0.737       2.000    2.99%       4.000      4.000      4.000
             134.000       0.437       1.539       5.000   24.63%       4.000      5.000


     UNIVARIATE HIGHER-ORDER MOMENT DESCRIPTIVE STATISTICS FOR 55-74

         Variable/         Mean/     Skewness/   Minimum/ % with                Percentiles
        Sample Size      Variance    Kurtosis    Maximum  Min/Max      20%/60%    40%/80%    Median

     S1                    4.173      -0.032       3.000    9.62%       4.000      4.000      4.000
             104.000       0.335      -0.258       5.000   26.92%       4.000      5.000
     S2                    3.827      -0.697       2.000    3.85%       3.000      4.000      4.000
             104.000       0.412       1.123       5.000    9.62%       4.000      4.000
     S3                    4.163       0.106       3.000    7.69%       4.000      4.000      4.000
             104.000       0.291       0.069       5.000   24.04%       4.000      5.000
     O1                    4.202       0.816       3.000    1.92%       4.000      4.000      4.000
             104.000       0.200       0.291       5.000   22.12%       4.000      5.000
     O2                    4.356       0.181       3.000    1.92%       4.000      4.000      4.000
             104.000       0.268      -1.056       5.000   37.50%       4.000      5.000
     O3                    4.154       0.205       3.000    6.73%       4.000      4.000      4.000
             104.000       0.265       0.324       5.000   22.12%       4.000      5.000
     A1                    3.587      -0.621       2.000    8.65%       3.000      4.000      4.000
             104.000       0.512       0.021       5.000    4.81%       4.000      4.000
     A2                    3.625      -0.653       2.000   11.54%       3.000      4.000      4.000
             104.000       0.619      -0.064       5.000    7.69%       4.000      4.000
     A3                    4.067      -0.746       2.000    6.73%       3.000      4.000      4.000
             104.000       0.755      -0.056       5.000   34.62%       4.000      5.000
     R1                    4.231      -0.690       2.000    1.92%       4.000      4.000      4.000
             104.000       0.428       1.104       5.000   33.65%       4.000      5.000
     R2                    3.846      -0.526       2.000    9.62%       3.000      4.000      4.000
             104.000       0.784      -0.357       5.000   23.08%       4.000      5.000
     R3                    4.221      -0.465       2.000    0.96%       4.000      4.000      4.000
             104.000       0.422       0.214       5.000   33.65%       4.000      5.000


     THIS ANALYSIS MAY HAVE MULTIPLE SOLUTIONS.  EXPLORE THIS USING RANDOM STARTS,
     FOR EXAMPLE, STARTS = 20.  USE A LARGE ENOUGH NUMBER OF STARTS SO THAT THE
     BEST FIT FUNCTION VALUE IS REPLICATED SEVERAL TIMES.


THE MODEL ESTIMATION TERMINATED NORMALLY


MODEL FIT INFORMATION

Number of Free Parameters                       66

Loglikelihood

          H0 Value                       -2894.183
          H0 Scaling Correction Factor      1.2885
            for MLR
          H1 Value                       -2739.905
          H1 Scaling Correction Factor      1.1063
            for MLR

Information Criteria

          Akaike (AIC)                    5920.365
          Bayesian (BIC)                  6161.429
          Sample-Size Adjusted BIC        5952.139
            (n* = (n + 2) / 24)

Chi-Square Test of Model Fit

          Value                            294.611*
          Degrees of Freedom                   204
          P-Value                           0.0000
          Scaling Correction Factor         1.0473
            for MLR

Chi-Square Contribution From Each Group

          18-34                            120.358
          35-54                             74.652
          55-74                             99.601

*   The chi-square value for MLM, MLMV, MLR, ULSMV, WLSM and WLSMV cannot be used
    for chi-square difference testing in the regular way.  MLM, MLR and WLSM
    chi-square difference testing is described on the Mplus website.  MLMV, WLSMV,
    and ULSMV difference testing is done using the DIFFTEST option.

RMSEA (Root Mean Square Error Of Approximation)

          Estimate                           0.068
          90 Percent C.I.                    0.050  0.085
          Probability RMSEA <= .05           0.048

CFI/TLI

          CFI                                0.925
          TLI                                0.927

Chi-Square Test of Model Fit for the Baseline Model

          Value                           1406.348
          Degrees of Freedom                   198
          P-Value                           0.0000

SRMR (Standardized Root Mean Square Residual)

          Value                              0.234


MODEL RESULTS

                                                    Two-Tailed
                    Estimate       S.E.  Est./S.E.    P-Value

Group 18-34

 STR      BY
    S1                 0.390      0.084      4.655      0.000
    S2                 0.538      0.000    999.000    999.000
    S3                 0.400      0.089      4.513      0.000
    O1                 0.037      0.100      0.367      0.713
    O2                 0.015      0.075      0.206      0.837
    O3                 0.001      0.000    999.000    999.000
    A1                -0.003      0.000    999.000    999.000
    A2                 0.018      0.072      0.253      0.800
    A3                 0.060      0.087      0.690      0.490
    R1                 0.059      0.064      0.921      0.357
    R2                 0.165      0.099      1.667      0.096
    R3                -0.089      0.000    999.000    999.000

 OPP      BY
    O1                 0.413      0.205      2.012      0.044
    O2                 0.314      0.121      2.598      0.009
    O3                 0.481      0.000    999.000    999.000
    S1                 0.019      0.082      0.237      0.813
    S2                -0.094      0.000    999.000    999.000
    S3                 0.028      0.078      0.356      0.722
    A1                -0.034      0.000    999.000    999.000
    A2                -0.001      0.102     -0.009      0.993
    A3                 0.101      0.091      1.110      0.267
    R1                -0.005      0.079     -0.068      0.946
    R2                -0.169      0.097     -1.738      0.082
    R3                 0.088      0.000    999.000    999.000

 ASP      BY
    A1                 0.685      0.000    999.000    999.000
    A2                 0.662      0.065     10.114      0.000
    A3                 0.602      0.075      7.989      0.000
    S1                 0.095      0.054      1.754      0.080
    S2                 0.038      0.000    999.000    999.000
    S3                -0.024      0.047     -0.512      0.608
    O1                 0.036      0.058      0.621      0.534
    O2                 0.021      0.039      0.530      0.596
    O3                 0.041      0.000    999.000    999.000
    R1                -0.011      0.035     -0.309      0.757
    R2                -0.016      0.056     -0.288      0.773
    R3                -0.008      0.000    999.000    999.000

 RES      BY
    R1                 0.512      0.104      4.938      0.000
    R2                 0.488      0.087      5.595      0.000
    R3                 0.553      0.000    999.000    999.000
    S1                 0.022      0.051      0.427      0.669
    S2                 0.030      0.000    999.000    999.000
    S3                 0.052      0.044      1.178      0.239
    O1                 0.027      0.086      0.316      0.752
    O2                 0.064      0.055      1.175      0.240
    O3                 0.000      0.000    999.000    999.000
    A1                -0.003      0.000    999.000    999.000
    A2                -0.017      0.051     -0.331      0.740
    A3                -0.034      0.059     -0.575      0.565

 SOAR     BY
    STR                1.000      0.000    999.000    999.000
    OPP                1.216      0.390      3.120      0.002
    ASP                0.744      0.174      4.276      0.000
    RES                0.789      0.154      5.116      0.000

 Means
    SOAR               0.000      0.000    999.000    999.000

 Intercepts
    S1                 0.889      0.325      2.738      0.006
    S2                 0.538      0.000    999.000    999.000
    S3                 1.076      0.299      3.593      0.000
    O1                 0.561      0.389      1.443      0.149
    O2                 1.386      0.361      3.836      0.000
    O3                 0.481      0.000    999.000    999.000
    A1                 0.685      0.000    999.000    999.000
    A2                 0.424      0.370      1.145      0.252
    A3                 0.213      0.338      0.629      0.529
    R1                 0.542      0.349      1.550      0.121
    R2                 0.891      0.441      2.020      0.043
    R3                 0.553      0.000    999.000    999.000
    STR                6.587      0.080     81.847      0.000
    OPP                7.156      0.075     95.953      0.000
    ASP                4.796      0.068     70.189      0.000
    RES                6.503      0.071     91.911      0.000

 Variances
    SOAR               0.532      0.179      2.968      0.003

 Residual Variances
    S1                 0.175      0.023      7.466      0.000
    S2                 0.222      0.034      6.615      0.000
    S3                 0.135      0.022      6.040      0.000
    O1                 0.184      0.047      3.939      0.000
    O2                 0.211      0.022      9.565      0.000
    O3                 0.129      0.059      2.176      0.030
    A1                 0.153      0.031      4.924      0.000
    A2                 0.235      0.042      5.580      0.000
    A3                 0.350      0.046      7.635      0.000
    R1                 0.153      0.037      4.124      0.000
    R2                 0.422      0.051      8.282      0.000
    R3                 0.109      0.041      2.654      0.008
    STR                0.500      0.226      2.213      0.027
    OPP                0.295      0.412      0.717      0.474
    ASP                0.749      0.139      5.391      0.000
    RES                0.692      0.190      3.637      0.000

Group 35-54

 STR      BY
    S1                 0.390      0.084      4.655      0.000
    S2                 0.538      0.000    999.000    999.000
    S3                 0.400      0.089      4.513      0.000
    O1                 0.037      0.100      0.367      0.713
    O2                 0.015      0.075      0.206      0.837
    O3                 0.001      0.000    999.000    999.000
    A1                -0.003      0.000    999.000    999.000
    A2                 0.018      0.072      0.253      0.800
    A3                 0.060      0.087      0.690      0.490
    R1                 0.059      0.064      0.921      0.357
    R2                 0.165      0.099      1.667      0.096
    R3                -0.089      0.000    999.000    999.000

 OPP      BY
    O1                 0.413      0.205      2.012      0.044
    O2                 0.314      0.121      2.598      0.009
    O3                 0.481      0.000    999.000    999.000
    S1                 0.019      0.082      0.237      0.813
    S2                -0.094      0.000    999.000    999.000
    S3                 0.028      0.078      0.356      0.722
    A1                -0.034      0.000    999.000    999.000
    A2                -0.001      0.102     -0.009      0.993
    A3                 0.101      0.091      1.110      0.267
    R1                -0.005      0.079     -0.068      0.946
    R2                -0.169      0.097     -1.738      0.082
    R3                 0.088      0.000    999.000    999.000

 ASP      BY
    A1                 0.685      0.000    999.000    999.000
    A2                 0.662      0.065     10.114      0.000
    A3                 0.602      0.075      7.989      0.000
    S1                 0.095      0.054      1.754      0.080
    S2                 0.038      0.000    999.000    999.000
    S3                -0.024      0.047     -0.512      0.608
    O1                 0.036      0.058      0.621      0.534
    O2                 0.021      0.039      0.530      0.596
    O3                 0.041      0.000    999.000    999.000
    R1                -0.011      0.035     -0.309      0.757
    R2                -0.016      0.056     -0.288      0.773
    R3                -0.008      0.000    999.000    999.000

 RES      BY
    R1                 0.512      0.104      4.938      0.000
    R2                 0.488      0.087      5.595      0.000
    R3                 0.553      0.000    999.000    999.000
    S1                 0.022      0.051      0.427      0.669
    S2                 0.030      0.000    999.000    999.000
    S3                 0.052      0.044      1.178      0.239
    O1                 0.027      0.086      0.316      0.752
    O2                 0.064      0.055      1.175      0.240
    O3                 0.000      0.000    999.000    999.000
    A1                -0.003      0.000    999.000    999.000
    A2                -0.017      0.051     -0.331      0.740
    A3                -0.034      0.059     -0.575      0.565

 SOAR     BY
    STR                1.000      0.000    999.000    999.000
    OPP                1.216      0.390      3.120      0.002
    ASP                0.744      0.174      4.276      0.000
    RES                0.789      0.154      5.116      0.000

 Means
    SOAR               0.000      0.000    999.000    999.000

 Intercepts
    S1                 0.889      0.325      2.738      0.006
    S2                 0.538      0.000    999.000    999.000
    S3                 1.076      0.299      3.593      0.000
    O1                 0.561      0.389      1.443      0.149
    O2                 1.386      0.361      3.836      0.000
    O3                 0.481      0.000    999.000    999.000
    A1                 0.685      0.000    999.000    999.000
    A2                 0.424      0.370      1.145      0.252
    A3                 0.213      0.338      0.629      0.529
    R1                 0.542      0.349      1.550      0.121
    R2                 0.891      0.441      2.020      0.043
    R3                 0.553      0.000    999.000    999.000
    STR                6.587      0.080     81.847      0.000
    OPP                7.156      0.075     95.953      0.000
    ASP                4.796      0.068     70.189      0.000
    RES                6.503      0.071     91.911      0.000

 Variances
    SOAR               0.648      0.301      2.153      0.031

 Residual Variances
    S1                 0.175      0.023      7.466      0.000
    S2                 0.222      0.034      6.615      0.000
    S3                 0.135      0.022      6.040      0.000
    O1                 0.184      0.047      3.939      0.000
    O2                 0.211      0.022      9.565      0.000
    O3                 0.129      0.059      2.176      0.030
    A1                 0.153      0.031      4.924      0.000
    A2                 0.235      0.042      5.580      0.000
    A3                 0.350      0.046      7.635      0.000
    R1                 0.153      0.037      4.124      0.000
    R2                 0.422      0.051      8.282      0.000
    R3                 0.109      0.041      2.654      0.008
    STR                0.500      0.226      2.213      0.027
    OPP                0.295      0.412      0.717      0.474
    ASP                0.749      0.139      5.391      0.000
    RES                0.692      0.190      3.637      0.000

Group 55-74

 STR      BY
    S1                 0.390      0.084      4.655      0.000
    S2                 0.538      0.000    999.000    999.000
    S3                 0.400      0.089      4.513      0.000
    O1                 0.037      0.100      0.367      0.713
    O2                 0.015      0.075      0.206      0.837
    O3                 0.001      0.000    999.000    999.000
    A1                -0.003      0.000    999.000    999.000
    A2                 0.018      0.072      0.253      0.800
    A3                 0.060      0.087      0.690      0.490
    R1                 0.059      0.064      0.921      0.357
    R2                 0.165      0.099      1.667      0.096
    R3                -0.089      0.000    999.000    999.000

 OPP      BY
    O1                 0.413      0.205      2.012      0.044
    O2                 0.314      0.121      2.598      0.009
    O3                 0.481      0.000    999.000    999.000
    S1                 0.019      0.082      0.237      0.813
    S2                -0.094      0.000    999.000    999.000
    S3                 0.028      0.078      0.356      0.722
    A1                -0.034      0.000    999.000    999.000
    A2                -0.001      0.102     -0.009      0.993
    A3                 0.101      0.091      1.110      0.267
    R1                -0.005      0.079     -0.068      0.946
    R2                -0.169      0.097     -1.738      0.082
    R3                 0.088      0.000    999.000    999.000

 ASP      BY
    A1                 0.685      0.000    999.000    999.000
    A2                 0.662      0.065     10.114      0.000
    A3                 0.602      0.075      7.989      0.000
    S1                 0.095      0.054      1.754      0.080
    S2                 0.038      0.000    999.000    999.000
    S3                -0.024      0.047     -0.512      0.608
    O1                 0.036      0.058      0.621      0.534
    O2                 0.021      0.039      0.530      0.596
    O3                 0.041      0.000    999.000    999.000
    R1                -0.011      0.035     -0.309      0.757
    R2                -0.016      0.056     -0.288      0.773
    R3                -0.008      0.000    999.000    999.000

 RES      BY
    R1                 0.512      0.104      4.938      0.000
    R2                 0.488      0.087      5.595      0.000
    R3                 0.553      0.000    999.000    999.000
    S1                 0.022      0.051      0.427      0.669
    S2                 0.030      0.000    999.000    999.000
    S3                 0.052      0.044      1.178      0.239
    O1                 0.027      0.086      0.316      0.752
    O2                 0.064      0.055      1.175      0.240
    O3                 0.000      0.000    999.000    999.000
    A1                -0.003      0.000    999.000    999.000
    A2                -0.017      0.051     -0.331      0.740
    A3                -0.034      0.059     -0.575      0.565

 SOAR     BY
    STR                1.000      0.000    999.000    999.000
    OPP                1.216      0.390      3.120      0.002
    ASP                0.744      0.174      4.276      0.000
    RES                0.789      0.154      5.116      0.000

 Means
    SOAR               0.000      0.000    999.000    999.000

 Intercepts
    S1                 0.889      0.325      2.738      0.006
    S2                 0.538      0.000    999.000    999.000
    S3                 1.076      0.299      3.593      0.000
    O1                 0.561      0.389      1.443      0.149
    O2                 1.386      0.361      3.836      0.000
    O3                 0.481      0.000    999.000    999.000
    A1                 0.685      0.000    999.000    999.000
    A2                 0.424      0.370      1.145      0.252
    A3                 0.213      0.338      0.629      0.529
    R1                 0.542      0.349      1.550      0.121
    R2                 0.891      0.441      2.020      0.043
    R3                 0.553      0.000    999.000    999.000
    STR                6.587      0.080     81.847      0.000
    OPP                7.156      0.075     95.953      0.000
    ASP                4.796      0.068     70.189      0.000
    RES                6.503      0.071     91.911      0.000

 Variances
    SOAR               0.237      0.164      1.450      0.147

 Residual Variances
    S1                 0.175      0.023      7.466      0.000
    S2                 0.222      0.034      6.615      0.000
    S3                 0.135      0.022      6.040      0.000
    O1                 0.184      0.047      3.939      0.000
    O2                 0.211      0.022      9.565      0.000
    O3                 0.129      0.059      2.176      0.030
    A1                 0.153      0.031      4.924      0.000
    A2                 0.235      0.042      5.580      0.000
    A3                 0.350      0.046      7.635      0.000
    R1                 0.153      0.037      4.124      0.000
    R2                 0.422      0.051      8.282      0.000
    R3                 0.109      0.041      2.654      0.008
    STR                0.500      0.226      2.213      0.027
    OPP                0.295      0.412      0.717      0.474
    ASP                0.749      0.139      5.391      0.000
    RES                0.692      0.190      3.637      0.000


QUALITY OF NUMERICAL RESULTS

     Condition Number for the Information Matrix              0.134E-04
       (ratio of smallest to largest eigenvalue)


DIAGRAM INFORMATION

  Use View Diagram under the Diagram menu in the Mplus Editor to view the diagram.
  If running Mplus from the Mplus Diagrammer, the diagram opens automatically.

  Diagram output
    g:\my drive\matt&jackie shared folder\publishing\soar development paper_frontiers\revision\resubmission\supplementar

     Beginning Time:  17:55:15
        Ending Time:  17:55:16
       Elapsed Time:  00:00:01


MUTHEN & MUTHEN
3463 Stoner Ave.
Los Angeles, CA  90066

Tel: (310) 391-9971
Fax: (310) 391-8971
Web: www.StatModel.com
Support: Support@StatModel.com

Copyright (c) 1998-2021 Muthen & Muthen
