# Supplementary material for: Measuring Strengths, Opportunities, Aspirations, and Results: Psychometric Properties of the 12-Item SOAR Scale
Source: Front Psychol. 2022 Apr 8;13:854406. doi: 10.3389/fpsyg.2022.854406 (PMC9028961; doi:10.3389/fpsyg.2022.854406)
Supplement: Supplementary file 1 [file Data_Sheet_1.zip › Supplementary Material/5. MEASUREMENT INVARIANCE MODEL 5/Ed/e1 - configural invariance.dgm]

VERSION 1.1.0
INPUT
TITLE:

MI for Model 5 (ESEM HIGHER-ORDER);

DATA:
file is Mplus.txt;
VARIABLE:
Names are
Gender Age Ed S1 S2 S3 O1 O2 O3 A1 A2 A3 R1 R2 R3;
USEVARIABLES ARE S1-R3;
GROUPING = Ed (1 = UG, 2 = Grad);
ANALYSIS:
ESTIMATOR = MLR;
MODEL:
STR BY
S1*0.388
S2@0.538
S3*0.411
O1*0.065
O2*0.033
O3@0.001
A1@-0.003
A2*-0.016
A3*0.037
R1*0.026
R2*0.121
R3@-0.089;
OPP BY
O1*0.412
O2*0.322
O3@0.481
S1*0.070
S2@-0.094
S3*0.079
A1@-0.034
A2*-0.012
A3*0.106
R1*0.002
R2*-0.143
R3@0.088;
ASP BY
A1@0.685
A2*0.683
A3*0.603
S1*0.061
S2@0.038
S3*-0.064
O1*0.013
O2*0.004
O3@0.041
R1*0.009
R2*0.003
R3@-0.008;
RES BY
R1*0.514
R2*0.484
R3@0.553
S1*-0.016
S2@0.030
S3*0.004
O1*0.014
O2*0.053
O3@0.000
A1@-0.003
A2*0.019
A3*-0.014;
SOAR BY STR@1 OPP ASP RES;
MODEL UG:
STR BY
S2@0.538
S3*0.411
O1*0.065
O2*0.033
O3@0.001
A1@-0.003
A2*-0.016
A3*0.037
R1*0.026
R2*0.121
R3@-0.089;
OPP BY
O2*0.322
O3@0.481
S1*0.070
S2@-0.094
S3*0.079
A1@-0.034
A2*-0.012
A3*0.106
R1*0.002
R2*-0.143
R3@0.088;
ASP BY
A2*0.683
A3*0.603
S1*0.061
S2@0.038
S3*-0.064
O1*0.013
O2*0.004
O3@0.041
R1*0.009
R2*0.003
R3@-0.008;
RES BY
R2*0.484
R3@0.553
S1*-0.016
S2@0.030
S3*0.004
O1*0.014
O2*0.053
O3@0.000
A1@-0.003
A2*0.019
A3*-0.014;
[S1*0.388 S2@0.538 S3*0.411 O1*0.065 O2*0.033 O3@0.001 A1@-0.003 A2*-0.016 A3*0.037
R1*0.026 R2*0.121 R3@-0.089];
[O1*0.412 O2*0.322 O3@0.481 S1*0.070 S2@-0.094 S3*0.079 A1@-0.034 A2*-0.012 A3*0.106
R1*0.002 R2*-0.143 R3@0.088];
[A1@0.685 A2*0.683 A3*0.603 S1*0.061 S2@0.038 S3*-0.064 O1*0.013 O2*0.004 O3@0.041
R1*0.009 R2*0.003 R3@-0.008];
[R1*0.514 R2*0.484 R3@0.553 S1*-0.016 S2@0.030 S3*0.004 O1*0.014 O2*0.053 O3@0.000
A1@-0.003 A2*0.019 A3*-0.014];
SOAR BY OPP ASP RES;
[STR OPP ASP RES];
[SOAR@0];
MODEL GRAD:
STR BY
S2@0.538
S3*0.411
O1*0.065
O2*0.033
O3@0.001
A1@-0.003
A2*-0.016
A3*0.037
R1*0.026
R2*0.121
R3@-0.089;
OPP BY
O2*0.322
O3@0.481
S1*0.070
S2@-0.094
S3*0.079
A1@-0.034
A2*-0.012
A3*0.106
R1*0.002
R2*-0.143
R3@0.088;
ASP BY
A2*0.683
A3*0.603
S1*0.061
S2@0.038
S3*-0.064
O1*0.013
O2*0.004
O3@0.041
R1*0.009
R2*0.003
R3@-0.008;
RES BY
R2*0.484
R3@0.553
S1*-0.016
S2@0.030
S3*0.004
O1*0.014
O2*0.053
O3@0.000
A1@-0.003
A2*0.019
A3*-0.014;
[S1*0.388 S2@0.538 S3*0.411 O1*0.065 O2*0.033 O3@0.001 A1@-0.003 A2*-0.016 A3*0.037
R1*0.026 R2*0.121 R3@-0.089];
[O1*0.412 O2*0.322 O3@0.481 S1*0.070 S2@-0.094 S3*0.079 A1@-0.034 A2*-0.012 A3*0.106
R1*0.002 R2*-0.143 R3@0.088];
[A1@0.685 A2*0.683 A3*0.603 S1*0.061 S2@0.038 S3*-0.064 O1*0.013 O2*0.004 O3@0.041
R1*0.009 R2*0.003 R3@-0.008];
[R1*0.514 R2*0.484 R3@0.553 S1*-0.016 S2@0.030 S3*0.004 O1*0.014 O2*0.053 O3@0.000
A1@-0.003 A2*0.019 A3*-0.014];
SOAR BY OPP ASP RES;
[STR OPP ASP RES];
[SOAR@0];
INPUT_END
2
0
0
0
MLR
1
GENERAL
2
UG
GRAD
12
5
0
s1 s2 s3 o1 o2 o3 a1 a2 a3 r1 r2 r3 str opp asp res soar
2
-1 -1 -1 -1 -1 -1 -1 -1 -1 -1 -1 -1 1 1 1 1 0
0
4
str
s1 s2 s3 o1 o2 o3 a1 a2 a3 r1 r2 r3
opp
o1 o2 o3 s1 s2 s3 a1 a2 a3 r1 r2 r3
asp
a1 a2 a3 s1 s2 s3 o1 o2 o3 r1 r2 r3
res
r1 r2 r3 s1 s2 s3 o1 o2 o3 a1 a2 a3
1 1 str s1 0.366 0.515
1 1 str s2 0.538 0.000
1 1 str s3 0.439 0.360
1 1 str o1 0.072 0.358
1 1 str o2 0.052 1.120
1 1 str o3 0.001 0.000
1 1 str a1 -0.003 0.000
1 1 str a2 -0.065 1.950
1 1 str a3 0.305 1.100
1 1 str r1 0.138 1.246
1 1 str r2 0.364 0.500
1 1 str r3 -0.089 0.000
1 1 opp o1 0.383 0.119
1 1 opp o2 0.425 3.221
1 1 opp o3 0.481 0.000
1 1 opp s1 0.192 1.730
1 1 opp s2 -0.094 0.000
1 1 opp s3 -0.238 0.421
1 1 opp a1 -0.034 0.000
1 1 opp a2 -0.847 9.444
1 1 opp a3 0.126 2.386
1 1 opp r1 0.298 3.323
1 1 opp r2 -0.536 0.828
1 1 opp r3 0.088 0.000
1 1 asp a1 0.685 0.000
1 1 asp a2 1.154 4.300
1 1 asp a3 0.524 0.739
1 1 asp s1 0.012 0.561
1 1 asp s2 0.038 0.000
1 1 asp s3 0.159 0.121
1 1 asp o1 0.105 0.224
1 1 asp o2 -0.022 1.077
1 1 asp o3 0.041 0.000
1 1 asp r1 -0.147 1.450
1 1 asp r2 0.245 0.495
1 1 asp r3 -0.008 0.000
1 1 res r1 0.472 0.113
1 1 res r2 0.591 0.815
1 1 res r3 0.553 0.000
1 1 res s1 -0.059 0.642
1 1 res s2 0.030 0.000
1 1 res s3 0.116 0.121
1 1 res o1 -0.056 0.153
1 1 res o2 -0.009 1.146
1 1 res o3 0.000 0.000
1 1 res a1 -0.003 0.000
1 1 res a2 0.487 4.493
1 1 res a3 -0.065 0.422
1 1 soar str 1.000 0.000
1 1 soar opp 1.849 1.379
1 1 soar asp 1.495 1.654
1 1 soar res 0.834 0.238
4 1 s1 0.103 0.042
4 1 s2 0.180 0.234
4 1 s3 0.125 0.147
4 1 o1 0.242 0.217
4 1 o2 0.232 0.141
4 1 o3 0.128 0.353
4 1 a1 0.278 0.195
4 1 a2 -0.046 1.399
4 1 a3 0.386 0.154
4 1 r1 0.101 0.347
4 1 r2 0.314 0.415
4 1 r3 0.115 0.354
4 1 str 0.683 0.682
4 1 opp -0.145 1.280
4 1 asp 0.563 0.730
4 1 res 0.356 0.703
5 1 soar 0.248 0.403
1 2 str s1 0.366 0.515
1 2 str s2 0.538 0.000
1 2 str s3 0.404 0.350
1 2 str o1 0.049 0.111
1 2 str o2 0.007 0.074
1 2 str o3 0.001 0.000
1 2 str a1 -0.003 0.000
1 2 str a2 0.035 0.068
1 2 str a3 -0.078 0.147
1 2 str r1 0.038 0.093
1 2 str r2 0.137 0.107
1 2 str r3 -0.089 0.000
1 2 opp o1 0.383 0.119
1 2 opp o2 0.307 0.083
1 2 opp o3 0.481 0.000
1 2 opp s1 0.039 0.231
1 2 opp s2 -0.094 0.000
1 2 opp s3 0.060 0.172
1 2 opp a1 -0.034 0.000
1 2 opp a2 0.022 0.063
1 2 opp a3 0.127 0.097
1 2 opp r1 -.0009671835578 0.074
1 2 opp r2 -0.103 0.079
1 2 opp r3 0.088 0.000
1 2 asp a1 0.685 0.000
1 2 asp a2 0.681 0.073
1 2 asp a3 0.676 0.112
1 2 asp s1 0.086 0.162
1 2 asp s2 0.038 0.000
1 2 asp s3 -0.092 0.110
1 2 asp o1 0.008 0.065
1 2 asp o2 0.008 0.046
1 2 asp o3 0.041 0.000
1 2 asp r1 -0.024 0.043
1 2 asp r2 -0.085 0.067
1 2 asp r3 -0.008 0.000
1 2 res r1 0.472 0.113
1 2 res r2 0.453 0.092
1 2 res r3 0.553 0.000
1 2 res s1 0.010 0.103
1 2 res s2 0.030 0.000
1 2 res s3 0.037 0.071
1 2 res o1 0.045 0.062
1 2 res o2 0.074 0.043
1 2 res o3 0.000 0.000
1 2 res a1 -0.003 0.000
1 2 res a2 -0.051 0.044
1 2 res a3 -0.030 0.060
1 2 soar str 1.000 0.000
1 2 soar opp 0.820 0.257
1 2 soar asp 0.638 0.173
1 2 soar res 0.666 0.184
4 2 s1 0.199 0.068
4 2 s2 0.218 0.153
4 2 s3 0.130 0.045
4 2 o1 0.175 0.036
4 2 o2 0.202 0.025
4 2 o3 0.128 0.050
4 2 a1 0.154 0.031
4 2 a2 0.229 0.049
4 2 a3 0.301 0.054
4 2 r1 0.169 0.043
4 2 r2 0.441 0.056
4 2 r3 0.088 0.059
4 2 str 0.323 0.656
4 2 opp 0.621 0.263
4 2 asp 0.608 0.160
4 2 res 0.881 0.275
5 2 soar 0.711 0.230
