# Supplementary material for: Measuring Strengths, Opportunities, Aspirations, and Results: Psychometric Properties of the 12-Item SOAR Scale
Source: Front Psychol. 2022 Apr 8;13:854406. doi: 10.3389/fpsyg.2022.854406 (PMC9028961; doi:10.3389/fpsyg.2022.854406)
Supplement: Supplementary file 1 [file Data_Sheet_1.zip › Supplementary Material/5. MEASUREMENT INVARIANCE MODEL 5/Ed/e1 - configural invariance.out]

Mplus VERSION 8.6
MUTHEN & MUTHEN
02/28/2022   6:20 PM

INPUT INSTRUCTIONS

  Title:
  MI for Model 5 (ESEM HIGHER-ORDER);

  DATA:
  file is Mplus.txt;


  VARIABLE:
  Names are
  Gender Age Ed S1 S2 S3 O1 O2 O3 A1 A2 A3 R1 R2 R3;


  USEVARIABLES ARE S1-R3;
  GROUPING = Ed (1 = UG, 2 = Grad);

  Analysis:
  ESTIMATOR = MLR;

  Model:
  STR BY
  S1*0.388
  S2@0.538
  S3*0.411
  O1*0.065
  O2*0.033
  O3@0.001
  A1@-0.003
  A2*-0.016
  A3*0.037
  R1*0.026
  R2*0.121
  R3@-0.089;

  OPP BY
  O1*0.412
  O2*0.322
  O3@0.481
  S1*0.070
  S2@-0.094
  S3*0.079
  A1@-0.034
  A2*-0.012
  A3*0.106
  R1*0.002
  R2*-0.143
  R3@0.088;

  ASP BY
  A1@0.685
  A2*0.683
  A3*0.603
  S1*0.061
  S2@0.038
  S3*-0.064
  O1*0.013
  O2*0.004
  O3@0.041
  R1*0.009
  R2*0.003
  R3@-0.008;

  RES BY
  R1*0.514
  R2*0.484
  R3@0.553
  S1*-0.016
  S2@0.030
  S3*0.004
  O1*0.014
  O2*0.053
  O3@0.000
  A1@-0.003
  A2*0.019
  A3*-0.014;

  SOAR BY STR@1 OPP ASP RES;

  MODEL UG:

  STR BY
  S2@0.538
  S3*0.411
  O1*0.065
  O2*0.033
  O3@0.001
  A1@-0.003
  A2*-0.016
  A3*0.037
  R1*0.026
  R2*0.121
  R3@-0.089;

  OPP BY
  O2*0.322
  O3@0.481
  S1*0.070
  S2@-0.094
  S3*0.079
  A1@-0.034
  A2*-0.012
  A3*0.106
  R1*0.002
  R2*-0.143
  R3@0.088;

  ASP BY
  A2*0.683
  A3*0.603
  S1*0.061
  S2@0.038
  S3*-0.064
  O1*0.013
  O2*0.004
  O3@0.041
  R1*0.009
  R2*0.003
  R3@-0.008;

  RES BY
  R2*0.484
  R3@0.553
  S1*-0.016
  S2@0.030
  S3*0.004
  O1*0.014
  O2*0.053
  O3@0.000
  A1@-0.003
  A2*0.019
  A3*-0.014;

  [S1*0.388 S2@0.538 S3*0.411 O1*0.065 O2*0.033 O3@0.001 A1@-0.003 A2*-0.016 A3*0.037
  R1*0.026 R2*0.121 R3@-0.089];
  [O1*0.412 O2*0.322 O3@0.481 S1*0.070 S2@-0.094 S3*0.079 A1@-0.034 A2*-0.012 A3*0.106
  R1*0.002 R2*-0.143 R3@0.088];
  [A1@0.685 A2*0.683 A3*0.603 S1*0.061 S2@0.038 S3*-0.064 O1*0.013 O2*0.004 O3@0.041
  R1*0.009 R2*0.003 R3@-0.008];
  [R1*0.514 R2*0.484 R3@0.553 S1*-0.016 S2@0.030 S3*0.004 O1*0.014 O2*0.053 O3@0.000
  A1@-0.003 A2*0.019 A3*-0.014];

  SOAR BY OPP ASP RES;
  [STR OPP ASP RES];
  [SOAR@0];

  MODEL GRAD:

  STR BY
  S2@0.538
  S3*0.411
  O1*0.065
  O2*0.033
  O3@0.001
  A1@-0.003
  A2*-0.016
  A3*0.037
  R1*0.026
  R2*0.121
  R3@-0.089;

  OPP BY
  O2*0.322
  O3@0.481
  S1*0.070
  S2@-0.094
  S3*0.079
  A1@-0.034
  A2*-0.012
  A3*0.106
  R1*0.002
  R2*-0.143
  R3@0.088;

  ASP BY
  A2*0.683
  A3*0.603
  S1*0.061
  S2@0.038
  S3*-0.064
  O1*0.013
  O2*0.004
  O3@0.041
  R1*0.009
  R2*0.003
  R3@-0.008;

  RES BY
  R2*0.484
  R3@0.553
  S1*-0.016
  S2@0.030
  S3*0.004
  O1*0.014
  O2*0.053
  O3@0.000
  A1@-0.003
  A2*0.019
  A3*-0.014;

  [S1*0.388 S2@0.538 S3*0.411 O1*0.065 O2*0.033 O3@0.001 A1@-0.003 A2*-0.016 A3*0.037
  R1*0.026 R2*0.121 R3@-0.089];
  [O1*0.412 O2*0.322 O3@0.481 S1*0.070 S2@-0.094 S3*0.079 A1@-0.034 A2*-0.012 A3*0.106
  R1*0.002 R2*-0.143 R3@0.088];
  [A1@0.685 A2*0.683 A3*0.603 S1*0.061 S2@0.038 S3*-0.064 O1*0.013 O2*0.004 O3@0.041
  R1*0.009 R2*0.003 R3@-0.008];
  [R1*0.514 R2*0.484 R3@0.553 S1*-0.016 S2@0.030 S3*0.004 O1*0.014 O2*0.053 O3@0.000
  A1@-0.003 A2*0.019 A3*-0.014];

  SOAR BY OPP ASP RES;
  [STR OPP ASP RES];
  [SOAR@0];


INPUT READING TERMINATED NORMALLY


MI for Model 5 (ESEM HIGHER-ORDER);

SUMMARY OF ANALYSIS

Number of groups                                                 2
Number of observations
   Group UG                                                     67
   Group GRAD                                                  218
   Total sample size                                           285

Number of dependent variables                                   12
Number of independent variables                                  0
Number of continuous latent variables                            5

Observed dependent variables

  Continuous
   S1          S2          S3          O1          O2          O3
   A1          A2          A3          R1          R2          R3

Continuous latent variables
   STR         OPP         ASP         RES         SOAR

Variables with special functions

  Grouping variable     ED

Estimator                                                      MLR
Information matrix                                        OBSERVED
Maximum number of iterations                                  1000
Convergence criterion                                    0.500D-04
Maximum number of steepest descent iterations                   20

Input data file(s)
  Mplus.txt

Input data format  FREE


UNIVARIATE SAMPLE STATISTICS


     UNIVARIATE HIGHER-ORDER MOMENT DESCRIPTIVE STATISTICS FOR UG

         Variable/         Mean/     Skewness/   Minimum/ % with                Percentiles
        Sample Size      Variance    Kurtosis    Maximum  Min/Max      20%/60%    40%/80%    Median

     S1                    4.075       0.031       3.000   11.94%       4.000      4.000      4.000
              67.000       0.308       0.181       5.000   19.40%       4.000      4.000
     S2                    3.731      -0.270       2.000    2.99%       3.000      4.000      4.000
              67.000       0.435       0.107       5.000    8.96%       4.000      4.000
     S3                    3.970      -0.020       3.000   16.42%       4.000      4.000      4.000
              67.000       0.298       0.348       5.000   13.43%       4.000      4.000
     O1                    3.940      -0.840       2.000    4.48%       4.000      4.000      4.000
              67.000       0.444       1.643       5.000   14.93%       4.000      4.000
     O2                    4.149      -0.486       2.000    1.49%       4.000      4.000      4.000
              67.000       0.366       1.349       5.000   25.37%       4.000      5.000
     O3                    4.045       0.016       3.000   13.43%       4.000      4.000      4.000
              67.000       0.311       0.188       5.000   17.91%       4.000      4.000
     A1                    3.642      -0.437       2.000   13.43%       3.000      4.000      4.000
              67.000       0.767      -0.487       5.000   13.43%       4.000      4.000
     A2                    3.493      -0.698       1.000    1.49%       3.000      3.000      4.000
              67.000       0.728       0.026       5.000    5.97%       4.000      4.000
     A3                    3.791      -0.467       2.000   14.93%       3.000      4.000      4.000
              67.000       1.001      -0.824       5.000   26.87%       4.000      5.000
     R1                    4.104      -0.080       3.000   14.93%       4.000      4.000      4.000
              67.000       0.392      -0.493       5.000   25.37%       4.000      5.000
     R2                    3.851      -0.647       2.000    5.97%       3.000      4.000      4.000
              67.000       0.545       0.553       5.000   14.93%       4.000      4.000
     R3                    4.045       0.046       3.000   11.94%       4.000      4.000      4.000
              67.000       0.282       0.518       5.000   16.42%       4.000      4.000


     UNIVARIATE HIGHER-ORDER MOMENT DESCRIPTIVE STATISTICS FOR GRAD

         Variable/         Mean/     Skewness/   Minimum/ % with                Percentiles
        Sample Size      Variance    Kurtosis    Maximum  Min/Max      20%/60%    40%/80%    Median

     S1                    4.216      -0.536       2.000    1.38%       4.000      4.000      4.000
             218.000       0.398       0.861       5.000   31.65%       4.000      5.000
     S2                    3.789      -0.665       2.000    5.96%       3.000      4.000      4.000
             218.000       0.506       0.622       5.000   11.01%       4.000      4.000
     S3                    4.170      -0.287       2.000    0.92%       4.000      4.000      4.000
             218.000       0.315       1.360       5.000   24.77%       4.000      5.000
     O1                    4.142      -0.450       2.000    1.38%       4.000      4.000      4.000
             218.000       0.379       1.023       5.000   25.69%       4.000      5.000
     O2                    4.275      -0.263       2.000    0.46%       4.000      4.000      4.000
             218.000       0.337       0.218       5.000   33.94%       4.000      5.000
     O3                    4.133      -0.659       2.000    2.29%       4.000      4.000      4.000
             218.000       0.400       1.622       5.000   25.23%       4.000      5.000
     A1                    3.688      -0.627       2.000    8.26%       3.000      4.000      4.000
             218.000       0.554       0.214       5.000    8.72%       4.000      4.000
     A2                    3.624      -0.630       1.000    0.46%       3.000      4.000      4.000
             218.000       0.666       0.064       5.000    9.17%       4.000      4.000
     A3                    4.046      -0.747       2.000    6.88%       3.000      4.000      4.000
             218.000       0.732       0.055       5.000   32.11%       4.000      5.000
     R1                    4.174      -0.769       2.000    2.75%       4.000      4.000      4.000
             218.000       0.447       1.436       5.000   29.82%       4.000      5.000
     R2                    3.862      -0.711       2.000    9.63%       3.000      4.000      4.000
             218.000       0.706       0.148       5.000   19.72%       4.000      4.000
     R3                    4.174      -0.673       2.000    2.29%       4.000      4.000      4.000
             218.000       0.456       0.955       5.000   30.73%       4.000      5.000


     THIS ANALYSIS MAY HAVE MULTIPLE SOLUTIONS.  EXPLORE THIS USING RANDOM STARTS,
     FOR EXAMPLE, STARTS = 20.  USE A LARGE ENOUGH NUMBER OF STARTS SO THAT THE
     BEST FIT FUNCTION VALUE IS REPLICATED SEVERAL TIMES.


THE MODEL ESTIMATION TERMINATED NORMALLY

     WARNING:  THE RESIDUAL COVARIANCE MATRIX (THETA) IN GROUP UG IS NOT
     POSITIVE DEFINITE.  THIS COULD INDICATE A NEGATIVE VARIANCE/RESIDUAL
     VARIANCE FOR AN OBSERVED VARIABLE, A CORRELATION GREATER OR EQUAL TO ONE
     BETWEEN TWO OBSERVED VARIABLES, OR A LINEAR DEPENDENCY AMONG MORE THAN TWO
     OBSERVED VARIABLES.  CHECK THE RESULTS SECTION FOR MORE INFORMATION.
     PROBLEM INVOLVING VARIABLE A2.


     WARNING:  THE LATENT VARIABLE COVARIANCE MATRIX (PSI) IN GROUP UG
     IS NOT POSITIVE DEFINITE.  THIS COULD INDICATE A NEGATIVE VARIANCE/
     RESIDUAL VARIANCE FOR A LATENT VARIABLE, A CORRELATION GREATER OR EQUAL
     TO ONE BETWEEN TWO LATENT VARIABLES, OR A LINEAR DEPENDENCY AMONG MORE
     THAN TWO LATENT VARIABLES.  CHECK THE TECH4 OUTPUT FOR MORE INFORMATION.
     PROBLEM INVOLVING VARIABLE OPP.


MODEL FIT INFORMATION

Number of Free Parameters                      125

Loglikelihood

          H0 Value                       -2856.332
          H0 Scaling Correction Factor      1.5088
            for MLR
          H1 Value                       -2808.576
          H1 Scaling Correction Factor      1.1310
            for MLR

Information Criteria

          Akaike (AIC)                    5962.663
          Bayesian (BIC)                  6419.224
          Sample-Size Adjusted BIC        6022.842
            (n* = (n + 2) / 24)

Chi-Square Test of Model Fit

          Value                            350.730*
          Degrees of Freedom                    55
          P-Value                           0.0000
          Scaling Correction Factor         0.2723
            for MLR

Chi-Square Contribution From Each Group

          UG                               145.636
          GRAD                             205.094

*   The chi-square value for MLM, MLMV, MLR, ULSMV, WLSM and WLSMV cannot be used
    for chi-square difference testing in the regular way.  MLM, MLR and WLSM
    chi-square difference testing is described on the Mplus website.  MLMV, WLSMV,
    and ULSMV difference testing is done using the DIFFTEST option.

RMSEA (Root Mean Square Error Of Approximation)

          Estimate                           0.194
          90 Percent C.I.                    0.175  0.214
          Probability RMSEA <= .05           0.000

CFI/TLI

          CFI                                0.749
          TLI                                0.398

Chi-Square Test of Model Fit for the Baseline Model

          Value                           1311.446
          Degrees of Freedom                   132
          P-Value                           0.0000

SRMR (Standardized Root Mean Square Residual)

          Value                              0.038


MODEL RESULTS

                                                    Two-Tailed
                    Estimate       S.E.  Est./S.E.    P-Value

Group UG

 STR      BY
    S1                 0.366      0.515      0.712      0.476
    S2                 0.538      0.000    999.000    999.000
    S3                 0.439      0.360      1.219      0.223
    O1                 0.072      0.358      0.200      0.842
    O2                 0.052      1.120      0.046      0.963
    O3                 0.001      0.000    999.000    999.000
    A1                -0.003      0.000    999.000    999.000
    A2                -0.065      1.950     -0.034      0.973
    A3                 0.305      1.100      0.277      0.782
    R1                 0.138      1.246      0.111      0.912
    R2                 0.364      0.500      0.728      0.467
    R3                -0.089      0.000    999.000    999.000

 OPP      BY
    O1                 0.383      0.119      3.231      0.001
    O2                 0.425      3.221      0.132      0.895
    O3                 0.481      0.000    999.000    999.000
    S1                 0.192      1.730      0.111      0.912
    S2                -0.094      0.000    999.000    999.000
    S3                -0.238      0.421     -0.565      0.572
    A1                -0.034      0.000    999.000    999.000
    A2                -0.847      9.444     -0.090      0.929
    A3                 0.126      2.386      0.053      0.958
    R1                 0.298      3.323      0.090      0.929
    R2                -0.536      0.828     -0.647      0.517
    R3                 0.088      0.000    999.000    999.000

 ASP      BY
    A1                 0.685      0.000    999.000    999.000
    A2                 1.154      4.300      0.268      0.788
    A3                 0.524      0.739      0.709      0.478
    S1                 0.012      0.561      0.021      0.984
    S2                 0.038      0.000    999.000    999.000
    S3                 0.159      0.121      1.318      0.188
    O1                 0.105      0.224      0.467      0.641
    O2                -0.022      1.077     -0.021      0.984
    O3                 0.041      0.000    999.000    999.000
    R1                -0.147      1.450     -0.102      0.919
    R2                 0.245      0.495      0.496      0.620
    R3                -0.008      0.000    999.000    999.000

 RES      BY
    R1                 0.472      0.113      4.188      0.000
    R2                 0.591      0.815      0.726      0.468
    R3                 0.553      0.000    999.000    999.000
    S1                -0.059      0.642     -0.091      0.927
    S2                 0.030      0.000    999.000    999.000
    S3                 0.116      0.121      0.963      0.335
    O1                -0.056      0.153     -0.368      0.713
    O2                -0.009      1.146     -0.008      0.993
    O3                 0.000      0.000    999.000    999.000
    A1                -0.003      0.000    999.000    999.000
    A2                 0.487      4.493      0.108      0.914
    A3                -0.065      0.422     -0.155      0.877

 SOAR     BY
    STR                1.000      0.000    999.000    999.000
    OPP                1.849      1.379      1.341      0.180
    ASP                1.495      1.654      0.904      0.366
    RES                0.834      0.238      3.513      0.000

 Means
    SOAR               0.000      0.000    999.000    999.000

 Intercepts
    S1                 0.079      3.344      0.024      0.981
    S2                 0.030      0.000    999.000    999.000
    S3                 1.045      0.799      1.308      0.191
    O1                 0.192      0.847      0.227      0.821
    O2                 0.528      5.066      0.104      0.917
    O3                 0.000      0.000    999.000    999.000
    A1                 0.685      0.000    999.000    999.000
    A2                 2.163     11.996      0.180      0.857
    A3                -1.620      5.083     -0.319      0.750
    R1                -1.612     10.068     -0.160      0.873
    R2                 0.457      4.870      0.094      0.925
    R3                 0.553      0.000    999.000    999.000
    STR                7.585      0.154     49.314      0.000
    OPP                7.986      0.135     58.991      0.000
    ASP                4.774      0.159     30.004      0.000
    RES                6.333      0.117     54.118      0.000

 Variances
    SOAR               0.248      0.403      0.615      0.539

 Residual Variances
    S1                 0.103      0.042      2.426      0.015
    S2                 0.180      0.234      0.771      0.441
    S3                 0.125      0.147      0.854      0.393
    O1                 0.242      0.217      1.116      0.264
    O2                 0.232      0.141      1.650      0.099
    O3                 0.128      0.353      0.361      0.718
    A1                 0.278      0.195      1.430      0.153
    A2                -0.046      1.399     -0.033      0.974
    A3                 0.386      0.154      2.497      0.013
    R1                 0.101      0.347      0.291      0.771
    R2                 0.314      0.415      0.756      0.450
    R3                 0.115      0.354      0.326      0.744
    STR                0.683      0.682      1.002      0.316
    OPP               -0.145      1.280     -0.113      0.910
    ASP                0.563      0.730      0.771      0.441
    RES                0.356      0.703      0.506      0.613

Group GRAD

 STR      BY
    S1                 0.366      0.515      0.712      0.476
    S2                 0.538      0.000    999.000    999.000
    S3                 0.404      0.350      1.154      0.249
    O1                 0.049      0.111      0.447      0.655
    O2                 0.007      0.074      0.097      0.923
    O3                 0.001      0.000    999.000    999.000
    A1                -0.003      0.000    999.000    999.000
    A2                 0.035      0.068      0.512      0.608
    A3                -0.078      0.147     -0.535      0.593
    R1                 0.038      0.093      0.406      0.685
    R2                 0.137      0.107      1.282      0.200
    R3                -0.089      0.000    999.000    999.000

 OPP      BY
    O1                 0.383      0.119      3.231      0.001
    O2                 0.307      0.083      3.710      0.000
    O3                 0.481      0.000    999.000    999.000
    S1                 0.039      0.231      0.167      0.867
    S2                -0.094      0.000    999.000    999.000
    S3                 0.060      0.172      0.352      0.725
    A1                -0.034      0.000    999.000    999.000
    A2                 0.022      0.063      0.353      0.724
    A3                 0.127      0.097      1.311      0.190
    R1                -0.001      0.074     -0.013      0.990
    R2                -0.103      0.079     -1.313      0.189
    R3                 0.088      0.000    999.000    999.000

 ASP      BY
    A1                 0.685      0.000    999.000    999.000
    A2                 0.681      0.073      9.281      0.000
    A3                 0.676      0.112      6.060      0.000
    S1                 0.086      0.162      0.532      0.595
    S2                 0.038      0.000    999.000    999.000
    S3                -0.092      0.110     -0.842      0.400
    O1                 0.008      0.065      0.122      0.903
    O2                 0.008      0.046      0.180      0.857
    O3                 0.041      0.000    999.000    999.000
    R1                -0.024      0.043     -0.561      0.575
    R2                -0.085      0.067     -1.280      0.201
    R3                -0.008      0.000    999.000    999.000

 RES      BY
    R1                 0.472      0.113      4.188      0.000
    R2                 0.453      0.092      4.943      0.000
    R3                 0.553      0.000    999.000    999.000
    S1                 0.010      0.103      0.095      0.924
    S2                 0.030      0.000    999.000    999.000
    S3                 0.037      0.071      0.526      0.599
    O1                 0.045      0.062      0.727      0.467
    O2                 0.074      0.043      1.742      0.082
    O3                 0.000      0.000    999.000    999.000
    A1                -0.003      0.000    999.000    999.000
    A2                -0.051      0.044     -1.163      0.245
    A3                -0.030      0.060     -0.502      0.615

 SOAR     BY
    STR                1.000      0.000    999.000    999.000
    OPP                0.820      0.257      3.193      0.001
    ASP                0.638      0.173      3.680      0.000
    RES                0.666      0.184      3.617      0.000

 Means
    SOAR               0.000      0.000    999.000    999.000

 Intercepts
    S1                 0.594      0.911      0.652      0.514
    S2                 0.030      0.000    999.000    999.000
    S3                 0.771      0.673      1.145      0.252
    O1                 0.298      0.350      0.854      0.393
    O2                 1.190      0.383      3.106      0.002
    O3                 0.000      0.000    999.000    999.000
    A1                 0.685      0.000    999.000    999.000
    A2                 0.201      0.425      0.473      0.636
    A3                 0.532      0.413      1.288      0.198
    R1                 0.910      0.393      2.317      0.021
    R2                 1.094      0.536      2.040      0.041
    R3                 0.553      0.000    999.000    999.000
    STR                7.705      0.091     85.093      0.000
    OPP                8.163      0.087     93.897      0.000
    ASP                4.852      0.075     64.801      0.000
    RES                6.560      0.083     79.062      0.000

 Variances
    SOAR               0.711      0.230      3.083      0.002

 Residual Variances
    S1                 0.199      0.068      2.924      0.003
    S2                 0.218      0.153      1.429      0.153
    S3                 0.130      0.045      2.891      0.004
    O1                 0.175      0.036      4.858      0.000
    O2                 0.202      0.025      7.944      0.000
    O3                 0.128      0.050      2.567      0.010
    A1                 0.154      0.031      4.993      0.000
    A2                 0.229      0.049      4.692      0.000
    A3                 0.301      0.054      5.558      0.000
    R1                 0.169      0.043      3.891      0.000
    R2                 0.441      0.056      7.816      0.000
    R3                 0.088      0.059      1.506      0.132
    STR                0.323      0.656      0.492      0.623
    OPP                0.621      0.263      2.365      0.018
    ASP                0.608      0.160      3.812      0.000
    RES                0.881      0.275      3.209      0.001


QUALITY OF NUMERICAL RESULTS

     Condition Number for the Information Matrix              0.262E-06
       (ratio of smallest to largest eigenvalue)


DIAGRAM INFORMATION

  Use View Diagram under the Diagram menu in the Mplus Editor to view the diagram.
  If running Mplus from the Mplus Diagrammer, the diagram opens automatically.

  Diagram output
    g:\my drive\matt&jackie shared folder\publishing\soar development paper_frontiers\revision\resubmission\supplementar

     Beginning Time:  18:20:18
        Ending Time:  18:20:18
       Elapsed Time:  00:00:00


MUTHEN & MUTHEN
3463 Stoner Ave.
Los Angeles, CA  90066

Tel: (310) 391-9971
Fax: (310) 391-8971
Web: www.StatModel.com
Support: Support@StatModel.com

Copyright (c) 1998-2021 Muthen & Muthen
