# Supplementary material for: Measuring Strengths, Opportunities, Aspirations, and Results: Psychometric Properties of the 12-Item SOAR Scale
Source: Front Psychol. 2022 Apr 8;13:854406. doi: 10.3389/fpsyg.2022.854406 (PMC9028961; doi:10.3389/fpsyg.2022.854406)
Supplement: Supplementary file 1 [file Data_Sheet_1.zip › Supplementary Material/5. MEASUREMENT INVARIANCE MODEL 5/Ed/e2 - metric invariance (first-order factors).dgm]

VERSION 1.1.0
INPUT
TITLE:

MI for Model 5 (ESEM HIGHER-ORDER);

DATA:
file is Mplus.txt;
VARIABLE:
Names are
Gender Age Ed S1 S2 S3 O1 O2 O3 A1 A2 A3 R1 R2 R3;
USEVARIABLES ARE S1-R3;
GROUPING = Ed (1 = UG, 2 = Grad);
ANALYSIS:
ESTIMATOR = MLR;
MODEL:
STR BY
S1*0.388
S2@0.538
S3*0.411
O1*0.065
O2*0.033
O3@0.001
A1@-0.003
A2*-0.016
A3*0.037
R1*0.026
R2*0.121
R3@-0.089;
OPP BY
O1*0.412
O2*0.322
O3@0.481
S1*0.070
S2@-0.094
S3*0.079
A1@-0.034
A2*-0.012
A3*0.106
R1*0.002
R2*-0.143
R3@0.088;
ASP BY
A1@0.685
A2*0.683
A3*0.603
S1*0.061
S2@0.038
S3*-0.064
O1*0.013
O2*0.004
O3@0.041
R1*0.009
R2*0.003
R3@-0.008;
RES BY
R1*0.514
R2*0.484
R3@0.553
S1*-0.016
S2@0.030
S3*0.004
O1*0.014
O2*0.053
O3@0.000
A1@-0.003
A2*0.019
A3*-0.014;
SOAR BY STR@1 OPP ASP RES;
MODEL UG:
STR BY
S2@0.538 (lam1)
S3*0.411 (lam2)
O1*0.065 (lam3)
O2*0.033 (lam4)
O3@0.001 (lam5)
A1@-0.003 (lam6)
A2*-0.016 (lam7)
A3*0.037 (lam8)
R1*0.026 (lam9)
R2*0.121 (lam10)
R3@-0.089 (lam11);
OPP BY
O2*0.322 (lam12)
O3@0.481 (lam13)
S1*0.070 (lam14)
S2@-0.094 (lam15)
S3*0.079 (lam16)
A1@-0.034 (lam17)
A2*-0.012 (lam18)
A3*0.106 (lam19)
R1*0.002 (lam20)
R2*-0.143 (lam21)
R3@0.088 (lam22);
ASP BY
A2*0.683 (lam23)
A3*0.603 (lam24)
S1*0.061 (lam25)
S2@0.038 (lam26)
S3*-0.064 (lam27)
O1*0.013 (lam28)
O2*0.004 (lam29)
O3@0.041 (lam30)
R1*0.009 (lam31)
R2*0.003 (lam32)
R3@-0.008 (lam33);
RES BY
R2*0.484 (lam34)
R3@0.553 (lam35)
S1*-0.016 (lam36)
S2@0.030 (lam37)
S3*0.004 (lam38)
O1*0.014 (lam39)
O2*0.053 (lam40)
O3@0.000 (lam41)
A1@-0.003 (lam42)
A2*0.019 (lam43)
A3*-0.014 (lam44);
[S1*0.388 S2@0.538 S3*0.411 O1*0.065 O2*0.033 O3@0.001 A1@-0.003 A2*-0.016 A3*0.037
R1*0.026 R2*0.121 R3@-0.089];
[O1*0.412 O2*0.322 O3@0.481 S1*0.070 S2@-0.094 S3*0.079 A1@-0.034 A2*-0.012 A3*0.106
R1*0.002 R2*-0.143 R3@0.088];
[A1@0.685 A2*0.683 A3*0.603 S1*0.061 S2@0.038 S3*-0.064 O1*0.013 O2*0.004 O3@0.041
R1*0.009 R2*0.003 R3@-0.008];
[R1*0.514 R2*0.484 R3@0.553 S1*-0.016 S2@0.030 S3*0.004 O1*0.014 O2*0.053 O3@0.000
A1@-0.003 A2*0.019 A3*-0.014];
SOAR BY OPP ASP RES;
[STR OPP ASP RES];
[SOAR@0];
MODEL GRAD:
STR BY
S2@0.538 (lam1)
S3*0.411 (lam2)
O1*0.065 (lam3)
O2*0.033 (lam4)
O3@0.001 (lam5)
A1@-0.003 (lam6)
A2*-0.016 (lam7)
A3*0.037 (lam8)
R1*0.026 (lam9)
R2*0.121 (lam10)
R3@-0.089 (lam11);
OPP BY
O2*0.322 (lam12)
O3@0.481 (lam13)
S1*0.070 (lam14)
S2@-0.094 (lam15)
S3*0.079 (lam16)
A1@-0.034 (lam17)
A2*-0.012 (lam18)
A3*0.106 (lam19)
R1*0.002 (lam20)
R2*-0.143 (lam21)
R3@0.088 (lam22);
ASP BY
A2*0.683 (lam23)
A3*0.603 (lam24)
S1*0.061 (lam25)
S2@0.038 (lam26)
S3*-0.064 (lam27)
O1*0.013 (lam28)
O2*0.004 (lam29)
O3@0.041 (lam30)
R1*0.009 (lam31)
R2*0.003 (lam32)
R3@-0.008 (lam33);
RES BY
R2*0.484 (lam34)
R3@0.553 (lam35)
S1*-0.016 (lam36)
S2@0.030 (lam37)
S3*0.004 (lam38)
O1*0.014 (lam39)
O2*0.053 (lam40)
O3@0.000 (lam41)
A1@-0.003 (lam42)
A2*0.019 (lam43)
A3*-0.014 (lam44);
[S1*0.388 S2@0.538 S3*0.411 O1*0.065 O2*0.033 O3@0.001 A1@-0.003 A2*-0.016 A3*0.037
R1*0.026 R2*0.121 R3@-0.089];
[O1*0.412 O2*0.322 O3@0.481 S1*0.070 S2@-0.094 S3*0.079 A1@-0.034 A2*-0.012 A3*0.106
R1*0.002 R2*-0.143 R3@0.088];
[A1@0.685 A2*0.683 A3*0.603 S1*0.061 S2@0.038 S3*-0.064 O1*0.013 O2*0.004 O3@0.041
R1*0.009 R2*0.003 R3@-0.008];
[R1*0.514 R2*0.484 R3@0.553 S1*-0.016 S2@0.030 S3*0.004 O1*0.014 O2*0.053 O3@0.000
A1@-0.003 A2*0.019 A3*-0.014];
SOAR BY OPP ASP RES;
[STR OPP ASP RES];
[SOAR@0];
INPUT_END
2
0
0
0
MLR
1
GENERAL
2
UG
GRAD
12
5
0
s1 s2 s3 o1 o2 o3 a1 a2 a3 r1 r2 r3 str opp asp res soar
2
-1 -1 -1 -1 -1 -1 -1 -1 -1 -1 -1 -1 1 1 1 1 0
0
4
str
s1 s2 s3 o1 o2 o3 a1 a2 a3 r1 r2 r3
opp
o1 o2 o3 s1 s2 s3 a1 a2 a3 r1 r2 r3
asp
a1 a2 a3 s1 s2 s3 o1 o2 o3 r1 r2 r3
res
r1 r2 r3 s1 s2 s3 o1 o2 o3 a1 a2 a3
1 1 str s1 0.379 0.078
1 1 str s2 0.538 0.000
1 1 str s3 0.395 0.077
91 1 str s3 lam2
1 1 str o1 0.059 0.073
91 1 str o1 lam3
1 1 str o2 0.024 0.066
91 1 str o2 lam4
1 1 str o3 0.001 0.000
1 1 str a1 -0.003 0.000
1 1 str a2 -0.010 0.067
91 1 str a2 lam7
1 1 str a3 0.025 0.090
91 1 str a3 lam8
1 1 str r1 0.062 0.072
91 1 str r1 lam9
1 1 str r2 0.154 0.093
91 1 str r2 lam10
1 1 str r3 -0.089 0.000
1 1 opp o1 0.348 0.108
1 1 opp o2 0.281 0.091
91 1 opp o2 lam12
1 1 opp o3 0.481 0.000
1 1 opp s1 0.030 0.070
91 1 opp s1 lam14
1 1 opp s2 -0.094 0.000
1 1 opp s3 0.032 0.072
91 1 opp s3 lam16
1 1 opp a1 -0.034 0.000
1 1 opp a2 0.032 0.061
91 1 opp a2 lam18
1 1 opp a3 0.103 0.081
91 1 opp a3 lam19
1 1 opp r1 0.002 0.061
91 1 opp r1 lam20
1 1 opp r2 -0.127 0.075
91 1 opp r2 lam21
1 1 opp r3 0.088 0.000
1 1 asp a1 0.685 0.000
1 1 asp a2 0.657 0.071
91 1 asp a2 lam23
1 1 asp a3 0.609 0.082
91 1 asp a3 lam24
1 1 asp s1 0.080 0.049
91 1 asp s1 lam25
1 1 asp s2 0.038 0.000
1 1 asp s3 -0.036 0.048
91 1 asp s3 lam27
1 1 asp o1 0.043 0.052
91 1 asp o1 lam28
1 1 asp o2 0.025 0.038
91 1 asp o2 lam29
1 1 asp o3 0.041 0.000
1 1 asp r1 -0.014 0.036
91 1 asp r1 lam31
1 1 asp r2 -0.027 0.057
91 1 asp r2 lam32
1 1 asp r3 -0.008 0.000
1 1 res r1 0.493 0.103
1 1 res r2 0.462 0.089
91 1 res r2 lam34
1 1 res r3 0.553 0.000
1 1 res s1 0.012 0.049
91 1 res s1 lam36
1 1 res s2 0.030 0.000
1 1 res s3 0.042 0.043
91 1 res s3 lam38
1 1 res o1 0.048 0.063
91 1 res o1 lam39
1 1 res o2 0.077 0.047
91 1 res o2 lam40
1 1 res o3 0.000 0.000
1 1 res a1 -0.003 0.000
1 1 res a2 -0.029 0.046
91 1 res a2 lam43
1 1 res a3 -0.035 0.056
91 1 res a3 lam44
1 1 soar str 1.000 0.000
1 1 soar opp 1.213 0.464
1 1 soar asp 1.075 0.421
1 1 soar res 0.884 0.171
4 1 s1 0.119 0.031
4 1 s2 0.159 0.041
4 1 s3 0.131 0.038
4 1 o1 0.252 0.048
4 1 o2 0.242 0.048
4 1 o3 0.079 0.046
4 1 a1 0.185 0.064
4 1 a2 0.244 0.087
4 1 a3 0.434 0.121
4 1 r1 0.143 0.046
4 1 r2 0.372 0.107
4 1 r3 0.113 0.046
4 1 str 0.594 0.321
4 1 opp 0.240 0.284
4 1 asp 0.706 0.278
4 1 res 0.324 0.180
5 1 soar 0.443 0.245
1 2 str s1 0.379 0.078
1 2 str s2 0.538 0.000
1 2 str s3 0.395 0.077
91 2 str s3 lam2
1 2 str o1 0.059 0.073
91 2 str o1 lam3
1 2 str o2 0.024 0.066
91 2 str o2 lam4
1 2 str o3 0.001 0.000
1 2 str a1 -0.003 0.000
1 2 str a2 -0.010 0.067
91 2 str a2 lam7
1 2 str a3 0.025 0.090
91 2 str a3 lam8
1 2 str r1 0.062 0.072
91 2 str r1 lam9
1 2 str r2 0.154 0.093
91 2 str r2 lam10
1 2 str r3 -0.089 0.000
1 2 opp o1 0.348 0.108
1 2 opp o2 0.281 0.091
91 2 opp o2 lam12
1 2 opp o3 0.481 0.000
1 2 opp s1 0.030 0.070
91 2 opp s1 lam14
1 2 opp s2 -0.094 0.000
1 2 opp s3 0.032 0.072
91 2 opp s3 lam16
1 2 opp a1 -0.034 0.000
1 2 opp a2 0.032 0.061
91 2 opp a2 lam18
1 2 opp a3 0.103 0.081
91 2 opp a3 lam19
1 2 opp r1 0.002 0.061
91 2 opp r1 lam20
1 2 opp r2 -0.127 0.075
91 2 opp r2 lam21
1 2 opp r3 0.088 0.000
1 2 asp a1 0.685 0.000
1 2 asp a2 0.657 0.071
91 2 asp a2 lam23
1 2 asp a3 0.609 0.082
91 2 asp a3 lam24
1 2 asp s1 0.080 0.049
91 2 asp s1 lam25
1 2 asp s2 0.038 0.000
1 2 asp s3 -0.036 0.048
91 2 asp s3 lam27
1 2 asp o1 0.043 0.052
91 2 asp o1 lam28
1 2 asp o2 0.025 0.038
91 2 asp o2 lam29
1 2 asp o3 0.041 0.000
1 2 asp r1 -0.014 0.036
91 2 asp r1 lam31
1 2 asp r2 -0.027 0.057
91 2 asp r2 lam32
1 2 asp r3 -0.008 0.000
1 2 res r1 0.493 0.103
1 2 res r2 0.462 0.089
91 2 res r2 lam34
1 2 res r3 0.553 0.000
1 2 res s1 0.012 0.049
91 2 res s1 lam36
1 2 res s2 0.030 0.000
1 2 res s3 0.042 0.043
91 2 res s3 lam38
1 2 res o1 0.048 0.063
91 2 res o1 lam39
1 2 res o2 0.077 0.047
91 2 res o2 lam40
1 2 res o3 0.000 0.000
1 2 res a1 -0.003 0.000
1 2 res a2 -0.029 0.046
91 2 res a2 lam43
1 2 res a3 -0.035 0.056
91 2 res a3 lam44
1 2 soar str 1.000 0.000
1 2 soar opp 0.877 0.276
1 2 soar asp 0.616 0.167
1 2 soar res 0.655 0.187
4 2 s1 0.195 0.028
4 2 s2 0.228 0.040
4 2 s3 0.136 0.022
4 2 o1 0.180 0.036
4 2 o2 0.206 0.027
4 2 o3 0.116 0.050
4 2 a1 0.138 0.032
4 2 a2 0.236 0.047
4 2 a3 0.322 0.042
4 2 r1 0.164 0.040
4 2 r2 0.441 0.056
4 2 r3 0.096 0.050
4 2 str 0.327 0.182
4 2 opp 0.647 0.252
4 2 asp 0.699 0.150
4 2 res 0.848 0.239
5 2 soar 0.665 0.214
