# Supplementary material for: Measuring Strengths, Opportunities, Aspirations, and Results: Psychometric Properties of the 12-Item SOAR Scale
Source: Front Psychol. 2022 Apr 8;13:854406. doi: 10.3389/fpsyg.2022.854406 (PMC9028961; doi:10.3389/fpsyg.2022.854406)
Supplement: Supplementary file 1 [file Data_Sheet_1.zip › Supplementary Material/5. MEASUREMENT INVARIANCE MODEL 5/Ed/e2 - Metric invariance (First-order factors).inp]

Title:
MI for Model 5 (ESEM HIGHER-ORDER);

DATA:
file is Mplus.txt;


VARIABLE:
Names are
Gender Age Ed S1 S2 S3 O1 O2 O3 A1 A2 A3 R1 R2 R3;


USEVARIABLES ARE S1-R3;
GROUPING = Ed (1 = UG, 2 = Grad);

Analysis:
ESTIMATOR = MLR;

Model:

STR BY
S1*0.388
S2@0.538
S3*0.411
O1*0.065
O2*0.033
O3@0.001
A1@-0.003
A2*-0.016
A3*0.037
R1*0.026
R2*0.121
R3@-0.089;

OPP BY
O1*0.412
O2*0.322
O3@0.481
S1*0.070
S2@-0.094
S3*0.079
A1@-0.034
A2*-0.012
A3*0.106
R1*0.002
R2*-0.143
R3@0.088;

ASP BY
A1@0.685
A2*0.683
A3*0.603
S1*0.061
S2@0.038
S3*-0.064
O1*0.013
O2*0.004
O3@0.041
R1*0.009
R2*0.003
R3@-0.008;

RES BY
R1*0.514
R2*0.484
R3@0.553
S1*-0.016
S2@0.030
S3*0.004
O1*0.014
O2*0.053
O3@0.000
A1@-0.003
A2*0.019
A3*-0.014;

SOAR BY STR@1 OPP ASP RES;

MODEL UG:

STR BY
S2@0.538 (lam1)
S3*0.411 (lam2)
O1*0.065 (lam3)
O2*0.033 (lam4)
O3@0.001 (lam5)
A1@-0.003 (lam6)
A2*-0.016 (lam7)
A3*0.037 (lam8)
R1*0.026 (lam9)
R2*0.121 (lam10)
R3@-0.089 (lam11);

OPP BY
O2*0.322 (lam12)
O3@0.481 (lam13)
S1*0.070 (lam14)
S2@-0.094 (lam15)
S3*0.079 (lam16)
A1@-0.034 (lam17)
A2*-0.012 (lam18)
A3*0.106 (lam19)
R1*0.002 (lam20)
R2*-0.143 (lam21)
R3@0.088 (lam22);

ASP BY
A2*0.683 (lam23)
A3*0.603 (lam24)
S1*0.061 (lam25)
S2@0.038 (lam26)
S3*-0.064 (lam27)
O1*0.013 (lam28)
O2*0.004 (lam29)
O3@0.041 (lam30)
R1*0.009 (lam31)
R2*0.003 (lam32)
R3@-0.008 (lam33);

RES BY
R2*0.484 (lam34)
R3@0.553 (lam35)
S1*-0.016 (lam36)
S2@0.030 (lam37)
S3*0.004 (lam38)
O1*0.014 (lam39)
O2*0.053 (lam40)
O3@0.000 (lam41)
A1@-0.003 (lam42)
A2*0.019 (lam43)
A3*-0.014 (lam44);

[S1*0.388 S2@0.538 S3*0.411 O1*0.065 O2*0.033 O3@0.001 A1@-0.003 A2*-0.016 A3*0.037
R1*0.026 R2*0.121 R3@-0.089];
[O1*0.412 O2*0.322 O3@0.481 S1*0.070 S2@-0.094 S3*0.079 A1@-0.034 A2*-0.012 A3*0.106
R1*0.002 R2*-0.143 R3@0.088];
[A1@0.685 A2*0.683 A3*0.603 S1*0.061 S2@0.038 S3*-0.064 O1*0.013 O2*0.004 O3@0.041
R1*0.009 R2*0.003 R3@-0.008];
[R1*0.514 R2*0.484 R3@0.553 S1*-0.016 S2@0.030 S3*0.004 O1*0.014 O2*0.053 O3@0.000
A1@-0.003 A2*0.019 A3*-0.014];

SOAR BY OPP ASP RES;
[STR OPP ASP RES];
[SOAR@0];

MODEL GRAD:

STR BY
S2@0.538 (lam1)
S3*0.411 (lam2)
O1*0.065 (lam3)
O2*0.033 (lam4)
O3@0.001 (lam5)
A1@-0.003 (lam6)
A2*-0.016 (lam7)
A3*0.037 (lam8)
R1*0.026 (lam9)
R2*0.121 (lam10)
R3@-0.089 (lam11);

OPP BY
O2*0.322 (lam12)
O3@0.481 (lam13)
S1*0.070 (lam14)
S2@-0.094 (lam15)
S3*0.079 (lam16)
A1@-0.034 (lam17)
A2*-0.012 (lam18)
A3*0.106 (lam19)
R1*0.002 (lam20)
R2*-0.143 (lam21)
R3@0.088 (lam22);

ASP BY
A2*0.683 (lam23)
A3*0.603 (lam24)
S1*0.061 (lam25)
S2@0.038 (lam26)
S3*-0.064 (lam27)
O1*0.013 (lam28)
O2*0.004 (lam29)
O3@0.041 (lam30)
R1*0.009 (lam31)
R2*0.003 (lam32)
R3@-0.008 (lam33);

RES BY
R2*0.484 (lam34)
R3@0.553 (lam35)
S1*-0.016 (lam36)
S2@0.030 (lam37)
S3*0.004 (lam38)
O1*0.014 (lam39)
O2*0.053 (lam40)
O3@0.000 (lam41)
A1@-0.003 (lam42)
A2*0.019 (lam43)
A3*-0.014 (lam44);

[S1*0.388 S2@0.538 S3*0.411 O1*0.065 O2*0.033 O3@0.001 A1@-0.003 A2*-0.016 A3*0.037
R1*0.026 R2*0.121 R3@-0.089];
[O1*0.412 O2*0.322 O3@0.481 S1*0.070 S2@-0.094 S3*0.079 A1@-0.034 A2*-0.012 A3*0.106
R1*0.002 R2*-0.143 R3@0.088];
[A1@0.685 A2*0.683 A3*0.603 S1*0.061 S2@0.038 S3*-0.064 O1*0.013 O2*0.004 O3@0.041
R1*0.009 R2*0.003 R3@-0.008];
[R1*0.514 R2*0.484 R3@0.553 S1*-0.016 S2@0.030 S3*0.004 O1*0.014 O2*0.053 O3@0.000
A1@-0.003 A2*0.019 A3*-0.014];

SOAR BY OPP ASP RES;
[STR OPP ASP RES];
[SOAR@0];
