# Supplementary material for: Measuring Strengths, Opportunities, Aspirations, and Results: Psychometric Properties of the 12-Item SOAR Scale
Source: Front Psychol. 2022 Apr 8;13:854406. doi: 10.3389/fpsyg.2022.854406 (PMC9028961; doi:10.3389/fpsyg.2022.854406)
Supplement: Supplementary file 1 [file Data_Sheet_1.zip › Supplementary Material/5. MEASUREMENT INVARIANCE MODEL 5/Ed/e4 - scalar invariance (first-order factors).out]

Mplus VERSION 8.6
MUTHEN & MUTHEN
02/28/2022   6:27 PM

INPUT INSTRUCTIONS

  Title:
  MI for Model 5 (ESEM HIGHER-ORDER);

  DATA:
  file is Mplus.txt;


  VARIABLE:
  Names are
  Gender Age Ed S1 S2 S3 O1 O2 O3 A1 A2 A3 R1 R2 R3;


  USEVARIABLES ARE S1-R3;
   GROUPING = Ed (1 = UG, 2 = Grad);

  Analysis:
  ESTIMATOR = MLR;

  Model:

  STR BY
  S1*0.388
  S2@0.538
  S3*0.411
  O1*0.065
  O2*0.033
  O3@0.001
  A1@-0.003
  A2*-0.016
  A3*0.037
  R1*0.026
  R2*0.121
  R3@-0.089;

  OPP BY
  O1*0.412
  O2*0.322
  O3@0.481
  S1*0.070
  S2@-0.094
  S3*0.079
  A1@-0.034
  A2*-0.012
  A3*0.106
  R1*0.002
  R2*-0.143
  R3@0.088;

  ASP BY
  A1@0.685
  A2*0.683
  A3*0.603
  S1*0.061
  S2@0.038
  S3*-0.064
  O1*0.013
  O2*0.004
  O3@0.041
  R1*0.009
  R2*0.003
  R3@-0.008;

  RES BY
  R1*0.514
  R2*0.484
  R3@0.553
  S1*-0.016
  S2@0.030
  S3*0.004
  O1*0.014
  O2*0.053
  O3@0.000
  A1@-0.003
  A2*0.019
  A3*-0.014;

  SOAR BY STR@1 OPP ASP RES;

  MODEL UG:

  STR BY
  S2@0.538 (lam1)
  S3*0.411 (lam2)
  O1*0.065 (lam3)
  O2*0.033 (lam4)
  O3@0.001 (lam5)
  A1@-0.003 (lam6)
  A2*-0.016 (lam7)
  A3*0.037 (lam8)
  R1*0.026 (lam9)
  R2*0.121 (lam10)
  R3@-0.089 (lam11);

  OPP BY
  O2*0.322 (lam12)
  O3@0.481 (lam13)
  S1*0.070 (lam14)
  S2@-0.094 (lam15)
  S3*0.079 (lam16)
  A1@-0.034 (lam17)
  A2*-0.012 (lam18)
  A3*0.106 (lam19)
  R1*0.002 (lam20)
  R2*-0.143 (lam21)
  R3@0.088 (lam22);

  ASP BY
  A2*0.683 (lam23)
  A3*0.603 (lam24)
  S1*0.061 (lam25)
  S2@0.038 (lam26)
  S3*-0.064 (lam27)
  O1*0.013 (lam28)
  O2*0.004 (lam29)
  O3@0.041 (lam30)
  R1*0.009 (lam31)
  R2*0.003 (lam32)
  R3@-0.008 (lam33);

  RES BY
  R2*0.484 (lam34)
  R3@0.553 (lam35)
  S1*-0.016 (lam36)
  S2@0.030 (lam37)
  S3*0.004 (lam38)
  O1*0.014 (lam39)
  O2*0.053 (lam40)
  O3@0.000 (lam41)
  A1@-0.003 (lam42)
  A2*0.019 (lam43)
  A3*-0.014 (lam44);

  [S1*0.388 S2@0.538 S3*0.411] (intcpt1-intcpt3);
  [O1*0.412 O2*0.322 O3@0.481] (intcpt4-intcpt6);
  [A1@0.685 A2*0.683 A3*0.603] (intcpt7-intcpt9);
  [R1*0.514 R2*0.484 R3@0.553] (intcpt10-intcpt12);

  SOAR BY OPP ASP RES (lam45-lam47);
  [STR OPP ASP RES];
  [SOAR@0];

  MODEL GRAD:

  STR BY
  S2@0.538 (lam1)
  S3*0.411 (lam2)
  O1*0.065 (lam3)
  O2*0.033 (lam4)
  O3@0.001 (lam5)
  A1@-0.003 (lam6)
  A2*-0.016 (lam7)
  A3*0.037 (lam8)
  R1*0.026 (lam9)
  R2*0.121 (lam10)
  R3@-0.089 (lam11);

  OPP BY
  O2*0.322 (lam12)
  O3@0.481 (lam13)
  S1*0.070 (lam14)
  S2@-0.094 (lam15)
  S3*0.079 (lam16)
  A1@-0.034 (lam17)
  A2*-0.012 (lam18)
  A3*0.106 (lam19)
  R1*0.002 (lam20)
  R2*-0.143 (lam21)
  R3@0.088 (lam22);

  ASP BY
  A2*0.683 (lam23)
  A3*0.603 (lam24)
  S1*0.061 (lam25)
  S2@0.038 (lam26)
  S3*-0.064 (lam27)
  O1*0.013 (lam28)
  O2*0.004 (lam29)
  O3@0.041 (lam30)
  R1*0.009 (lam31)
  R2*0.003 (lam32)
  R3@-0.008 (lam33);

  RES BY
  R2*0.484 (lam34)
  R3@0.553 (lam35)
  S1*-0.016 (lam36)
  S2@0.030 (lam37)
  S3*0.004 (lam38)
  O1*0.014 (lam39)
  O2*0.053 (lam40)
  O3@0.000 (lam41)
  A1@-0.003 (lam42)
  A2*0.019 (lam43)
  A3*-0.014 (lam44);

  [S1*0.388 S2@0.538 S3*0.411] (intcpt1-intcpt3);
  [O1*0.412 O2*0.322 O3@0.481] (intcpt4-intcpt6);
  [A1@0.685 A2*0.683 A3*0.603] (intcpt7-intcpt9);
  [R1*0.514 R2*0.484 R3@0.553] (intcpt10-intcpt12);

  SOAR BY OPP ASP RES (lam45-lam47);
  [STR OPP ASP RES];
  [SOAR@0];


INPUT READING TERMINATED NORMALLY


MI for Model 5 (ESEM HIGHER-ORDER);

SUMMARY OF ANALYSIS

Number of groups                                                 2
Number of observations
   Group UG                                                     67
   Group GRAD                                                  218
   Total sample size                                           285

Number of dependent variables                                   12
Number of independent variables                                  0
Number of continuous latent variables                            5

Observed dependent variables

  Continuous
   S1          S2          S3          O1          O2          O3
   A1          A2          A3          R1          R2          R3

Continuous latent variables
   STR         OPP         ASP         RES         SOAR

Variables with special functions

  Grouping variable     ED

Estimator                                                      MLR
Information matrix                                        OBSERVED
Maximum number of iterations                                  1000
Convergence criterion                                    0.500D-04
Maximum number of steepest descent iterations                   20

Input data file(s)
  Mplus.txt

Input data format  FREE


UNIVARIATE SAMPLE STATISTICS


     UNIVARIATE HIGHER-ORDER MOMENT DESCRIPTIVE STATISTICS FOR UG

         Variable/         Mean/     Skewness/   Minimum/ % with                Percentiles
        Sample Size      Variance    Kurtosis    Maximum  Min/Max      20%/60%    40%/80%    Median

     S1                    4.075       0.031       3.000   11.94%       4.000      4.000      4.000
              67.000       0.308       0.181       5.000   19.40%       4.000      4.000
     S2                    3.731      -0.270       2.000    2.99%       3.000      4.000      4.000
              67.000       0.435       0.107       5.000    8.96%       4.000      4.000
     S3                    3.970      -0.020       3.000   16.42%       4.000      4.000      4.000
              67.000       0.298       0.348       5.000   13.43%       4.000      4.000
     O1                    3.940      -0.840       2.000    4.48%       4.000      4.000      4.000
              67.000       0.444       1.643       5.000   14.93%       4.000      4.000
     O2                    4.149      -0.486       2.000    1.49%       4.000      4.000      4.000
              67.000       0.366       1.349       5.000   25.37%       4.000      5.000
     O3                    4.045       0.016       3.000   13.43%       4.000      4.000      4.000
              67.000       0.311       0.188       5.000   17.91%       4.000      4.000
     A1                    3.642      -0.437       2.000   13.43%       3.000      4.000      4.000
              67.000       0.767      -0.487       5.000   13.43%       4.000      4.000
     A2                    3.493      -0.698       1.000    1.49%       3.000      3.000      4.000
              67.000       0.728       0.026       5.000    5.97%       4.000      4.000
     A3                    3.791      -0.467       2.000   14.93%       3.000      4.000      4.000
              67.000       1.001      -0.824       5.000   26.87%       4.000      5.000
     R1                    4.104      -0.080       3.000   14.93%       4.000      4.000      4.000
              67.000       0.392      -0.493       5.000   25.37%       4.000      5.000
     R2                    3.851      -0.647       2.000    5.97%       3.000      4.000      4.000
              67.000       0.545       0.553       5.000   14.93%       4.000      4.000
     R3                    4.045       0.046       3.000   11.94%       4.000      4.000      4.000
              67.000       0.282       0.518       5.000   16.42%       4.000      4.000


     UNIVARIATE HIGHER-ORDER MOMENT DESCRIPTIVE STATISTICS FOR GRAD

         Variable/         Mean/     Skewness/   Minimum/ % with                Percentiles
        Sample Size      Variance    Kurtosis    Maximum  Min/Max      20%/60%    40%/80%    Median

     S1                    4.216      -0.536       2.000    1.38%       4.000      4.000      4.000
             218.000       0.398       0.861       5.000   31.65%       4.000      5.000
     S2                    3.789      -0.665       2.000    5.96%       3.000      4.000      4.000
             218.000       0.506       0.622       5.000   11.01%       4.000      4.000
     S3                    4.170      -0.287       2.000    0.92%       4.000      4.000      4.000
             218.000       0.315       1.360       5.000   24.77%       4.000      5.000
     O1                    4.142      -0.450       2.000    1.38%       4.000      4.000      4.000
             218.000       0.379       1.023       5.000   25.69%       4.000      5.000
     O2                    4.275      -0.263       2.000    0.46%       4.000      4.000      4.000
             218.000       0.337       0.218       5.000   33.94%       4.000      5.000
     O3                    4.133      -0.659       2.000    2.29%       4.000      4.000      4.000
             218.000       0.400       1.622       5.000   25.23%       4.000      5.000
     A1                    3.688      -0.627       2.000    8.26%       3.000      4.000      4.000
             218.000       0.554       0.214       5.000    8.72%       4.000      4.000
     A2                    3.624      -0.630       1.000    0.46%       3.000      4.000      4.000
             218.000       0.666       0.064       5.000    9.17%       4.000      4.000
     A3                    4.046      -0.747       2.000    6.88%       3.000      4.000      4.000
             218.000       0.732       0.055       5.000   32.11%       4.000      5.000
     R1                    4.174      -0.769       2.000    2.75%       4.000      4.000      4.000
             218.000       0.447       1.436       5.000   29.82%       4.000      5.000
     R2                    3.862      -0.711       2.000    9.63%       3.000      4.000      4.000
             218.000       0.706       0.148       5.000   19.72%       4.000      4.000
     R3                    4.174      -0.673       2.000    2.29%       4.000      4.000      4.000
             218.000       0.456       0.955       5.000   30.73%       4.000      5.000


     THIS ANALYSIS MAY HAVE MULTIPLE SOLUTIONS.  EXPLORE THIS USING RANDOM STARTS,
     FOR EXAMPLE, STARTS = 20.  USE A LARGE ENOUGH NUMBER OF STARTS SO THAT THE
     BEST FIT FUNCTION VALUE IS REPLICATED SEVERAL TIMES.


THE MODEL ESTIMATION TERMINATED NORMALLY


MODEL FIT INFORMATION

Number of Free Parameters                       85

Loglikelihood

          H0 Value                       -2884.409
          H0 Scaling Correction Factor      1.2553
            for MLR
          H1 Value                       -2808.576
          H1 Scaling Correction Factor      1.1310
            for MLR

Information Criteria

          Akaike (AIC)                    5938.817
          Bayesian (BIC)                  6249.279
          Sample-Size Adjusted BIC        5979.739
            (n* = (n + 2) / 24)

Chi-Square Test of Model Fit

          Value                            148.733*
          Degrees of Freedom                    95
          P-Value                           0.0004
          Scaling Correction Factor         1.0197
            for MLR

Chi-Square Contribution From Each Group

          UG                                82.701
          GRAD                              66.032

*   The chi-square value for MLM, MLMV, MLR, ULSMV, WLSM and WLSMV cannot be used
    for chi-square difference testing in the regular way.  MLM, MLR and WLSM
    chi-square difference testing is described on the Mplus website.  MLMV, WLSMV,
    and ULSMV difference testing is done using the DIFFTEST option.

RMSEA (Root Mean Square Error Of Approximation)

          Estimate                           0.063
          90 Percent C.I.                    0.043  0.082
          Probability RMSEA <= .05           0.136

CFI/TLI

          CFI                                0.954
          TLI                                0.937

Chi-Square Test of Model Fit for the Baseline Model

          Value                           1311.446
          Degrees of Freedom                   132
          P-Value                           0.0000

SRMR (Standardized Root Mean Square Residual)

          Value                              0.078


MODEL RESULTS

                                                    Two-Tailed
                    Estimate       S.E.  Est./S.E.    P-Value

Group UG

 STR      BY
    S1                 0.383      0.084      4.586      0.000
    S2                 0.538      0.000    999.000    999.000
    S3                 0.397      0.084      4.710      0.000
    O1                 0.057      0.078      0.735      0.462
    O2                 0.020      0.068      0.302      0.763
    O3                 0.001      0.000    999.000    999.000
    A1                -0.003      0.000    999.000    999.000
    A2                -0.004      0.067     -0.055      0.956
    A3                 0.032      0.095      0.336      0.737
    R1                 0.063      0.071      0.897      0.370
    R2                 0.154      0.093      1.651      0.099
    R3                -0.089      0.000    999.000    999.000

 OPP      BY
    O1                 0.373      0.113      3.295      0.001
    O2                 0.299      0.092      3.260      0.001
    O3                 0.481      0.000    999.000    999.000
    S1                 0.039      0.076      0.519      0.603
    S2                -0.094      0.000    999.000    999.000
    S3                 0.044      0.079      0.559      0.576
    A1                -0.034      0.000    999.000    999.000
    A2                 0.029      0.065      0.442      0.658
    A3                 0.114      0.089      1.272      0.203
    R1                 0.002      0.062      0.040      0.968
    R2                -0.139      0.076     -1.840      0.066
    R3                 0.088      0.000    999.000    999.000

 ASP      BY
    A1                 0.685      0.000    999.000    999.000
    A2                 0.664      0.070      9.420      0.000
    A3                 0.609      0.080      7.602      0.000
    S1                 0.077      0.050      1.557      0.119
    S2                 0.038      0.000    999.000    999.000
    S3                -0.038      0.049     -0.772      0.440
    O1                 0.037      0.055      0.683      0.495
    O2                 0.022      0.040      0.536      0.592
    O3                 0.041      0.000    999.000    999.000
    R1                -0.016      0.036     -0.442      0.658
    R2                -0.024      0.057     -0.424      0.671
    R3                -0.008      0.000    999.000    999.000

 RES      BY
    R1                 0.490      0.097      5.038      0.000
    R2                 0.464      0.088      5.299      0.000
    R3                 0.553      0.000    999.000    999.000
    S1                 0.011      0.048      0.231      0.818
    S2                 0.030      0.000    999.000    999.000
    S3                 0.044      0.044      0.990      0.322
    O1                 0.041      0.059      0.702      0.482
    O2                 0.073      0.044      1.656      0.098
    O3                 0.000      0.000    999.000    999.000
    A1                -0.003      0.000    999.000    999.000
    A2                -0.030      0.046     -0.664      0.507
    A3                -0.038      0.056     -0.680      0.497

 SOAR     BY
    STR                1.000      0.000    999.000    999.000
    OPP                0.995      0.219      4.537      0.000
    ASP                0.741      0.196      3.783      0.000
    RES                0.758      0.132      5.743      0.000

 Means
    SOAR               0.000      0.000    999.000    999.000

 Intercepts
    S1                 0.940      0.307      3.063      0.002
    S2                 0.538      0.000    999.000    999.000
    S3                 1.099      0.289      3.809      0.000
    O1                 0.615      0.319      1.925      0.054
    O2                 1.400      0.346      4.042      0.000
    O3                 0.481      0.000    999.000    999.000
    A1                 0.685      0.000    999.000    999.000
    A2                 0.440      0.358      1.229      0.219
    A3                 0.312      0.336      0.929      0.353
    R1                 0.624      0.343      1.821      0.069
    R2                 0.948      0.435      2.179      0.029
    R3                 0.553      0.000    999.000    999.000
    STR                6.366      0.148     42.894      0.000
    OPP                6.913      0.140     49.490      0.000
    ASP                4.653      0.148     31.507      0.000
    RES                6.353      0.118     53.725      0.000

 Variances
    SOAR               0.602      0.200      3.015      0.003

 Residual Variances
    S1                 0.117      0.031      3.786      0.000
    S2                 0.167      0.043      3.880      0.000
    S3                 0.139      0.040      3.446      0.001
    O1                 0.252      0.050      5.019      0.000
    O2                 0.239      0.048      4.974      0.000
    O3                 0.091      0.045      2.007      0.045
    A1                 0.190      0.065      2.921      0.003
    A2                 0.240      0.082      2.937      0.003
    A3                 0.445      0.129      3.448      0.001
    R1                 0.144      0.045      3.193      0.001
    R2                 0.373      0.101      3.705      0.000
    R3                 0.115      0.045      2.556      0.011
    STR                0.518      0.290      1.784      0.074
    OPP                0.248      0.226      1.097      0.273
    ASP                0.776      0.287      2.700      0.007
    RES                0.309      0.157      1.975      0.048

Group GRAD

 STR      BY
    S1                 0.383      0.084      4.586      0.000
    S2                 0.538      0.000    999.000    999.000
    S3                 0.397      0.084      4.710      0.000
    O1                 0.057      0.078      0.735      0.462
    O2                 0.020      0.068      0.302      0.763
    O3                 0.001      0.000    999.000    999.000
    A1                -0.003      0.000    999.000    999.000
    A2                -0.004      0.067     -0.055      0.956
    A3                 0.032      0.095      0.336      0.737
    R1                 0.063      0.071      0.897      0.370
    R2                 0.154      0.093      1.651      0.099
    R3                -0.089      0.000    999.000    999.000

 OPP      BY
    O1                 0.373      0.113      3.295      0.001
    O2                 0.299      0.092      3.260      0.001
    O3                 0.481      0.000    999.000    999.000
    S1                 0.039      0.076      0.519      0.603
    S2                -0.094      0.000    999.000    999.000
    S3                 0.044      0.079      0.559      0.576
    A1                -0.034      0.000    999.000    999.000
    A2                 0.029      0.065      0.442      0.658
    A3                 0.114      0.089      1.272      0.203
    R1                 0.002      0.062      0.040      0.968
    R2                -0.139      0.076     -1.840      0.066
    R3                 0.088      0.000    999.000    999.000

 ASP      BY
    A1                 0.685      0.000    999.000    999.000
    A2                 0.664      0.070      9.420      0.000
    A3                 0.609      0.080      7.602      0.000
    S1                 0.077      0.050      1.557      0.119
    S2                 0.038      0.000    999.000    999.000
    S3                -0.038      0.049     -0.772      0.440
    O1                 0.037      0.055      0.683      0.495
    O2                 0.022      0.040      0.536      0.592
    O3                 0.041      0.000    999.000    999.000
    R1                -0.016      0.036     -0.442      0.658
    R2                -0.024      0.057     -0.424      0.671
    R3                -0.008      0.000    999.000    999.000

 RES      BY
    R1                 0.490      0.097      5.038      0.000
    R2                 0.464      0.088      5.299      0.000
    R3                 0.553      0.000    999.000    999.000
    S1                 0.011      0.048      0.231      0.818
    S2                 0.030      0.000    999.000    999.000
    S3                 0.044      0.044      0.990      0.322
    O1                 0.041      0.059      0.702      0.482
    O2                 0.073      0.044      1.656      0.098
    O3                 0.000      0.000    999.000    999.000
    A1                -0.003      0.000    999.000    999.000
    A2                -0.030      0.046     -0.664      0.507
    A3                -0.038      0.056     -0.680      0.497

 SOAR     BY
    STR                1.000      0.000    999.000    999.000
    OPP                0.995      0.219      4.537      0.000
    ASP                0.741      0.196      3.783      0.000
    RES                0.758      0.132      5.743      0.000

 Means
    SOAR               0.000      0.000    999.000    999.000

 Intercepts
    S1                 0.940      0.307      3.063      0.002
    S2                 0.538      0.000    999.000    999.000
    S3                 1.099      0.289      3.809      0.000
    O1                 0.615      0.319      1.925      0.054
    O2                 1.400      0.346      4.042      0.000
    O3                 0.481      0.000    999.000    999.000
    A1                 0.685      0.000    999.000    999.000
    A2                 0.440      0.358      1.229      0.219
    A3                 0.312      0.336      0.929      0.353
    R1                 0.624      0.343      1.821      0.069
    R2                 0.948      0.435      2.179      0.029
    R3                 0.553      0.000    999.000    999.000
    STR                6.638      0.088     75.695      0.000
    OPP                7.205      0.086     83.845      0.000
    ASP                4.814      0.074     64.903      0.000
    RES                6.528      0.082     79.436      0.000

 Variances
    SOAR               0.535      0.196      2.729      0.006

 Residual Variances
    S1                 0.194      0.028      6.940      0.000
    S2                 0.230      0.041      5.576      0.000
    S3                 0.136      0.022      6.069      0.000
    O1                 0.176      0.036      4.951      0.000
    O2                 0.204      0.026      7.794      0.000
    O3                 0.127      0.048      2.651      0.008
    A1                 0.141      0.031      4.482      0.000
    A2                 0.233      0.048      4.902      0.000
    A3                 0.322      0.042      7.621      0.000
    R1                 0.166      0.039      4.281      0.000
    R2                 0.440      0.056      7.811      0.000
    R3                 0.093      0.049      1.902      0.057
    STR                0.400      0.183      2.188      0.029
    OPP                0.564      0.229      2.463      0.014
    ASP                0.675      0.148      4.550      0.000
    RES                0.844      0.246      3.433      0.001


QUALITY OF NUMERICAL RESULTS

     Condition Number for the Information Matrix              0.159E-04
       (ratio of smallest to largest eigenvalue)


DIAGRAM INFORMATION

  Use View Diagram under the Diagram menu in the Mplus Editor to view the diagram.
  If running Mplus from the Mplus Diagrammer, the diagram opens automatically.

  Diagram output
    g:\my drive\matt&jackie shared folder\publishing\soar development paper_frontiers\revision\resubmission\supplementar

     Beginning Time:  18:27:24
        Ending Time:  18:27:25
       Elapsed Time:  00:00:01


MUTHEN & MUTHEN
3463 Stoner Ave.
Los Angeles, CA  90066

Tel: (310) 391-9971
Fax: (310) 391-8971
Web: www.StatModel.com
Support: Support@StatModel.com

Copyright (c) 1998-2021 Muthen & Muthen
